# Supplementary material for: Neurons and neuronal activity control gene expression in astrocytes to regulate their development and metabolism
Source: Nat Commun. 2017 May 2;8:15132. doi: 10.1038/ncomms15132 (PMC5418577; doi:10.1038/ncomms15132)
Supplement: Supplementary Data 3 — Activity-dependent neuronal gene fold change (standard vs. SSS workflow) [file ncomms15132-s4.xlsx]

## Sheet: Sheet1
gene	gene_name	description	FC_Normal_workflow	FC_SSS_workflow
ENSMUSG00000003545	Fosb	FBJ osteosarcoma oncogene B [Source:MGI Symbol;Acc:MGI:95575]	398.583	394.518
ENSMUSG00000021250	Fos	FBJ osteosarcoma oncogene [Source:MGI Symbol;Acc:MGI:95574]	227.474	227.803
ENSMUSG00000046733	Gprc5a	G protein-coupled receptor, family C, group 5, member A [Source:MGI Symbol;Acc:MGI:1891250]	181.553	181.533
ENSMUSG00000053475	Tnfaip6	tumor necrosis factor alpha induced protein 6 [Source:MGI Symbol;Acc:MGI:1195266]	117.255	117.315
ENSMUSG00000026628	Atf3	activating transcription factor 3 [Source:MGI Symbol;Acc:MGI:109384]	101.846	100.423
ENSMUSG00000045903	Npas4	neuronal PAS domain protein 4 [Source:MGI Symbol;Acc:MGI:2664186]	91.4517	92.3107
ENSMUSG00000026826	Nr4a2	nuclear receptor subfamily 4, group A, member 2 [Source:MGI Symbol;Acc:MGI:1352456]	90.0202	91.5816
ENSMUSG00000062345	Serpinb2	serine (or cysteine) peptidase inhibitor, clade B, member 2 [Source:MGI Symbol;Acc:MGI:97609]	81.6723	81.6812
ENSMUSG00000015312	Gadd45b	growth arrest and DNA-damage-inducible 45 beta [Source:MGI Symbol;Acc:MGI:107776]	72.3543	72.7918
ENSMUSG00000083616	H2afb3	H2A histone family, member B3 [Source:MGI Symbol;Acc:MGI:3644875]	69.2965	69.3573
ENSMUSG00000028214	Gem	GTP binding protein (gene overexpressed in skeletal muscle) [Source:MGI Symbol;Acc:MGI:99844]	65.5971	65.5625
ENSMUSG00000049796	Crh	corticotropin releasing hormone [Source:MGI Symbol;Acc:MGI:88496]	64.1429	60.4461
ENSMUSG00000028195	Cyr61	cysteine rich protein 61 [Source:MGI Symbol;Acc:MGI:88613]	57.6497	57.733
ENSMUSG00000020423	Btg2	B cell translocation gene 2, anti-proliferative [Source:MGI Symbol;Acc:MGI:108384]	55.1266	55.1107
ENSMUSG00000074580	4931440P22Rik	RIKEN cDNA 4931440P22 gene [Source:MGI Symbol;Acc:MGI:1918254]	50.216	50.4991
ENSMUSG00000052837	Junb	jun B proto-oncogene [Source:MGI Symbol;Acc:MGI:96647]	50.0957	49.672
ENSMUSG00000024014	Pim1	proviral integration site 1 [Source:MGI Symbol;Acc:MGI:97584]	48.2005	48.8559
ENSMUSG00000032487	Ptgs2	prostaglandin-endoperoxide synthase 2 [Source:MGI Symbol;Acc:MGI:97798]	48.1072	48.3321
ENSMUSG00000024190	Dusp1	dual specificity phosphatase 1 [Source:MGI Symbol;Acc:MGI:105120]	46.77	46.9102
ENSMUSG00000023034	Nr4a1	nuclear receptor subfamily 4, group A, member 1 [Source:MGI Symbol;Acc:MGI:1352454]	46.1088	46.173
ENSMUSG00000050359	Sprr1a	small proline-rich protein 1A [Source:MGI Symbol;Acc:MGI:106660]	44.0207	42.4055
ENSMUSG00000003032	Klf4	Kruppel-like factor 4 (gut) [Source:MGI Symbol;Acc:MGI:1342287]	43.9767	41.7255
ENSMUSG00000096269	Rpl31-ps21	ribosomal protein L31, pseudogene 21 [Source:MGI Symbol;Acc:MGI:3644652]	41.7283	40.5852
ENSMUSG00000022893	Adamts1	a disintegrin-like and metallopeptidase (reprolysin type) with thrombospondin type 1 motif, 1 [Source:MGI Symbol;Acc:MGI:109249]	41.3688	41.4697
ENSMUSG00000021760	Gpx8	glutathione peroxidase 8 (putative) [Source:MGI Symbol;Acc:MGI:1916840]	38.5935	36.6908
ENSMUSG00000042417	Ccno	cyclin O [Source:MGI Symbol;Acc:MGI:2145534]	38.5672	38.7584
ENSMUSG00000052684	Jun	jun proto-oncogene [Source:MGI Symbol;Acc:MGI:96646]	37.5653	37.7785
ENSMUSG00000022602	Arc	activity regulated cytoskeletal-associated protein [Source:MGI Symbol;Acc:MGI:88067]	37.3686	37.273
ENSMUSG00000032515	Csrnp1	cysteine-serine-rich nuclear protein 1 [Source:MGI Symbol;Acc:MGI:2387989]	37.212	37.2668
ENSMUSG00000073209	Klf14	Kruppel-like factor 14 [Source:MGI Symbol;Acc:MGI:3577024]	36.4469	36.4731
ENSMUSG00000035021	Baz1a	bromodomain adjacent to zinc finger domain 1A [Source:MGI Symbol;Acc:MGI:1309478]	34.8403	34.0863
ENSMUSG00000046623	Gjb4	gap junction protein, beta 4 [Source:MGI Symbol;Acc:MGI:95722]	34.546	34.5732
ENSMUSG00000030022	Adamts9	a disintegrin-like and metallopeptidase (reprolysin type) with thrombospondin type 1 motif, 9 [Source:MGI Symbol;Acc:MGI:1916320]	34.4285	33.8939
ENSMUSG00000042622	Maff	v-maf musculoaponeurotic fibrosarcoma oncogene family, protein F (avian) [Source:MGI Symbol;Acc:MGI:96910]	34.1059	34.1469
ENSMUSG00000016239	Lonrf3	LON peptidase N-terminal domain and ring finger 3 [Source:MGI Symbol;Acc:MGI:1921615]	33.4939	33.5922
ENSMUSG00000074766	Ism1	isthmin 1 homolog (zebrafish) [Source:MGI Symbol;Acc:MGI:2442963]	33.282	33.0618
ENSMUSG00000038418	Egr1	early growth response 1 [Source:MGI Symbol;Acc:MGI:95295]	32.671	32.5779
ENSMUSG00000028031	Dkk2	dickkopf homolog 2 (Xenopus laevis) [Source:MGI Symbol;Acc:MGI:1890663]	32.5711	33.0773
ENSMUSG00000021587	Pcsk1	proprotein convertase subtilisin/kexin type 1 [Source:MGI Symbol;Acc:MGI:97511]	32.3493	31.722
ENSMUSG00000032265	Fam46a	family with sequence similarity 46, member A [Source:MGI Symbol;Acc:MGI:2670964]	31.8194	31.8706
ENSMUSG00000027832	Ptx3	pentraxin related gene [Source:MGI Symbol;Acc:MGI:104641]	31.3966	31.2608
ENSMUSG00000024553	Galr1	galanin receptor 1 [Source:MGI Symbol;Acc:MGI:1096364]	29.7403	29.7716
ENSMUSG00000031880	Rrad	Ras-related associated with diabetes [Source:MGI Symbol;Acc:MGI:1930943]	29.3548	29.287
ENSMUSG00000033016	Nfatc1	nuclear factor of activated T cells, cytoplasmic, calcineurin dependent 1 [Source:MGI Symbol;Acc:MGI:102469]	28.7987	28.834
ENSMUSG00000054204	Fam150b	family with sequence similarity 150, member B [Source:MGI Symbol;Acc:MGI:3697448]	27.624	27.2882
ENSMUSG00000085609	1700016P03Rik	RIKEN cDNA 1700016P03 gene [Source:MGI Symbol;Acc:MGI:1922792]	27.3755	27.6116
ENSMUSG00000065590	Mir212	microRNA 212 [Source:MGI Symbol;Acc:MGI:2676888]	26.3504	25.1942
ENSMUSG00000021453	Gadd45g	growth arrest and DNA-damage-inducible 45 gamma [Source:MGI Symbol;Acc:MGI:1346325]	25.7716	26.5168
ENSMUSG00000065537	Mir132	microRNA 132 [Source:MGI Symbol;Acc:MGI:2676817]	25.5209	24.7408
ENSMUSG00000030208	Emp1	epithelial membrane protein 1 [Source:MGI Symbol;Acc:MGI:107941]	25.1404	24.323
ENSMUSG00000030203	Dusp16	dual specificity phosphatase 16 [Source:MGI Symbol;Acc:MGI:1917936]	23.6776	23.679
ENSMUSG00000070526	Peg12	paternally expressed 12 [Source:MGI Symbol;Acc:MGI:1351637]	23.5972	23.5718
ENSMUSG00000027115	Kif18a	kinesin family member 18A [Source:MGI Symbol;Acc:MGI:2446977]	22.524	22.5542
ENSMUSG00000044948	Cfap43	cilia and flagella associated protein 43 [Source:MGI Symbol;Acc:MGI:1289258]	22.3272	22.0965
ENSMUSG00000037868	Egr2	early growth response 2 [Source:MGI Symbol;Acc:MGI:95296]	21.8121	21.792
ENSMUSG00000027520	Zdbf2	zinc finger, DBF-type containing 2 [Source:MGI Symbol;Acc:MGI:1921134]	21.6239	21.4858
ENSMUSG00000029135	Fosl2	fos-like antigen 2 [Source:MGI Symbol;Acc:MGI:102858]	21.4494	21.4739
ENSMUSG00000037447	Arid5a	AT rich interactive domain 5A (MRF1-like) [Source:MGI Symbol;Acc:MGI:2443039]	20.7699	20.7021
ENSMUSG00000084616	Gm25047	predicted gene, 25047 [Source:MGI Symbol;Acc:MGI:5454824]	20.6508	20.6721
ENSMUSG00000047407	Tgif1	TGFB-induced factor homeobox 1 [Source:MGI Symbol;Acc:MGI:1194497]	20.1487	20.4794
ENSMUSG00000000567	Sox9	SRY (sex determining region Y)-box 9 [Source:MGI Symbol;Acc:MGI:98371]	19.4564	19.4344
ENSMUSG00000030607	Acan	aggrecan [Source:MGI Symbol;Acc:MGI:99602]	19.3363	19.3535
ENSMUSG00000048482	Bdnf	brain derived neurotrophic factor [Source:MGI Symbol;Acc:MGI:88145]	18.3119	18.3196
ENSMUSG00000040084	Bub1b	budding uninhibited by benzimidazoles 1 homolog, beta (S. cerevisiae) [Source:MGI Symbol;Acc:MGI:1333889]	17.9957	18.017
ENSMUSG00000053560	Ier2	immediate early response 2 [Source:MGI Symbol;Acc:MGI:104815]	17.9318	17.8807
ENSMUSG00000071341	Egr4	early growth response 4 [Source:MGI Symbol;Acc:MGI:99252]	17.663	17.7017
ENSMUSG00000034640	Tiparp	TCDD-inducible poly(ADP-ribose) polymerase [Source:MGI Symbol;Acc:MGI:2159210]	17.6192	17.4773
ENSMUSG00000030849	Fgfr2	fibroblast growth factor receptor 2 [Source:MGI Symbol;Acc:MGI:95523]	17.432	17.3829
ENSMUSG00000049649	Gpr3	G-protein coupled receptor 3 [Source:MGI Symbol;Acc:MGI:101908]	17.3678	17.1743
ENSMUSG00000006720	Zfp184	zinc finger protein 184 (Kruppel-like) [Source:MGI Symbol;Acc:MGI:1922244]	17.3521	17.3096
ENSMUSG00000007617	Homer1	homer homolog 1 (Drosophila) [Source:MGI Symbol;Acc:MGI:1347345]	17.322	17.3497
ENSMUSG00000043541	Casc1	cancer susceptibility candidate 1 [Source:MGI Symbol;Acc:MGI:2444480]	17.2445	17.2665
ENSMUSG00000049892	Rasd1	RAS, dexamethasone-induced 1 [Source:MGI Symbol;Acc:MGI:1270848]	17.0637	16.4613
ENSMUSG00000039899	Fgl2	fibrinogen-like protein 2 [Source:MGI Symbol;Acc:MGI:103266]	16.815	16.8416
ENSMUSG00000063889	Crem	cAMP responsive element modulator [Source:MGI Symbol;Acc:MGI:88495]	16.773	16.951
ENSMUSG00000039462	Col10a1	collagen, type X, alpha 1 [Source:MGI Symbol;Acc:MGI:88445]	16.4463	16.4545
ENSMUSG00000091523	AU040972	expressed sequence AU040972 [Source:MGI Symbol;Acc:MGI:2144426]	16.0206	16.0242
ENSMUSG00000035109	Shc4	SHC (Src homology 2 domain containing) family, member 4 [Source:MGI Symbol;Acc:MGI:2655364]	15.9952	16.0143
ENSMUSG00000056749	Nfil3	nuclear factor, interleukin 3, regulated [Source:MGI Symbol;Acc:MGI:109495]	15.928	15.9423
ENSMUSG00000039942	Ptger4	prostaglandin E receptor 4 (subtype EP4) [Source:MGI Symbol;Acc:MGI:104311]	15.6035	15.5864
ENSMUSG00000051855	Mest	mesoderm specific transcript [Source:MGI Symbol;Acc:MGI:96968]	15.1455	14.9439
ENSMUSG00000083695	Rnf138rt1	ring finger protein 138, retrogene 1 [Source:MGI Symbol;Acc:MGI:1921514]	14.8401	14.8494
ENSMUSG00000024812	Tjp2	tight junction protein 2 [Source:MGI Symbol;Acc:MGI:1341872]	14.5441	14.5475
ENSMUSG00000022122	Ednrb	endothelin receptor type B [Source:MGI Symbol;Acc:MGI:102720]	14.5143	14.4521
ENSMUSG00000022237	Ankrd33b	ankyrin repeat domain 33B [Source:MGI Symbol;Acc:MGI:1917904]	14.4661	14.6394
ENSMUSG00000026655	Fam107b	family with sequence similarity 107, member B [Source:MGI Symbol;Acc:MGI:1913790]	14.1154	14.1382
ENSMUSG00000029313	Aff1	AF4/FMR2 family, member 1 [Source:MGI Symbol;Acc:MGI:1100819]	13.7909	13.8136
ENSMUSG00000036422	Pcdh8	protocadherin 8 [Source:MGI Symbol;Acc:MGI:1306800]	13.6879	13.7307
ENSMUSG00000028967	Errfi1	ERBB receptor feedback inhibitor 1 [Source:MGI Symbol;Acc:MGI:1921405]	13.6825	13.714
ENSMUSG00000017418	Arl5b	ADP-ribosylation factor-like 5B [Source:MGI Symbol;Acc:MGI:1923119]	13.6595	13.6831
ENSMUSG00000016624	Phf21b	PHD finger protein 21B [Source:MGI Symbol;Acc:MGI:2443812]	13.5619	13.6515
ENSMUSG00000053846	Lipg	lipase, endothelial [Source:MGI Symbol;Acc:MGI:1341803]	13.5184	13.5505
ENSMUSG00000028341	Nr4a3	nuclear receptor subfamily 4, group A, member 3 [Source:MGI Symbol;Acc:MGI:1352457]	13.5126	13.5021
ENSMUSG00000029177	Cenpa	centromere protein A [Source:MGI Symbol;Acc:MGI:88375]	13.4325	13.4043
ENSMUSG00000021647	Cartpt	CART prepropeptide [Source:MGI Symbol;Acc:MGI:1351330]	13.4118	13.5694
ENSMUSG00000036357	Gpr101	G protein-coupled receptor 101 [Source:MGI Symbol;Acc:MGI:2685211]	13.3538	13.3199
ENSMUSG00000032374	Plod2	procollagen lysine, 2-oxoglutarate 5-dioxygenase 2 [Source:MGI Symbol;Acc:MGI:1347007]	13.3069	13.3309
ENSMUSG00000001542	Ell2	elongation factor RNA polymerase II 2 [Source:MGI Symbol;Acc:MGI:2183438]	13.1007	13.1466
ENSMUSG00000000531	Grasp	GRP1 (general receptor for phosphoinositides 1)-associated scaffold protein [Source:MGI Symbol;Acc:MGI:1860303]	13.0449	13.0765
ENSMUSG00000037112	Sik2	salt inducible kinase 2 [Source:MGI Symbol;Acc:MGI:2445031]	12.6512	12.6627
ENSMUSG00000027358	Bmp2	bone morphogenetic protein 2 [Source:MGI Symbol;Acc:MGI:88177]	12.6412	12.6177
ENSMUSG00000036816	Atoh7	atonal homolog 7 (Drosophila) [Source:MGI Symbol;Acc:MGI:1355553]	12.479	12.4696
ENSMUSG00000045414	1190002N15Rik	RIKEN cDNA 1190002N15 gene [Source:MGI Symbol;Acc:MGI:1916111]	12.3243	12.3284
ENSMUSG00000005148	Klf5	Kruppel-like factor 5 [Source:MGI Symbol;Acc:MGI:1338056]	12.2501	12.0538
ENSMUSG00000032902	Slc16a1	solute carrier family 16 (monocarboxylic acid transporters), member 1 [Source:MGI Symbol;Acc:MGI:106013]	11.9885	12.0202
ENSMUSG00000087825	Gm22279	predicted gene, 22279 [Source:MGI Symbol;Acc:MGI:5452056]	11.8741	11.8522
ENSMUSG00000059991	Nptx2	neuronal pentraxin 2 [Source:MGI Symbol;Acc:MGI:1858209]	11.8001	11.8222
ENSMUSG00000022018	Rgcc	regulator of cell cycle [Source:MGI Symbol;Acc:MGI:1913464]	11.7951	11.5363
ENSMUSG00000041548	Hspb8	heat shock protein 8 [Source:MGI Symbol;Acc:MGI:2135756]	11.754	11.7657
ENSMUSG00000045314	Sowahb	sosondowah ankyrin repeat domain family member B [Source:MGI Symbol;Acc:MGI:1925338]	11.6044	11.6492
ENSMUSG00000072844	G530011O06Rik	RIKEN cDNA G530011O06 gene [Source:MGI Symbol;Acc:MGI:3603513]	11.3895	11.401
ENSMUSG00000029174	Tbc1d1	TBC1 domain family, member 1 [Source:MGI Symbol;Acc:MGI:1889508]	11.3417	11.3588
ENSMUSG00000008384	Sertad1	SERTA domain containing 1 [Source:MGI Symbol;Acc:MGI:1913438]	11.1522	11.1589
ENSMUSG00000060284	Sp7	Sp7 transcription factor 7 [Source:MGI Symbol;Acc:MGI:2153568]	11.1255	11.1041
ENSMUSG00000035274	Tpbg	trophoblast glycoprotein [Source:MGI Symbol;Acc:MGI:1341264]	10.9347	10.9147
ENSMUSG00000036907	C1ql2	complement component 1, q subcomponent-like 2 [Source:MGI Symbol;Acc:MGI:3032521]	10.8413	10.8906
ENSMUSG00000024256	Adcyap1	adenylate cyclase activating polypeptide 1 [Source:MGI Symbol;Acc:MGI:105094]	10.824	10.8194
ENSMUSG00000063760	Rnf217	ring finger protein 217 [Source:MGI Symbol;Acc:MGI:3610311]	10.8123	10.841
ENSMUSG00000058881	Zfp516	zinc finger protein 516 [Source:MGI Symbol;Acc:MGI:2443957]	10.7986	10.8022
ENSMUSG00000076335	Mir670	microRNA 670 [Source:MGI Symbol;Acc:MGI:3629629]	10.7222	10.713
ENSMUSG00000026728	Vim	vimentin [Source:MGI Symbol;Acc:MGI:98932]	10.4268	10.5065
ENSMUSG00000071757	Zhx2	zinc fingers and homeoboxes 2 [Source:MGI Symbol;Acc:MGI:2683087]	10.2179	10.2356
ENSMUSG00000035356	Nfkbiz	nuclear factor of kappa light polypeptide gene enhancer in B cells inhibitor, zeta [Source:MGI Symbol;Acc:MGI:1931595]	10.1203	10.0658
ENSMUSG00000031609	Sap30	sin3 associated polypeptide [Source:MGI Symbol;Acc:MGI:1929129]	10.094	10.167
ENSMUSG00000048285	Frmd6	FERM domain containing 6 [Source:MGI Symbol;Acc:MGI:2442579]	10.0538	10.0696
ENSMUSG00000019970	Sgk1	serum/glucocorticoid regulated kinase 1 [Source:MGI Symbol;Acc:MGI:1340062]	10.0056	10.0217
ENSMUSG00000001627	Ifrd1	interferon-related developmental regulator 1 [Source:MGI Symbol;Acc:MGI:1316717]	9.97187	9.95244
ENSMUSG00000042599	Kdm7a	lysine (K)-specific demethylase 7A [Source:MGI Symbol;Acc:MGI:2443388]	9.90431	9.9778
ENSMUSG00000003153	Slc2a3	solute carrier family 2 (facilitated glucose transporter), member 3 [Source:MGI Symbol;Acc:MGI:95757]	9.79134	9.53282
ENSMUSG00000048721	Fndc9	fibronectin type III domain containing 9 [Source:MGI Symbol;Acc:MGI:2443410]	9.77175	9.78158
ENSMUSG00000026360	Rgs2	regulator of G-protein signaling 2 [Source:MGI Symbol;Acc:MGI:1098271]	9.74563	9.76916
ENSMUSG00000040152	Thbs1	thrombospondin 1 [Source:MGI Symbol;Acc:MGI:98737]	9.74227	9.69737
ENSMUSG00000060594	Layn	layilin [Source:MGI Symbol;Acc:MGI:2685357]	9.69848	9.71357
ENSMUSG00000107272	RP23-153H17.7		9.59982	9.51989
ENSMUSG00000045573	Penk	preproenkephalin [Source:MGI Symbol;Acc:MGI:104629]	9.47989	9.49013
ENSMUSG00000029162	Khk	ketohexokinase [Source:MGI Symbol;Acc:MGI:1096353]	9.31215	9.37354
ENSMUSG00000019817	Plagl1	pleiomorphic adenoma gene-like 1 [Source:MGI Symbol;Acc:MGI:1100874]	9.29166	9.3304
ENSMUSG00000036019	Tmtc2	transmembrane and tetratricopeptide repeat containing 2 [Source:MGI Symbol;Acc:MGI:1914057]	9.18795	9.17524
ENSMUSG00000102112	1810041H14Rik	RIKEN cDNA 1810041H14 gene [Source:MGI Symbol;Acc:MGI:1925562]	9.17072	9.17827
ENSMUSG00000021365	Nedd9	neural precursor cell expressed, developmentally down-regulated gene 9 [Source:MGI Symbol;Acc:MGI:97302]	9.06035	9.00382
ENSMUSG00000034485	Uaca	uveal autoantigen with coiled-coil domains and ankyrin repeats [Source:MGI Symbol;Acc:MGI:1919815]	9.05844	9.10499
ENSMUSG00000107098	RP24-61O18.1		8.99507	8.81391
ENSMUSG00000049791	Fzd4	frizzled homolog 4 (Drosophila) [Source:MGI Symbol;Acc:MGI:108520]	8.8308	8.69203
ENSMUSG00000037416	Dmxl1	Dmx-like 1 [Source:MGI Symbol;Acc:MGI:2443926]	8.75251	8.76311
ENSMUSG00000029338	Antxr2	anthrax toxin receptor 2 [Source:MGI Symbol;Acc:MGI:1919164]	8.73789	8.74195
ENSMUSG00000041324	Inhba	inhibin beta-A [Source:MGI Symbol;Acc:MGI:96570]	8.70622	8.94952
ENSMUSG00000032802	Srxn1	sulfiredoxin 1 homolog (S. cerevisiae) [Source:MGI Symbol;Acc:MGI:104971]	8.68961	8.7
ENSMUSG00000024261	Syt4	synaptotagmin IV [Source:MGI Symbol;Acc:MGI:101759]	8.63232	8.63799
ENSMUSG00000031530	Dusp4	dual specificity phosphatase 4 [Source:MGI Symbol;Acc:MGI:2442191]	8.54443	8.56064
ENSMUSG00000019966	Kitl	kit ligand [Source:MGI Symbol;Acc:MGI:96974]	8.53339	8.55342
ENSMUSG00000049516	Spty2d1	SPT2, Suppressor of Ty, domain containing 1 (S. cerevisiae) [Source:MGI Symbol;Acc:MGI:2142062]	8.51853	8.46754
ENSMUSG00000024063	Lbh	limb-bud and heart [Source:MGI Symbol;Acc:MGI:1925139]	8.47319	8.48581
ENSMUSG00000047904	Sstr2	somatostatin receptor 2 [Source:MGI Symbol;Acc:MGI:98328]	8.41751	8.43438
ENSMUSG00000024042	Sik1	salt inducible kinase 1 [Source:MGI Symbol;Acc:MGI:104754]	8.39131	8.39881
ENSMUSG00000032641	Gpr19	G protein-coupled receptor 19 [Source:MGI Symbol;Acc:MGI:892973]	8.37097	8.38399
ENSMUSG00000031780	Ccl17	chemokine (C-C motif) ligand 17 [Source:MGI Symbol;Acc:MGI:1329039]	8.33351	8.34226
ENSMUSG00000040511	Pvr	poliovirus receptor [Source:MGI Symbol;Acc:MGI:107741]	8.33297	8.34221
ENSMUSG00000052397	Ezr	ezrin [Source:MGI Symbol;Acc:MGI:98931]	8.18542	8.22026
ENSMUSG00000086657	Stamos	signal transducing adaptor molecule (SH3 domain and ITAM motif) 1, opposite strand [Source:MGI Symbol;Acc:MGI:1918207]	8.18453	8.18896
ENSMUSG00000031266	Gla	galactosidase, alpha [Source:MGI Symbol;Acc:MGI:1347344]	8.07406	8.0704
ENSMUSG00000065501	Mir335	microRNA 335 [Source:MGI Symbol;Acc:MGI:3619348]	8.04528	8.02494
ENSMUSG00000024521	Pmaip1	phorbol-12-myristate-13-acetate-induced protein 1 [Source:MGI Symbol;Acc:MGI:1930146]	7.96348	7.97671
ENSMUSG00000023905	Tnfrsf12a	tumor necrosis factor receptor superfamily, member 12a [Source:MGI Symbol;Acc:MGI:1351484]	7.96015	7.99163
ENSMUSG00000089706	B230216N24Rik	RIKEN cDNA B230216N24 gene [Source:MGI Symbol;Acc:MGI:1925853]	7.9137	7.92713
ENSMUSG00000025912	Mybl1	myeloblastosis oncogene-like 1 [Source:MGI Symbol;Acc:MGI:99925]	7.84054	7.78853
ENSMUSG00000032355	Mlip	muscular LMNA-interacting protein [Source:MGI Symbol;Acc:MGI:1916892]	7.83716	7.84312
ENSMUSG00000049630	C1ql3	C1q-like 3 [Source:MGI Symbol;Acc:MGI:2387350]	7.81862	7.81482
ENSMUSG00000035329	Fbxo33	F-box protein 33 [Source:MGI Symbol;Acc:MGI:1917861]	7.78407	7.91344
ENSMUSG00000055044	Pdlim1	PDZ and LIM domain 1 (elfin) [Source:MGI Symbol;Acc:MGI:1860611]	7.77859	7.78955
ENSMUSG00000031668	Eif2ak3	eukaryotic translation initiation factor 2 alpha kinase 3 [Source:MGI Symbol;Acc:MGI:1341830]	7.76044	7.75283
ENSMUSG00000020893	Per1	period circadian clock 1 [Source:MGI Symbol;Acc:MGI:1098283]	7.75699	7.75186
ENSMUSG00000039910	Cited2	Cbp/p300-interacting transactivator, with Glu/Asp-rich carboxy-terminal domain, 2 [Source:MGI Symbol;Acc:MGI:1306784]	7.75387	7.67465
ENSMUSG00000031538	Plat	plasminogen activator, tissue [Source:MGI Symbol;Acc:MGI:97610]	7.72242	7.59584
ENSMUSG00000019890	Nts	neurotensin [Source:MGI Symbol;Acc:MGI:1328351]	7.62271	7.63362
ENSMUSG00000026241	Nppc	natriuretic peptide type C [Source:MGI Symbol;Acc:MGI:97369]	7.61295	7.57468
ENSMUSG00000022863	Btg3	B cell translocation gene 3 [Source:MGI Symbol;Acc:MGI:109532]	7.58416	7.54076
ENSMUSG00000039384	Dusp10	dual specificity phosphatase 10 [Source:MGI Symbol;Acc:MGI:1927070]	7.57277	7.72947
ENSMUSG00000050711	Scg2	secretogranin II [Source:MGI Symbol;Acc:MGI:103033]	7.56654	7.57244
ENSMUSG00000092035	Peg10	paternally expressed 10 [Source:MGI Symbol;Acc:MGI:2157785]	7.56507	7.57751
ENSMUSG00000032501	Trib1	tribbles homolog 1 (Drosophila) [Source:MGI Symbol;Acc:MGI:2443397]	7.52325	7.61476
ENSMUSG00000038894	Irs2	insulin receptor substrate 2 [Source:MGI Symbol;Acc:MGI:109334]	7.47668	7.50741
ENSMUSG00000069045	Ddx3y	DEAD (Asp-Glu-Ala-Asp) box polypeptide 3, Y-linked [Source:MGI Symbol;Acc:MGI:1349406]	7.4482	7.45026
ENSMUSG00000029333	Rasgef1b	RasGEF domain family, member 1B [Source:MGI Symbol;Acc:MGI:2443755]	7.414	7.40956
ENSMUSG00000022864	D16Ertd472e	DNA segment, Chr 16, ERATO Doi 472, expressed [Source:MGI Symbol;Acc:MGI:1196400]	7.40634	7.14365
ENSMUSG00000029394	Cdk2ap1	CDK2 (cyclin-dependent kinase 2)-associated protein 1 [Source:MGI Symbol;Acc:MGI:1202069]	7.31506	7.30636
ENSMUSG00000041165	Spem1	sperm maturation 1 [Source:MGI Symbol;Acc:MGI:1921538]	7.31412	7.32305
ENSMUSG00000039114	Nrn1	neuritin 1 [Source:MGI Symbol;Acc:MGI:1915654]	7.30758	7.38216
ENSMUSG00000021738	Atxn7	ataxin 7 [Source:MGI Symbol;Acc:MGI:2179277]	7.2095	7.20192
ENSMUSG00000033581	Igf2bp2	insulin-like growth factor 2 mRNA binding protein 2 [Source:MGI Symbol;Acc:MGI:1890358]	7.1891	7.27245
ENSMUSG00000026094	Stk17b	serine/threonine kinase 17b (apoptosis-inducing) [Source:MGI Symbol;Acc:MGI:2138162]	7.18908	7.24343
ENSMUSG00000039879	Heca	headcase homolog (Drosophila) [Source:MGI Symbol;Acc:MGI:2685715]	7.16589	7.16958
ENSMUSG00000033849	B3galt2	UDP-Gal:betaGlcNAc beta 1,3-galactosyltransferase, polypeptide 2 [Source:MGI Symbol;Acc:MGI:1349461]	7.15414	7.15293
ENSMUSG00000039021	Ttc16	tetratricopeptide repeat domain 16 [Source:MGI Symbol;Acc:MGI:2443048]	7.13684	7.14646
ENSMUSG00000027257	Pacsin3	protein kinase C and casein kinase substrate in neurons 3 [Source:MGI Symbol;Acc:MGI:1891410]	7.1243	7.13383
ENSMUSG00000026475	Rgs16	regulator of G-protein signaling 16 [Source:MGI Symbol;Acc:MGI:108407]	7.1039	7.11505
ENSMUSG00000085492	Trmt61b	tRNA methyltransferase 61B [Source:MGI Symbol;Acc:MGI:1916039]	7.06948	7.08048
ENSMUSG00000067931	Zfp948	zinc finger protein 948 [Source:MGI Symbol;Acc:MGI:3040683]	7.06429	7.08503
ENSMUSG00000087006	Gm13889	predicted gene 13889 [Source:MGI Symbol;Acc:MGI:3652053]	7.01031	7.02567
ENSMUSG00000064141	Zfp69	zinc finger protein 69 [Source:MGI Symbol;Acc:MGI:107794]	6.97377	6.9811
ENSMUSG00000055320	Tead1	TEA domain family member 1 [Source:MGI Symbol;Acc:MGI:101876]	6.97155	6.99727
ENSMUSG00000021701	Plk2	polo-like kinase 2 [Source:MGI Symbol;Acc:MGI:1099790]	6.92755	6.93399
ENSMUSG00000071317	Bves	blood vessel epicardial substance [Source:MGI Symbol;Acc:MGI:1346013]	6.91064	6.92195
ENSMUSG00000005360	Slc1a3	solute carrier family 1 (glial high affinity glutamate transporter), member 3 [Source:MGI Symbol;Acc:MGI:99917]	6.87597	6.90455
ENSMUSG00000026708	Cenpl	centromere protein L [Source:MGI Symbol;Acc:MGI:1917704]	6.80497	6.81492
ENSMUSG00000061762	Tac1	tachykinin 1 [Source:MGI Symbol;Acc:MGI:98474]	6.76141	6.76636
ENSMUSG00000055069	Rab39	RAB39, member RAS oncogene family [Source:MGI Symbol;Acc:MGI:2442855]	6.73247	6.76795
ENSMUSG00000040435	Ppp1r15a	protein phosphatase 1, regulatory (inhibitor) subunit 15A [Source:MGI Symbol;Acc:MGI:1927072]	6.72689	6.73308
ENSMUSG00000022055	Nefl	neurofilament, light polypeptide [Source:MGI Symbol;Acc:MGI:97313]	6.71571	6.71137
ENSMUSG00000003271	Sult2b1	sulfotransferase family, cytosolic, 2B, member 1 [Source:MGI Symbol;Acc:MGI:1926342]	6.71271	6.70224
ENSMUSG00000022114	Spry2	sprouty homolog 2 (Drosophila) [Source:MGI Symbol;Acc:MGI:1345138]	6.71231	6.71369
ENSMUSG00000020275	Rel	reticuloendotheliosis oncogene [Source:MGI Symbol;Acc:MGI:97897]	6.70396	6.72552
ENSMUSG00000034765	Dusp5	dual specificity phosphatase 5 [Source:MGI Symbol;Acc:MGI:2685183]	6.66526	6.68193
ENSMUSG00000056313	1810011O10Rik	RIKEN cDNA 1810011O10 gene [Source:MGI Symbol;Acc:MGI:1916318]	6.66056	6.06486
ENSMUSG00000030978	Rrm1	ribonucleotide reductase M1 [Source:MGI Symbol;Acc:MGI:98180]	6.64656	6.66109
ENSMUSG00000007877	Tcap	titin-cap [Source:MGI Symbol;Acc:MGI:1330233]	6.59029	6.59476
ENSMUSG00000045731	Pnoc	prepronociceptin [Source:MGI Symbol;Acc:MGI:105308]	6.45364	6.45061
ENSMUSG00000048776	Pthlh	parathyroid hormone-like peptide [Source:MGI Symbol;Acc:MGI:97800]	6.41831	6.4731
ENSMUSG00000020140	Lgr5	leucine rich repeat containing G protein coupled receptor 5 [Source:MGI Symbol;Acc:MGI:1341817]	6.37984	6.40234
ENSMUSG00000021959	Lats2	large tumor suppressor 2 [Source:MGI Symbol;Acc:MGI:1354386]	6.36198	6.37372
ENSMUSG00000004939	Nmrk2	nicotinamide riboside kinase 2 [Source:MGI Symbol;Acc:MGI:1916814]	6.31441	6.3019
ENSMUSG00000038268	Ovca2	candidate tumor suppressor in ovarian cancer 2 [Source:MGI Symbol;Acc:MGI:2179725]	6.26359	6.27339
ENSMUSG00000031799	Tpm4	tropomyosin 4 [Source:MGI Symbol;Acc:MGI:2449202]	6.22463	6.2362
ENSMUSG00000018648	Dusp14	dual specificity phosphatase 14 [Source:MGI Symbol;Acc:MGI:1927168]	6.21401	6.25121
ENSMUSG00000106651	RP24-555P13.4		6.18256	6.19133
ENSMUSG00000044067	Gpr22	G protein-coupled receptor 22 [Source:MGI Symbol;Acc:MGI:1920260]	6.14563	6.17076
ENSMUSG00000040857	Erf	Ets2 repressor factor [Source:MGI Symbol;Acc:MGI:109637]	6.14348	6.14219
ENSMUSG00000054717	Hmgb2	high mobility group box 2 [Source:MGI Symbol;Acc:MGI:96157]	6.12982	6.06359
ENSMUSG00000054409	Tmem74	transmembrane protein 74 [Source:MGI Symbol;Acc:MGI:2443417]	6.11978	6.13056
ENSMUSG00000062393	Dgkk	diacylglycerol kinase kappa [Source:MGI Symbol;Acc:MGI:3580254]	6.11553	6.12277
ENSMUSG00000061104	Gm10094	predicted gene 10094 [Source:MGI Symbol;Acc:MGI:3704317]	6.08556	6.14499
ENSMUSG00000029641	Rasl11a	RAS-like, family 11, member A [Source:MGI Symbol;Acc:MGI:1916145]	6.08291	6.10641
ENSMUSG00000106342	RP23-173L24.2		6.04111	6.04506
ENSMUSG00000002944	Cd36	CD36 antigen [Source:MGI Symbol;Acc:MGI:107899]	6.03961	6.05088
ENSMUSG00000024143	Rhoq	ras homolog gene family, member Q [Source:MGI Symbol;Acc:MGI:1931553]	6.00405	5.91648
ENSMUSG00000055866	Per2	period circadian clock 2 [Source:MGI Symbol;Acc:MGI:1195265]	6.00102	6.03296
ENSMUSG00000042742	B630005N14Rik	RIKEN cDNA B630005N14 gene [Source:MGI Symbol;Acc:MGI:2141466]	5.99559	6.0119
ENSMUSG00000045613	Chrm2	cholinergic receptor, muscarinic 2, cardiac [Source:MGI Symbol;Acc:MGI:88397]	5.98806	6.00234
ENSMUSG00000051159	Cited1	Cbp/p300-interacting transactivator with Glu/Asp-rich carboxy-terminal domain 1 [Source:MGI Symbol;Acc:MGI:108023]	5.96799	5.89873
ENSMUSG00000032220	Myo1e	myosin IE [Source:MGI Symbol;Acc:MGI:106621]	5.94219	5.91226
ENSMUSG00000026730	Pter	phosphotriesterase related [Source:MGI Symbol;Acc:MGI:107372]	5.90399	5.91416
ENSMUSG00000028517	Ppap2b	phosphatidic acid phosphatase type 2B [Source:MGI Symbol;Acc:MGI:1915166]	5.88871	5.88687
ENSMUSG00000037474	Dtl	denticleless homolog (Drosophila) [Source:MGI Symbol;Acc:MGI:1924093]	5.87745	5.77256
ENSMUSG00000020134	Peli1	pellino 1 [Source:MGI Symbol;Acc:MGI:1914495]	5.86657	5.81914
ENSMUSG00000043415	Otud1	OTU domain containing 1 [Source:MGI Symbol;Acc:MGI:1918448]	5.85809	5.87118
ENSMUSG00000041560	Gltscr2	glioma tumor suppressor candidate region gene 2 [Source:MGI Symbol;Acc:MGI:2154441]	5.80858	5.81675
ENSMUSG00000019960	Dusp6	dual specificity phosphatase 6 [Source:MGI Symbol;Acc:MGI:1914853]	5.79639	5.80134
ENSMUSG00000034936	Arl4d	ADP-ribosylation factor-like 4D [Source:MGI Symbol;Acc:MGI:1933155]	5.77751	5.78011
ENSMUSG00000040466	Blvrb	biliverdin reductase B (flavin reductase (NADPH)) [Source:MGI Symbol;Acc:MGI:2385271]	5.70237	5.71431
ENSMUSG00000025880	Smad7	SMAD family member 7 [Source:MGI Symbol;Acc:MGI:1100518]	5.67724	5.57066
ENSMUSG00000042473	Tbc1d8b	TBC1 domain family, member 8B [Source:MGI Symbol;Acc:MGI:1918101]	5.66416	5.66304
ENSMUSG00000026335	Pam	peptidylglycine alpha-amidating monooxygenase [Source:MGI Symbol;Acc:MGI:97475]	5.66194	5.67706
ENSMUSG00000026421	Csrp1	cysteine and glycine-rich protein 1 [Source:MGI Symbol;Acc:MGI:88549]	5.66175	5.67011
ENSMUSG00000028645	Slc2a1	solute carrier family 2 (facilitated glucose transporter), member 1 [Source:MGI Symbol;Acc:MGI:95755]	5.65731	5.66861
ENSMUSG00000040043	Rbms2	RNA binding motif, single stranded interacting protein 2 [Source:MGI Symbol;Acc:MGI:1861776]	5.64006	5.62025
ENSMUSG00000027806	Tsc22d2	TSC22 domain family, member 2 [Source:MGI Symbol;Acc:MGI:1919283]	5.59343	5.55849
ENSMUSG00000038059	Smim3	small integral membrane protein 3 [Source:MGI Symbol;Acc:MGI:1917088]	5.57736	5.58293
ENSMUSG00000048416	Mlf1	myeloid leukemia factor 1 [Source:MGI Symbol;Acc:MGI:1341819]	5.53645	5.51096
ENSMUSG00000028016	Ints12	integrator complex subunit 12 [Source:MGI Symbol;Acc:MGI:1919043]	5.51956	5.5272
ENSMUSG00000029552	Tes	testis derived transcript [Source:MGI Symbol;Acc:MGI:105081]	5.50721	5.51993
ENSMUSG00000057440	Mpp7	membrane protein, palmitoylated 7 (MAGUK p55 subfamily member 7) [Source:MGI Symbol;Acc:MGI:1922989]	5.48055	5.51657
ENSMUSG00000044317	Gpr4	G protein-coupled receptor 4 [Source:MGI Symbol;Acc:MGI:2441992]	5.47996	5.45846
ENSMUSG00000056972	Magel2	melanoma antigen, family L, 2 [Source:MGI Symbol;Acc:MGI:1351648]	5.4682	5.47306
ENSMUSG00000032356	Rasgrf1	RAS protein-specific guanine nucleotide-releasing factor 1 [Source:MGI Symbol;Acc:MGI:99694]	5.46079	5.47377
ENSMUSG00000025025	Mxi1	Max interacting protein 1 [Source:MGI Symbol;Acc:MGI:97245]	5.41257	5.41016
ENSMUSG00000061143	Maml3	mastermind like 3 (Drosophila) [Source:MGI Symbol;Acc:MGI:2389461]	5.39751	5.41786
ENSMUSG00000031565	Fgfr1	fibroblast growth factor receptor 1 [Source:MGI Symbol;Acc:MGI:95522]	5.37158	5.41056
ENSMUSG00000031438	Rnf128	ring finger protein 128 [Source:MGI Symbol;Acc:MGI:1914139]	5.36566	5.37244
ENSMUSG00000059401	Mamld1	mastermind-like domain containing 1 [Source:MGI Symbol;Acc:MGI:3045303]	5.36328	5.36725
ENSMUSG00000034832	Tet3	tet methylcytosine dioxygenase 3 [Source:MGI Symbol;Acc:MGI:2446229]	5.33095	5.47218
ENSMUSG00000022508	Bcl6	B cell leukemia/lymphoma 6 [Source:MGI Symbol;Acc:MGI:107187]	5.3219	5.32627
ENSMUSG00000044461	Shisa2	shisa family member 2 [Source:MGI Symbol;Acc:MGI:2444716]	5.31843	5.31923
ENSMUSG00000021963	Sap18	Sin3-associated polypeptide 18 [Source:MGI Symbol;Acc:MGI:1277978]	5.30657	5.27369
ENSMUSG00000052415	Tchh	trichohyalin [Source:MGI Symbol;Acc:MGI:2177944]	5.27903	5.31511
ENSMUSG00000049191	Rgag4	retrotransposon gag domain containing 4 [Source:MGI Symbol;Acc:MGI:3045324]	5.25779	5.26371
ENSMUSG00000033863	Klf9	Kruppel-like factor 9 [Source:MGI Symbol;Acc:MGI:1333856]	5.23335	5.22972
ENSMUSG00000042225	Ammecr1	Alport syndrome, mental retardation, midface hypoplasia and elliptocytosis chromosomal region gene 1 [Source:MGI Symbol;Acc:MGI:1860206]	5.19988	5.26092
ENSMUSG00000036334	Igsf10	immunoglobulin superfamily, member 10 [Source:MGI Symbol;Acc:MGI:1923481]	5.19406	5.20306
ENSMUSG00000022139	Mbnl2	muscleblind-like 2 [Source:MGI Symbol;Acc:MGI:2145597]	5.17759	5.17522
ENSMUSG00000027859	Ngf	nerve growth factor [Source:MGI Symbol;Acc:MGI:97321]	5.1765	5.16635
ENSMUSG00000022899	Slc15a2	solute carrier family 15 (H+/peptide transporter), member 2 [Source:MGI Symbol;Acc:MGI:1890457]	5.17537	5.18282
ENSMUSG00000020892	Aloxe3	arachidonate lipoxygenase 3 [Source:MGI Symbol;Acc:MGI:1345140]	5.15473	5.18617
ENSMUSG00000018541	Cwc25	CWC25 spliceosome-associated protein homolog (S. cerevisiae) [Source:MGI Symbol;Acc:MGI:1914730]	5.14608	5.1484
ENSMUSG00000042608	Stk40	serine/threonine kinase 40 [Source:MGI Symbol;Acc:MGI:1921428]	5.137	5.13612
ENSMUSG00000030790	Adm	adrenomedullin [Source:MGI Symbol;Acc:MGI:108058]	5.1305	5.13457
ENSMUSG00000040565	Btaf1	BTAF1 RNA polymerase II, B-TFIID transcription factor-associated, (Mot1 homolog, S. cerevisiae) [Source:MGI Symbol;Acc:MGI:2147538]	5.11418	5.11517
ENSMUSG00000047259	Mc4r	melanocortin 4 receptor [Source:MGI Symbol;Acc:MGI:99457]	5.11388	5.08618
ENSMUSG00000021680	Crhbp	corticotropin releasing hormone binding protein [Source:MGI Symbol;Acc:MGI:88497]	5.10968	5.11571
ENSMUSG00000027381	Bcl2l11	BCL2-like 11 (apoptosis facilitator) [Source:MGI Symbol;Acc:MGI:1197519]	5.04686	5.02892
ENSMUSG00000022272	Myo10	myosin X [Source:MGI Symbol;Acc:MGI:107716]	5.02355	5.04651
ENSMUSG00000071076	Jund	jun D proto-oncogene [Source:MGI Symbol;Acc:MGI:96648]	5.00246	4.94326
ENSMUSG00000033730	Egr3	early growth response 3 [Source:MGI Symbol;Acc:MGI:1306780]	4.9313	4.90049
ENSMUSG00000010660	Plcd1	phospholipase C, delta 1 [Source:MGI Symbol;Acc:MGI:97614]	4.93042	4.93142
ENSMUSG00000045875	Adra1a	adrenergic receptor, alpha 1a [Source:MGI Symbol;Acc:MGI:104773]	4.90409	4.89798
ENSMUSG00000022945	Chaf1b	chromatin assembly factor 1, subunit B (p60) [Source:MGI Symbol;Acc:MGI:1314881]	4.87872	4.88524
ENSMUSG00000079470	Utp14b	UTP14, U3 small nucleolar ribonucleoprotein, homolog B (yeast) [Source:MGI Symbol;Acc:MGI:2445092]	4.87665	4.90011
ENSMUSG00000054667	Irs4	insulin receptor substrate 4 [Source:MGI Symbol;Acc:MGI:1338009]	4.85309	4.83254
ENSMUSG00000024990	Rbp4	retinol binding protein 4, plasma [Source:MGI Symbol;Acc:MGI:97879]	4.83412	4.77849
ENSMUSG00000025981	Coq10b	coenzyme Q10 homolog B (S. cerevisiae) [Source:MGI Symbol;Acc:MGI:1915126]	4.83398	4.83476
ENSMUSG00000037892	Pcdh18	protocadherin 18 [Source:MGI Symbol;Acc:MGI:1920423]	4.78365	4.8197
ENSMUSG00000028172	Tacr3	tachykinin receptor 3 [Source:MGI Symbol;Acc:MGI:892968]	4.76325	4.75962
ENSMUSG00000044060	A830010M20Rik	RIKEN cDNA A830010M20 gene [Source:MGI Symbol;Acc:MGI:2445097]	4.73034	4.73852
ENSMUSG00000027007	Ssfa2	sperm specific antigen 2 [Source:MGI Symbol;Acc:MGI:1917849]	4.72883	4.68726
ENSMUSG00000030403	Vasp	vasodilator-stimulated phosphoprotein [Source:MGI Symbol;Acc:MGI:109268]	4.72409	4.72283
ENSMUSG00000089774	Slc5a3	solute carrier family 5 (inositol transporters), member 3 [Source:MGI Symbol;Acc:MGI:1858226]	4.68674	4.68654
ENSMUSG00000036432	Siah2	seven in absentia 2 [Source:MGI Symbol;Acc:MGI:108062]	4.68485	4.68677
ENSMUSG00000020656	Grhl1	grainyhead-like 1 (Drosophila) [Source:MGI Symbol;Acc:MGI:2182540]	4.6702	4.74166
ENSMUSG00000025089	Gfra1	glial cell line derived neurotrophic factor family receptor alpha 1 [Source:MGI Symbol;Acc:MGI:1100842]	4.66864	4.64566
ENSMUSG00000003541	Ier3	immediate early response 3 [Source:MGI Symbol;Acc:MGI:104814]	4.65547	4.66201
ENSMUSG00000018774	Cd68	CD68 antigen [Source:MGI Symbol;Acc:MGI:88342]	4.65026	4.65023
ENSMUSG00000037428	Vgf	VGF nerve growth factor inducible [Source:MGI Symbol;Acc:MGI:1343180]	4.64538	4.36555
ENSMUSG00000029334	Prkg2	protein kinase, cGMP-dependent, type II [Source:MGI Symbol;Acc:MGI:108173]	4.63601	4.67875
ENSMUSG00000049612	Omg	oligodendrocyte myelin glycoprotein [Source:MGI Symbol;Acc:MGI:106586]	4.61803	4.61869
ENSMUSG00000046727	Cystm1	cysteine-rich transmembrane module containing 1 [Source:MGI Symbol;Acc:MGI:1913310]	4.61426	4.59445
ENSMUSG00000051111	Sv2c	synaptic vesicle glycoprotein 2c [Source:MGI Symbol;Acc:MGI:1922459]	4.60964	4.62228
ENSMUSG00000031994	Adamts8	a disintegrin-like and metallopeptidase (reprolysin type) with thrombospondin type 1 motif, 8 [Source:MGI Symbol;Acc:MGI:1353468]	4.6091	4.59107
ENSMUSG00000056501	Cebpb	CCAAT/enhancer binding protein (C/EBP), beta [Source:MGI Symbol;Acc:MGI:88373]	4.59432	4.30241
ENSMUSG00000035566	Pcdh17	protocadherin 17 [Source:MGI Symbol;Acc:MGI:2684924]	4.58924	4.55839
ENSMUSG00000029061	Mmp23	matrix metallopeptidase 23 [Source:MGI Symbol;Acc:MGI:1347361]	4.57064	4.59518
ENSMUSG00000071604	Fam189a2	family with sequence similarity 189, member A2 [Source:MGI Symbol;Acc:MGI:2685813]	4.56846	4.5879
ENSMUSG00000055430	Nap1l5	nucleosome assembly protein 1-like 5 [Source:MGI Symbol;Acc:MGI:1923555]	4.55787	4.55526
ENSMUSG00000025321	Itgb8	integrin beta 8 [Source:MGI Symbol;Acc:MGI:1338035]	4.54505	4.54236
ENSMUSG00000023067	Cdkn1a	cyclin-dependent kinase inhibitor 1A (P21) [Source:MGI Symbol;Acc:MGI:104556]	4.53381	4.53811
ENSMUSG00000020053	Igf1	insulin-like growth factor 1 [Source:MGI Symbol;Acc:MGI:96432]	4.52962	4.52381
ENSMUSG00000028351	Brinp1	bone morphogenic protein/retinoic acid inducible neural specific 1 [Source:MGI Symbol;Acc:MGI:1928478]	4.49751	4.48577
ENSMUSG00000028300	3110043O21Rik	RIKEN cDNA 3110043O21 gene [Source:MGI Symbol;Acc:MGI:1920455]	4.47729	4.49911
ENSMUSG00000048216	Gpr85	G protein-coupled receptor 85 [Source:MGI Symbol;Acc:MGI:1927851]	4.45555	4.43413
ENSMUSG00000022723	Crybg3	beta-gamma crystallin domain containing 3 [Source:MGI Symbol;Acc:MGI:2676311]	4.45312	4.46031
ENSMUSG00000051456	Hspb3	heat shock protein 3 [Source:MGI Symbol;Acc:MGI:1928479]	4.44842	4.48023
ENSMUSG00000002297	Dbf4	DBF4 homolog (S. cerevisiae) [Source:MGI Symbol;Acc:MGI:1351328]	4.44371	4.61809
ENSMUSG00000076376	Mir674	microRNA 674 [Source:MGI Symbol;Acc:MGI:3629631]	4.43768	4.42424
ENSMUSG00000019880	Rspo3	R-spondin 3 homolog (Xenopus laevis) [Source:MGI Symbol;Acc:MGI:1920030]	4.4348	4.44385
ENSMUSG00000035164	Zc3h12c	zinc finger CCCH type containing 12C [Source:MGI Symbol;Acc:MGI:3026959]	4.42888	4.41229
ENSMUSG00000032601	Prkar2a	protein kinase, cAMP dependent regulatory, type II alpha [Source:MGI Symbol;Acc:MGI:108025]	4.42868	4.43487
ENSMUSG00000056708	Ier5	immediate early response 5 [Source:MGI Symbol;Acc:MGI:1337072]	4.42234	4.45668
ENSMUSG00000036390	Gadd45a	growth arrest and DNA-damage-inducible 45 alpha [Source:MGI Symbol;Acc:MGI:107799]	4.41812	4.44499
ENSMUSG00000035299	Mid1	midline 1 [Source:MGI Symbol;Acc:MGI:1100537]	4.4038	4.4515
ENSMUSG00000050953	Gja1	gap junction protein, alpha 1 [Source:MGI Symbol;Acc:MGI:95713]	4.38221	4.40558
ENSMUSG00000040363	Bcor	BCL6 interacting corepressor [Source:MGI Symbol;Acc:MGI:1918708]	4.37631	4.38905
ENSMUSG00000031365	Zfp275	zinc finger protein 275 [Source:MGI Symbol;Acc:MGI:1350985]	4.35797	4.37178
ENSMUSG00000022176	Rem2	rad and gem related GTP binding protein 2 [Source:MGI Symbol;Acc:MGI:2155260]	4.33994	4.3427
ENSMUSG00000028364	Tnc	tenascin C [Source:MGI Symbol;Acc:MGI:101922]	4.3395	4.35314
ENSMUSG00000036478	Btg1	B cell translocation gene 1, anti-proliferative [Source:MGI Symbol;Acc:MGI:88215]	4.31528	4.30676
ENSMUSG00000092341	Malat1	metastasis associated lung adenocarcinoma transcript 1 (non-coding RNA) [Source:MGI Symbol;Acc:MGI:1919539]	4.30475	4.31338
ENSMUSG00000028249	Sdcbp	syndecan binding protein [Source:MGI Symbol;Acc:MGI:1337026]	4.29096	4.28905
ENSMUSG00000027087	Itgav	integrin alpha V [Source:MGI Symbol;Acc:MGI:96608]	4.27422	4.27263
ENSMUSG00000035873	Pawr	PRKC, apoptosis, WT1, regulator [Source:MGI Symbol;Acc:MGI:2149961]	4.27089	4.27596
ENSMUSG00000044068	Zrsr1	zinc finger (CCCH type), RNA binding motif and serine/arginine rich 1 [Source:MGI Symbol;Acc:MGI:98885]	4.25725	4.26591
ENSMUSG00000019487	Trip10	thyroid hormone receptor interactor 10 [Source:MGI Symbol;Acc:MGI:2146901]	4.25678	4.25146
ENSMUSG00000026064	Ptp4a1	protein tyrosine phosphatase 4a1 [Source:MGI Symbol;Acc:MGI:1277096]	4.24979	3.97465
ENSMUSG00000026646	Suv39h2	suppressor of variegation 3-9 homolog 2 (Drosophila) [Source:MGI Symbol;Acc:MGI:1890396]	4.2439	4.22901
ENSMUSG00000033774	Npbwr1	neuropeptides B/W receptor 1 [Source:MGI Symbol;Acc:MGI:891989]	4.24333	4.24925
ENSMUSG00000028035	Dnajb4	DnaJ (Hsp40) homolog, subfamily B, member 4 [Source:MGI Symbol;Acc:MGI:1914285]	4.24301	4.2513
ENSMUSG00000042515	Mum1l1	melanoma associated antigen (mutated) 1-like 1 [Source:MGI Symbol;Acc:MGI:2445062]	4.2404	4.24728
ENSMUSG00000035851	Ythdc1	YTH domain containing 1 [Source:MGI Symbol;Acc:MGI:2443713]	4.22146	4.1968
ENSMUSG00000034297	Med13	mediator complex subunit 13 [Source:MGI Symbol;Acc:MGI:3029632]	4.20135	4.14951
ENSMUSG00000060780	Lrrtm1	leucine rich repeat transmembrane neuronal 1 [Source:MGI Symbol;Acc:MGI:2389173]	4.17929	4.14779
ENSMUSG00000059834	Sclt1	sodium channel and clathrin linker 1 [Source:MGI Symbol;Acc:MGI:1914411]	4.14288	4.15216
ENSMUSG00000020580	Rock2	Rho-associated coiled-coil containing protein kinase 2 [Source:MGI Symbol;Acc:MGI:107926]	4.12662	4.12616
ENSMUSG00000020190	Mknk2	MAP kinase-interacting serine/threonine kinase 2 [Source:MGI Symbol;Acc:MGI:894279]	4.11508	4.10062
ENSMUSG00000035545	Leng8	leukocyte receptor cluster (LRC) member 8 [Source:MGI Symbol;Acc:MGI:2142195]	4.10999	4.09219
ENSMUSG00000001995	Sipa1l2	signal-induced proliferation-associated 1 like 2 [Source:MGI Symbol;Acc:MGI:2676970]	4.10733	4.11521
ENSMUSG00000017144	Rnd3	Rho family GTPase 3 [Source:MGI Symbol;Acc:MGI:1921444]	4.07836	4.07544
ENSMUSG00000028163	Nfkb1	nuclear factor of kappa light polypeptide gene enhancer in B cells 1, p105 [Source:MGI Symbol;Acc:MGI:97312]	4.06444	4.07874
ENSMUSG00000070733	Fryl	furry homolog-like (Drosophila) [Source:MGI Symbol;Acc:MGI:1919563]	4.05859	4.06823
ENSMUSG00000025529	Zfp711	zinc finger protein 711 [Source:MGI Symbol;Acc:MGI:3045342]	4.04998	4.04195
ENSMUSG00000020884	Asgr1	asialoglycoprotein receptor 1 [Source:MGI Symbol;Acc:MGI:88081]	4.04704	4.04942
ENSMUSG00000064145	Arih2	ariadne homolog 2 (Drosophila) [Source:MGI Symbol;Acc:MGI:1344361]	4.04287	4.04541
ENSMUSG00000030313	Dennd5b	DENN/MADD domain containing 5B [Source:MGI Symbol;Acc:MGI:2444273]	4.03199	4.0261
ENSMUSG00000061589	Dot1l	DOT1-like, histone H3 methyltransferase (S. cerevisiae) [Source:MGI Symbol;Acc:MGI:2143886]	4.03062	4.02756
ENSMUSG00000003031	Cdkn1b	cyclin-dependent kinase inhibitor 1B [Source:MGI Symbol;Acc:MGI:104565]	4.03018	4.05156
ENSMUSG00000035840	Lysmd3	LysM, putative peptidoglycan-binding, domain containing 3 [Source:MGI Symbol;Acc:MGI:1915906]	4.02655	4.03352
ENSMUSG00000051726	Kcnf1	potassium voltage-gated channel, subfamily F, member 1 [Source:MGI Symbol;Acc:MGI:2687399]	3.99447	4.00178
ENSMUSG00000027177	Hipk3	homeodomain interacting protein kinase 3 [Source:MGI Symbol;Acc:MGI:1314882]	3.99011	4.00466
ENSMUSG00000037613	Tnfrsf23	tumor necrosis factor receptor superfamily, member 23 [Source:MGI Symbol;Acc:MGI:1930269]	3.98349	3.98944
ENSMUSG00000078671	Chd2	chromodomain helicase DNA binding protein 2 [Source:MGI Symbol;Acc:MGI:2448567]	3.98088	3.97314
ENSMUSG00000033364	Usp37	ubiquitin specific peptidase 37 [Source:MGI Symbol;Acc:MGI:2442483]	3.95219	3.94879
ENSMUSG00000033960	9430020K01Rik	RIKEN cDNA 9430020K01 gene [Source:MGI Symbol;Acc:MGI:2685174]	3.94796	3.9526
ENSMUSG00000024558	Mapk4	mitogen-activated protein kinase 4 [Source:MGI Symbol;Acc:MGI:2444559]	3.94118	3.94247
ENSMUSG00000029161	Cgref1	cell growth regulator with EF hand domain 1 [Source:MGI Symbol;Acc:MGI:1915817]	3.88865	3.89461
ENSMUSG00000050271	D8Ertd82e	DNA segment, Chr 8, ERATO Doi 82, expressed [Source:MGI Symbol;Acc:MGI:1196223]	3.86275	3.869
ENSMUSG00000025779	Ly96	lymphocyte antigen 96 [Source:MGI Symbol;Acc:MGI:1341909]	3.85006	3.85284
ENSMUSG00000056211	R3hdm1	R3H domain containing 1 [Source:MGI Symbol;Acc:MGI:2448514]	3.84126	3.85205
ENSMUSG00000019907	Ppp1r12a	protein phosphatase 1, regulatory (inhibitor) subunit 12A [Source:MGI Symbol;Acc:MGI:1309528]	3.83391	3.84226
ENSMUSG00000025283	Sat1	spermidine/spermine N1-acetyl transferase 1 [Source:MGI Symbol;Acc:MGI:98233]	3.82849	3.83481
ENSMUSG00000047604	Frat2	frequently rearranged in advanced T cell lymphomas 2 [Source:MGI Symbol;Acc:MGI:2673967]	3.81164	3.81602
ENSMUSG00000001467	Cyp51	cytochrome P450, family 51 [Source:MGI Symbol;Acc:MGI:106040]	3.80569	3.80247
ENSMUSG00000056306	Sertm1	serine rich and transmembrane domain containing 1 [Source:MGI Symbol;Acc:MGI:3607715]	3.79617	3.80324
ENSMUSG00000039782	Cpeb2	cytoplasmic polyadenylation element binding protein 2 [Source:MGI Symbol;Acc:MGI:2442640]	3.78967	4.1275
ENSMUSG00000022269	2011-03-01	membrane-associated ring finger (C3HC4) 11 [Source:MGI Symbol;Acc:MGI:3608327]	3.78319	3.71334
ENSMUSG00000025060	Slk	STE20-like kinase [Source:MGI Symbol;Acc:MGI:103241]	3.78209	3.79166
ENSMUSG00000038518	Jarid2	jumonji, AT rich interactive domain 2 [Source:MGI Symbol;Acc:MGI:104813]	3.78127	3.76147
ENSMUSG00000034997	Htr2a	5-hydroxytryptamine (serotonin) receptor 2A [Source:MGI Symbol;Acc:MGI:109521]	3.76343	3.75374
ENSMUSG00000026864	Hspa5	heat shock protein 5 [Source:MGI Symbol;Acc:MGI:95835]	3.75882	3.78199
ENSMUSG00000041552	Ptchd1	patched domain containing 1 [Source:MGI Symbol;Acc:MGI:2685233]	3.75521	3.6738
ENSMUSG00000028893	Sesn2	sestrin 2 [Source:MGI Symbol;Acc:MGI:2651874]	3.74329	3.75073
ENSMUSG00000071369	Map3k5	mitogen-activated protein kinase kinase kinase 5 [Source:MGI Symbol;Acc:MGI:1346876]	3.74214	3.743
ENSMUSG00000020950	Foxg1	forkhead box G1 [Source:MGI Symbol;Acc:MGI:1347464]	3.72574	3.81143
ENSMUSG00000026725	Tnn	tenascin N [Source:MGI Symbol;Acc:MGI:2665790]	3.71419	3.74245
ENSMUSG00000031715	Smarca5	SWI/SNF related, matrix associated, actin dependent regulator of chromatin, subfamily a, member 5 [Source:MGI Symbol;Acc:MGI:1935129]	3.70954	3.70487
ENSMUSG00000010067	Rassf1	Ras association (RalGDS/AF-6) domain family member 1 [Source:MGI Symbol;Acc:MGI:1928386]	3.70576	3.71166
ENSMUSG00000021743	Fezf2	Fez family zinc finger 2 [Source:MGI Symbol;Acc:MGI:1859823]	3.70237	3.68226
ENSMUSG00000022601	Zbtb11	zinc finger and BTB domain containing 11 [Source:MGI Symbol;Acc:MGI:2443876]	3.70173	3.70725
ENSMUSG00000040287	Stac3	SH3 and cysteine rich domain 3 [Source:MGI Symbol;Acc:MGI:3606571]	3.67718	3.71783
ENSMUSG00000048915	Efna5	ephrin A5 [Source:MGI Symbol;Acc:MGI:107444]	3.67453	3.65381
ENSMUSG00000021112	Mpp5	membrane protein, palmitoylated 5 (MAGUK p55 subfamily member 5) [Source:MGI Symbol;Acc:MGI:1927339]	3.67385	3.66725
ENSMUSG00000087620	5330434G04Rik	RIKEN cDNA 5330434G04 gene [Source:MGI Symbol;Acc:MGI:1925519]	3.6666	3.67014
ENSMUSG00000070866	Zfp804a	zinc finger protein 804A [Source:MGI Symbol;Acc:MGI:2442949]	3.66438	3.67047
ENSMUSG00000029528	Pxn	paxillin [Source:MGI Symbol;Acc:MGI:108295]	3.65655	3.65784
ENSMUSG00000041153	Osgin2	oxidative stress induced growth inhibitor family member 2 [Source:MGI Symbol;Acc:MGI:2384798]	3.64125	3.64586
ENSMUSG00000028945	Rheb	Ras homolog enriched in brain [Source:MGI Symbol;Acc:MGI:97912]	3.64078	3.64346
ENSMUSG00000051335	Gfod1	glucose-fructose oxidoreductase domain containing 1 [Source:MGI Symbol;Acc:MGI:2145304]	3.63685	3.64331
ENSMUSG00000040710	St8sia4	ST8 alpha-N-acetyl-neuraminide alpha-2,8-sialyltransferase 4 [Source:MGI Symbol;Acc:MGI:106018]	3.62036	3.62583
ENSMUSG00000001964	Emd	emerin [Source:MGI Symbol;Acc:MGI:108117]	3.60804	3.61917
ENSMUSG00000025915	Sgk3	serum/glucocorticoid regulated kinase 3 [Source:MGI Symbol;Acc:MGI:2182368]	3.60521	3.58591
ENSMUSG00000035621	Midn	midnolin [Source:MGI Symbol;Acc:MGI:1890222]	3.60198	3.60887
ENSMUSG00000031781	Ciapin1	cytokine induced apoptosis inhibitor 1 [Source:MGI Symbol;Acc:MGI:1922083]	3.59362	3.59929
ENSMUSG00000069171	Nr2f1	nuclear receptor subfamily 2, group F, member 1 [Source:MGI Symbol;Acc:MGI:1352451]	3.59202	3.59789
ENSMUSG00000072082	Ccnf	cyclin F [Source:MGI Symbol;Acc:MGI:102551]	3.59067	3.59182
ENSMUSG00000106535	RP23-369O21.1		3.58266	3.5794
ENSMUSG00000070047	Fat1	FAT tumor suppressor homolog 1 (Drosophila) [Source:MGI Symbol;Acc:MGI:109168]	3.57964	3.58859
ENSMUSG00000037519	Ppfia1	protein tyrosine phosphatase, receptor type, f polypeptide (PTPRF), interacting protein (liprin), alpha 1 [Source:MGI Symbol;Acc:MGI:1924750]	3.57875	3.65568
ENSMUSG00000041308	Sntb2	syntrophin, basic 2 [Source:MGI Symbol;Acc:MGI:101771]	3.57227	3.54939
ENSMUSG00000024750	Zfand5	zinc finger, AN1-type domain 5 [Source:MGI Symbol;Acc:MGI:1278334]	3.57176	3.52876
ENSMUSG00000034163	Zfc3h1	zinc finger, C3H1-type containing [Source:MGI Symbol;Acc:MGI:2446143]	3.57068	3.60287
ENSMUSG00000020303	Stc2	stanniocalcin 2 [Source:MGI Symbol;Acc:MGI:1316731]	3.56473	3.5699
ENSMUSG00000031381	Piga	phosphatidylinositol glycan anchor biosynthesis, class A [Source:MGI Symbol;Acc:MGI:99461]	3.5626	3.59796
ENSMUSG00000074346	Kcnd3os	potassium voltage-gated channel, Shal-related family, member 3, opposite strand [Source:MGI Symbol;Acc:MGI:1925885]	3.56062	3.60526
ENSMUSG00000024843	Chka	choline kinase alpha [Source:MGI Symbol;Acc:MGI:107760]	3.56042	3.56265
ENSMUSG00000065422	Mir221	microRNA 221 [Source:MGI Symbol;Acc:MGI:3619066]	3.53755	3.5352
ENSMUSG00000025234	Arih1	ariadne ubiquitin-conjugating enzyme E2 binding protein homolog 1 (Drosophila) [Source:MGI Symbol;Acc:MGI:1344363]	3.53605	3.46869
ENSMUSG00000061013	Mkx	mohawk homeobox [Source:MGI Symbol;Acc:MGI:2687286]	3.53221	3.55157
ENSMUSG00000039239	Tgfb2	transforming growth factor, beta 2 [Source:MGI Symbol;Acc:MGI:98726]	3.52995	3.51823
ENSMUSG00000076431	Sox4	SRY (sex determining region Y)-box 4 [Source:MGI Symbol;Acc:MGI:98366]	3.5179	3.53298
ENSMUSG00000062991	Nrg1	neuregulin 1 [Source:MGI Symbol;Acc:MGI:96083]	3.51163	3.52037
ENSMUSG00000039652	Cpeb3	cytoplasmic polyadenylation element binding protein 3 [Source:MGI Symbol;Acc:MGI:2443075]	3.50356	3.51662
ENSMUSG00000014905	Dnajb9	DnaJ (Hsp40) homolog, subfamily B, member 9 [Source:MGI Symbol;Acc:MGI:1351618]	3.49885	3.50397
ENSMUSG00000039221	Rpl22l1	ribosomal protein L22 like 1 [Source:MGI Symbol;Acc:MGI:1915278]	3.49452	3.50471
ENSMUSG00000053626	Tll1	tolloid-like [Source:MGI Symbol;Acc:MGI:106923]	3.49406	3.49756
ENSMUSG00000046062	Ppp1r15b	protein phosphatase 1, regulatory (inhibitor) subunit 15b [Source:MGI Symbol;Acc:MGI:2444211]	3.4934	3.49437
ENSMUSG00000037580	Gch1	GTP cyclohydrolase 1 [Source:MGI Symbol;Acc:MGI:95675]	3.4835	3.48828
ENSMUSG00000074934	Grem1	gremlin 1 [Source:MGI Symbol;Acc:MGI:1344337]	3.4781	3.47722
ENSMUSG00000026987	Baz2b	bromodomain adjacent to zinc finger domain, 2B [Source:MGI Symbol;Acc:MGI:2442782]	3.47387	3.47466
ENSMUSG00000022054	Nefm	neurofilament, medium polypeptide [Source:MGI Symbol;Acc:MGI:97314]	3.46745	3.45531
ENSMUSG00000022744	Cldnd1	claudin domain containing 1 [Source:MGI Symbol;Acc:MGI:2447860]	3.46518	3.46931
ENSMUSG00000028986	Klhl7	kelch-like 7 [Source:MGI Symbol;Acc:MGI:1196453]	3.46339	3.45806
ENSMUSG00000035232	Pdk3	pyruvate dehydrogenase kinase, isoenzyme 3 [Source:MGI Symbol;Acc:MGI:2384308]	3.45143	3.40089
ENSMUSG00000021974	Fgf9	fibroblast growth factor 9 [Source:MGI Symbol;Acc:MGI:104723]	3.44882	3.40749
ENSMUSG00000040852	Plekhh2	pleckstrin homology domain containing, family H (with MyTH4 domain) member 2 [Source:MGI Symbol;Acc:MGI:2146813]	3.44242	3.44816
ENSMUSG00000020218	Wif1	Wnt inhibitory factor 1 [Source:MGI Symbol;Acc:MGI:1344332]	3.43968	3.44445
ENSMUSG00000049907	Rasl11b	RAS-like, family 11, member B [Source:MGI Symbol;Acc:MGI:1916189]	3.4395	3.44896
ENSMUSG00000033454	Zbtb1	zinc finger and BTB domain containing 1 [Source:MGI Symbol;Acc:MGI:2442326]	3.43745	3.5324
ENSMUSG00000035456	Prdm8	PR domain containing 8 [Source:MGI Symbol;Acc:MGI:1924880]	3.43587	3.43693
ENSMUSG00000033031	C330027C09Rik	RIKEN cDNA C330027C09 gene [Source:MGI Symbol;Acc:MGI:2146335]	3.42677	3.42752
ENSMUSG00000022687	Boc	biregional cell adhesion molecule-related/down-regulated by oncogenes (Cdon) binding protein [Source:MGI Symbol;Acc:MGI:2151153]	3.42576	3.43431
ENSMUSG00000028971	Cort	cortistatin [Source:MGI Symbol;Acc:MGI:109538]	3.41345	3.41832
ENSMUSG00000064721	Gm25855	predicted gene, 25855 [Source:MGI Symbol;Acc:MGI:5455632]	3.40267	3.40647
ENSMUSG00000048100	Taf13	TAF13 RNA polymerase II, TATA box binding protein (TBP)-associated factor [Source:MGI Symbol;Acc:MGI:1913500]	3.39841	3.41383
ENSMUSG00000025582	Nptx1	neuronal pentraxin 1 [Source:MGI Symbol;Acc:MGI:107811]	3.39714	3.39942
ENSMUSG00000005958	Ephb3	Eph receptor B3 [Source:MGI Symbol;Acc:MGI:104770]	3.39686	3.40046
ENSMUSG00000050505	Pcdh20	protocadherin 20 [Source:MGI Symbol;Acc:MGI:2443376]	3.39332	3.40131
ENSMUSG00000035310	Lin54	lin-54 homolog (C. elegans) [Source:MGI Symbol;Acc:MGI:2140902]	3.39297	3.39323
ENSMUSG00000038612	Mcl1	myeloid cell leukemia sequence 1 [Source:MGI Symbol;Acc:MGI:101769]	3.39276	3.39816
ENSMUSG00000087259	2610035D17Rik	RIKEN cDNA 2610035D17 gene [Source:MGI Symbol;Acc:MGI:1919636]	3.38251	3.38779
ENSMUSG00000025366	Esyt1	extended synaptotagmin-like protein 1 [Source:MGI Symbol;Acc:MGI:1344426]	3.37499	3.38195
ENSMUSG00000098557	Kctd12	potassium channel tetramerisation domain containing 12 [Source:MGI Symbol;Acc:MGI:2145823]	3.37469	3.37562
ENSMUSG00000018476	Kdm6b	KDM1 lysine (K)-specific demethylase 6B [Source:MGI Symbol;Acc:MGI:2448492]	3.37317	3.36325
ENSMUSG00000016520	Lnx2	ligand of numb-protein X 2 [Source:MGI Symbol;Acc:MGI:2155959]	3.36788	3.35796
ENSMUSG00000006736	Tspan31	tetraspanin 31 [Source:MGI Symbol;Acc:MGI:1914375]	3.36087	3.36782
ENSMUSG00000042680	Garem	GRB2 associated, regulator of MAPK1 [Source:MGI Symbol;Acc:MGI:2685790]	3.3569	3.36105
ENSMUSG00000047344	Lancl3	LanC lantibiotic synthetase component C-like 3 (bacterial) [Source:MGI Symbol;Acc:MGI:2443335]	3.35632	2.78602
ENSMUSG00000049804	Armcx4	armadillo repeat containing, X-linked 4 [Source:MGI Symbol;Acc:MGI:2147887]	3.35293	3.36139
ENSMUSG00000062078	Qk	quaking [Source:MGI Symbol;Acc:MGI:97837]	3.34947	3.28808
ENSMUSG00000029337	Fgf5	fibroblast growth factor 5 [Source:MGI Symbol;Acc:MGI:95519]	3.34451	3.24651
ENSMUSG00000000628	Hk2	hexokinase 2 [Source:MGI Symbol;Acc:MGI:1315197]	3.34249	3.37286
ENSMUSG00000045238	A730035I17Rik	RIKEN cDNA A730035I17 gene [Source:MGI Symbol;Acc:MGI:3696858]	3.33976	3.34454
ENSMUSG00000033792	Atp7a	ATPase, Cu++ transporting, alpha polypeptide [Source:MGI Symbol;Acc:MGI:99400]	3.33913	3.3468
ENSMUSG00000025612	Bach1	BTB and CNC homology 1 [Source:MGI Symbol;Acc:MGI:894680]	3.33807	3.33078
ENSMUSG00000038530	Rgs4	regulator of G-protein signaling 4 [Source:MGI Symbol;Acc:MGI:108409]	3.33679	3.34175
ENSMUSG00000027293	Ehd4	EH-domain containing 4 [Source:MGI Symbol;Acc:MGI:1919619]	3.3252	3.35029
ENSMUSG00000037876	Jmjd1c	jumonji domain containing 1C [Source:MGI Symbol;Acc:MGI:1918614]	3.32357	3.3308
ENSMUSG00000021215	Net1	neuroepithelial cell transforming gene 1 [Source:MGI Symbol;Acc:MGI:1927138]	3.31397	3.31938
ENSMUSG00000052504	Epha3	Eph receptor A3 [Source:MGI Symbol;Acc:MGI:99612]	3.30191	3.30784
ENSMUSG00000089606	Gm22501	predicted gene, 22501 [Source:MGI Symbol;Acc:MGI:5452278]	3.30123	3.29092
ENSMUSG00000027894	Slc6a17	solute carrier family 6 (neurotransmitter transporter), member 17 [Source:MGI Symbol;Acc:MGI:2442535]	3.29192	3.29457
ENSMUSG00000032018	Sc5d	sterol-C5-desaturase (fungal ERG3, delta-5-desaturase) homolog (S. cerevisae) [Source:MGI Symbol;Acc:MGI:1353611]	3.2914	3.30049
ENSMUSG00000055200	Sertad3	SERTA domain containing 3 [Source:MGI Symbol;Acc:MGI:2180697]	3.28671	3.26372
ENSMUSG00000047976	Kcna1	potassium voltage-gated channel, shaker-related subfamily, member 1 [Source:MGI Symbol;Acc:MGI:96654]	3.28548	3.3141
ENSMUSG00000029149	Krtcap3	keratinocyte associated protein 3 [Source:MGI Symbol;Acc:MGI:1917065]	3.2837	3.28302
ENSMUSG00000089636	1700058P15Rik	RIKEN cDNA 1700058P15 gene [Source:MGI Symbol;Acc:MGI:1920627]	3.28168	3.28551
ENSMUSG00000040482	Dxo	decapping exoribonuclease [Source:MGI Symbol;Acc:MGI:1890444]	3.28129	3.28897
ENSMUSG00000068457	Uty	ubiquitously transcribed tetratricopeptide repeat gene, Y chromosome [Source:MGI Symbol;Acc:MGI:894810]	3.27651	3.10103
ENSMUSG00000003226	Ranbp2	RAN binding protein 2 [Source:MGI Symbol;Acc:MGI:894323]	3.26826	3.26983
ENSMUSG00000092060	Bend4	BEN domain containing 4 [Source:MGI Symbol;Acc:MGI:3648414]	3.26358	3.26425
ENSMUSG00000032503	Arpp21	cyclic AMP-regulated phosphoprotein, 21 [Source:MGI Symbol;Acc:MGI:107562]	3.24728	3.25888
ENSMUSG00000032611	1700102P08Rik	RIKEN cDNA 1700102P08 gene [Source:MGI Symbol;Acc:MGI:2148248]	3.2403	3.24498
ENSMUSG00000044322	Dsc1	desmocollin 1 [Source:MGI Symbol;Acc:MGI:109173]	3.22467	3.1616
ENSMUSG00000055254	Ntrk2	neurotrophic tyrosine kinase, receptor, type 2 [Source:MGI Symbol;Acc:MGI:97384]	3.22101	3.22643
ENSMUSG00000046699	Slitrk4	SLIT and NTRK-like family, member 4 [Source:MGI Symbol;Acc:MGI:2442509]	3.216	3.21696
ENSMUSG00000063049	Ing2	inhibitor of growth family, member 2 [Source:MGI Symbol;Acc:MGI:1916510]	3.2148	3.20797
ENSMUSG00000040297	Suco	SUN domain containing ossification factor [Source:MGI Symbol;Acc:MGI:2138346]	3.2072	3.2162
ENSMUSG00000006456	Rbm14	RNA binding motif protein 14 [Source:MGI Symbol;Acc:MGI:1929092]	3.2037	3.24493
ENSMUSG00000019947	Arid5b	AT rich interactive domain 5B (MRF1-like) [Source:MGI Symbol;Acc:MGI:2175912]	3.20117	3.28149
ENSMUSG00000098448	Mir6362	microRNA 6362 [Source:MGI Symbol;Acc:MGI:5531194]	3.19424	3.18929
ENSMUSG00000063550	Nup98	nucleoporin 98 [Source:MGI Symbol;Acc:MGI:109404]	3.1898	3.1978
ENSMUSG00000032846	Zswim6	zinc finger SWIM-type containing 6 [Source:MGI Symbol;Acc:MGI:1914513]	3.1858	3.19183
ENSMUSG00000031278	Acsl4	acyl-CoA synthetase long-chain family member 4 [Source:MGI Symbol;Acc:MGI:1354713]	3.18342	3.18815
ENSMUSG00000098785	Mir6395	microRNA 6395 [Source:MGI Symbol;Acc:MGI:5530943]	3.18337	3.17201
ENSMUSG00000029534	St7	suppression of tumorigenicity 7 [Source:MGI Symbol;Acc:MGI:1927450]	3.16968	3.19749
ENSMUSG00000065520	Mir128-1	microRNA 128-1 [Source:MGI Symbol;Acc:MGI:2676813]	3.16212	3.15442
ENSMUSG00000037992	Rara	retinoic acid receptor, alpha [Source:MGI Symbol;Acc:MGI:97856]	3.15926	3.19868
ENSMUSG00000036790	Slitrk2	SLIT and NTRK-like family, member 2 [Source:MGI Symbol;Acc:MGI:2679449]	3.15508	3.1443
ENSMUSG00000029217	Tec	tec protein tyrosine kinase [Source:MGI Symbol;Acc:MGI:98662]	3.1515	3.12951
ENSMUSG00000051703	Tmem198	transmembrane protein 198 [Source:MGI Symbol;Acc:MGI:2443133]	3.13534	3.1489
ENSMUSG00000045515	Pou3f3	POU domain, class 3, transcription factor 3 [Source:MGI Symbol;Acc:MGI:102564]	3.13073	3.18408
ENSMUSG00000029817	Tra2a	transformer 2 alpha homolog (Drosophila) [Source:MGI Symbol;Acc:MGI:1933972]	3.12946	3.04216
ENSMUSG00000085148	Mir22hg	Mir22 host gene (non-protein coding) [Source:MGI Symbol;Acc:MGI:1914348]	3.12799	3.13245
ENSMUSG00000042712	Wbp5	WW domain binding protein 5 [Source:MGI Symbol;Acc:MGI:109567]	3.12619	3.13369
ENSMUSG00000032593	Amigo3	adhesion molecule with Ig like domain 3 [Source:MGI Symbol;Acc:MGI:2444854]	3.12259	3.12752
ENSMUSG00000055560	Zfp459	zinc finger protein 459 [Source:MGI Symbol;Acc:MGI:3040701]	3.12174	3.11415
ENSMUSG00000030500	Slc17a6	solute carrier family 17 (sodium-dependent inorganic phosphate cotransporter), member 6 [Source:MGI Symbol;Acc:MGI:2156052]	3.11349	3.12031
ENSMUSG00000034377	Tulp4	tubby like protein 4 [Source:MGI Symbol;Acc:MGI:1916092]	3.10308	3.11155
ENSMUSG00000034135	Sik3	SIK family kinase 3 [Source:MGI Symbol;Acc:MGI:2446296]	3.10216	3.10718
ENSMUSG00000026121	Sema4c	sema domain, immunoglobulin domain (Ig), transmembrane domain (TM) and short cytoplasmic domain, (semaphorin) 4C [Source:MGI Symbol;Acc:MGI:109252]	3.09861	3.10586
ENSMUSG00000038400	Pmepa1	prostate transmembrane protein, androgen induced 1 [Source:MGI Symbol;Acc:MGI:1929600]	3.09559	3.10363
ENSMUSG00000039633	Lonrf1	LON peptidase N-terminal domain and ring finger 1 [Source:MGI Symbol;Acc:MGI:3609241]	3.08633	3.09921
ENSMUSG00000022656	Pvrl3	poliovirus receptor-related 3 [Source:MGI Symbol;Acc:MGI:1930171]	3.08605	3.08917
ENSMUSG00000082229	Nap1l2	nucleosome assembly protein 1-like 2 [Source:MGI Symbol;Acc:MGI:106654]	3.08409	3.08196
ENSMUSG00000038538	Ubn2	ubinuclein 2 [Source:MGI Symbol;Acc:MGI:2444236]	3.08104	3.0788
ENSMUSG00000081957	Ak3l2-ps	adenylate kinase 3-like 2, pseudogene [Source:MGI Symbol;Acc:MGI:3574349]	3.0805	3.0836
ENSMUSG00000038594	Cep85l	centrosomal protein 85-like [Source:MGI Symbol;Acc:MGI:3642684]	3.07762	3.13211
ENSMUSG00000042029	Ncapg2	non-SMC condensin II complex, subunit G2 [Source:MGI Symbol;Acc:MGI:1923294]	3.07527	3.06632
ENSMUSG00000031168	Ebp	phenylalkylamine Ca2+ antagonist (emopamil) binding protein [Source:MGI Symbol;Acc:MGI:107822]	3.0747	3.07861
ENSMUSG00000047495	Dlgap2	discs, large (Drosophila) homolog-associated protein 2 [Source:MGI Symbol;Acc:MGI:2443181]	3.071	3.06386
ENSMUSG00000019952	Poc1b	POC1 centriolar protein homolog B (Chlamydomonas) [Source:MGI Symbol;Acc:MGI:1918511]	3.07004	3.09234
ENSMUSG00000033909	Usp36	ubiquitin specific peptidase 36 [Source:MGI Symbol;Acc:MGI:1919594]	3.06965	3.07495
ENSMUSG00000034006	Pqlc1	PQ loop repeat containing 1 [Source:MGI Symbol;Acc:MGI:1914193]	3.0675	3.07295
ENSMUSG00000079575	Rbpsuh-rs3	recombining binding protein suppressor of hairless (Drosophila), related sequence 3 [Source:MGI Symbol;Acc:MGI:96525]	3.06665	2.96077
ENSMUSG00000001630	Stk38l	serine/threonine kinase 38 like [Source:MGI Symbol;Acc:MGI:1922250]	3.06063	3.06738
ENSMUSG00000038943	Prc1	protein regulator of cytokinesis 1 [Source:MGI Symbol;Acc:MGI:1858961]	3.05987	3.06216
ENSMUSG00000001300	Efnb2	ephrin B2 [Source:MGI Symbol;Acc:MGI:105097]	3.05856	3.04895
ENSMUSG00000021895	Arhgef3	Rho guanine nucleotide exchange factor (GEF) 3 [Source:MGI Symbol;Acc:MGI:1918954]	3.05575	3.05718
ENSMUSG00000011179	Odc1	ornithine decarboxylase, structural 1 [Source:MGI Symbol;Acc:MGI:97402]	3.0555	3.05846
ENSMUSG00000074141	Il4i1	interleukin 4 induced 1 [Source:MGI Symbol;Acc:MGI:109552]	3.05336	3.05802
ENSMUSG00000006134	Crkl	v-crk sarcoma virus CT10 oncogene homolog (avian)-like [Source:MGI Symbol;Acc:MGI:104686]	3.05295	3.02956
ENSMUSG00000060487	Samd5	sterile alpha motif domain containing 5 [Source:MGI Symbol;Acc:MGI:2444815]	3.04951	3.02692
ENSMUSG00000047777	Phf13	PHD finger protein 13 [Source:MGI Symbol;Acc:MGI:2446217]	3.04644	3.04878
ENSMUSG00000066406	Akap13	A kinase (PRKA) anchor protein 13 [Source:MGI Symbol;Acc:MGI:2676556]	3.03744	3.03295
ENSMUSG00000026247	Ecel1	endothelin converting enzyme-like 1 [Source:MGI Symbol;Acc:MGI:1343461]	3.03728	3.0348
ENSMUSG00000030602	Pak4	p21 protein (Cdc42/Rac)-activated kinase 4 [Source:MGI Symbol;Acc:MGI:1917834]	3.03433	2.99495
ENSMUSG00000020038	Cry1	cryptochrome 1 (photolyase-like) [Source:MGI Symbol;Acc:MGI:1270841]	3.03207	3.00449
ENSMUSG00000032724	Abtb2	ankyrin repeat and BTB (POZ) domain containing 2 [Source:MGI Symbol;Acc:MGI:2139365]	3.03115	3.0368
ENSMUSG00000022376	Adcy8	adenylate cyclase 8 [Source:MGI Symbol;Acc:MGI:1341110]	3.02887	3.01451
ENSMUSG00000042460	C1galt1	core 1 synthase, glycoprotein-N-acetylgalactosamine 3-beta-galactosyltransferase, 1 [Source:MGI Symbol;Acc:MGI:2151071]	3.02859	3.03949
ENSMUSG00000021877	Arf4	ADP-ribosylation factor 4 [Source:MGI Symbol;Acc:MGI:99433]	3.02466	3.02785
ENSMUSG00000102995	A330074H02Rik	RIKEN cDNA A330074H02 gene [Source:MGI Symbol;Acc:MGI:3028065]	3.02362	3.02769
ENSMUSG00000026004	Kansl1l	KAT8 regulatory NSL complex subunit 1-like [Source:MGI Symbol;Acc:MGI:1915941]	3.02181	3.08162
ENSMUSG00000041771	Slc24a4	solute carrier family 24 (sodium/potassium/calcium exchanger), member 4 [Source:MGI Symbol;Acc:MGI:2447362]	3.01955	3.03288
ENSMUSG00000024805	Pcgf5	polycomb group ring finger 5 [Source:MGI Symbol;Acc:MGI:1923505]	3.01842	2.95116
ENSMUSG00000022770	Dlg1	discs, large homolog 1 (Drosophila) [Source:MGI Symbol;Acc:MGI:107231]	3.01392	3.01844
ENSMUSG00000062098	Btbd3	BTB (POZ) domain containing 3 [Source:MGI Symbol;Acc:MGI:2385155]	3.00757	3.01765
ENSMUSG00000027195	Hsd17b12	hydroxysteroid (17-beta) dehydrogenase 12 [Source:MGI Symbol;Acc:MGI:1926967]	3.00615	3.00999
ENSMUSG00000085178	Kdm6bos	KDM1 lysine (K)-specific demethylase 6B, opposite strand [Source:MGI Symbol;Acc:MGI:1921523]	3.00574	3.00914
ENSMUSG00000024423	Impact	impact, RWD domain protein [Source:MGI Symbol;Acc:MGI:1098233]	3.0027	3.00559
ENSMUSG00000028527	Ak4	adenylate kinase 4 [Source:MGI Symbol;Acc:MGI:87979]	3.00128	3.00697
ENSMUSG00000071753	C230004F18Rik	RIKEN cDNA C230004F18 gene [Source:MGI Symbol;Acc:MGI:3041217]	3.00093	2.89843
ENSMUSG00000021214	Akr1c18	aldo-keto reductase family 1, member C18 [Source:MGI Symbol;Acc:MGI:2145420]	3.00029	2.99425
ENSMUSG00000022895	Ets2	E26 avian leukemia oncogene 2, 3' domain [Source:MGI Symbol;Acc:MGI:95456]	2.99966	3.00487
ENSMUSG00000034751	Mast4	microtubule associated serine/threonine kinase family member 4 [Source:MGI Symbol;Acc:MGI:1918885]	2.99789	3.02812
ENSMUSG00000036764	Dnajc12	DnaJ (Hsp40) homolog, subfamily C, member 12 [Source:MGI Symbol;Acc:MGI:1353428]	2.99761	2.99767
ENSMUSG00000022894	Adamts5	a disintegrin-like and metallopeptidase (reprolysin type) with thrombospondin type 1 motif, 5 (aggrecanase-2) [Source:MGI Symbol;Acc:MGI:1346321]	2.99749	2.99551
ENSMUSG00000038250	Usp38	ubiquitin specific peptidase 38 [Source:MGI Symbol;Acc:MGI:1922091]	2.99222	3.00509
ENSMUSG00000004366	Sst	somatostatin [Source:MGI Symbol;Acc:MGI:98326]	2.99047	2.99932
ENSMUSG00000008855	Hdac5	histone deacetylase 5 [Source:MGI Symbol;Acc:MGI:1333784]	2.9891	2.99618
ENSMUSG00000038705	Gmeb2	glucocorticoid modulatory element binding protein 2 [Source:MGI Symbol;Acc:MGI:2652836]	2.97848	2.99713
ENSMUSG00000049047	Armcx3	armadillo repeat containing, X-linked 3 [Source:MGI Symbol;Acc:MGI:1918953]	2.97636	2.95934
ENSMUSG00000030878	Cdr2	cerebellar degeneration-related 2 [Source:MGI Symbol;Acc:MGI:1100885]	2.97508	2.97068
ENSMUSG00000002881	Nab1	Ngfi-A binding protein 1 [Source:MGI Symbol;Acc:MGI:107564]	2.96884	2.97538
ENSMUSG00000035431	Sstr1	somatostatin receptor 1 [Source:MGI Symbol;Acc:MGI:98327]	2.96707	2.96155
ENSMUSG00000096917	2500002B13Rik	RIKEN cDNA 2500002B13 gene [Source:MGI Symbol;Acc:MGI:1925603]	2.9642	2.94816
ENSMUSG00000033487	Fndc3a	fibronectin type III domain containing 3A [Source:MGI Symbol;Acc:MGI:1196463]	2.9618	2.95628
ENSMUSG00000046962	Zbtb21	zinc finger and BTB domain containing 21 [Source:MGI Symbol;Acc:MGI:1927240]	2.95779	2.91579
ENSMUSG00000020272	Stk10	serine/threonine kinase 10 [Source:MGI Symbol;Acc:MGI:1099439]	2.9544	2.96131
ENSMUSG00000078787	Cyp2t4	cytochrome P450, family 2, subfamily t, polypeptide 4 [Source:MGI Symbol;Acc:MGI:2686296]	2.94878	2.95288
ENSMUSG00000084497	Gm22107	predicted gene, 22107 [Source:MGI Symbol;Acc:MGI:5451884]	2.947	2.94275
ENSMUSG00000037653	Kctd8	potassium channel tetramerisation domain containing 8 [Source:MGI Symbol;Acc:MGI:2443804]	2.94465	2.94272
ENSMUSG00000025938	Slco5a1	solute carrier organic anion transporter family, member 5A1 [Source:MGI Symbol;Acc:MGI:2443431]	2.93955	2.94282
ENSMUSG00000027660	Skil	SKI-like [Source:MGI Symbol;Acc:MGI:106203]	2.93757	2.94118
ENSMUSG00000067879	3110035E14Rik	RIKEN cDNA 3110035E14 gene [Source:MGI Symbol;Acc:MGI:1924232]	2.93751	2.94132
ENSMUSG00000073434	Wdr90	WD repeat domain 90 [Source:MGI Symbol;Acc:MGI:1921267]	2.93349	2.93817
ENSMUSG00000029201	Ugdh	UDP-glucose dehydrogenase [Source:MGI Symbol;Acc:MGI:1306785]	2.93266	2.93549
ENSMUSG00000044005	Gls2	glutaminase 2 (liver, mitochondrial) [Source:MGI Symbol;Acc:MGI:2143539]	2.93062	2.91912
ENSMUSG00000019857	Asf1a	anti-silencing function 1A histone chaperone [Source:MGI Symbol;Acc:MGI:1913653]	2.92983	2.90712
ENSMUSG00000030069	Prok2	prokineticin 2 [Source:MGI Symbol;Acc:MGI:1354178]	2.9234	2.92082
ENSMUSG00000022044	Stmn4	stathmin-like 4 [Source:MGI Symbol;Acc:MGI:1931224]	2.9232	2.91842
ENSMUSG00000039473	Ubn1	ubinuclein 1 [Source:MGI Symbol;Acc:MGI:1891307]	2.92275	2.94969
ENSMUSG00000027829	Ccnl1	cyclin L1 [Source:MGI Symbol;Acc:MGI:1922664]	2.91955	2.88418
ENSMUSG00000021690	Jmy	junction-mediating and regulatory protein [Source:MGI Symbol;Acc:MGI:1913096]	2.91758	2.92449
ENSMUSG00000070305	Mpzl3	myelin protein zero-like 3 [Source:MGI Symbol;Acc:MGI:2442647]	2.91332	2.91771
ENSMUSG00000022905	Kpna1	karyopherin (importin) alpha 1 [Source:MGI Symbol;Acc:MGI:103560]	2.91253	2.90015
ENSMUSG00000021182	Ccdc88c	coiled-coil domain containing 88C [Source:MGI Symbol;Acc:MGI:1915589]	2.90689	2.91418
ENSMUSG00000015134	Aldh1a3	aldehyde dehydrogenase family 1, subfamily A3 [Source:MGI Symbol;Acc:MGI:1861722]	2.90497	2.92039
ENSMUSG00000038451	Spsb2	splA/ryanodine receptor domain and SOCS box containing 2 [Source:MGI Symbol;Acc:MGI:1315199]	2.90264	2.56658
ENSMUSG00000021719	Rgs7bp	regulator of G-protein signalling 7 binding protein [Source:MGI Symbol;Acc:MGI:106334]	2.89672	2.87798
ENSMUSG00000034551	Hdx	highly divergent homeobox [Source:MGI Symbol;Acc:MGI:2685226]	2.89387	2.92305
ENSMUSG00000025475	Adgra1	adhesion G protein-coupled receptor A1 [Source:MGI Symbol;Acc:MGI:1277167]	2.8933	2.89245
ENSMUSG00000028063	Lmna	lamin A [Source:MGI Symbol;Acc:MGI:96794]	2.88542	2.89143
ENSMUSG00000097589	Dleu2	deleted in lymphocytic leukemia, 2 [Source:MGI Symbol;Acc:MGI:1934030]	2.88504	2.8735
ENSMUSG00000031647	Mfap3l	microfibrillar-associated protein 3-like [Source:MGI Symbol;Acc:MGI:1918556]	2.8847	2.88863
ENSMUSG00000102644	Thap6	THAP domain containing 6 [Source:MGI Symbol;Acc:MGI:1922436]	2.88422	2.89293
ENSMUSG00000025278	Flnb	filamin, beta [Source:MGI Symbol;Acc:MGI:2446089]	2.88349	2.89825
ENSMUSG00000087528	9830144P21Rik	RIKEN cDNA 9830144P21 gene [Source:MGI Symbol;Acc:MGI:3041171]	2.88114	2.88588
ENSMUSG00000026204	Ptprn	protein tyrosine phosphatase, receptor type, N [Source:MGI Symbol;Acc:MGI:102765]	2.8752	2.88008
ENSMUSG00000048109	Rbm15	RNA binding motif protein 15 [Source:MGI Symbol;Acc:MGI:2443205]	2.87251	3.00361
ENSMUSG00000051246	Msantd1	Myb/SANT-like DNA-binding domain containing 1 [Source:MGI Symbol;Acc:MGI:2684990]	2.8708	2.83523
ENSMUSG00000062867	Impdh2	inosine 5'-phosphate dehydrogenase 2 [Source:MGI Symbol;Acc:MGI:109367]	2.87053	2.87704
ENSMUSG00000051379	Flrt3	fibronectin leucine rich transmembrane protein 3 [Source:MGI Symbol;Acc:MGI:1918686]	2.86678	2.87078
ENSMUSG00000053510	Nrd1	nardilysin, N-arginine dibasic convertase, NRD convertase 1 [Source:MGI Symbol;Acc:MGI:1201386]	2.86559	2.86631
ENSMUSG00000022299	Slc25a32	solute carrier family 25, member 32 [Source:MGI Symbol;Acc:MGI:1917156]	2.86327	2.85739
ENSMUSG00000032350	Gclc	glutamate-cysteine ligase, catalytic subunit [Source:MGI Symbol;Acc:MGI:104990]	2.86248	2.86782
ENSMUSG00000068151	A230006K03Rik	RIKEN cDNA A230006K03 gene [Source:MGI Symbol;Acc:MGI:3644205]	2.85919	2.84749
ENSMUSG00000003382	Etv3	ets variant 3 [Source:MGI Symbol;Acc:MGI:1350926]	2.85602	2.86949
ENSMUSG00000039159	Ube2h	ubiquitin-conjugating enzyme E2H [Source:MGI Symbol;Acc:MGI:104632]	2.85534	2.84493
ENSMUSG00000035397	Klf16	Kruppel-like factor 16 [Source:MGI Symbol;Acc:MGI:2153049]	2.85037	2.85405
ENSMUSG00000051396	Hspa14	heat shock protein 14 [Source:MGI Symbol;Acc:MGI:1354164]	2.85024	2.85479
ENSMUSG00000030259	Rassf8	Ras association (RalGDS/AF-6) domain family (N-terminal) member 8 [Source:MGI Symbol;Acc:MGI:1918573]	2.84968	2.85428
ENSMUSG00000040225	Prrc2c	proline-rich coiled-coil 2C [Source:MGI Symbol;Acc:MGI:1913754]	2.83145	2.78794
ENSMUSG00000026436	Elk4	ELK4, member of ETS oncogene family [Source:MGI Symbol;Acc:MGI:102853]	2.83007	2.83423
ENSMUSG00000003119	Cdk12	cyclin-dependent kinase 12 [Source:MGI Symbol;Acc:MGI:1098802]	2.8294	2.8281
ENSMUSG00000061353	Cxcl12	chemokine (C-X-C motif) ligand 12 [Source:MGI Symbol;Acc:MGI:103556]	2.82898	2.8352
ENSMUSG00000022641	Bbx	bobby sox homolog (Drosophila) [Source:MGI Symbol;Acc:MGI:1917758]	2.82483	2.87573
ENSMUSG00000025666	Tmem47	transmembrane protein 47 [Source:MGI Symbol;Acc:MGI:2177570]	2.8214	2.82712
ENSMUSG00000031558	Slit2	slit homolog 2 (Drosophila) [Source:MGI Symbol;Acc:MGI:1315205]	2.81629	2.81855
ENSMUSG00000098090	2700099C18Rik	RIKEN cDNA 2700099C18 gene [Source:MGI Symbol;Acc:MGI:1924272]	2.81609	2.82015
ENSMUSG00000054027	Nt5dc3	5'-nucleotidase domain containing 3 [Source:MGI Symbol;Acc:MGI:3513266]	2.81352	2.81789
ENSMUSG00000033713	Foxn3	forkhead box N3 [Source:MGI Symbol;Acc:MGI:1918625]	2.80775	2.81232
ENSMUSG00000044864	Ankrd50	ankyrin repeat domain 50 [Source:MGI Symbol;Acc:MGI:2139777]	2.79904	2.79744
ENSMUSG00000042604	Kcna4	potassium voltage-gated channel, shaker-related subfamily, member 4 [Source:MGI Symbol;Acc:MGI:96661]	2.79433	2.79953
ENSMUSG00000025856	Pdgfa	platelet derived growth factor, alpha [Source:MGI Symbol;Acc:MGI:97527]	2.79375	2.7937
ENSMUSG00000032058	Ppp2r1b	protein phosphatase 2, regulatory subunit A, beta [Source:MGI Symbol;Acc:MGI:1920949]	2.79193	2.80071
ENSMUSG00000028521	Slc35d1	solute carrier family 35 (UDP-glucuronic acid/UDP-N-acetylgalactosamine dual transporter), member D1 [Source:MGI Symbol;Acc:MGI:2140361]	2.78958	2.81292
ENSMUSG00000049092	Gpr137c	G protein-coupled receptor 137C [Source:MGI Symbol;Acc:MGI:1917963]	2.78949	2.79563
ENSMUSG00000031529	Tnks	tankyrase, TRF1-interacting ankyrin-related ADP-ribose polymerase [Source:MGI Symbol;Acc:MGI:1341087]	2.78875	2.79367
ENSMUSG00000014496	Ankrd28	ankyrin repeat domain 28 [Source:MGI Symbol;Acc:MGI:2145661]	2.78855	2.79438
ENSMUSG00000028126	Pip5k1a	phosphatidylinositol-4-phosphate 5-kinase, type 1 alpha [Source:MGI Symbol;Acc:MGI:107929]	2.78516	2.79427
ENSMUSG00000038679	Trps1	trichorhinophalangeal syndrome I (human) [Source:MGI Symbol;Acc:MGI:1927616]	2.78497	2.74777
ENSMUSG00000028128	F3	coagulation factor III [Source:MGI Symbol;Acc:MGI:88381]	2.77807	2.78189
ENSMUSG00000040270	Bach2	BTB and CNC homology 2 [Source:MGI Symbol;Acc:MGI:894679]	2.77713	2.79173
ENSMUSG00000004040	Stat3	signal transducer and activator of transcription 3 [Source:MGI Symbol;Acc:MGI:103038]	2.77115	2.7822
ENSMUSG00000041754	Trem3	triggering receptor expressed on myeloid cells 3 [Source:MGI Symbol;Acc:MGI:1930003]	2.77002	2.77332
ENSMUSG00000033740	St18	suppression of tumorigenicity 18 [Source:MGI Symbol;Acc:MGI:2446700]	2.76867	2.81075
ENSMUSG00000001260	Gabrg1	gamma-aminobutyric acid (GABA) A receptor, subunit gamma 1 [Source:MGI Symbol;Acc:MGI:103156]	2.76312	2.76742
ENSMUSG00000032913	Lrig2	leucine-rich repeats and immunoglobulin-like domains 2 [Source:MGI Symbol;Acc:MGI:2443718]	2.76183	2.76711
ENSMUSG00000025337	Sbds	Shwachman-Bodian-Diamond syndrome homolog (human) [Source:MGI Symbol;Acc:MGI:1913961]	2.75947	2.76031
ENSMUSG00000022860	Chodl	chondrolectin [Source:MGI Symbol;Acc:MGI:2179069]	2.75654	2.77151
ENSMUSG00000031714	Gab1	growth factor receptor bound protein 2-associated protein 1 [Source:MGI Symbol;Acc:MGI:108088]	2.7531	2.75223
ENSMUSG00000070871	Ccnyl1	cyclin Y-like 1 [Source:MGI Symbol;Acc:MGI:2138614]	2.75154	2.72791
ENSMUSG00000084946	Dlx1as	distal-less homeobox 1, antisense [Source:MGI Symbol;Acc:MGI:1195983]	2.75025	2.688
ENSMUSG00000039601	Rcan2	regulator of calcineurin 2 [Source:MGI Symbol;Acc:MGI:1858219]	2.74598	2.74468
ENSMUSG00000097536	2610037D02Rik	RIKEN cDNA 2610037D02 gene [Source:MGI Symbol;Acc:MGI:1917290]	2.74572	2.74968
ENSMUSG00000033319	Fem1c	fem-1 homolog c (C.elegans) [Source:MGI Symbol;Acc:MGI:2444737]	2.74556	2.75572
ENSMUSG00000008318	Relt	RELT tumor necrosis factor receptor [Source:MGI Symbol;Acc:MGI:2443373]	2.74334	2.74354
ENSMUSG00000039552	Rsph4a	radial spoke head 4 homolog A (Chlamydomonas) [Source:MGI Symbol;Acc:MGI:3027894]	2.74187	2.7761
ENSMUSG00000064417	DQ267102	snoRNA DQ267102 [Source:MGI Symbol;Acc:MGI:5439880]	2.73759	2.73714
ENSMUSG00000076143	Mir708	microRNA 708 [Source:MGI Symbol;Acc:MGI:3629686]	2.73139	2.58748
ENSMUSG00000106199	mmu-mir-3967	mmu-mir-3967 [Source:miRBase;Acc:MI0016976]	2.73003	2.72266
ENSMUSG00000030145	Zfp248	zinc finger protein 248 [Source:MGI Symbol;Acc:MGI:1919970]	2.72753	2.73158
ENSMUSG00000034059	Ypel4	yippee-like 4 (Drosophila) [Source:MGI Symbol;Acc:MGI:3605071]	2.72369	2.72636
ENSMUSG00000046865	Fbl	fibrillarin [Source:MGI Symbol;Acc:MGI:95486]	2.71983	2.72209
ENSMUSG00000107276	RP24-535K22.2		2.71803	2.72187
ENSMUSG00000021796	Bmpr1a	bone morphogenetic protein receptor, type 1A [Source:MGI Symbol;Acc:MGI:1338938]	2.71498	2.69587
ENSMUSG00000023953	Polh	polymerase (DNA directed), eta (RAD 30 related) [Source:MGI Symbol;Acc:MGI:1891457]	2.71404	2.70579
ENSMUSG00000023951	Vegfa	vascular endothelial growth factor A [Source:MGI Symbol;Acc:MGI:103178]	2.71204	2.72292
ENSMUSG00000021411	Pxdc1	PX domain containing 1 [Source:MGI Symbol;Acc:MGI:1914145]	2.71046	2.71391
ENSMUSG00000021224	Numb	numb gene homolog (Drosophila) [Source:MGI Symbol;Acc:MGI:107423]	2.70919	2.72372
ENSMUSG00000039202	Abhd2	abhydrolase domain containing 2 [Source:MGI Symbol;Acc:MGI:1914344]	2.70418	2.70424
ENSMUSG00000026819	Slc25a25	solute carrier family 25 (mitochondrial carrier, phosphate carrier), member 25 [Source:MGI Symbol;Acc:MGI:1915913]	2.70202	2.7021
ENSMUSG00000020521	Rnft1	ring finger protein, transmembrane 1 [Source:MGI Symbol;Acc:MGI:1924142]	2.70095	2.69863
ENSMUSG00000049939	Lrrc4	leucine rich repeat containing 4 [Source:MGI Symbol;Acc:MGI:2182081]	2.70012	2.71265
ENSMUSG00000000078	Klf6	Kruppel-like factor 6 [Source:MGI Symbol;Acc:MGI:1346318]	2.69653	2.69971
ENSMUSG00000099272	Mir7093	microRNA 7093 [Source:MGI Symbol;Acc:MGI:5530835]	2.69354	2.68993
ENSMUSG00000018143	Mafk	v-maf musculoaponeurotic fibrosarcoma oncogene family, protein K (avian) [Source:MGI Symbol;Acc:MGI:99951]	2.69065	2.69063
ENSMUSG00000018736	Ndel1	nuclear distribution gene E-like homolog 1 (A. nidulans) [Source:MGI Symbol;Acc:MGI:1932915]	2.69054	2.68743
ENSMUSG00000039745	Htatip2	HIV-1 tat interactive protein 2, homolog (human) [Source:MGI Symbol;Acc:MGI:1859271]	2.67682	2.69651
ENSMUSG00000050567	Maml1	mastermind like 1 (Drosophila) [Source:MGI Symbol;Acc:MGI:1890504]	2.67562	2.72645
ENSMUSG00000018347	Zkscan6	zinc finger with KRAB and SCAN domains 6 [Source:MGI Symbol;Acc:MGI:1289293]	2.66927	2.67135
ENSMUSG00000040943	Tet2	tet methylcytosine dioxygenase 2 [Source:MGI Symbol;Acc:MGI:2443298]	2.66723	2.67356
ENSMUSG00000022426	Josd1	Josephin domain containing 1 [Source:MGI Symbol;Acc:MGI:1921408]	2.66192	2.65589
ENSMUSG00000026963	Tmem210	transmembrane protein 210 [Source:MGI Symbol;Acc:MGI:1925467]	2.65942	2.66369
ENSMUSG00000026100	Mstn	myostatin [Source:MGI Symbol;Acc:MGI:95691]	2.6591	2.67018
ENSMUSG00000024912	Fosl1	fos-like antigen 1 [Source:MGI Symbol;Acc:MGI:107179]	2.65498	2.65102
ENSMUSG00000038187	Btbd10	BTB (POZ) domain containing 10 [Source:MGI Symbol;Acc:MGI:1916065]	2.6528	2.65431
ENSMUSG00000040659	Efhd2	EF hand domain containing 2 [Source:MGI Symbol;Acc:MGI:106504]	2.65209	2.64394
ENSMUSG00000092981	Mir5125	microRNA 5125 [Source:MGI Symbol;Acc:MGI:4950450]	2.64962	2.34396
ENSMUSG00000089371	Mir1938	microRNA 1938 [Source:MGI Symbol;Acc:MGI:3836976]	2.64883	2.64288
ENSMUSG00000028920	Fbxo42	F-box protein 42 [Source:MGI Symbol;Acc:MGI:1924992]	2.64788	2.65702
ENSMUSG00000022010	Tsc22d1	TSC22 domain family, member 1 [Source:MGI Symbol;Acc:MGI:109127]	2.6465	2.63228
ENSMUSG00000080574	Mir466i	microRNA 466i [Source:MGI Symbol;Acc:MGI:3783375]	2.64274	2.64016
ENSMUSG00000092850	Mir344g	microRNA 344g [Source:MGI Symbol;Acc:MGI:4834319]	2.64138	2.64263
ENSMUSG00000026384	Ptpn4	protein tyrosine phosphatase, non-receptor type 4 [Source:MGI Symbol;Acc:MGI:1099792]	2.63772	2.63631
ENSMUSG00000022360	Atad2	ATPase family, AAA domain containing 2 [Source:MGI Symbol;Acc:MGI:1917722]	2.6315	2.63573
ENSMUSG00000027952	Pmvk	phosphomevalonate kinase [Source:MGI Symbol;Acc:MGI:1915853]	2.62806	2.6337
ENSMUSG00000038205	Prkab2	protein kinase, AMP-activated, beta 2 non-catalytic subunit [Source:MGI Symbol;Acc:MGI:1336185]	2.62478	2.62946
ENSMUSG00000032267	Usp28	ubiquitin specific peptidase 28 [Source:MGI Symbol;Acc:MGI:2442293]	2.62472	2.62488
ENSMUSG00000086841	2410006H16Rik	RIKEN cDNA 2410006H16 gene [Source:MGI Symbol;Acc:MGI:1916471]	2.62423	2.62843
ENSMUSG00000029761	Cald1	caldesmon 1 [Source:MGI Symbol;Acc:MGI:88250]	2.62012	2.6317
ENSMUSG00000017677	Wsb1	WD repeat and SOCS box-containing 1 [Source:MGI Symbol;Acc:MGI:1926139]	2.61982	2.61904
ENSMUSG00000019848	Popdc3	popeye domain containing 3 [Source:MGI Symbol;Acc:MGI:1930153]	2.61632	2.63287
ENSMUSG00000005699	Pard6a	par-6 family cell polarity regulator alpha [Source:MGI Symbol;Acc:MGI:1927223]	2.61566	2.62324
ENSMUSG00000048546	Tob2	transducer of ERBB2, 2 [Source:MGI Symbol;Acc:MGI:1888525]	2.61539	2.6185
ENSMUSG00000068742	Cry2	cryptochrome 2 (photolyase-like) [Source:MGI Symbol;Acc:MGI:1270859]	2.61073	2.60599
ENSMUSG00000026740	Dnajc1	DnaJ (Hsp40) homolog, subfamily C, member 1 [Source:MGI Symbol;Acc:MGI:103268]	2.60636	2.61095
ENSMUSG00000024789	Jak2	Janus kinase 2 [Source:MGI Symbol;Acc:MGI:96629]	2.60398	2.61183
ENSMUSG00000059288	Cdyl	chromodomain protein, Y chromosome-like [Source:MGI Symbol;Acc:MGI:1339956]	2.60228	2.61568
ENSMUSG00000061130	Ppm1b	protein phosphatase 1B, magnesium dependent, beta isoform [Source:MGI Symbol;Acc:MGI:101841]	2.59936	2.59919
ENSMUSG00000041923	Nol4	nucleolar protein 4 [Source:MGI Symbol;Acc:MGI:2441684]	2.59288	2.59368
ENSMUSG00000024383	Map3k2	mitogen-activated protein kinase kinase kinase 2 [Source:MGI Symbol;Acc:MGI:1346873]	2.58913	2.59268
ENSMUSG00000028532	Cachd1	cache domain containing 1 [Source:MGI Symbol;Acc:MGI:2444177]	2.5884	2.5939
ENSMUSG00000054196	Cthrc1	collagen triple helix repeat containing 1 [Source:MGI Symbol;Acc:MGI:1915838]	2.58677	2.58931
ENSMUSG00000030766	Arhgap17	Rho GTPase activating protein 17 [Source:MGI Symbol;Acc:MGI:1917747]	2.58662	2.58535
ENSMUSG00000070803	Cited4	Cbp/p300-interacting transactivator, with Glu/Asp-rich carboxy-terminal domain, 4 [Source:MGI Symbol;Acc:MGI:1861694]	2.58016	2.58331
ENSMUSG00000027351	Spred1	sprouty protein with EVH-1 domain 1, related sequence [Source:MGI Symbol;Acc:MGI:2150016]	2.57951	2.56467
ENSMUSG00000026478	Lamc1	laminin, gamma 1 [Source:MGI Symbol;Acc:MGI:99914]	2.57681	2.58186
ENSMUSG00000025665	Rps6ka6	ribosomal protein S6 kinase polypeptide 6 [Source:MGI Symbol;Acc:MGI:1914321]	2.57658	2.57051
ENSMUSG00000022858	Tra2b	transformer 2 beta homolog (Drosophila) [Source:MGI Symbol;Acc:MGI:106016]	2.57568	2.43974
ENSMUSG00000036964	Trim17	tripartite motif-containing 17 [Source:MGI Symbol;Acc:MGI:1861440]	2.57165	2.57776
ENSMUSG00000026049	Tex30	testis expressed 30 [Source:MGI Symbol;Acc:MGI:1922873]	2.57155	2.56369
ENSMUSG00000022280	Rnf19a	ring finger protein 19A [Source:MGI Symbol;Acc:MGI:1353623]	2.56946	2.56915
ENSMUSG00000086328	2700033N17Rik	RIKEN cDNA 2700033N17 gene [Source:MGI Symbol;Acc:MGI:1919853]	2.5677	2.61576
ENSMUSG00000051022	Hs3st1	heparan sulfate (glucosamine) 3-O-sulfotransferase 1 [Source:MGI Symbol;Acc:MGI:1201606]	2.56539	2.57893
ENSMUSG00000031604	Msmo1	methylsterol monoxygenase 1 [Source:MGI Symbol;Acc:MGI:1913484]	2.56387	2.56741
ENSMUSG00000029544	Cabp1	calcium binding protein 1 [Source:MGI Symbol;Acc:MGI:1352750]	2.56107	2.57129
ENSMUSG00000031226	Pbdc1	polysaccharide biosynthesis domain containing 1 [Source:MGI Symbol;Acc:MGI:1914933]	2.55856	2.57196
ENSMUSG00000026525	Opn3	opsin 3 [Source:MGI Symbol;Acc:MGI:1338022]	2.55853	2.56173
ENSMUSG00000107092	RP23-57A17.2		2.55782	2.64504
ENSMUSG00000002265	Peg3	paternally expressed 3 [Source:MGI Symbol;Acc:MGI:104748]	2.55238	2.5638
ENSMUSG00000053641	Dennd4a	DENN/MADD domain containing 4A [Source:MGI Symbol;Acc:MGI:2142979]	2.54893	2.54939
ENSMUSG00000077396	Gm24340	predicted gene, 24340 [Source:MGI Symbol;Acc:MGI:5454117]	2.54864	2.54643
ENSMUSG00000025340	Rabgef1	RAB guanine nucleotide exchange factor (GEF) 1 [Source:MGI Symbol;Acc:MGI:1929459]	2.54537	2.54571
ENSMUSG00000032252	Glce	glucuronyl C5-epimerase [Source:MGI Symbol;Acc:MGI:2136405]	2.54071	2.55856
ENSMUSG00000091931	AK010878	cDNA sequence AK010878 [Source:MGI Symbol;Acc:MGI:4845848]	2.54043	2.54359
ENSMUSG00000027544	Nfatc2	nuclear factor of activated T cells, cytoplasmic, calcineurin dependent 2 [Source:MGI Symbol;Acc:MGI:102463]	2.53828	2.57186
ENSMUSG00000021670	Hmgcr	3-hydroxy-3-methylglutaryl-Coenzyme A reductase [Source:MGI Symbol;Acc:MGI:96159]	2.53798	2.54259
ENSMUSG00000027342	Pcna	proliferating cell nuclear antigen [Source:MGI Symbol;Acc:MGI:97503]	2.5353	2.5386
ENSMUSG00000061731	Ext1	exostoses (multiple) 1 [Source:MGI Symbol;Acc:MGI:894663]	2.53438	2.32634
ENSMUSG00000021133	Susd6	sushi domain containing 6 [Source:MGI Symbol;Acc:MGI:2444661]	2.53362	2.53868
ENSMUSG00000004317	Clcn5	chloride channel 5 [Source:MGI Symbol;Acc:MGI:99486]	2.53103	2.5354
ENSMUSG00000034083	Ccdc174	coiled-coil domain containing 174 [Source:MGI Symbol;Acc:MGI:2444652]	2.53068	2.53216
ENSMUSG00000094870	Zfp131	zinc finger protein 131 [Source:MGI Symbol;Acc:MGI:1919715]	2.52848	2.52867
ENSMUSG00000033717	Adra2a	adrenergic receptor, alpha 2a [Source:MGI Symbol;Acc:MGI:87934]	2.52671	2.52925
ENSMUSG00000028771	Ptpn12	protein tyrosine phosphatase, non-receptor type 12 [Source:MGI Symbol;Acc:MGI:104673]	2.52559	2.52482
ENSMUSG00000026211	Obsl1	obscurin-like 1 [Source:MGI Symbol;Acc:MGI:2138628]	2.52265	2.52782
ENSMUSG00000054976	Nyap2	neuronal tyrosine-phophorylated phosphoinositide 3-kinase adaptor 2 [Source:MGI Symbol;Acc:MGI:2443135]	2.52253	2.51823
ENSMUSG00000051579	Tceal8	transcription elongation factor A (SII)-like 8 [Source:MGI Symbol;Acc:MGI:1913934]	2.52212	2.52691
ENSMUSG00000038174	Fam126b	family with sequence similarity 126, member B [Source:MGI Symbol;Acc:MGI:1098784]	2.51993	2.51955
ENSMUSG00000055782	Abcd2	ATP-binding cassette, sub-family D (ALD), member 2 [Source:MGI Symbol;Acc:MGI:1349467]	2.51873	2.51543
ENSMUSG00000034101	Ctnnd1	catenin (cadherin associated protein), delta 1 [Source:MGI Symbol;Acc:MGI:105100]	2.51863	2.51375
ENSMUSG00000021591	Glrx	glutaredoxin [Source:MGI Symbol;Acc:MGI:2135625]	2.51819	2.53798
ENSMUSG00000072969	Armcx5	armadillo repeat containing, X-linked 5 [Source:MGI Symbol;Acc:MGI:2148026]	2.51807	2.52641
ENSMUSG00000055421	Pcdh9	protocadherin 9 [Source:MGI Symbol;Acc:MGI:1306801]	2.51739	2.57523
ENSMUSG00000065701	Rny1	RNA, Y1 small cytoplasmic, Ro-associated [Source:MGI Symbol;Acc:MGI:97995]	2.51517	0.91786
ENSMUSG00000040850	Psme4	proteasome (prosome, macropain) activator subunit 4 [Source:MGI Symbol;Acc:MGI:2143994]	2.51444	2.51387
ENSMUSG00000033854	Kcnk10	potassium channel, subfamily K, member 10 [Source:MGI Symbol;Acc:MGI:1919508]	2.51289	2.52258
ENSMUSG00000005069	Pex5	peroxisomal biogenesis factor 5 [Source:MGI Symbol;Acc:MGI:1098808]	2.50791	2.53793
ENSMUSG00000060935	Tmem263	transmembrane protein 263 [Source:MGI Symbol;Acc:MGI:2143652]	2.50644	2.50189
ENSMUSG00000010175	Prox1	prospero homeobox 1 [Source:MGI Symbol;Acc:MGI:97772]	2.5063	2.46194
ENSMUSG00000031568	Rwdd4a	RWD domain containing 4A [Source:MGI Symbol;Acc:MGI:2681000]	2.5031	2.5055
ENSMUSG00000027035	Cers6	ceramide synthase 6 [Source:MGI Symbol;Acc:MGI:2442564]	2.50015	2.50423
ENSMUSG00000027739	Rab33b	RAB33B, member RAS oncogene family [Source:MGI Symbol;Acc:MGI:1330805]	2.4963	2.50018
ENSMUSG00000015501	Hivep2	human immunodeficiency virus type I enhancer binding protein 2 [Source:MGI Symbol;Acc:MGI:1338076]	2.49405	2.50209
ENSMUSG00000027508	Pag1	phosphoprotein associated with glycosphingolipid microdomains 1 [Source:MGI Symbol;Acc:MGI:2443160]	2.49271	2.4972
ENSMUSG00000025597	Klhl4	kelch-like 4 [Source:MGI Symbol;Acc:MGI:2442829]	2.48897	2.47878
ENSMUSG00000038456	Dennd2a	DENN/MADD domain containing 2A [Source:MGI Symbol;Acc:MGI:2444961]	2.48789	2.49175
ENSMUSG00000028788	Ptp4a2	protein tyrosine phosphatase 4a2 [Source:MGI Symbol;Acc:MGI:1277117]	2.48746	2.49266
ENSMUSG00000025757	Hspa4l	heat shock protein 4 like [Source:MGI Symbol;Acc:MGI:107422]	2.48599	2.4932
ENSMUSG00000086290	Snhg12	small nucleolar RNA host gene 12 [Source:MGI Symbol;Acc:MGI:1916721]	2.48213	2.48621
ENSMUSG00000048706	Lurap1l	leucine rich adaptor protein 1-like [Source:MGI Symbol;Acc:MGI:106510]	2.47944	2.48871
ENSMUSG00000042751	Nmnat2	nicotinamide nucleotide adenylyltransferase 2 [Source:MGI Symbol;Acc:MGI:2444155]	2.47867	2.48209
ENSMUSG00000033161	Atp1a1	ATPase, Na+/K+ transporting, alpha 1 polypeptide [Source:MGI Symbol;Acc:MGI:88105]	2.47816	2.48644
ENSMUSG00000007589	Tinf2	Terf1 (TRF1)-interacting nuclear factor 2 [Source:MGI Symbol;Acc:MGI:107246]	2.47736	2.48137
ENSMUSG00000038180	Spag4	sperm associated antigen 4 [Source:MGI Symbol;Acc:MGI:2444120]	2.47526	2.48811
ENSMUSG00000047414	Flrt2	fibronectin leucine rich transmembrane protein 2 [Source:MGI Symbol;Acc:MGI:3603594]	2.47377	2.47556
ENSMUSG00000066278	Vps37b	vacuolar protein sorting 37B (yeast) [Source:MGI Symbol;Acc:MGI:1916724]	2.4722	2.4359
ENSMUSG00000026787	Gad2	glutamic acid decarboxylase 2 [Source:MGI Symbol;Acc:MGI:95634]	2.4719	2.47672
ENSMUSG00000090125	Pou3f1	POU domain, class 3, transcription factor 1 [Source:MGI Symbol;Acc:MGI:101896]	2.47185	2.46438
ENSMUSG00000061654	Spry3	sprouty homolog 3 (Drosophila) [Source:MGI Symbol;Acc:MGI:1345188]	2.47148	2.54403
ENSMUSG00000035828	Pim3	proviral integration site 3 [Source:MGI Symbol;Acc:MGI:1355297]	2.47148	2.45562
ENSMUSG00000041328	Pcf11	cleavage and polyadenylation factor subunit homolog (S. cerevisiae) [Source:MGI Symbol;Acc:MGI:1919579]	2.47078	2.46097
ENSMUSG00000045179	Sox3	SRY (sex determining region Y)-box 3 [Source:MGI Symbol;Acc:MGI:98365]	2.46803	2.4688
ENSMUSG00000043301	Kcnj6	potassium inwardly-rectifying channel, subfamily J, member 6 [Source:MGI Symbol;Acc:MGI:104781]	2.46789	2.45753
ENSMUSG00000035725	Prkx	protein kinase, X-linked [Source:MGI Symbol;Acc:MGI:1309999]	2.46733	2.46509
ENSMUSG00000041846	Smek1	SMEK homolog 1, suppressor of mek1 (Dictyostelium) [Source:MGI Symbol;Acc:MGI:1915984]	2.46458	2.53026
ENSMUSG00000043929	Klhl15	kelch-like 15 [Source:MGI Symbol;Acc:MGI:1923400]	2.4634	2.5846
ENSMUSG00000029484	Anxa3	annexin A3 [Source:MGI Symbol;Acc:MGI:1201378]	2.46265	2.45413
ENSMUSG00000014077	Chp1	calcineurin-like EF hand protein 1 [Source:MGI Symbol;Acc:MGI:1927185]	2.45831	2.4831
ENSMUSG00000028413	B4galt1	UDP-Gal:betaGlcNAc beta 1,4- galactosyltransferase, polypeptide 1 [Source:MGI Symbol;Acc:MGI:95705]	2.45814	2.45593
ENSMUSG00000028273	Pdlim5	PDZ and LIM domain 5 [Source:MGI Symbol;Acc:MGI:1927489]	2.45725	2.4616
ENSMUSG00000035095	Fam167a	family with sequence similarity 167, member A [Source:MGI Symbol;Acc:MGI:3606565]	2.45588	2.46714
ENSMUSG00000054702	Ap1s3	adaptor-related protein complex AP-1, sigma 3 [Source:MGI Symbol;Acc:MGI:1891304]	2.45448	2.45252
ENSMUSG00000064127	Med14	mediator complex subunit 14 [Source:MGI Symbol;Acc:MGI:1349442]	2.45223	2.42077
ENSMUSG00000029687	Ezh2	enhancer of zeste homolog 2 (Drosophila) [Source:MGI Symbol;Acc:MGI:107940]	2.4493	2.47347
ENSMUSG00000078185	Chml	choroideremia-like [Source:MGI Symbol;Acc:MGI:101913]	2.44897	2.45578
ENSMUSG00000031485	Prosc	proline synthetase co-transcribed [Source:MGI Symbol;Acc:MGI:1891207]	2.44792	2.45206
ENSMUSG00000020290	Xpo1	exportin 1, CRM1 homolog (yeast) [Source:MGI Symbol;Acc:MGI:2144013]	2.44601	2.46836
ENSMUSG00000064210	Ano6	anoctamin 6 [Source:MGI Symbol;Acc:MGI:2145890]	2.44589	2.44906
ENSMUSG00000027400	Pdyn	prodynorphin [Source:MGI Symbol;Acc:MGI:97535]	2.44259	2.44625
ENSMUSG00000014782	Plekhg4	pleckstrin homology domain containing, family G (with RhoGef domain) member 4 [Source:MGI Symbol;Acc:MGI:2142544]	2.43927	2.44335
ENSMUSG00000037857	Nufip2	nuclear fragile X mental retardation protein interacting protein 2 [Source:MGI Symbol;Acc:MGI:1915814]	2.43905	2.3782
ENSMUSG00000045248	Med26	mediator complex subunit 26 [Source:MGI Symbol;Acc:MGI:1917875]	2.43798	2.44677
ENSMUSG00000049470	Aff4	AF4/FMR2 family, member 4 [Source:MGI Symbol;Acc:MGI:2136171]	2.43402	2.42862
ENSMUSG00000031245	Hmgn5	high-mobility group nucleosome binding domain 5 [Source:MGI Symbol;Acc:MGI:1355295]	2.43272	2.39768
ENSMUSG00000043969	Emx2	empty spiracles homeobox 2 [Source:MGI Symbol;Acc:MGI:95388]	2.43253	2.34583
ENSMUSG00000028698	Pik3r3	phosphatidylinositol 3 kinase, regulatory subunit, polypeptide 3 (p55) [Source:MGI Symbol;Acc:MGI:109277]	2.42995	2.43648
ENSMUSG00000041297	Cdk13	cyclin-dependent kinase 13 [Source:MGI Symbol;Acc:MGI:1916812]	2.42513	2.38096
ENSMUSG00000029524	Sirt4	sirtuin 4 [Source:MGI Symbol;Acc:MGI:1922637]	2.42462	2.43089
ENSMUSG00000058258	Idi1	isopentenyl-diphosphate delta isomerase [Source:MGI Symbol;Acc:MGI:2442264]	2.42454	2.43258
ENSMUSG00000007655	Cav1	caveolin 1, caveolae protein [Source:MGI Symbol;Acc:MGI:102709]	2.4195	2.41678
ENSMUSG00000049800	Sertad2	SERTA domain containing 2 [Source:MGI Symbol;Acc:MGI:1931026]	2.41596	2.41846
ENSMUSG00000062300	Pvrl2	poliovirus receptor-related 2 [Source:MGI Symbol;Acc:MGI:97822]	2.41485	2.39506
ENSMUSG00000029335	Bmp3	bone morphogenetic protein 3 [Source:MGI Symbol;Acc:MGI:88179]	2.41179	2.4165
ENSMUSG00000090622	A930033H14Rik	RIKEN cDNA A930033H14 gene [Source:MGI Symbol;Acc:MGI:2444562]	2.41131	2.41522
ENSMUSG00000061186	Sfmbt2	Scm-like with four mbt domains 2 [Source:MGI Symbol;Acc:MGI:2447794]	2.40846	2.4161
ENSMUSG00000085795	Zfp703	zinc finger protein 703 [Source:MGI Symbol;Acc:MGI:2662729]	2.40829	2.39877
ENSMUSG00000032349	Elovl5	ELOVL family member 5, elongation of long chain fatty acids (yeast) [Source:MGI Symbol;Acc:MGI:1916051]	2.40428	2.40738
ENSMUSG00000073542	Cep76	centrosomal protein 76 [Source:MGI Symbol;Acc:MGI:1923401]	2.40404	2.40799
ENSMUSG00000037253	Mex3c	mex3 homolog C (C. elegans) [Source:MGI Symbol;Acc:MGI:2652843]	2.39789	2.45942
ENSMUSG00000035364	4930524J08Rik	RIKEN cDNA 4930524J08 gene [Source:MGI Symbol;Acc:MGI:1922379]	2.39728	2.39888
ENSMUSG00000038255	Neurod2	neurogenic differentiation 2 [Source:MGI Symbol;Acc:MGI:107755]	2.39678	2.38702
ENSMUSG00000032010	Usp2	ubiquitin specific peptidase 2 [Source:MGI Symbol;Acc:MGI:1858178]	2.39059	2.37567
ENSMUSG00000044340	Phlpp1	PH domain and leucine rich repeat protein phosphatase 1 [Source:MGI Symbol;Acc:MGI:2138327]	2.39004	2.40955
ENSMUSG00000000184	Ccnd2	cyclin D2 [Source:MGI Symbol;Acc:MGI:88314]	2.38987	2.38769
ENSMUSG00000005483	Dnajb1	DnaJ (Hsp40) homolog, subfamily B, member 1 [Source:MGI Symbol;Acc:MGI:1931874]	2.3884	2.36049
ENSMUSG00000034336	Ina	internexin neuronal intermediate filament protein, alpha [Source:MGI Symbol;Acc:MGI:96568]	2.38769	2.39121
ENSMUSG00000031434	Morc4	microrchidia 4 [Source:MGI Symbol;Acc:MGI:1922996]	2.38689	2.40324
ENSMUSG00000052681	Rap1b	RAS related protein 1b [Source:MGI Symbol;Acc:MGI:894315]	2.38571	2.37698
ENSMUSG00000044676	Zfp612	zinc finger protein 612 [Source:MGI Symbol;Acc:MGI:2443465]	2.3853	2.40436
ENSMUSG00000036502	Tmem255a	transmembrane protein 255A [Source:MGI Symbol;Acc:MGI:3045722]	2.37771	2.39506
ENSMUSG00000027452	Acss1	acyl-CoA synthetase short-chain family member 1 [Source:MGI Symbol;Acc:MGI:1915988]	2.37759	2.37865
ENSMUSG00000046711	Hmga1	high mobility group AT-hook 1 [Source:MGI Symbol;Acc:MGI:96160]	2.37692	2.37279
ENSMUSG00000049439	Cyp20a1	cytochrome P450, family 20, subfamily a, polypeptide 1 [Source:MGI Symbol;Acc:MGI:1925201]	2.37619	2.35749
ENSMUSG00000026961	Lrrc26	leucine rich repeat containing 26 [Source:MGI Symbol;Acc:MGI:2385129]	2.37525	2.379
ENSMUSG00000031431	Tsc22d3	TSC22 domain family, member 3 [Source:MGI Symbol;Acc:MGI:1196284]	2.37452	2.37622
ENSMUSG00000018543	1700001P01Rik	RIKEN cDNA 1700001P01 gene [Source:MGI Symbol;Acc:MGI:1919465]	2.37433	2.37647
ENSMUSG00000063406	Tmed5	transmembrane emp24 protein transport domain containing 5 [Source:MGI Symbol;Acc:MGI:1921586]	2.36695	2.36987
ENSMUSG00000021823	Vcl	vinculin [Source:MGI Symbol;Acc:MGI:98927]	2.36627	2.35844
ENSMUSG00000037533	Rapgef6	Rap guanine nucleotide exchange factor (GEF) 6 [Source:MGI Symbol;Acc:MGI:2384761]	2.36606	2.36564
ENSMUSG00000029669	Tspan12	tetraspanin 12 [Source:MGI Symbol;Acc:MGI:1889818]	2.3645	2.36826
ENSMUSG00000089922	3110039M20Rik	RIKEN cDNA 3110039M20 gene [Source:MGI Symbol;Acc:MGI:1914543]	2.36278	2.36283
ENSMUSG00000101970	1810026B05Rik	RIKEN cDNA 1810026B05 gene [Source:MGI Symbol;Acc:MGI:1916420]	2.36252	2.3661
ENSMUSG00000037594	BC022687	cDNA sequence BC022687 [Source:MGI Symbol;Acc:MGI:2443738]	2.36104	2.36487
ENSMUSG00000067608	Pcna-ps2	proliferating cell nuclear antigen pseudogene 2 [Source:MGI Symbol;Acc:MGI:97505]	2.36066	2.27573
ENSMUSG00000069539	Scyl2	SCY1-like 2 (S. cerevisiae) [Source:MGI Symbol;Acc:MGI:1289172]	2.35995	2.35905
ENSMUSG00000108053	RP24-317F6.7		2.35988	2.36306
ENSMUSG00000005533	Igf1r	insulin-like growth factor I receptor [Source:MGI Symbol;Acc:MGI:96433]	2.35929	2.3588
ENSMUSG00000046982	Tshz1	teashirt zinc finger family member 1 [Source:MGI Symbol;Acc:MGI:1346031]	2.35808	2.35596
ENSMUSG00000022514	Il1rap	interleukin 1 receptor accessory protein [Source:MGI Symbol;Acc:MGI:104975]	2.35712	2.35783
ENSMUSG00000007812	Zfp655	zinc finger protein 655 [Source:MGI Symbol;Acc:MGI:1919861]	2.34848	2.26155
ENSMUSG00000008153	Clstn3	calsyntenin 3 [Source:MGI Symbol;Acc:MGI:2178323]	2.34795	2.35125
ENSMUSG00000052539	Magi3	membrane associated guanylate kinase, WW and PDZ domain containing 3 [Source:MGI Symbol;Acc:MGI:1923484]	2.34486	2.34693
ENSMUSG00000028191	Bcl10	B cell leukemia/lymphoma 10 [Source:MGI Symbol;Acc:MGI:1337994]	2.3439	2.34424
ENSMUSG00000072872	Rybp	RING1 and YY1 binding protein [Source:MGI Symbol;Acc:MGI:1929059]	2.34339	2.35135
ENSMUSG00000019803	Nr2e1	nuclear receptor subfamily 2, group E, member 1 [Source:MGI Symbol;Acc:MGI:1100526]	2.34319	2.34369
ENSMUSG00000092203	1110038B12Rik	RIKEN cDNA 1110038B12 gene [Source:MGI Symbol;Acc:MGI:1916013]	2.34155	2.35034
ENSMUSG00000020525	Ppm1d	protein phosphatase 1D magnesium-dependent, delta isoform [Source:MGI Symbol;Acc:MGI:1858214]	2.33986	2.3428
ENSMUSG00000094936	Rbm4	RNA binding motif protein 4 [Source:MGI Symbol;Acc:MGI:1100865]	2.33838	2.34057
ENSMUSG00000019558	Slc6a8	solute carrier family 6 (neurotransmitter transporter, creatine), member 8 [Source:MGI Symbol;Acc:MGI:2147834]	2.32239	2.27796
ENSMUSG00000003623	Crot	carnitine O-octanoyltransferase [Source:MGI Symbol;Acc:MGI:1921364]	2.32103	2.31701
ENSMUSG00000070576	Mn1	meningioma 1 [Source:MGI Symbol;Acc:MGI:1261813]	2.31932	2.31741
ENSMUSG00000052253	Zfp622	zinc finger protein 622 [Source:MGI Symbol;Acc:MGI:1289282]	2.31882	2.28619
ENSMUSG00000090386	Mir99ahg	Mir99a and Mirlet7c-1 host gene (non-protein coding) [Source:MGI Symbol;Acc:MGI:1919929]	2.31577	2.30741
ENSMUSG00000030465	Psd3	pleckstrin and Sec7 domain containing 3 [Source:MGI Symbol;Acc:MGI:1918215]	2.31563	2.31959
ENSMUSG00000003228	Grk5	G protein-coupled receptor kinase 5 [Source:MGI Symbol;Acc:MGI:109161]	2.31223	2.33515
ENSMUSG00000024533	Spire1	spire homolog 1 (Drosophila) [Source:MGI Symbol;Acc:MGI:1915416]	2.31209	2.31661
ENSMUSG00000028019	Pdgfc	platelet-derived growth factor, C polypeptide [Source:MGI Symbol;Acc:MGI:1859631]	2.30896	2.29967
ENSMUSG00000055733	Nap1l3	nucleosome assembly protein 1-like 3 [Source:MGI Symbol;Acc:MGI:1859565]	2.30635	2.30001
ENSMUSG00000009291	Pttg1ip	pituitary tumor-transforming 1 interacting protein [Source:MGI Symbol;Acc:MGI:2652132]	2.30554	2.30892
ENSMUSG00000022462	Slc38a2	solute carrier family 38, member 2 [Source:MGI Symbol;Acc:MGI:1915010]	2.30472	2.30162
ENSMUSG00000032316	Clk3	CDC-like kinase 3 [Source:MGI Symbol;Acc:MGI:1098670]	2.30404	2.29184
ENSMUSG00000029657	Hsph1	heat shock 105kDa/110kDa protein 1 [Source:MGI Symbol;Acc:MGI:105053]	2.30335	2.30547
ENSMUSG00000030533	Unc45a	unc-45 homolog A (C. elegans) [Source:MGI Symbol;Acc:MGI:2142246]	2.30254	2.30664
ENSMUSG00000020069	Hnrnph3	heterogeneous nuclear ribonucleoprotein H3 [Source:MGI Symbol;Acc:MGI:1926462]	2.30206	2.00153
ENSMUSG00000030513	Pcsk6	proprotein convertase subtilisin/kexin type 6 [Source:MGI Symbol;Acc:MGI:102897]	2.29996	2.30825
ENSMUSG00000031073	Fgf15	fibroblast growth factor 15 [Source:MGI Symbol;Acc:MGI:1096383]	2.2972	2.30037
ENSMUSG00000028701	Lurap1	leucine rich adaptor protein 1 [Source:MGI Symbol;Acc:MGI:1915325]	2.29513	2.2981
ENSMUSG00000097392	D930016D06Rik	RIKEN cDNA D930016D06 gene [Source:MGI Symbol;Acc:MGI:2442700]	2.29375	2.29758
ENSMUSG00000060257	Scrt2	scratch homolog 2, zinc finger protein (Drosophila) [Source:MGI Symbol;Acc:MGI:2139287]	2.2875	2.30227
ENSMUSG00000033323	Ctdp1	CTD (carboxy-terminal domain, RNA polymerase II, polypeptide A) phosphatase, subunit 1 [Source:MGI Symbol;Acc:MGI:1926953]	2.28729	2.31434
ENSMUSG00000052276	Ostn	osteocrin [Source:MGI Symbol;Acc:MGI:2677164]	2.28565	2.28861
ENSMUSG00000026466	Tor1aip1	torsin A interacting protein 1 [Source:MGI Symbol;Acc:MGI:3582693]	2.28363	2.29481
ENSMUSG00000053931	Cnn3	calponin 3, acidic [Source:MGI Symbol;Acc:MGI:1919244]	2.28053	2.28687
ENSMUSG00000074968	Ano3	anoctamin 3 [Source:MGI Symbol;Acc:MGI:3613666]	2.2799	2.27931
ENSMUSG00000038774	Ascc3	activating signal cointegrator 1 complex subunit 3 [Source:MGI Symbol;Acc:MGI:1925237]	2.27958	2.28385
ENSMUSG00000084910	C630043F03Rik	RIKEN cDNA C630043F03 gene [Source:MGI Symbol;Acc:MGI:1915535]	2.27951	2.28312
ENSMUSG00000027784	Ppm1l	protein phosphatase 1 (formerly 2C)-like [Source:MGI Symbol;Acc:MGI:2139740]	2.27845	2.28179
ENSMUSG00000078700	D030028A08Rik	RIKEN cDNA D030028A08 gene [Source:MGI Symbol;Acc:MGI:2441931]	2.27771	2.28148
ENSMUSG00000027951	Adar	adenosine deaminase, RNA-specific [Source:MGI Symbol;Acc:MGI:1889575]	2.27491	2.27198
ENSMUSG00000032402	Smad3	SMAD family member 3 [Source:MGI Symbol;Acc:MGI:1201674]	2.27436	2.27983
ENSMUSG00000025810	Nrp1	neuropilin 1 [Source:MGI Symbol;Acc:MGI:106206]	2.27329	2.26559
ENSMUSG00000061904	Slc25a3	solute carrier family 25 (mitochondrial carrier, phosphate carrier), member 3 [Source:MGI Symbol;Acc:MGI:1353498]	2.27328	2.2832
ENSMUSG00000030844	Rgs10	regulator of G-protein signalling 10 [Source:MGI Symbol;Acc:MGI:1915115]	2.27201	2.27283
ENSMUSG00000042650	Alkbh5	alkB, alkylation repair homolog 5 (E. coli) [Source:MGI Symbol;Acc:MGI:2144489]	2.27023	2.27171
ENSMUSG00000015002	Efr3a	EFR3 homolog A (S. cerevisiae) [Source:MGI Symbol;Acc:MGI:1923990]	2.26827	2.26345
ENSMUSG00000073678	Pgap1	post-GPI attachment to proteins 1 [Source:MGI Symbol;Acc:MGI:2443342]	2.2678	2.27067
ENSMUSG00000036931	Nfkbid	nuclear factor of kappa light polypeptide gene enhancer in B cells inhibitor, delta [Source:MGI Symbol;Acc:MGI:3041243]	2.26722	2.27315
ENSMUSG00000025370	Cdh9	cadherin 9 [Source:MGI Symbol;Acc:MGI:107433]	2.26486	2.26219
ENSMUSG00000090031	4732440D04Rik	RIKEN cDNA 4732440D04 gene [Source:MGI Symbol;Acc:MGI:3604103]	2.26083	2.26119
ENSMUSG00000030232	Aebp2	AE binding protein 2 [Source:MGI Symbol;Acc:MGI:1338038]	2.26049	2.29225
ENSMUSG00000019856	Fam184a	family with sequence similarity 184, member A [Source:MGI Symbol;Acc:MGI:1923156]	2.25841	2.24553
ENSMUSG00000039568	Ubald1	UBA-like domain containing 1 [Source:MGI Symbol;Acc:MGI:1916255]	2.25747	2.34088
ENSMUSG00000024427	Spry4	sprouty homolog 4 (Drosophila) [Source:MGI Symbol;Acc:MGI:1345144]	2.25426	2.25647
ENSMUSG00000059811	Atl2	atlastin GTPase 2 [Source:MGI Symbol;Acc:MGI:1929492]	2.25404	2.27866
ENSMUSG00000070565	Rasal2	RAS protein activator like 2 [Source:MGI Symbol;Acc:MGI:2443881]	2.25304	2.26606
ENSMUSG00000052565	Hist1h1d	histone cluster 1, H1d [Source:MGI Symbol;Acc:MGI:107502]	2.25218	2.23666
ENSMUSG00000047368	Abhd17b	abhydrolase domain containing 17B [Source:MGI Symbol;Acc:MGI:1917816]	2.25087	2.24788
ENSMUSG00000026058	Khdrbs2	KH domain containing, RNA binding, signal transduction associated 2 [Source:MGI Symbol;Acc:MGI:2159649]	2.24951	2.28418
ENSMUSG00000045671	Spred2	sprouty-related, EVH1 domain containing 2 [Source:MGI Symbol;Acc:MGI:2150019]	2.24926	2.25302
ENSMUSG00000039770	Ypel5	yippee-like 5 (Drosophila) [Source:MGI Symbol;Acc:MGI:1916937]	2.24765	2.25478
ENSMUSG00000026615	Eprs	glutamyl-prolyl-tRNA synthetase [Source:MGI Symbol;Acc:MGI:97838]	2.24711	2.25151
ENSMUSG00000065408	Mir31	microRNA 31 [Source:MGI Symbol;Acc:MGI:3619330]	2.24683	2.24305
ENSMUSG00000074746	Pdzd8	PDZ domain containing 8 [Source:MGI Symbol;Acc:MGI:2677270]	2.24057	2.24099
ENSMUSG00000000787	Ddx3x	DEAD/H (Asp-Glu-Ala-Asp/His) box polypeptide 3, X-linked [Source:MGI Symbol;Acc:MGI:103064]	2.23974	2.30907
ENSMUSG00000042743	Sgtb	small glutamine-rich tetratricopeptide repeat (TPR)-containing, beta [Source:MGI Symbol;Acc:MGI:2444615]	2.23624	2.23958
ENSMUSG00000044548	Dact1	dapper homolog 1, antagonist of beta-catenin (xenopus) [Source:MGI Symbol;Acc:MGI:1891740]	2.23203	2.22964
ENSMUSG00000064225	Paqr9	progestin and adipoQ receptor family member IX [Source:MGI Symbol;Acc:MGI:1922802]	2.22909	2.22884
ENSMUSG00000000838	Fmr1	fragile X mental retardation syndrome 1 [Source:MGI Symbol;Acc:MGI:95564]	2.2284	2.18315
ENSMUSG00000004319	Clcn3	chloride channel 3 [Source:MGI Symbol;Acc:MGI:103555]	2.22785	2.20954
ENSMUSG00000000794	Kcnn3	potassium intermediate/small conductance calcium-activated channel, subfamily N, member 3 [Source:MGI Symbol;Acc:MGI:2153183]	2.22781	2.22157
ENSMUSG00000054893	Zfp667	zinc finger protein 667 [Source:MGI Symbol;Acc:MGI:2442757]	2.22772	2.23153
ENSMUSG00000027562	Car2	carbonic anhydrase 2 [Source:MGI Symbol;Acc:MGI:88269]	2.2275	2.21549
ENSMUSG00000039191	Rbpj	recombination signal binding protein for immunoglobulin kappa J region [Source:MGI Symbol;Acc:MGI:96522]	2.22647	2.23805
ENSMUSG00000066415	Msl2	male-specific lethal 2 homolog (Drosophila) [Source:MGI Symbol;Acc:MGI:1925103]	2.22489	2.21305
ENSMUSG00000061207	Stk19	serine/threonine kinase 19 [Source:MGI Symbol;Acc:MGI:1860085]	2.22441	2.23359
ENSMUSG00000021752	Kctd6	potassium channel tetramerisation domain containing 6 [Source:MGI Symbol;Acc:MGI:1918643]	2.22411	2.22619
ENSMUSG00000063632	Sox11	SRY (sex determining region Y)-box 11 [Source:MGI Symbol;Acc:MGI:98359]	2.22168	2.2198
ENSMUSG00000049511	Htr1b	5-hydroxytryptamine (serotonin) receptor 1B [Source:MGI Symbol;Acc:MGI:96274]	2.22062	2.23517
ENSMUSG00000022580	Rhpn1	rhophilin, Rho GTPase binding protein 1 [Source:MGI Symbol;Acc:MGI:1098783]	2.21932	2.22289
ENSMUSG00000035898	Uba6	ubiquitin-like modifier activating enzyme 6 [Source:MGI Symbol;Acc:MGI:1913894]	2.21787	2.21713
ENSMUSG00000042198	Chchd7	coiled-coil-helix-coiled-coil-helix domain containing 7 [Source:MGI Symbol;Acc:MGI:1913683]	2.21439	2.22004
ENSMUSG00000026510	Trp53bp2	transformation related protein 53 binding protein 2 [Source:MGI Symbol;Acc:MGI:2138319]	2.21251	2.21702
ENSMUSG00000021258	Ccnk	cyclin K [Source:MGI Symbol;Acc:MGI:1276106]	2.21188	2.20745
ENSMUSG00000019906	Lin7a	lin-7 homolog A (C. elegans) [Source:MGI Symbol;Acc:MGI:2135609]	2.21095	2.19347
ENSMUSG00000023075	Akirin1	akirin 1 [Source:MGI Symbol;Acc:MGI:1915300]	2.20521	2.21434
ENSMUSG00000049580	Tsku	tsukushi, small leucine rich proteoglycan [Source:MGI Symbol;Acc:MGI:2443855]	2.20294	2.20652
ENSMUSG00000042507	Elmsan1	ELM2 and Myb/SANT-like domain containing 1 [Source:MGI Symbol;Acc:MGI:2685106]	2.2027	2.2111
ENSMUSG00000095139	Pou3f2	POU domain, class 3, transcription factor 2 [Source:MGI Symbol;Acc:MGI:101895]	2.20165	2.18734
ENSMUSG00000024998	Plce1	phospholipase C, epsilon 1 [Source:MGI Symbol;Acc:MGI:1921305]	2.20063	2.20264
ENSMUSG00000022507	1810013L24Rik	RIKEN cDNA 1810013L24 gene [Source:MGI Symbol;Acc:MGI:1916303]	2.19961	2.16678
ENSMUSG00000031327	Chic1	cysteine-rich hydrophobic domain 1 [Source:MGI Symbol;Acc:MGI:1344694]	2.19958	2.16573
ENSMUSG00000057367	Birc2	baculoviral IAP repeat-containing 2 [Source:MGI Symbol;Acc:MGI:1197009]	2.19929	2.20306
ENSMUSG00000025198	Erlin1	ER lipid raft associated 1 [Source:MGI Symbol;Acc:MGI:2387613]	2.19658	2.19784
ENSMUSG00000030265	Kras	v-Ki-ras2 Kirsten rat sarcoma viral oncogene homolog [Source:MGI Symbol;Acc:MGI:96680]	2.19568	2.16908
ENSMUSG00000036533	Cdc42ep3	CDC42 effector protein (Rho GTPase binding) 3 [Source:MGI Symbol;Acc:MGI:2384718]	2.19506	2.19386
ENSMUSG00000053414	Hunk	hormonally upregulated Neu-associated kinase [Source:MGI Symbol;Acc:MGI:1347352]	2.19442	2.19769
ENSMUSG00000022897	Dyrk1a	dual-specificity tyrosine-(Y)-phosphorylation regulated kinase 1a [Source:MGI Symbol;Acc:MGI:1330299]	2.18965	2.14064
ENSMUSG00000041229	Phf8	PHD finger protein 8 [Source:MGI Symbol;Acc:MGI:2444341]	2.18959	2.20928
ENSMUSG00000042734	Ttc9	tetratricopeptide repeat domain 9 [Source:MGI Symbol;Acc:MGI:1916730]	2.18904	2.19283
ENSMUSG00000038072	Galnt11	UDP-N-acetyl-alpha-D-galactosamine:polypeptide N-acetylgalactosaminyltransferase 11 [Source:MGI Symbol;Acc:MGI:2444392]	2.18838	2.19176
ENSMUSG00000032244	Fem1b	feminization 1 homolog b (C. elegans) [Source:MGI Symbol;Acc:MGI:1335087]	2.18826	2.12601
ENSMUSG00000019854	Reps1	RalBP1 associated Eps domain containing protein [Source:MGI Symbol;Acc:MGI:1196373]	2.18748	2.20502
ENSMUSG00000031239	Itm2a	integral membrane protein 2A [Source:MGI Symbol;Acc:MGI:107706]	2.18711	2.19648
ENSMUSG00000030660	Pik3c2a	phosphatidylinositol 3-kinase, C2 domain containing, alpha polypeptide [Source:MGI Symbol;Acc:MGI:1203729]	2.18592	2.16041
ENSMUSG00000024240	Epc1	enhancer of polycomb homolog 1 (Drosophila) [Source:MGI Symbol;Acc:MGI:1278322]	2.18556	2.1932
ENSMUSG00000002413	Braf	Braf transforming gene [Source:MGI Symbol;Acc:MGI:88190]	2.18426	2.19342
ENSMUSG00000097810	G730046D07Rik	RIKEN cDNA G730046D07 gene [Source:MGI Symbol;Acc:MGI:3642131]	2.18387	2.18657
ENSMUSG00000047514	Tspyl1	testis-specific protein, Y-encoded-like 1 [Source:MGI Symbol;Acc:MGI:1298395]	2.18245	2.18646
ENSMUSG00000021699	Pde4d	phosphodiesterase 4D, cAMP specific [Source:MGI Symbol;Acc:MGI:99555]	2.18206	2.1739
ENSMUSG00000026893	Gca	grancalcin [Source:MGI Symbol;Acc:MGI:1918521]	2.18186	2.18614
ENSMUSG00000029684	Wasl	Wiskott-Aldrich syndrome-like (human) [Source:MGI Symbol;Acc:MGI:1920428]	2.18143	2.18055
ENSMUSG00000027016	Zfp385b	zinc finger protein 385B [Source:MGI Symbol;Acc:MGI:2444734]	2.18034	2.18434
ENSMUSG00000022255	Mtdh	metadherin [Source:MGI Symbol;Acc:MGI:1914404]	2.17802	2.22435
ENSMUSG00000020811	Wscd1	WSC domain containing 1 [Source:MGI Symbol;Acc:MGI:2448493]	2.17297	2.17517
ENSMUSG00000041565	L3mbtl4	l(3)mbt-like 4 (Drosophila) [Source:MGI Symbol;Acc:MGI:2444889]	2.17212	2.18079
ENSMUSG00000064945	Rny3	RNA, Y3 small cytoplasmic (associated with Ro protein) [Source:MGI Symbol;Acc:MGI:107304]	2.1716	2.34197
ENSMUSG00000043259	Fam13c	family with sequence similarity 13, member C [Source:MGI Symbol;Acc:MGI:1918971]	2.16952	2.17958
ENSMUSG00000018821	Avpi1	arginine vasopressin-induced 1 [Source:MGI Symbol;Acc:MGI:1916784]	2.16872	2.17189
ENSMUSG00000024360	Etf1	eukaryotic translation termination factor 1 [Source:MGI Symbol;Acc:MGI:2385071]	2.16699	2.17751
ENSMUSG00000033760	Rbm4b	RNA binding motif protein 4B [Source:MGI Symbol;Acc:MGI:1913954]	2.16393	2.15593
ENSMUSG00000020300	Cpeb4	cytoplasmic polyadenylation element binding protein 4 [Source:MGI Symbol;Acc:MGI:1914829]	2.16216	2.1682
ENSMUSG00000002459	Rgs20	regulator of G-protein signaling 20 [Source:MGI Symbol;Acc:MGI:1929866]	2.16165	2.16409
ENSMUSG00000042406	Atf4	activating transcription factor 4 [Source:MGI Symbol;Acc:MGI:88096]	2.16111	2.15996
ENSMUSG00000039911	Spsb1	splA/ryanodine receptor domain and SOCS box containing 1 [Source:MGI Symbol;Acc:MGI:1921896]	2.16051	2.17386
ENSMUSG00000031555	Adam9	a disintegrin and metallopeptidase domain 9 (meltrin gamma) [Source:MGI Symbol;Acc:MGI:105376]	2.15932	2.16527
ENSMUSG00000074923	Pak6	p21 protein (Cdc42/Rac)-activated kinase 6 [Source:MGI Symbol;Acc:MGI:2679420]	2.15918	2.16305
ENSMUSG00000047446	Arl4a	ADP-ribosylation factor-like 4A [Source:MGI Symbol;Acc:MGI:99437]	2.1536	2.14326
ENSMUSG00000001687	Ubl3	ubiquitin-like 3 [Source:MGI Symbol;Acc:MGI:1344373]	2.15328	2.14338
ENSMUSG00000025658	Cnksr2	connector enhancer of kinase suppressor of Ras 2 [Source:MGI Symbol;Acc:MGI:2661175]	2.15161	2.15424
ENSMUSG00000025173	Wdr45b	WD repeat domain 45B [Source:MGI Symbol;Acc:MGI:1914090]	2.15027	2.15484
ENSMUSG00000069094	Pde7a	phosphodiesterase 7A [Source:MGI Symbol;Acc:MGI:1202402]	2.14957	2.15246
ENSMUSG00000028524	Sgip1	SH3-domain GRB2-like (endophilin) interacting protein 1 [Source:MGI Symbol;Acc:MGI:1920344]	2.14952	2.14561
ENSMUSG00000035173	Ccdc186	coiled-coil domain containing 186 [Source:MGI Symbol;Acc:MGI:2445022]	2.14845	2.14747
ENSMUSG00000020715	Ern1	endoplasmic reticulum (ER) to nucleus signalling 1 [Source:MGI Symbol;Acc:MGI:1930134]	2.14598	2.14572
ENSMUSG00000050164	Mchr1	melanin-concentrating hormone receptor 1 [Source:MGI Symbol;Acc:MGI:2180756]	2.14555	2.15334
ENSMUSG00000087143	A830082K12Rik	RIKEN cDNA A830082K12 gene [Source:MGI Symbol;Acc:MGI:2443527]	2.14527	2.03711
ENSMUSG00000042364	Snx18	sorting nexin 18 [Source:MGI Symbol;Acc:MGI:2137642]	2.14202	2.16257
ENSMUSG00000022995	Enah	enabled homolog (Drosophila) [Source:MGI Symbol;Acc:MGI:108360]	2.141	2.1156
ENSMUSG00000021838	Samd4	sterile alpha motif domain containing 4 [Source:MGI Symbol;Acc:MGI:1921730]	2.1387	2.08979
ENSMUSG00000053470	Kdm3a	lysine (K)-specific demethylase 3A [Source:MGI Symbol;Acc:MGI:98847]	2.13864	2.14372
ENSMUSG00000000214	Th	tyrosine hydroxylase [Source:MGI Symbol;Acc:MGI:98735]	2.13656	2.13191
ENSMUSG00000052331	Ankrd44	ankyrin repeat domain 44 [Source:MGI Symbol;Acc:MGI:3045243]	2.13582	2.13103
ENSMUSG00000028609	Magoh	mago-nashi homolog, proliferation-associated (Drosophila) [Source:MGI Symbol;Acc:MGI:1330312]	2.13391	2.13747
ENSMUSG00000024614	Tmx3	thioredoxin-related transmembrane protein 3 [Source:MGI Symbol;Acc:MGI:2442418]	2.13385	2.11464
ENSMUSG00000044216	Kcnj4	potassium inwardly-rectifying channel, subfamily J, member 4 [Source:MGI Symbol;Acc:MGI:104743]	2.13361	2.13587
ENSMUSG00000099662	Ppp1r2-ps2	protein phosphatase 1, regulatory (inhibitor) subunit 2, pseudogene 2 [Source:MGI Symbol;Acc:MGI:3647847]	2.13352	2.13648
ENSMUSG00000021460	Auh	AU RNA binding protein/enoyl-coenzyme A hydratase [Source:MGI Symbol;Acc:MGI:1338011]	2.13177	2.13492
ENSMUSG00000024754	Tmem2	transmembrane protein 2 [Source:MGI Symbol;Acc:MGI:1890373]	2.12974	2.12928
ENSMUSG00000063919	Srrm4	serine/arginine repetitive matrix 4 [Source:MGI Symbol;Acc:MGI:1916205]	2.12904	2.13322
ENSMUSG00000003549	Ercc1	excision repair cross-complementing rodent repair deficiency, complementation group 1 [Source:MGI Symbol;Acc:MGI:95412]	2.12752	2.13363
ENSMUSG00000069114	Zbtb10	zinc finger and BTB domain containing 10 [Source:MGI Symbol;Acc:MGI:2139883]	2.12698	2.0999
ENSMUSG00000023150	Ivns1abp	influenza virus NS1A binding protein [Source:MGI Symbol;Acc:MGI:2152389]	2.12615	2.12278
ENSMUSG00000020572	Nampt	nicotinamide phosphoribosyltransferase [Source:MGI Symbol;Acc:MGI:1929865]	2.12589	2.12369
ENSMUSG00000029670	Ing3	inhibitor of growth family, member 3 [Source:MGI Symbol;Acc:MGI:1919027]	2.12491	2.13097
ENSMUSG00000045210	Vcpip1	valosin containing protein (p97)/p47 complex interacting protein 1 [Source:MGI Symbol;Acc:MGI:1917925]	2.12491	2.12546
ENSMUSG00000020052	Ascl1	achaete-scute complex homolog 1 (Drosophila) [Source:MGI Symbol;Acc:MGI:96919]	2.12326	2.11239
ENSMUSG00000092638	Mir5112	microRNA 5112 [Source:MGI Symbol;Acc:MGI:4950432]	2.12258	2.11988
ENSMUSG00000035992	Fnip1	folliculin interacting protein 1 [Source:MGI Symbol;Acc:MGI:2444668]	2.12062	2.12037
ENSMUSG00000050896	Rtn4rl2	reticulon 4 receptor-like 2 [Source:MGI Symbol;Acc:MGI:2669796]	2.11897	2.11811
ENSMUSG00000042772	Smg7	Smg-7 homolog, nonsense mediated mRNA decay factor (C. elegans) [Source:MGI Symbol;Acc:MGI:2682334]	2.11524	2.10067
ENSMUSG00000024260	Sap130	Sin3A associated protein [Source:MGI Symbol;Acc:MGI:1919782]	2.11492	2.11606
ENSMUSG00000024598	Fbn2	fibrillin 2 [Source:MGI Symbol;Acc:MGI:95490]	2.11485	2.12272
ENSMUSG00000026600	Soat1	sterol O-acyltransferase 1 [Source:MGI Symbol;Acc:MGI:104665]	2.1147	2.11657
ENSMUSG00000030619	Eed	embryonic ectoderm development [Source:MGI Symbol;Acc:MGI:95286]	2.11457	2.115
ENSMUSG00000024713	Pcsk5	proprotein convertase subtilisin/kexin type 5 [Source:MGI Symbol;Acc:MGI:97515]	2.11344	2.12165
ENSMUSG00000093483	AA465934	expressed sequence AA465934 [Source:MGI Symbol;Acc:MGI:2671018]	2.11235	2.11305
ENSMUSG00000078249	Hmga1-rs1	high mobility group AT-hook I, related sequence 1 [Source:MGI Symbol;Acc:MGI:96161]	2.11199	2.11417
ENSMUSG00000025372	Baiap2	brain-specific angiogenesis inhibitor 1-associated protein 2 [Source:MGI Symbol;Acc:MGI:2137336]	2.11118	2.0922
ENSMUSG00000041180	Hectd2	HECT domain containing 2 [Source:MGI Symbol;Acc:MGI:2442663]	2.10986	2.10119
ENSMUSG00000021589	Rhobtb3	Rho-related BTB domain containing 3 [Source:MGI Symbol;Acc:MGI:1920546]	2.10603	2.11011
ENSMUSG00000059588	Calcrl	calcitonin receptor-like [Source:MGI Symbol;Acc:MGI:1926944]	2.10564	2.10903
ENSMUSG00000015882	Lcorl	ligand dependent nuclear receptor corepressor-like [Source:MGI Symbol;Acc:MGI:2651932]	2.10563	2.10396
ENSMUSG00000054611	Kdm2a	lysine (K)-specific demethylase 2A [Source:MGI Symbol;Acc:MGI:1354736]	2.10482	2.09172
ENSMUSG00000021000	Ctage5	CTAGE family, member 5 [Source:MGI Symbol;Acc:MGI:1346056]	2.10398	2.11232
ENSMUSG00000022094	Slc39a14	solute carrier family 39 (zinc transporter), member 14 [Source:MGI Symbol;Acc:MGI:2384851]	2.10166	2.10523
ENSMUSG00000056216	Cebpg	CCAAT/enhancer binding protein (C/EBP), gamma [Source:MGI Symbol;Acc:MGI:104982]	2.09552	2.10011
ENSMUSG00000059921	Unc5c	unc-5 homolog C (C. elegans) [Source:MGI Symbol;Acc:MGI:1095412]	2.09482	2.09688
ENSMUSG00000021282	Eif5	eukaryotic translation initiation factor 5 [Source:MGI Symbol;Acc:MGI:95309]	2.09256	2.03268
ENSMUSG00000027397	Slc20a1	solute carrier family 20, member 1 [Source:MGI Symbol;Acc:MGI:108392]	2.09243	2.09576
ENSMUSG00000038975	Rabggtb	Rab geranylgeranyl transferase, b subunit [Source:MGI Symbol;Acc:MGI:99537]	2.09022	2.09348
ENSMUSG00000032839	Trpc1	transient receptor potential cation channel, subfamily C, member 1 [Source:MGI Symbol;Acc:MGI:109528]	2.08957	2.07624
ENSMUSG00000078317	F8a	factor 8-associated gene A [Source:MGI Symbol;Acc:MGI:95474]	2.08932	2.09277
ENSMUSG00000027808	Serp1	stress-associated endoplasmic reticulum protein 1 [Source:MGI Symbol;Acc:MGI:92638]	2.08728	2.08714
ENSMUSG00000078651	Aoc2	amine oxidase, copper containing 2 (retina-specific) [Source:MGI Symbol;Acc:MGI:2668431]	2.0866	2.10141
ENSMUSG00000079499	6530402F18Rik	RIKEN cDNA 6530402F18 gene [Source:MGI Symbol;Acc:MGI:1923470]	2.08647	2.08583
ENSMUSG00000093930	Hmgcs1	3-hydroxy-3-methylglutaryl-Coenzyme A synthase 1 [Source:MGI Symbol;Acc:MGI:107592]	2.08633	2.08947
ENSMUSG00000039385	Cdh6	cadherin 6 [Source:MGI Symbol;Acc:MGI:107435]	2.08554	2.0641
ENSMUSG00000048234	Rnf149	ring finger protein 149 [Source:MGI Symbol;Acc:MGI:2677438]	2.08281	2.09576
ENSMUSG00000075327	Zbtb2	zinc finger and BTB domain containing 2 [Source:MGI Symbol;Acc:MGI:2685949]	2.08231	2.07688
ENSMUSG00000034165	Ccnd3	cyclin D3 [Source:MGI Symbol;Acc:MGI:88315]	2.0823	2.0847
ENSMUSG00000019132	BC005537	cDNA sequence BC005537 [Source:MGI Symbol;Acc:MGI:2441726]	2.0819	2.03329
ENSMUSG00000020205	Phlda1	pleckstrin homology-like domain, family A, member 1 [Source:MGI Symbol;Acc:MGI:1096880]	2.08154	2.08592
ENSMUSG00000030536	Iqgap1	IQ motif containing GTPase activating protein 1 [Source:MGI Symbol;Acc:MGI:1352757]	2.07928	2.0754
ENSMUSG00000042105	Inpp5f	inositol polyphosphate-5-phosphatase F [Source:MGI Symbol;Acc:MGI:2141867]	2.07921	2.08654
ENSMUSG00000026773	Pfkfb3	6-phosphofructo-2-kinase/fructose-2,6-biphosphatase 3 [Source:MGI Symbol;Acc:MGI:2181202]	2.07907	2.08066
ENSMUSG00000024949	Sf1	splicing factor 1 [Source:MGI Symbol;Acc:MGI:1095403]	2.07864	2.06843
ENSMUSG00000030643	Rab30	RAB30, member RAS oncogene family [Source:MGI Symbol;Acc:MGI:1923235]	2.07847	2.04383
ENSMUSG00000029385	Ccng2	cyclin G2 [Source:MGI Symbol;Acc:MGI:1095734]	2.07739	2.08155
ENSMUSG00000073563	Csnk1g3	casein kinase 1, gamma 3 [Source:MGI Symbol;Acc:MGI:1917675]	2.07612	2.07723
ENSMUSG00000035283	Adrb1	adrenergic receptor, beta 1 [Source:MGI Symbol;Acc:MGI:87937]	2.0752	2.03875
ENSMUSG00000097391	Mirg	miRNA containing gene [Source:MGI Symbol;Acc:MGI:3781106]	2.07513	2.0757
ENSMUSG00000023087	Ccrn4l	CCR4 carbon catabolite repression 4-like (S. cerevisiae) [Source:MGI Symbol;Acc:MGI:109382]	2.07443	2.07072
ENSMUSG00000024002	Brd4	bromodomain containing 4 [Source:MGI Symbol;Acc:MGI:1888520]	2.07439	2.06575
ENSMUSG00000022359	Wdyhv1	WDYHV motif containing 1 [Source:MGI Symbol;Acc:MGI:1924023]	2.07307	2.0788
ENSMUSG00000030779	Rbbp6	retinoblastoma binding protein 6 [Source:MGI Symbol;Acc:MGI:894835]	2.07297	2.05671
ENSMUSG00000059149	Mfsd4	major facilitator superfamily domain containing 4 [Source:MGI Symbol;Acc:MGI:2442786]	2.07268	2.07742
ENSMUSG00000024085	Man2a1	mannosidase 2, alpha 1 [Source:MGI Symbol;Acc:MGI:104669]	2.07186	2.07762
ENSMUSG00000070136	Mir496a	microRNA 496a [Source:MGI Symbol;Acc:MGI:3629907]	2.0708	2.07098
ENSMUSG00000029775	Klhdc10	kelch domain containing 10 [Source:MGI Symbol;Acc:MGI:1924038]	2.06807	2.06937
ENSMUSG00000027797	Dclk1	doublecortin-like kinase 1 [Source:MGI Symbol;Acc:MGI:1330861]	2.06555	2.07286
ENSMUSG00000029875	Ccdc184	coiled-coil domain containing 184 [Source:MGI Symbol;Acc:MGI:2146066]	2.06365	2.05601
ENSMUSG00000030898	Cckbr	cholecystokinin B receptor [Source:MGI Symbol;Acc:MGI:99479]	2.06351	2.06663
ENSMUSG00000047213	Ythdf3	YTH domain family 3 [Source:MGI Symbol;Acc:MGI:1918850]	2.06304	2.04004
ENSMUSG00000100252	Mir124-2hg	Mir124-2 host gene (non-protein coding) [Source:MGI Symbol;Acc:MGI:1917691]	2.06258	2.06542
ENSMUSG00000044949	Ubtd2	ubiquitin domain containing 2 [Source:MGI Symbol;Acc:MGI:2444752]	2.06245	2.05719
ENSMUSG00000056429	Tgoln1	trans-golgi network protein [Source:MGI Symbol;Acc:MGI:105080]	2.06228	2.0712
ENSMUSG00000049119	Fam110b	family with sequence similarity 110, member B [Source:MGI Symbol;Acc:MGI:1916593]	2.06224	2.06251
ENSMUSG00000065738	Gm24494	predicted gene, 24494 [Source:MGI Symbol;Acc:MGI:5454271]	2.05899	2.05999
ENSMUSG00000062116	Zfp954	zinc finger protein 954 [Source:MGI Symbol;Acc:MGI:1917764]	2.05758	2.05664
ENSMUSG00000020387	Jade2	jade family PHD finger 2 [Source:MGI Symbol;Acc:MGI:1924151]	2.05738	2.07048
ENSMUSG00000044647	Csrnp3	cysteine-serine-rich nuclear protein 3 [Source:MGI Symbol;Acc:MGI:1925021]	2.05697	2.05997
ENSMUSG00000046985	Tapt1	transmembrane anterior posterior transformation 1 [Source:MGI Symbol;Acc:MGI:2683537]	2.05626	2.05459
ENSMUSG00000031523	Dlc1	deleted in liver cancer 1 [Source:MGI Symbol;Acc:MGI:1354949]	2.0559	2.0604
ENSMUSG00000028228	Cpne3	copine III [Source:MGI Symbol;Acc:MGI:1917818]	2.05532	2.06317
ENSMUSG00000025162	Csnk1d	casein kinase 1, delta [Source:MGI Symbol;Acc:MGI:1355272]	2.05532	2.04022
ENSMUSG00000024576	Csnk1a1	casein kinase 1, alpha 1 [Source:MGI Symbol;Acc:MGI:1934950]	2.05388	2.05401
ENSMUSG00000035476	Tab3	TGF-beta activated kinase 1/MAP3K7 binding protein 3 [Source:MGI Symbol;Acc:MGI:1913974]	2.05366	2.05885
ENSMUSG00000039219	Arid4b	AT rich interactive domain 4B (RBP1-like) [Source:MGI Symbol;Acc:MGI:2137512]	2.05313	2.06092
ENSMUSG00000051146	Camk2n2	calcium/calmodulin-dependent protein kinase II inhibitor 2 [Source:MGI Symbol;Acc:MGI:1920297]	2.05262	2.04302
ENSMUSG00000039218	Srrm2	serine/arginine repetitive matrix 2 [Source:MGI Symbol;Acc:MGI:1923206]	2.05224	2.04035
ENSMUSG00000026663	Atf6	activating transcription factor 6 [Source:MGI Symbol;Acc:MGI:1926157]	2.05222	2.05626
ENSMUSG00000104960	Snhg8	small nucleolar RNA host gene 8 [Source:MGI Symbol;Acc:MGI:1917145]	2.05215	2.05555
ENSMUSG00000051615	Rap2a	RAS related protein 2a [Source:MGI Symbol;Acc:MGI:97855]	2.04978	2.05135
ENSMUSG00000089911	Hiat1	hippocampus abundant gene transcript 1 [Source:MGI Symbol;Acc:MGI:1201609]	2.04966	2.27186
ENSMUSG00000036192	Rorb	RAR-related orphan receptor beta [Source:MGI Symbol;Acc:MGI:1343464]	2.04947	2.02493
ENSMUSG00000028173	Wls	wntless homolog (Drosophila) [Source:MGI Symbol;Acc:MGI:1915401]	2.04941	2.04841
ENSMUSG00000038048	Cntnap5c	contactin associated protein-like 5C [Source:MGI Symbol;Acc:MGI:3646013]	2.04932	2.06216
ENSMUSG00000031314	Taf1	TAF1 RNA polymerase II, TATA box binding protein (TBP)-associated factor [Source:MGI Symbol;Acc:MGI:1336878]	2.04791	2.0285
ENSMUSG00000038000	Acd	adrenocortical dysplasia [Source:MGI Symbol;Acc:MGI:87873]	2.04736	2.05052
ENSMUSG00000030704	Rab6a	RAB6A, member RAS oncogene family [Source:MGI Symbol;Acc:MGI:894313]	2.0469	2.04195
ENSMUSG00000019256	Ahr	aryl-hydrocarbon receptor [Source:MGI Symbol;Acc:MGI:105043]	2.04564	2.03976
ENSMUSG00000058799	Nap1l1	nucleosome assembly protein 1-like 1 [Source:MGI Symbol;Acc:MGI:1855693]	2.04511	2.04511
ENSMUSG00000010095	Slc3a2	solute carrier family 3 (activators of dibasic and neutral amino acid transport), member 2 [Source:MGI Symbol;Acc:MGI:96955]	2.04507	2.0486
ENSMUSG00000034275	Igsf9b	immunoglobulin superfamily, member 9B [Source:MGI Symbol;Acc:MGI:2685354]	2.04331	2.04445
ENSMUSG00000047485	Klhl34	kelch-like 34 [Source:MGI Symbol;Acc:MGI:2685234]	2.04233	2.04013
ENSMUSG00000014932	Yes1	Yamaguchi sarcoma viral (v-yes) oncogene homolog 1 [Source:MGI Symbol;Acc:MGI:99147]	2.03982	2.0502
ENSMUSG00000008305	Tle1	transducin-like enhancer of split 1, homolog of Drosophila E(spl) [Source:MGI Symbol;Acc:MGI:104636]	2.03964	1.98824
ENSMUSG00000059237	Ppp1r2-ps4	protein phosphatase 1, regulatory (inhibitor) subunit 2, pseudogene 4 [Source:MGI Symbol;Acc:MGI:3645199]	2.03905	2.04176
ENSMUSG00000041695	Kcnj2	potassium inwardly-rectifying channel, subfamily J, member 2 [Source:MGI Symbol;Acc:MGI:104744]	2.03827	2.04689
ENSMUSG00000031532	Saraf	store-operated calcium entry-associated regulatory factor [Source:MGI Symbol;Acc:MGI:1915137]	2.03827	2.04145
ENSMUSG00000038552	Fndc4	fibronectin type III domain containing 4 [Source:MGI Symbol;Acc:MGI:1917195]	2.03535	2.03825
ENSMUSG00000028041	Adam15	a disintegrin and metallopeptidase domain 15 (metargidin) [Source:MGI Symbol;Acc:MGI:1333882]	2.03453	2.0353
ENSMUSG00000021466	Ptch1	patched homolog 1 [Source:MGI Symbol;Acc:MGI:105373]	2.03373	2.04268
ENSMUSG00000060860	Ube2s	ubiquitin-conjugating enzyme E2S [Source:MGI Symbol;Acc:MGI:1925141]	2.03214	2.03359
ENSMUSG00000021377	Dek	DEK oncogene (DNA binding) [Source:MGI Symbol;Acc:MGI:1926209]	2.03169	2.03443
ENSMUSG00000037896	Rcor1	REST corepressor 1 [Source:MGI Symbol;Acc:MGI:106340]	2.03159	2.03224
ENSMUSG00000077711	AF357399	snoRNA AF357399 [Source:MGI Symbol;Acc:MGI:5439844]	2.03072	2.08559
ENSMUSG00000050394	Armcx6	armadillo repeat containing, X-linked 6 [Source:MGI Symbol;Acc:MGI:2147993]	2.02897	2.03545
ENSMUSG00000070056	Mfhas1	malignant fibrous histiocytoma amplified sequence 1 [Source:MGI Symbol;Acc:MGI:1098644]	2.02796	2.03807
ENSMUSG00000033417	Cacul1	CDK2 associated, cullin domain 1 [Source:MGI Symbol;Acc:MGI:1926082]	2.02778	1.96779
ENSMUSG00000047126	Cltc	clathrin, heavy polypeptide (Hc) [Source:MGI Symbol;Acc:MGI:2388633]	2.02726	2.03501
ENSMUSG00000071656	Lrrn4cl	LRRN4 C-terminal like [Source:MGI Symbol;Acc:MGI:1916102]	2.02679	2.04051
ENSMUSG00000063531	Sema3e	sema domain, immunoglobulin domain (Ig), short basic domain, secreted, (semaphorin) 3E [Source:MGI Symbol;Acc:MGI:1340034]	2.02656	2.03053
ENSMUSG00000074305	Peak1	pseudopodium-enriched atypical kinase 1 [Source:MGI Symbol;Acc:MGI:2442366]	2.02621	2.03067
ENSMUSG00000006585	Cdt1	chromatin licensing and DNA replication factor 1 [Source:MGI Symbol;Acc:MGI:1914427]	2.02609	2.02914
ENSMUSG00000038349	Plcl1	phospholipase C-like 1 [Source:MGI Symbol;Acc:MGI:3036262]	2.02584	2.0186
ENSMUSG00000031681	Smad1	SMAD family member 1 [Source:MGI Symbol;Acc:MGI:109452]	2.02502	2.02601
ENSMUSG00000084885	3010001F23Rik	RIKEN cDNA 3010001F23 gene [Source:MGI Symbol;Acc:MGI:1922943]	2.02337	2.03976
ENSMUSG00000031309	Rps6ka3	ribosomal protein S6 kinase polypeptide 3 [Source:MGI Symbol;Acc:MGI:104557]	2.02157	2.02599
ENSMUSG00000016528	Mapkapk2	MAP kinase-activated protein kinase 2 [Source:MGI Symbol;Acc:MGI:109298]	2.01976	2.02587
ENSMUSG00000087141	Plcxd2	phosphatidylinositol-specific phospholipase C, X domain containing 2 [Source:MGI Symbol;Acc:MGI:3647874]	2.0186	2.02146
ENSMUSG00000065406	Mirlet7i	microRNA let7i [Source:MGI Symbol;Acc:MGI:2676802]	2.01439	2.78879
ENSMUSG00000048355	Arxes1	adipocyte-related X-chromosome expressed sequence 1 [Source:MGI Symbol;Acc:MGI:1923469]	2.01409	2.01749
ENSMUSG00000042298	Ttc19	tetratricopeptide repeat domain 19 [Source:MGI Symbol;Acc:MGI:1920045]	2.013	2.01338
ENSMUSG00000106944	RP23-16J8.6		2.01229	2.01528
ENSMUSG00000024583	Txnl1	thioredoxin-like 1 [Source:MGI Symbol;Acc:MGI:1860078]	2.01215	2.01709
ENSMUSG00000027552	E2f5	E2F transcription factor 5 [Source:MGI Symbol;Acc:MGI:105091]	2.012	2.05558
ENSMUSG00000065421	Mirlet7a-1	microRNA let7a-1 [Source:MGI Symbol;Acc:MGI:2676793]	2.01128	2.00815
ENSMUSG00000038866	Zcchc2	zinc finger, CCHC domain containing 2 [Source:MGI Symbol;Acc:MGI:2444114]	2.00776	1.97547
ENSMUSG00000051451	Crebzf	CREB/ATF bZIP transcription factor [Source:MGI Symbol;Acc:MGI:2675296]	2.00728	1.97144
ENSMUSG00000023852	Chd1	chromodomain helicase DNA binding protein 1 [Source:MGI Symbol;Acc:MGI:88393]	2.00709	2.01102
ENSMUSG00000030671	Pde3b	phosphodiesterase 3B, cGMP-inhibited [Source:MGI Symbol;Acc:MGI:1333863]	2.00626	1.96078
ENSMUSG00000040945	Rcc2	regulator of chromosome condensation 2 [Source:MGI Symbol;Acc:MGI:1919784]	2.0058	2.00844
ENSMUSG00000038970	Lmtk2	lemur tyrosine kinase 2 [Source:MGI Symbol;Acc:MGI:3036247]	2.00368	2.00741
ENSMUSG00000022180	Slc7a8	solute carrier family 7 (cationic amino acid transporter, y+ system), member 8 [Source:MGI Symbol;Acc:MGI:1355323]	2.00364	2.00892
ENSMUSG00000013089	Etv5	ets variant 5 [Source:MGI Symbol;Acc:MGI:1096867]	2.00267	2.00558
ENSMUSG00000030029	Lrig1	leucine-rich repeats and immunoglobulin-like domains 1 [Source:MGI Symbol;Acc:MGI:107935]	2.00206	1.99997
ENSMUSG00000021027	Ralgapa1	Ral GTPase activating protein, alpha subunit 1 [Source:MGI Symbol;Acc:MGI:1931050]	1.99918	1.99662
ENSMUSG00000029062	Cdk11b	cyclin-dependent kinase 11B [Source:MGI Symbol;Acc:MGI:88353]	1.99909	2.00212
ENSMUSG00000021676	Iqgap2	IQ motif containing GTPase activating protein 2 [Source:MGI Symbol;Acc:MGI:2449975]	1.99516	2.02348
ENSMUSG00000046675	Tmem251	transmembrane protein 251 [Source:MGI Symbol;Acc:MGI:2443862]	1.99432	1.99673
ENSMUSG00000021134	Srsf5	serine/arginine-rich splicing factor 5 [Source:MGI Symbol;Acc:MGI:98287]	1.99414	1.83092
ENSMUSG00000032526	Deb1	differentially expressed in B16F10 1 [Source:MGI Symbol;Acc:MGI:1349474]	1.99337	1.99751
ENSMUSG00000077167	Gm24119	predicted gene, 24119 [Source:MGI Symbol;Acc:MGI:5453896]	1.99232	1.99399
ENSMUSG00000027893	Ahcyl1	S-adenosylhomocysteine hydrolase-like 1 [Source:MGI Symbol;Acc:MGI:2385184]	1.99108	1.9739
ENSMUSG00000036698	Ago2	argonaute RISC catalytic subunit 2 [Source:MGI Symbol;Acc:MGI:2446632]	1.98966	1.98749
ENSMUSG00000035640	Cbarp	calcium channel, voltage-dependent, beta subunit associated regulatory protein [Source:MGI Symbol;Acc:MGI:1354170]	1.98624	1.99114
ENSMUSG00000044636	Csrnp2	cysteine-serine-rich nuclear protein 2 [Source:MGI Symbol;Acc:MGI:2386852]	1.98493	1.98741
ENSMUSG00000045658	Pid1	phosphotyrosine interaction domain containing 1 [Source:MGI Symbol;Acc:MGI:2138391]	1.98378	1.98657
ENSMUSG00000027882	Stxbp3	syntaxin binding protein 3 [Source:MGI Symbol;Acc:MGI:107362]	1.98172	1.95833
ENSMUSG00000028441	1110017D15Rik	RIKEN cDNA 1110017D15 gene [Source:MGI Symbol;Acc:MGI:1920971]	1.98121	1.98677
ENSMUSG00000034724	Cnot6l	CCR4-NOT transcription complex, subunit 6-like [Source:MGI Symbol;Acc:MGI:2443154]	1.98052	1.96221
ENSMUSG00000090546	Cdr1	cerebellar degeneration related antigen 1 [Source:MGI Symbol;Acc:MGI:88359]	1.97654	1.95999
ENSMUSG00000044595	Dnd1	dead end homolog 1 (zebrafish) [Source:MGI Symbol;Acc:MGI:2447763]	1.97267	1.97681
ENSMUSG00000050587	Lrrc4c	leucine rich repeat containing 4C [Source:MGI Symbol;Acc:MGI:2442636]	1.97161	1.98798
ENSMUSG00000090100	Ttbk2	tau tubulin kinase 2 [Source:MGI Symbol;Acc:MGI:2155779]	1.97144	1.95671
ENSMUSG00000034248	Slc25a37	solute carrier family 25, member 37 [Source:MGI Symbol;Acc:MGI:1914962]	1.96967	1.97331
ENSMUSG00000027865	Gdap2	ganglioside-induced differentiation-associated-protein 2 [Source:MGI Symbol;Acc:MGI:1338001]	1.96846	1.97062
ENSMUSG00000063260	Syt10	synaptotagmin X [Source:MGI Symbol;Acc:MGI:1859546]	1.9651	1.95358
ENSMUSG00000027273	Snap25	synaptosomal-associated protein 25 [Source:MGI Symbol;Acc:MGI:98331]	1.96231	1.9658
ENSMUSG00000032285	Dnaja4	DnaJ (Hsp40) homolog, subfamily A, member 4 [Source:MGI Symbol;Acc:MGI:1927638]	1.9622	1.95177
ENSMUSG00000030103	Bhlhe40	basic helix-loop-helix family, member e40 [Source:MGI Symbol;Acc:MGI:1097714]	1.95959	1.96564
ENSMUSG00000031157	Pqbp1	polyglutamine binding protein 1 [Source:MGI Symbol;Acc:MGI:1859638]	1.95855	1.96105
ENSMUSG00000034075	Zdhhc5	zinc finger, DHHC domain containing 5 [Source:MGI Symbol;Acc:MGI:1923573]	1.95847	1.95134
ENSMUSG00000041408	Wapal	wings apart-like homolog (Drosophila) [Source:MGI Symbol;Acc:MGI:2675859]	1.95833	1.96138
ENSMUSG00000019865	Nmbr	neuromedin B receptor [Source:MGI Symbol;Acc:MGI:1100525]	1.95544	1.91732
ENSMUSG00000022419	Deptor	DEP domain containing MTOR-interacting protein [Source:MGI Symbol;Acc:MGI:2146322]	1.95466	1.95507
ENSMUSG00000047714	Ppp1r2	protein phosphatase 1, regulatory (inhibitor) subunit 2 [Source:MGI Symbol;Acc:MGI:1914099]	1.95458	1.96645
ENSMUSG00000069769	Msi2	musashi RNA-binding protein 2 [Source:MGI Symbol;Acc:MGI:1923876]	1.9538	1.97639
ENSMUSG00000024548	Setbp1	SET binding protein 1 [Source:MGI Symbol;Acc:MGI:1933199]	1.95286	1.96573
ENSMUSG00000064452	Gm24564	predicted gene, 24564 [Source:MGI Symbol;Acc:MGI:5454341]	1.95092	1.95134
ENSMUSG00000035277	Arx	aristaless related homeobox [Source:MGI Symbol;Acc:MGI:1097716]	1.95084	1.94605
ENSMUSG00000053094	Tmem248	transmembrane protein 248 [Source:MGI Symbol;Acc:MGI:1918917]	1.95038	1.94795
ENSMUSG00000062234	Gak	cyclin G associated kinase [Source:MGI Symbol;Acc:MGI:2442153]	1.94848	1.96424
ENSMUSG00000035614	Fam179b	family with sequence similarity 179, member B [Source:MGI Symbol;Acc:MGI:2684313]	1.94753	1.96142
ENSMUSG00000036411	9530077C05Rik	RIKEN cDNA 9530077C05 gene [Source:MGI Symbol;Acc:MGI:1915533]	1.94615	1.95206
ENSMUSG00000005802	Slc30a4	solute carrier family 30 (zinc transporter), member 4 [Source:MGI Symbol;Acc:MGI:1345282]	1.94477	1.93761
ENSMUSG00000037400	Atp11b	ATPase, class VI, type 11B [Source:MGI Symbol;Acc:MGI:1923545]	1.94474	1.94239
ENSMUSG00000027523	Gnas	GNAS (guanine nucleotide binding protein, alpha stimulating) complex locus [Source:MGI Symbol;Acc:MGI:95777]	1.94435	2.05584
ENSMUSG00000073565	Prr16	proline rich 16 [Source:MGI Symbol;Acc:MGI:1918623]	1.94357	1.95065
ENSMUSG00000024378	Stard4	StAR-related lipid transfer (START) domain containing 4 [Source:MGI Symbol;Acc:MGI:2156764]	1.94264	1.95274
ENSMUSG00000060671	Atp8b2	ATPase, class I, type 8B, member 2 [Source:MGI Symbol;Acc:MGI:1859660]	1.9412	1.94755
ENSMUSG00000041718	Alg13	asparagine-linked glycosylation 13 [Source:MGI Symbol;Acc:MGI:1914824]	1.94086	1.94991
ENSMUSG00000051495	Irf2bp2	interferon regulatory factor 2 binding protein 2 [Source:MGI Symbol;Acc:MGI:2443921]	1.93873	1.93701
ENSMUSG00000048616	Nog	noggin [Source:MGI Symbol;Acc:MGI:104327]	1.93872	1.955
ENSMUSG00000105245	RP24-124P9.3		1.9378	1.94098
ENSMUSG00000047539	Fbxo28	F-box protein 28 [Source:MGI Symbol;Acc:MGI:1261890]	1.93727	1.93783
ENSMUSG00000097195	Snhg5	small nucleolar RNA host gene 5 [Source:MGI Symbol;Acc:MGI:1919905]	1.93667	1.94019
ENSMUSG00000019943	Atp2b1	ATPase, Ca++ transporting, plasma membrane 1 [Source:MGI Symbol;Acc:MGI:104653]	1.93622	1.9363
ENSMUSG00000026312	Cdh7	cadherin 7, type 2 [Source:MGI Symbol;Acc:MGI:2442792]	1.93531	1.93598
ENSMUSG00000020186	Csrp2	cysteine and glycine-rich protein 2 [Source:MGI Symbol;Acc:MGI:1202907]	1.93333	1.93084
ENSMUSG00000025404	R3hdm2	R3H domain containing 2 [Source:MGI Symbol;Acc:MGI:1919000]	1.93304	1.934
ENSMUSG00000049658	Bdp1	B double prime 1, subunit of RNA polymerase III transcription initiation factor IIIB [Source:MGI Symbol;Acc:MGI:1347077]	1.93257	1.93604
ENSMUSG00000059146	Ntrk3	neurotrophic tyrosine kinase, receptor, type 3 [Source:MGI Symbol;Acc:MGI:97385]	1.93103	1.94772
ENSMUSG00000027944	Hax1	HCLS1 associated X-1 [Source:MGI Symbol;Acc:MGI:1346319]	1.92763	1.9256
ENSMUSG00000039841	Zfp800	zinc finger protein 800 [Source:MGI Symbol;Acc:MGI:1889334]	1.92583	1.92302
ENSMUSG00000024074	Crim1	cysteine rich transmembrane BMP regulator 1 (chordin like) [Source:MGI Symbol;Acc:MGI:1354756]	1.92552	1.92093
ENSMUSG00000066595	Mfsd7b	major facilitator superfamily domain containing 7B [Source:MGI Symbol;Acc:MGI:2444881]	1.92539	1.92869
ENSMUSG00000036197	Gxylt1	glucoside xylosyltransferase 1 [Source:MGI Symbol;Acc:MGI:2684933]	1.92525	1.92896
ENSMUSG00000042688	Mapk6	mitogen-activated protein kinase 6 [Source:MGI Symbol;Acc:MGI:1354946]	1.92478	1.92877
ENSMUSG00000070544	Top1	topoisomerase (DNA) I [Source:MGI Symbol;Acc:MGI:98788]	1.92438	1.9226
ENSMUSG00000022865	Cxadr	coxsackie virus and adenovirus receptor [Source:MGI Symbol;Acc:MGI:1201679]	1.92437	1.92741
ENSMUSG00000097772	5430416N02Rik	RIKEN cDNA 5430416N02 gene [Source:MGI Symbol;Acc:MGI:1918676]	1.92261	1.92757
ENSMUSG00000075224	Lrrc55	leucine rich repeat containing 55 [Source:MGI Symbol;Acc:MGI:2685197]	1.92141	1.91966
ENSMUSG00000033900	Map9	microtubule-associated protein 9 [Source:MGI Symbol;Acc:MGI:2442208]	1.92095	1.9259
ENSMUSG00000070284	Gmppb	GDP-mannose pyrophosphorylase B [Source:MGI Symbol;Acc:MGI:2660880]	1.91952	1.91083
ENSMUSG00000028560	Usp1	ubiquitin specific peptidase 1 [Source:MGI Symbol;Acc:MGI:2385198]	1.91906	1.92025
ENSMUSG00000025094	Slc18a2	solute carrier family 18 (vesicular monoamine), member 2 [Source:MGI Symbol;Acc:MGI:106677]	1.9171	1.91636
ENSMUSG00000033610	Pank1	pantothenate kinase 1 [Source:MGI Symbol;Acc:MGI:1922985]	1.9158	1.90967
ENSMUSG00000032020	Ubash3b	ubiquitin associated and SH3 domain containing, B [Source:MGI Symbol;Acc:MGI:1920078]	1.91579	1.91912
ENSMUSG00000021111	Papola	poly (A) polymerase alpha [Source:MGI Symbol;Acc:MGI:109301]	1.91521	1.93763
ENSMUSG00000060126	Tpt1	tumor protein, translationally-controlled 1 [Source:MGI Symbol;Acc:MGI:104890]	1.91386	1.89233
ENSMUSG00000058152	Chsy3	chondroitin sulfate synthase 3 [Source:MGI Symbol;Acc:MGI:1926173]	1.91321	1.77525
ENSMUSG00000028876	Epha10	Eph receptor A10 [Source:MGI Symbol;Acc:MGI:3586824]	1.91308	1.91722
ENSMUSG00000028277	Ube2j1	ubiquitin-conjugating enzyme E2J 1 [Source:MGI Symbol;Acc:MGI:1926245]	1.91225	1.90918
ENSMUSG00000015599	Ttbk1	tau tubulin kinase 1 [Source:MGI Symbol;Acc:MGI:2147036]	1.91221	1.91797
ENSMUSG00000026626	Ppp2r5a	protein phosphatase 2, regulatory subunit B', alpha [Source:MGI Symbol;Acc:MGI:2388479]	1.91089	1.91128
ENSMUSG00000028842	Ago3	argonaute RISC catalytic subunit 3 [Source:MGI Symbol;Acc:MGI:2446634]	1.90984	1.91584
ENSMUSG00000062785	Kcnc3	potassium voltage gated channel, Shaw-related subfamily, member 3 [Source:MGI Symbol;Acc:MGI:96669]	1.9094	1.9164
ENSMUSG00000008348	Ubc	ubiquitin C [Source:MGI Symbol;Acc:MGI:98889]	1.90922	1.92527
ENSMUSG00000039634	Zfp189	zinc finger protein 189 [Source:MGI Symbol;Acc:MGI:2444707]	1.90867	1.91895
ENSMUSG00000057069	Ero1lb	ERO1-like beta (S. cerevisiae) [Source:MGI Symbol;Acc:MGI:1914725]	1.90755	1.9134
ENSMUSG00000051166	Eml5	echinoderm microtubule associated protein like 5 [Source:MGI Symbol;Acc:MGI:2442513]	1.90547	1.89924
ENSMUSG00000054206	Gzmm	granzyme M (lymphocyte met-ase 1) [Source:MGI Symbol;Acc:MGI:99549]	1.90493	1.90791
ENSMUSG00000028525	Pde4b	phosphodiesterase 4B, cAMP specific [Source:MGI Symbol;Acc:MGI:99557]	1.90478	1.90612
ENSMUSG00000054408	Spcs3	signal peptidase complex subunit 3 homolog (S. cerevisiae) [Source:MGI Symbol;Acc:MGI:1923937]	1.90385	1.90723
ENSMUSG00000044674	Fzd1	frizzled homolog 1 (Drosophila) [Source:MGI Symbol;Acc:MGI:1196625]	1.90368	1.90911
ENSMUSG00000020023	Tmcc3	transmembrane and coiled coil domains 3 [Source:MGI Symbol;Acc:MGI:2442900]	1.9035	1.90429
ENSMUSG00000028179	Cth	cystathionase (cystathionine gamma-lyase) [Source:MGI Symbol;Acc:MGI:1339968]	1.90339	1.89068
ENSMUSG00000018800	Abca5	ATP-binding cassette, sub-family A (ABC1), member 5 [Source:MGI Symbol;Acc:MGI:2386607]	1.90278	1.90886
ENSMUSG00000093989	Rnasek	ribonuclease, RNase K [Source:MGI Symbol;Acc:MGI:106369]	1.90197	1.89315
ENSMUSG00000020994	Pnn	pinin [Source:MGI Symbol;Acc:MGI:1100514]	1.90075	1.91322
ENSMUSG00000069135	Fgfr1op	Fgfr1 oncogene partner [Source:MGI Symbol;Acc:MGI:1922546]	1.90031	1.90523
ENSMUSG00000048562	Sp8	trans-acting transcription factor 8 [Source:MGI Symbol;Acc:MGI:2443471]	1.90028	1.89825
ENSMUSG00000035314	Gdpd5	glycerophosphodiester phosphodiesterase domain containing 5 [Source:MGI Symbol;Acc:MGI:2686926]	1.90007	1.90243
ENSMUSG00000027355	Tmco5	transmembrane and coiled-coil domains 5 [Source:MGI Symbol;Acc:MGI:1914606]	1.89928	1.83911
ENSMUSG00000049420	Tmem200a	transmembrane protein 200A [Source:MGI Symbol;Acc:MGI:1924470]	1.89926	1.90268
ENSMUSG00000022974	Paxbp1	PAX3 and PAX7 binding protein 1 [Source:MGI Symbol;Acc:MGI:1914617]	1.89827	1.90546
ENSMUSG00000036376	Abt1	activator of basal transcription 1 [Source:MGI Symbol;Acc:MGI:1353636]	1.89767	1.90458
ENSMUSG00000063077	Kif1b	kinesin family member 1B [Source:MGI Symbol;Acc:MGI:108426]	1.89667	1.89888
ENSMUSG00000019647	Sema6a	sema domain, transmembrane domain (TM), and cytoplasmic domain, (semaphorin) 6A [Source:MGI Symbol;Acc:MGI:1203727]	1.89665	1.89083
ENSMUSG00000021986	Amer2	APC membrane recruitment 2 [Source:MGI Symbol;Acc:MGI:1919375]	1.89594	1.91615
ENSMUSG00000065954	Tacc1	transforming, acidic coiled-coil containing protein 1 [Source:MGI Symbol;Acc:MGI:2443510]	1.89585	1.89867
ENSMUSG00000018363	Smurf2	SMAD specific E3 ubiquitin protein ligase 2 [Source:MGI Symbol;Acc:MGI:1913563]	1.89471	1.90104
ENSMUSG00000029767	Calu	calumenin [Source:MGI Symbol;Acc:MGI:1097158]	1.89185	1.89241
ENSMUSG00000065512	Mir138-2	microRNA 138-2 [Source:MGI Symbol;Acc:MGI:3618733]	1.89141	1.89191
ENSMUSG00000026202	Tuba4a	tubulin, alpha 4A [Source:MGI Symbol;Acc:MGI:1095410]	1.89079	1.89589
ENSMUSG00000042719	Naa25	N(alpha)-acetyltransferase 25, NatB auxiliary subunit [Source:MGI Symbol;Acc:MGI:2442563]	1.89067	1.89144
ENSMUSG00000008730	Hipk1	homeodomain interacting protein kinase 1 [Source:MGI Symbol;Acc:MGI:1314873]	1.88951	1.88302
ENSMUSG00000044098	Rsbn1	rosbin, round spermatid basic protein 1 [Source:MGI Symbol;Acc:MGI:2444993]	1.88922	1.8572
ENSMUSG00000031284	Pak3	p21 protein (Cdc42/Rac)-activated kinase 3 [Source:MGI Symbol;Acc:MGI:1339656]	1.88855	1.89025
ENSMUSG00000019990	Pde7b	phosphodiesterase 7B [Source:MGI Symbol;Acc:MGI:1352752]	1.88852	1.88871
ENSMUSG00000028294	1700003M02Rik	RIKEN cDNA 1700003M02 gene [Source:MGI Symbol;Acc:MGI:1916579]	1.88651	1.8895
ENSMUSG00000024486	Hbegf	heparin-binding EGF-like growth factor [Source:MGI Symbol;Acc:MGI:96070]	1.88645	1.88986
ENSMUSG00000041216	Clvs1	clavesin 1 [Source:MGI Symbol;Acc:MGI:1921688]	1.88406	1.88727
ENSMUSG00000046808	Atp10d	ATPase, class V, type 10D [Source:MGI Symbol;Acc:MGI:2450125]	1.88308	1.87746
ENSMUSG00000031971	Ccsap	centriole, cilia and spindle associated protein [Source:MGI Symbol;Acc:MGI:1920670]	1.88205	1.88706
ENSMUSG00000065782	Gm22680	predicted gene, 22680 [Source:MGI Symbol;Acc:MGI:5452457]	1.87943	1.8814
ENSMUSG00000014907	Naf1	nuclear assembly factor 1 homolog (S. cerevisiae) [Source:MGI Symbol;Acc:MGI:2682306]	1.87711	1.87869
ENSMUSG00000055188	Rbm3os	RNA binding motif protein 3, opposite strand [Source:MGI Symbol;Acc:MGI:1917476]	1.8771	1.87938
ENSMUSG00000031765	Mt1	metallothionein 1 [Source:MGI Symbol;Acc:MGI:97171]	1.87681	1.84643
ENSMUSG00000057637	Prdm2	PR domain containing 2, with ZNF domain [Source:MGI Symbol;Acc:MGI:107628]	1.87663	1.88355
ENSMUSG00000033096	Apmap	adipocyte plasma membrane associated protein [Source:MGI Symbol;Acc:MGI:1919131]	1.87566	1.88017
ENSMUSG00000026994	Galnt3	UDP-N-acetyl-alpha-D-galactosamine:polypeptide N-acetylgalactosaminyltransferase 3 [Source:MGI Symbol;Acc:MGI:894695]	1.87561	1.87526
ENSMUSG00000095868	Gm23136	predicted gene, 23136 [Source:MGI Symbol;Acc:MGI:5452913]	1.87546	1.87644
ENSMUSG00000024647	Cbln2	cerebellin 2 precursor protein [Source:MGI Symbol;Acc:MGI:88282]	1.87469	1.88208
ENSMUSG00000035033	Tbr1	T-box brain gene 1 [Source:MGI Symbol;Acc:MGI:107404]	1.87261	1.8759
ENSMUSG00000029153	Ociad2	OCIA domain containing 2 [Source:MGI Symbol;Acc:MGI:1916377]	1.87098	1.87048
ENSMUSG00000097102	2310069G16Rik	RIKEN cDNA 2310069G16 gene [Source:MGI Symbol;Acc:MGI:1916909]	1.87074	1.8732
ENSMUSG00000046798	Cldn12	claudin 12 [Source:MGI Symbol;Acc:MGI:1929288]	1.87052	1.87421
ENSMUSG00000042508	Dmtf1	cyclin D binding myb-like transcription factor 1 [Source:MGI Symbol;Acc:MGI:1344415]	1.86994	1.87726
ENSMUSG00000045302	Preb	prolactin regulatory element binding [Source:MGI Symbol;Acc:MGI:1355326]	1.86979	1.87602
ENSMUSG00000024601	Isoc1	isochorismatase domain containing 1 [Source:MGI Symbol;Acc:MGI:1913557]	1.86931	1.84088
ENSMUSG00000052981	Ube2ql1	ubiquitin-conjugating enzyme E2Q family-like 1 [Source:MGI Symbol;Acc:MGI:1924230]	1.86863	1.86511
ENSMUSG00000021730	Hcn1	hyperpolarization-activated, cyclic nucleotide-gated K+ 1 [Source:MGI Symbol;Acc:MGI:1096392]	1.86776	1.86064
ENSMUSG00000021209	Ppp4r4	protein phosphatase 4, regulatory subunit 4 [Source:MGI Symbol;Acc:MGI:1921771]	1.86755	1.85275
ENSMUSG00000066189	Cacng3	calcium channel, voltage-dependent, gamma subunit 3 [Source:MGI Symbol;Acc:MGI:1859165]	1.86649	1.87181
ENSMUSG00000032525	Nktr	natural killer tumor recognition sequence [Source:MGI Symbol;Acc:MGI:97346]	1.8663	1.86309
ENSMUSG00000023883	Phf10	PHD finger protein 10 [Source:MGI Symbol;Acc:MGI:1919307]	1.86496	1.83612
ENSMUSG00000041132	N4bp2l1	NEDD4 binding protein 2-like 1 [Source:MGI Symbol;Acc:MGI:2140872]	1.86455	1.86908
ENSMUSG00000102976	Zc3h11a	zinc finger CCCH type containing 11A [Source:MGI Symbol;Acc:MGI:1917829]	1.8645	1.9188
ENSMUSG00000031709	Tbc1d9	TBC1 domain family, member 9 [Source:MGI Symbol;Acc:MGI:1918560]	1.86428	1.86571
ENSMUSG00000065378	Gm22744	predicted gene, 22744 [Source:MGI Symbol;Acc:MGI:5452521]	1.86418	1.87209
ENSMUSG00000050052	Tdrp	testis development related protein [Source:MGI Symbol;Acc:MGI:1919398]	1.86386	1.86676
ENSMUSG00000046546	Fam43a	family with sequence similarity 43, member A [Source:MGI Symbol;Acc:MGI:2676309]	1.86322	1.8321
ENSMUSG00000004980	Hnrnpa2b1	heterogeneous nuclear ribonucleoprotein A2/B1 [Source:MGI Symbol;Acc:MGI:104819]	1.86055	1.91687
ENSMUSG00000016559	H3f3b	H3 histone, family 3B [Source:MGI Symbol;Acc:MGI:1101768]	1.85919	1.87461
ENSMUSG00000020385	Clk4	CDC like kinase 4 [Source:MGI Symbol;Acc:MGI:1098551]	1.85829	1.9078
ENSMUSG00000031778	Cx3cl1	chemokine (C-X3-C motif) ligand 1 [Source:MGI Symbol;Acc:MGI:1097153]	1.85829	1.86155
ENSMUSG00000040918	Slc19a2	solute carrier family 19 (thiamine transporter), member 2 [Source:MGI Symbol;Acc:MGI:1928761]	1.8571	1.86025
ENSMUSG00000020189	Osbpl8	oxysterol binding protein-like 8 [Source:MGI Symbol;Acc:MGI:2443807]	1.85657	1.90175
ENSMUSG00000060802	B2m	beta-2 microglobulin [Source:MGI Symbol;Acc:MGI:88127]	1.85638	1.85921
ENSMUSG00000037822	Smim14	small integral membrane protein 14 [Source:MGI Symbol;Acc:MGI:1915802]	1.8556	1.83101
ENSMUSG00000050565	Tor1aip2	torsin A interacting protein 2 [Source:MGI Symbol;Acc:MGI:3582695]	1.85461	1.86544
ENSMUSG00000037111	Setd7	SET domain containing (lysine methyltransferase) 7 [Source:MGI Symbol;Acc:MGI:1920501]	1.85448	1.8583
ENSMUSG00000020349	Ppp2ca	protein phosphatase 2 (formerly 2A), catalytic subunit, alpha isoform [Source:MGI Symbol;Acc:MGI:1321159]	1.8539	1.81325
ENSMUSG00000015176	Nolc1	nucleolar and coiled-body phosphoprotein 1 [Source:MGI Symbol;Acc:MGI:1918019]	1.85255	1.85795
ENSMUSG00000037887	Dusp8	dual specificity phosphatase 8 [Source:MGI Symbol;Acc:MGI:106626]	1.85154	1.85471
ENSMUSG00000049878	Rlf	rearranged L-myc fusion sequence [Source:MGI Symbol;Acc:MGI:1924705]	1.84875	1.84721
ENSMUSG00000035293	G2e3	G2/M-phase specific E3 ubiquitin ligase [Source:MGI Symbol;Acc:MGI:2444298]	1.84855	1.84765
ENSMUSG00000013663	Pten	phosphatase and tensin homolog [Source:MGI Symbol;Acc:MGI:109583]	1.84486	1.84129
ENSMUSG00000027361	Gabpb1	GA repeat binding protein, beta 1 [Source:MGI Symbol;Acc:MGI:95611]	1.84411	1.83623
ENSMUSG00000042133	Ppig	peptidyl-prolyl isomerase G (cyclophilin G) [Source:MGI Symbol;Acc:MGI:2445173]	1.84292	1.81727
ENSMUSG00000042396	Rbm7	RNA binding motif protein 7 [Source:MGI Symbol;Acc:MGI:1914260]	1.84189	1.84459
ENSMUSG00000039578	Ccser1	coiled-coil serine rich 1 [Source:MGI Symbol;Acc:MGI:3045354]	1.84181	1.84372
ENSMUSG00000027506	Tpd52	tumor protein D52 [Source:MGI Symbol;Acc:MGI:107749]	1.84122	1.84447
ENSMUSG00000086429	Gt(ROSA)26Sor	gene trap ROSA 26, Philippe Soriano [Source:MGI Symbol;Acc:MGI:104735]	1.84081	1.84389
ENSMUSG00000054823	Whsc1l1	Wolf-Hirschhorn syndrome candidate 1-like 1 (human) [Source:MGI Symbol;Acc:MGI:2142581]	1.8384	1.83738
ENSMUSG00000027883	Gpsm2	G-protein signalling modulator 2 (AGS3-like, C. elegans) [Source:MGI Symbol;Acc:MGI:1923373]	1.83781	1.84087
ENSMUSG00000001089	Luzp1	leucine zipper protein 1 [Source:MGI Symbol;Acc:MGI:107629]	1.83705	1.83938
ENSMUSG00000052581	Lrrtm4	leucine rich repeat transmembrane neuronal 4 [Source:MGI Symbol;Acc:MGI:2389180]	1.83692	1.85279
ENSMUSG00000024513	Mbd2	methyl-CpG binding domain protein 2 [Source:MGI Symbol;Acc:MGI:1333813]	1.83648	1.83335
ENSMUSG00000040123	Zmym5	zinc finger, MYM-type 5 [Source:MGI Symbol;Acc:MGI:3041170]	1.83635	1.83122
ENSMUSG00000001506	Col1a1	collagen, type I, alpha 1 [Source:MGI Symbol;Acc:MGI:88467]	1.83549	1.82877
ENSMUSG00000026836	Acvr1	activin A receptor, type 1 [Source:MGI Symbol;Acc:MGI:87911]	1.83542	1.83934
ENSMUSG00000019772	Vip	vasoactive intestinal polypeptide [Source:MGI Symbol;Acc:MGI:98933]	1.83473	1.84715
ENSMUSG00000043398	Gpr135	G protein-coupled receptor 135 [Source:MGI Symbol;Acc:MGI:2676315]	1.8338	1.8368
ENSMUSG00000079418	Atg4a	autophagy related 4A, cysteine peptidase [Source:MGI Symbol;Acc:MGI:2147903]	1.83245	1.84409
ENSMUSG00000068732	Tmem167b	transmembrane protein 167B [Source:MGI Symbol;Acc:MGI:1914745]	1.83174	1.82875
ENSMUSG00000027456	Sdcbp2	syndecan binding protein (syntenin) 2 [Source:MGI Symbol;Acc:MGI:2385156]	1.83007	1.82485
ENSMUSG00000030551	Nr2f2	nuclear receptor subfamily 2, group F, member 2 [Source:MGI Symbol;Acc:MGI:1352452]	1.82951	1.78387
ENSMUSG00000061119	Prcp	prolylcarboxypeptidase (angiotensinase C) [Source:MGI Symbol;Acc:MGI:1919711]	1.82873	1.82762
ENSMUSG00000038587	Akap12	A kinase (PRKA) anchor protein (gravin) 12 [Source:MGI Symbol;Acc:MGI:1932576]	1.82812	1.8312
ENSMUSG00000039735	Fnbp1l	formin binding protein 1-like [Source:MGI Symbol;Acc:MGI:1925642]	1.82728	1.82946
ENSMUSG00000051323	Pcdh19	protocadherin 19 [Source:MGI Symbol;Acc:MGI:2685563]	1.82663	1.83819
ENSMUSG00000027164	Traf6	TNF receptor-associated factor 6 [Source:MGI Symbol;Acc:MGI:108072]	1.82591	1.82504
ENSMUSG00000057329	Bcl2	B cell leukemia/lymphoma 2 [Source:MGI Symbol;Acc:MGI:88138]	1.8244	1.82672
ENSMUSG00000058571	Gpc6	glypican 6 [Source:MGI Symbol;Acc:MGI:1346322]	1.82317	1.8072
ENSMUSG00000024245	Tmem178	transmembrane protein 178 [Source:MGI Symbol;Acc:MGI:1915277]	1.82312	1.82279
ENSMUSG00000085271	E130006D01Rik	RIKEN cDNA E130006D01 gene [Source:MGI Symbol;Acc:MGI:2685527]	1.82203	1.82489
ENSMUSG00000035105	Egln3	egl-9 family hypoxia-inducible factor 3 [Source:MGI Symbol;Acc:MGI:1932288]	1.82182	1.82948
ENSMUSG00000044499	Hs3st5	heparan sulfate (glucosamine) 3-O-sulfotransferase 5 [Source:MGI Symbol;Acc:MGI:2441996]	1.8213	1.82431
ENSMUSG00000022769	Sdf2l1	stromal cell-derived factor 2-like 1 [Source:MGI Symbol;Acc:MGI:2149842]	1.82088	1.83722
ENSMUSG00000019878	Hsf2	heat shock factor 2 [Source:MGI Symbol;Acc:MGI:96239]	1.82082	1.8228
ENSMUSG00000027313	Chac1	ChaC, cation transport regulator 1 [Source:MGI Symbol;Acc:MGI:1916315]	1.81968	1.81959
ENSMUSG00000026107	Nabp1	nucleic acid binding protein 1 [Source:MGI Symbol;Acc:MGI:1923258]	1.81814	1.81946
ENSMUSG00000033478	Fam160b1	family with sequence similarity 160, member B1 [Source:MGI Symbol;Acc:MGI:2147545]	1.81717	1.8203
ENSMUSG00000051316	Taf7	TAF7 RNA polymerase II, TATA box binding protein (TBP)-associated factor [Source:MGI Symbol;Acc:MGI:1346348]	1.81689	1.81667
ENSMUSG00000056666	Retsat	retinol saturase (all trans retinol 13,14 reductase) [Source:MGI Symbol;Acc:MGI:1914692]	1.81681	1.83243
ENSMUSG00000034168	Irf2bpl	interferon regulatory factor 2 binding protein-like [Source:MGI Symbol;Acc:MGI:2442463]	1.81643	1.84209
ENSMUSG00000034826	Nup54	nucleoporin 54 [Source:MGI Symbol;Acc:MGI:1920460]	1.81592	1.80828
ENSMUSG00000038546	Ranbp9	RAN binding protein 9 [Source:MGI Symbol;Acc:MGI:1928741]	1.81586	1.79297
ENSMUSG00000004591	Pkn2	protein kinase N2 [Source:MGI Symbol;Acc:MGI:109211]	1.81573	1.81455
ENSMUSG00000003746	Man1a	mannosidase 1, alpha [Source:MGI Symbol;Acc:MGI:104677]	1.81467	1.82012
ENSMUSG00000022639	5330426P16Rik	RIKEN cDNA 5330426P16 gene [Source:MGI Symbol;Acc:MGI:1915440]	1.81277	1.81469
ENSMUSG00000025982	Sf3b1	splicing factor 3b, subunit 1 [Source:MGI Symbol;Acc:MGI:1932339]	1.81243	1.80296
ENSMUSG00000040372	Gpr63	G protein-coupled receptor 63 [Source:MGI Symbol;Acc:MGI:2135884]	1.81197	1.81498
ENSMUSG00000049184	Purg	purine-rich element binding protein G [Source:MGI Symbol;Acc:MGI:1922279]	1.81091	1.79179
ENSMUSG00000032064	Dixdc1	DIX domain containing 1 [Source:MGI Symbol;Acc:MGI:2679721]	1.80814	1.8081
ENSMUSG00000057469	E2f6	E2F transcription factor 6 [Source:MGI Symbol;Acc:MGI:1354159]	1.80803	1.80903
ENSMUSG00000034602	Mon2	MON2 homolog (yeast) [Source:MGI Symbol;Acc:MGI:1914324]	1.80646	1.80799
ENSMUSG00000035967	Ddx26b	DEAD/H (Asp-Glu-Ala-Asp/His) box polypeptide 26B [Source:MGI Symbol;Acc:MGI:2442593]	1.80546	1.80414
ENSMUSG00000035572	Dcaf10	DDB1 and CUL4 associated factor 10 [Source:MGI Symbol;Acc:MGI:2140179]	1.80533	1.812
ENSMUSG00000026824	Kcnj3	potassium inwardly-rectifying channel, subfamily J, member 3 [Source:MGI Symbol;Acc:MGI:104742]	1.80483	1.82391
ENSMUSG00000024095	Hnrnpll	heterogeneous nuclear ribonucleoprotein L-like [Source:MGI Symbol;Acc:MGI:1919942]	1.80388	1.79604
ENSMUSG00000032050	Rdx	radixin [Source:MGI Symbol;Acc:MGI:97887]	1.80063	1.79603
ENSMUSG00000031202	Rab39b	RAB39B, member RAS oncogene family [Source:MGI Symbol;Acc:MGI:1915040]	1.80031	1.8034
ENSMUSG00000038760	Trhr	thyrotropin releasing hormone receptor [Source:MGI Symbol;Acc:MGI:98824]	1.80008	1.81337
ENSMUSG00000057914	Cacnb2	calcium channel, voltage-dependent, beta 2 subunit [Source:MGI Symbol;Acc:MGI:894644]	1.79895	1.80963
ENSMUSG00000036934	4921524J17Rik	RIKEN cDNA 4921524J17 gene [Source:MGI Symbol;Acc:MGI:1913964]	1.7989	1.80336
ENSMUSG00000025626	Phf6	PHD finger protein 6 [Source:MGI Symbol;Acc:MGI:1918248]	1.79878	1.85244
ENSMUSG00000033578	Tmem35	transmembrane protein 35 [Source:MGI Symbol;Acc:MGI:1914814]	1.79701	1.79949
ENSMUSG00000004347	Pde1c	phosphodiesterase 1C [Source:MGI Symbol;Acc:MGI:108413]	1.79528	1.80011
ENSMUSG00000074578	1500012F01Rik	RIKEN cDNA 1500012F01 gene [Source:MGI Symbol;Acc:MGI:1916199]	1.79355	1.79654
ENSMUSG00000021226	Acot2	acyl-CoA thioesterase 2 [Source:MGI Symbol;Acc:MGI:2159605]	1.79286	1.75678
ENSMUSG00000030096	Slc6a6	solute carrier family 6 (neurotransmitter transporter, taurine), member 6 [Source:MGI Symbol;Acc:MGI:98488]	1.79258	1.79231
ENSMUSG00000056050	Mia3	melanoma inhibitory activity 3 [Source:MGI Symbol;Acc:MGI:2443183]	1.79174	1.79467
ENSMUSG00000020108	Ddit4	DNA-damage-inducible transcript 4 [Source:MGI Symbol;Acc:MGI:1921997]	1.79158	1.79579
ENSMUSG00000033460	Armcx1	armadillo repeat containing, X-linked 1 [Source:MGI Symbol;Acc:MGI:1925498]	1.79129	1.78843
ENSMUSG00000009470	Tnpo1	transportin 1 [Source:MGI Symbol;Acc:MGI:2681523]	1.79094	1.80275
ENSMUSG00000041911	Dlx1	distal-less homeobox 1 [Source:MGI Symbol;Acc:MGI:94901]	1.79053	1.84581
ENSMUSG00000085037	4933421O10Rik	RIKEN cDNA 4933421O10 gene [Source:MGI Symbol;Acc:MGI:1918323]	1.79011	1.79488
ENSMUSG00000023868	Pde10a	phosphodiesterase 10A [Source:MGI Symbol;Acc:MGI:1345143]	1.78763	1.79037
ENSMUSG00000085830	Grin1os	glutamate receptor, ionotropic, NMDA1 (zeta 1), opposite strand [Source:MGI Symbol;Acc:MGI:2443867]	1.78692	1.80363
ENSMUSG00000033061	Resp18	regulated endocrine-specific protein 18 [Source:MGI Symbol;Acc:MGI:1098222]	1.78682	1.78966
ENSMUSG00000031939	Taf1d	TATA box binding protein (Tbp)-associated factor, RNA polymerase I, D [Source:MGI Symbol;Acc:MGI:1922566]	1.7867	1.78995
ENSMUSG00000062949	Atp11c	ATPase, class VI, type 11C [Source:MGI Symbol;Acc:MGI:1859661]	1.78565	1.78614
ENSMUSG00000038806	Sde2	SDE2 telomere maintenance homolog (S. pombe) [Source:MGI Symbol;Acc:MGI:2384788]	1.78527	1.79223
ENSMUSG00000079065	BC005561	cDNA sequence BC005561 [Source:MGI Symbol;Acc:MGI:3040669]	1.785	1.79009
ENSMUSG00000037315	Jade3	jade family PHD finger 3 [Source:MGI Symbol;Acc:MGI:2148019]	1.78301	1.78909
ENSMUSG00000043284	Tmem11	transmembrane protein 11 [Source:MGI Symbol;Acc:MGI:2144726]	1.78208	1.7569
ENSMUSG00000020841	Cpd	carboxypeptidase D [Source:MGI Symbol;Acc:MGI:107265]	1.78208	1.7847
ENSMUSG00000027750	Postn	periostin, osteoblast specific factor [Source:MGI Symbol;Acc:MGI:1926321]	1.78094	1.78389
ENSMUSG00000007656	Arpp19	cAMP-regulated phosphoprotein 19 [Source:MGI Symbol;Acc:MGI:1891691]	1.77913	1.7638
ENSMUSG00000086877	A230072C01Rik	RIKEN cDNA A230072C01 gene [Source:MGI Symbol;Acc:MGI:2444644]	1.77898	1.7819
ENSMUSG00000039206	Daglb	diacylglycerol lipase, beta [Source:MGI Symbol;Acc:MGI:2442032]	1.7787	1.78107
ENSMUSG00000016534	Lamp2	lysosomal-associated membrane protein 2 [Source:MGI Symbol;Acc:MGI:96748]	1.77662	1.78027
ENSMUSG00000048874	Phf3	PHD finger protein 3 [Source:MGI Symbol;Acc:MGI:2446126]	1.77604	1.76854
ENSMUSG00000022309	Angpt1	angiopoietin 1 [Source:MGI Symbol;Acc:MGI:108448]	1.7742	1.76817
ENSMUSG00000021071	Trim9	tripartite motif-containing 9 [Source:MGI Symbol;Acc:MGI:2137354]	1.77376	1.76953
ENSMUSG00000040151	Hs2st1	heparan sulfate 2-O-sulfotransferase 1 [Source:MGI Symbol;Acc:MGI:1346049]	1.77231	1.77257
ENSMUSG00000068823	Csde1	cold shock domain containing E1, RNA binding [Source:MGI Symbol;Acc:MGI:92356]	1.77199	1.73029
ENSMUSG00000034252	Senp6	SUMO/sentrin specific peptidase 6 [Source:MGI Symbol;Acc:MGI:1922075]	1.77115	1.77551
ENSMUSG00000063972	Nr6a1	nuclear receptor subfamily 6, group A, member 1 [Source:MGI Symbol;Acc:MGI:1352459]	1.76842	1.76913
ENSMUSG00000020859	Spag9	sperm associated antigen 9 [Source:MGI Symbol;Acc:MGI:1918084]	1.76758	1.76832
ENSMUSG00000029167	Ppargc1a	peroxisome proliferative activated receptor, gamma, coactivator 1 alpha [Source:MGI Symbol;Acc:MGI:1342774]	1.76757	1.75061
ENSMUSG00000028207	Asph	aspartate-beta-hydroxylase [Source:MGI Symbol;Acc:MGI:1914186]	1.76688	1.76861
ENSMUSG00000037242	Clic4	chloride intracellular channel 4 (mitochondrial) [Source:MGI Symbol;Acc:MGI:1352754]	1.7663	1.76908
ENSMUSG00000035107	Dcbld2	discoidin, CUB and LCCL domain containing 2 [Source:MGI Symbol;Acc:MGI:1920629]	1.76493	1.7689
ENSMUSG00000006527	Sfmbt1	Scm-like with four mbt domains 1 [Source:MGI Symbol;Acc:MGI:1859609]	1.76474	1.76926
ENSMUSG00000040128	Pnrc1	proline-rich nuclear receptor coactivator 1 [Source:MGI Symbol;Acc:MGI:1917838]	1.76425	1.76753
ENSMUSG00000024241	Sos1	son of sevenless homolog 1 (Drosophila) [Source:MGI Symbol;Acc:MGI:98354]	1.76347	1.76884
ENSMUSG00000050830	Vwc2	von Willebrand factor C domain containing 2 [Source:MGI Symbol;Acc:MGI:2442987]	1.7625	1.74534
ENSMUSG00000033762	Recql4	RecQ protein-like 4 [Source:MGI Symbol;Acc:MGI:1931028]	1.76239	1.76907
ENSMUSG00000042429	Adora1	adenosine A1 receptor [Source:MGI Symbol;Acc:MGI:99401]	1.76063	1.76181
ENSMUSG00000048799	Cep120	centrosomal protein 120 [Source:MGI Symbol;Acc:MGI:2147298]	1.75945	1.7626
ENSMUSG00000087590	Epb4.1l4aos	erythrocyte protein band 4.1 like 1 opposite strand [Source:MGI Symbol;Acc:MGI:1916999]	1.75928	1.76193
ENSMUSG00000075020	E530001K10Rik	RIKEN cDNA E530001K10 gene [Source:MGI Symbol;Acc:MGI:3041234]	1.75896	1.73979
ENSMUSG00000039372	2004-03-01	membrane-associated ring finger (C3HC4) 4 [Source:MGI Symbol;Acc:MGI:2683550]	1.75824	1.76218
ENSMUSG00000097523	1700022N22Rik	RIKEN cDNA 1700022N22 gene [Source:MGI Symbol;Acc:MGI:1916681]	1.75789	1.75993
ENSMUSG00000033618	Map3k13	mitogen-activated protein kinase kinase kinase 13 [Source:MGI Symbol;Acc:MGI:2444243]	1.7573	1.76306
ENSMUSG00000037270	4932438A13Rik	RIKEN cDNA 4932438A13 gene [Source:MGI Symbol;Acc:MGI:2444631]	1.75709	1.75877
ENSMUSG00000034557	Zfyve9	zinc finger, FYVE domain containing 9 [Source:MGI Symbol;Acc:MGI:2652838]	1.75505	1.74406
ENSMUSG00000034912	Mdga2	MAM domain containing glycosylphosphatidylinositol anchor 2 [Source:MGI Symbol;Acc:MGI:2444706]	1.75363	1.78415
ENSMUSG00000007989	Fzd3	frizzled homolog 3 (Drosophila) [Source:MGI Symbol;Acc:MGI:108476]	1.75308	1.74604
ENSMUSG00000022283	Pabpc1	poly(A) binding protein, cytoplasmic 1 [Source:MGI Symbol;Acc:MGI:1349722]	1.75267	1.73567
ENSMUSG00000051355	Commd1	COMM domain containing 1 [Source:MGI Symbol;Acc:MGI:109474]	1.75155	1.75605
ENSMUSG00000060639	Hist1h4i	histone cluster 1, H4i [Source:MGI Symbol;Acc:MGI:2448432]	1.75091	1.82145
ENSMUSG00000107997	RP23-336I5.8		1.75056	1.75274
ENSMUSG00000064778	Snord59a	small nucleolar RNA, C/D box 59A [Source:MGI Symbol;Acc:MGI:5454983]	1.75	1.74901
ENSMUSG00000042671	Rgs8	regulator of G-protein signaling 8 [Source:MGI Symbol;Acc:MGI:108408]	1.74992	1.75802
ENSMUSG00000033949	Trim36	tripartite motif-containing 36 [Source:MGI Symbol;Acc:MGI:106264]	1.74946	1.75448
ENSMUSG00000031189	Aff2	AF4/FMR2 family, member 2 [Source:MGI Symbol;Acc:MGI:1202294]	1.74946	1.74505
ENSMUSG00000064918	Gm22571	predicted gene, 22571 [Source:MGI Symbol;Acc:MGI:5452348]	1.74904	1.75015
ENSMUSG00000026238	Ptma	prothymosin alpha [Source:MGI Symbol;Acc:MGI:97803]	1.74853	1.74206
ENSMUSG00000028826	Tmem57	transmembrane protein 57 [Source:MGI Symbol;Acc:MGI:1913396]	1.7477	1.7527
ENSMUSG00000021140	Pcnx	pecanex homolog (Drosophila) [Source:MGI Symbol;Acc:MGI:1891924]	1.74657	1.74736
ENSMUSG00000058013	2011-09-01	septin 11 [Source:MGI Symbol;Acc:MGI:1277214]	1.74562	1.75061
ENSMUSG00000041592	Sdk2	sidekick homolog 2 (chicken) [Source:MGI Symbol;Acc:MGI:2443847]	1.74525	1.74738
ENSMUSG00000092781	Mir3057	microRNA 3057 [Source:MGI Symbol;Acc:MGI:4834230]	1.74376	1.74292
ENSMUSG00000058706	0610030E20Rik	RIKEN cDNA 0610030E20 gene [Source:MGI Symbol;Acc:MGI:1915614]	1.74301	1.74395
ENSMUSG00000016619	Nup50	nucleoporin 50 [Source:MGI Symbol;Acc:MGI:1351502]	1.74193	1.74401
ENSMUSG00000004364	Cul3	cullin 3 [Source:MGI Symbol;Acc:MGI:1347360]	1.74137	1.71575
ENSMUSG00000017781	Pitpna	phosphatidylinositol transfer protein, alpha [Source:MGI Symbol;Acc:MGI:99887]	1.74125	1.72652
ENSMUSG00000040797	Iqsec3	IQ motif and Sec7 domain 3 [Source:MGI Symbol;Acc:MGI:2677208]	1.74117	1.73144
ENSMUSG00000052656	Rnf103	ring finger protein 103 [Source:MGI Symbol;Acc:MGI:109483]	1.74049	1.73307
ENSMUSG00000032633	Flcn	folliculin [Source:MGI Symbol;Acc:MGI:2442184]	1.74047	1.74434
ENSMUSG00000025616	Usp16	ubiquitin specific peptidase 16 [Source:MGI Symbol;Acc:MGI:1921362]	1.73933	1.74242
ENSMUSG00000056854	Pou3f4	POU domain, class 3, transcription factor 4 [Source:MGI Symbol;Acc:MGI:101894]	1.73922	1.75768
ENSMUSG00000046562	Unc119b	unc-119 homolog B (C. elegans) [Source:MGI Symbol;Acc:MGI:2147162]	1.73866	1.74127
ENSMUSG00000073147	5031425E22Rik	RIKEN cDNA 5031425E22 gene [Source:MGI Symbol;Acc:MGI:1923227]	1.73855	1.73649
ENSMUSG00000002266	Zim1	zinc finger, imprinted 1 [Source:MGI Symbol;Acc:MGI:1341879]	1.73806	1.74032
ENSMUSG00000001419	Mef2d	myocyte enhancer factor 2D [Source:MGI Symbol;Acc:MGI:99533]	1.73742	1.71759
ENSMUSG00000022253	Nadk2	NAD kinase 2, mitochondrial [Source:MGI Symbol;Acc:MGI:1915896]	1.73708	1.73393
ENSMUSG00000078676	Casc3	cancer susceptibility candidate 3 [Source:MGI Symbol;Acc:MGI:2179723]	1.736	1.7391
ENSMUSG00000056145	AI504432	expressed sequence AI504432 [Source:MGI Symbol;Acc:MGI:2139742]	1.73597	1.73898
ENSMUSG00000006678	Pola1	polymerase (DNA directed), alpha 1 [Source:MGI Symbol;Acc:MGI:99660]	1.73318	1.7222
ENSMUSG00000034663	Bmp2k	BMP2 inducible kinase [Source:MGI Symbol;Acc:MGI:2155456]	1.73291	1.73493
ENSMUSG00000071172	Srsf3	serine/arginine-rich splicing factor 3 [Source:MGI Symbol;Acc:MGI:98285]	1.73122	1.52017
ENSMUSG00000089542	Gm25835	predicted gene, 25835 [Source:MGI Symbol;Acc:MGI:5455612]	1.73116	1.73247
ENSMUSG00000020271	Fbxw11	F-box and WD-40 domain protein 11 [Source:MGI Symbol;Acc:MGI:2144023]	1.73058	1.72354
ENSMUSG00000030669	Calca	calcitonin/calcitonin-related polypeptide, alpha [Source:MGI Symbol;Acc:MGI:2151253]	1.73052	1.73267
ENSMUSG00000024780	Cdc37l1	cell division cycle 37-like 1 [Source:MGI Symbol;Acc:MGI:1914322]	1.72965	1.73363
ENSMUSG00000050071	Bex1	brain expressed gene 1 [Source:MGI Symbol;Acc:MGI:1328321]	1.72915	1.73784
ENSMUSG00000053332	Gas5	growth arrest specific 5 [Source:MGI Symbol;Acc:MGI:95659]	1.72915	1.73316
ENSMUSG00000045103	Dmd	dystrophin, muscular dystrophy [Source:MGI Symbol;Acc:MGI:94909]	1.72886	1.70076
ENSMUSG00000031796	Cfap20	cilia and flagella associated protein 20 [Source:MGI Symbol;Acc:MGI:107428]	1.72407	1.72288
ENSMUSG00000020607	Fam84a	family with sequence similarity 84, member A [Source:MGI Symbol;Acc:MGI:2145011]	1.72369	1.73228
ENSMUSG00000046321	Hs3st2	heparan sulfate (glucosamine) 3-O-sulfotransferase 2 [Source:MGI Symbol;Acc:MGI:1333802]	1.72222	1.69466
ENSMUSG00000049100	Pcdh10	protocadherin 10 [Source:MGI Symbol;Acc:MGI:1338042]	1.72178	1.72897
ENSMUSG00000048978	Nrsn1	neurensin 1 [Source:MGI Symbol;Acc:MGI:894662]	1.72086	1.72204
ENSMUSG00000064741	Snord14a	small nucleolar RNA, C/D box 14A [Source:MGI Symbol;Acc:MGI:3851608]	1.72079	1.72163
ENSMUSG00000037487	Ubr5	ubiquitin protein ligase E3 component n-recognin 5 [Source:MGI Symbol;Acc:MGI:1918040]	1.71936	1.73343
ENSMUSG00000070520	Ndnl2	necdin-like 2 [Source:MGI Symbol;Acc:MGI:1913897]	1.71932	1.72223
ENSMUSG00000044147	Arf6	ADP-ribosylation factor 6 [Source:MGI Symbol;Acc:MGI:99435]	1.71911	1.68818
ENSMUSG00000037788	Vopp1	vesicular, overexpressed in cancer, prosurvival protein 1 [Source:MGI Symbol;Acc:MGI:2141658]	1.71744	1.71987
ENSMUSG00000040250	Asun	asunder, spermatogenesis regulator [Source:MGI Symbol;Acc:MGI:1918427]	1.71666	1.70986
ENSMUSG00000090877	Hspa1b	heat shock protein 1B [Source:MGI Symbol;Acc:MGI:99517]	1.71579	1.55626
ENSMUSG00000048787	Dcun1d3	DCN1, defective in cullin neddylation 1, domain containing 3 (S. cerevisiae) [Source:MGI Symbol;Acc:MGI:2679003]	1.7143	1.65313
ENSMUSG00000036943	Rab8b	RAB8B, member RAS oncogene family [Source:MGI Symbol;Acc:MGI:2442982]	1.71409	1.70649
ENSMUSG00000047959	Kcna3	potassium voltage-gated channel, shaker-related subfamily, member 3 [Source:MGI Symbol;Acc:MGI:96660]	1.71246	1.73126
ENSMUSG00000022351	Sqle	squalene epoxidase [Source:MGI Symbol;Acc:MGI:109296]	1.71242	1.71551
ENSMUSG00000102918	Pcdhgc3	protocadherin gamma subfamily C, 3 [Source:MGI Symbol;Acc:MGI:1935201]	1.71213	1.71414
ENSMUSG00000023947	Nfkbie	nuclear factor of kappa light polypeptide gene enhancer in B cells inhibitor, epsilon [Source:MGI Symbol;Acc:MGI:1194908]	1.71134	1.71405
ENSMUSG00000032251	Irak1bp1	interleukin-1 receptor-associated kinase 1 binding protein 1 [Source:MGI Symbol;Acc:MGI:1929475]	1.7113	1.7125
ENSMUSG00000020361	Hspa4	heat shock protein 4 [Source:MGI Symbol;Acc:MGI:1342292]	1.71109	1.71203
ENSMUSG00000070880	Gad1	glutamate decarboxylase 1 [Source:MGI Symbol;Acc:MGI:95632]	1.71081	1.71503
ENSMUSG00000040843	Tiprl	TIP41, TOR signalling pathway regulator-like (S. cerevisiae) [Source:MGI Symbol;Acc:MGI:1915087]	1.71075	1.71137
ENSMUSG00000027940	Tpm3	tropomyosin 3, gamma [Source:MGI Symbol;Acc:MGI:1890149]	1.71027	1.72632
ENSMUSG00000020363	Gfpt2	glutamine fructose-6-phosphate transaminase 2 [Source:MGI Symbol;Acc:MGI:1338883]	1.70897	1.71965
ENSMUSG00000026616	Cr2	complement receptor 2 [Source:MGI Symbol;Acc:MGI:88489]	1.70889	1.71333
ENSMUSG00000036046	5031439G07Rik	RIKEN cDNA 5031439G07 gene [Source:MGI Symbol;Acc:MGI:2444899]	1.70758	1.70338
ENSMUSG00000044934	Zfp367	zinc finger protein 367 [Source:MGI Symbol;Acc:MGI:2442266]	1.70735	1.70832
ENSMUSG00000021614	Vcan	versican [Source:MGI Symbol;Acc:MGI:102889]	1.70715	1.71284
ENSMUSG00000044792	Isca1	iron-sulfur cluster assembly 1 homolog (S. cerevisiae) [Source:MGI Symbol;Acc:MGI:1916296]	1.70528	1.70834
ENSMUSG00000038331	Satb2	special AT-rich sequence binding protein 2 [Source:MGI Symbol;Acc:MGI:2679336]	1.7051	1.71917
ENSMUSG00000043518	Rai2	retinoic acid induced 2 [Source:MGI Symbol;Acc:MGI:1344378]	1.70466	1.71344
ENSMUSG00000027881	Prpf38b	PRP38 pre-mRNA processing factor 38 (yeast) domain containing B [Source:MGI Symbol;Acc:MGI:1914171]	1.70441	1.7111
ENSMUSG00000035007	Rundc1	RUN domain containing 1 [Source:MGI Symbol;Acc:MGI:2144506]	1.70367	1.70602
ENSMUSG00000027018	Hat1	histone aminotransferase 1 [Source:MGI Symbol;Acc:MGI:96013]	1.70322	1.68997
ENSMUSG00000022951	Rcan1	regulator of calcineurin 1 [Source:MGI Symbol;Acc:MGI:1890564]	1.7017	1.70448
ENSMUSG00000021263	Degs2	degenerative spermatocyte homolog 2 (Drosophila), lipid desaturase [Source:MGI Symbol;Acc:MGI:1917309]	1.7016	1.70438
ENSMUSG00000036181	Hist1h1c	histone cluster 1, H1c [Source:MGI Symbol;Acc:MGI:1931526]	1.70046	1.70282
ENSMUSG00000032988	Slc16a8	solute carrier family 16 (monocarboxylic acid transporters), member 8 [Source:MGI Symbol;Acc:MGI:1929519]	1.70023	1.70287
ENSMUSG00000037984	Neurod6	neurogenic differentiation 6 [Source:MGI Symbol;Acc:MGI:106593]	1.69935	1.67899
ENSMUSG00000036904	Fzd8	frizzled homolog 8 (Drosophila) [Source:MGI Symbol;Acc:MGI:108460]	1.6991	1.57492
ENSMUSG00000018362	Kpna2	karyopherin (importin) alpha 2 [Source:MGI Symbol;Acc:MGI:103561]	1.69905	1.7026
ENSMUSG00000062202	Btbd9	BTB (POZ) domain containing 9 [Source:MGI Symbol;Acc:MGI:1916625]	1.69763	1.69532
ENSMUSG00000017548	Suz12	suppressor of zeste 12 homolog (Drosophila) [Source:MGI Symbol;Acc:MGI:1261758]	1.69747	1.70252
ENSMUSG00000064181	Rab3ip	RAB3A interacting protein [Source:MGI Symbol;Acc:MGI:105933]	1.69651	1.69844
ENSMUSG00000040289	Hey1	hairy/enhancer-of-split related with YRPW motif 1 [Source:MGI Symbol;Acc:MGI:1341800]	1.69541	1.70105
ENSMUSG00000041870	Ankrd13a	ankyrin repeat domain 13a [Source:MGI Symbol;Acc:MGI:1915670]	1.69488	1.70963
ENSMUSG00000030275	Etnk1	ethanolamine kinase 1 [Source:MGI Symbol;Acc:MGI:1922570]	1.69466	1.69546
ENSMUSG00000020390	Ube2b	ubiquitin-conjugating enzyme E2B [Source:MGI Symbol;Acc:MGI:102944]	1.69458	1.67242
ENSMUSG00000064493	Snora28	small nucleolar RNA, H/ACA box 28 [Source:MGI Symbol;Acc:MGI:3819496]	1.69415	1.69595
ENSMUSG00000024776	Stambpl1	STAM binding protein like 1 [Source:MGI Symbol;Acc:MGI:1923880]	1.69404	1.68574
ENSMUSG00000041135	Ripk2	receptor (TNFRSF)-interacting serine-threonine kinase 2 [Source:MGI Symbol;Acc:MGI:1891456]	1.69288	1.70092
ENSMUSG00000034825	Nrip3	nuclear receptor interacting protein 3 [Source:MGI Symbol;Acc:MGI:1925843]	1.6922	1.69429
ENSMUSG00000031367	Ap1s2	adaptor-related protein complex 1, sigma 2 subunit [Source:MGI Symbol;Acc:MGI:1889383]	1.69184	1.68575
ENSMUSG00000020088	Sar1a	SAR1 gene homolog A (S. cerevisiae) [Source:MGI Symbol;Acc:MGI:98230]	1.69178	1.6874
ENSMUSG00000053580	Tanc2	tetratricopeptide repeat, ankyrin repeat and coiled-coil containing 2 [Source:MGI Symbol;Acc:MGI:2444121]	1.69172	1.69976
ENSMUSG00000030967	Zranb1	zinc finger, RAN-binding domain containing 1 [Source:MGI Symbol;Acc:MGI:106441]	1.69127	1.67998
ENSMUSG00000028923	Necap2	NECAP endocytosis associated 2 [Source:MGI Symbol;Acc:MGI:1913397]	1.69079	1.69574
ENSMUSG00000058709	Egln2	egl-9 family hypoxia-inducible factor 2 [Source:MGI Symbol;Acc:MGI:1932287]	1.69	1.70471
ENSMUSG00000026679	Enkur	enkurin, TRPC channel interacting protein [Source:MGI Symbol;Acc:MGI:1918483]	1.6892	1.69178
ENSMUSG00000028060	2810403A07Rik	RIKEN cDNA 2810403A07 gene [Source:MGI Symbol;Acc:MGI:1921450]	1.68794	1.68245
ENSMUSG00000084421	Gm25107	predicted gene, 25107 [Source:MGI Symbol;Acc:MGI:5454884]	1.68765	1.68687
ENSMUSG00000050558	Prokr2	prokineticin receptor 2 [Source:MGI Symbol;Acc:MGI:2181363]	1.68702	1.68788
ENSMUSG00000022498	Txndc11	thioredoxin domain containing 11 [Source:MGI Symbol;Acc:MGI:1923620]	1.6868	1.69068
ENSMUSG00000026999	Nup35	nucleoporin 35 [Source:MGI Symbol;Acc:MGI:1916732]	1.68556	1.68844
ENSMUSG00000028633	Ctps	cytidine 5'-triphosphate synthase [Source:MGI Symbol;Acc:MGI:1858304]	1.68535	1.69308
ENSMUSG00000027782	Kpna4	karyopherin (importin) alpha 4 [Source:MGI Symbol;Acc:MGI:1100848]	1.68506	1.72466
ENSMUSG00000058297	Spock2	sparc/osteonectin, cwcv and kazal-like domains proteoglycan 2 [Source:MGI Symbol;Acc:MGI:1891351]	1.68421	1.68643
ENSMUSG00000028420	Tmem38b	transmembrane protein 38B [Source:MGI Symbol;Acc:MGI:1098718]	1.68399	1.68546
ENSMUSG00000006498	Ptbp1	polypyrimidine tract binding protein 1 [Source:MGI Symbol;Acc:MGI:97791]	1.68362	1.7035
ENSMUSG00000031297	Slc7a3	solute carrier family 7 (cationic amino acid transporter, y+ system), member 3 [Source:MGI Symbol;Acc:MGI:1100521]	1.68324	1.67956
ENSMUSG00000038119	Cdon	cell adhesion molecule-related/down-regulated by oncogenes [Source:MGI Symbol;Acc:MGI:1926387]	1.68231	1.68327
ENSMUSG00000020260	Pofut2	protein O-fucosyltransferase 2 [Source:MGI Symbol;Acc:MGI:1916863]	1.6821	1.68524
ENSMUSG00000075012	Fjx1	four jointed box 1 (Drosophila) [Source:MGI Symbol;Acc:MGI:1341907]	1.68202	1.67869
ENSMUSG00000025128	Bhlhe22	basic helix-loop-helix family, member e22 [Source:MGI Symbol;Acc:MGI:1930001]	1.68155	1.69135
ENSMUSG00000022521	Crebbp	CREB binding protein [Source:MGI Symbol;Acc:MGI:1098280]	1.68021	1.71745
ENSMUSG00000009739	Pou6f1	POU domain, class 6, transcription factor 1 [Source:MGI Symbol;Acc:MGI:102935]	1.67982	1.68251
ENSMUSG00000104649	RP24-257C17.2		1.67973	1.83681
ENSMUSG00000000560	Gabra2	gamma-aminobutyric acid (GABA) A receptor, subunit alpha 2 [Source:MGI Symbol;Acc:MGI:95614]	1.67872	1.68385
ENSMUSG00000027193	Api5	apoptosis inhibitor 5 [Source:MGI Symbol;Acc:MGI:1888993]	1.67847	1.67141
ENSMUSG00000018171	Vmp1	vacuole membrane protein 1 [Source:MGI Symbol;Acc:MGI:1923159]	1.67826	1.68699
ENSMUSG00000004698	Hdac9	histone deacetylase 9 [Source:MGI Symbol;Acc:MGI:1931221]	1.67631	1.67598
ENSMUSG00000020015	Cdk17	cyclin-dependent kinase 17 [Source:MGI Symbol;Acc:MGI:97517]	1.67628	1.67855
ENSMUSG00000029467	Atp2a2	ATPase, Ca++ transporting, cardiac muscle, slow twitch 2 [Source:MGI Symbol;Acc:MGI:88110]	1.6757	1.67608
ENSMUSG00000030718	Ppme1	protein phosphatase methylesterase 1 [Source:MGI Symbol;Acc:MGI:1919840]	1.67513	1.67865
ENSMUSG00000019977	Hbs1l	Hbs1-like (S. cerevisiae) [Source:MGI Symbol;Acc:MGI:1891704]	1.67501	1.67305
ENSMUSG00000039630	Hnrnpu	heterogeneous nuclear ribonucleoprotein U [Source:MGI Symbol;Acc:MGI:1858195]	1.67476	1.68303
ENSMUSG00000067578	Cbln4	cerebellin 4 precursor protein [Source:MGI Symbol;Acc:MGI:2154433]	1.67438	1.67831
ENSMUSG00000037458	Azin1	antizyme inhibitor 1 [Source:MGI Symbol;Acc:MGI:1859169]	1.67427	1.72783
ENSMUSG00000040446	Rprd1a	regulation of nuclear pre-mRNA domain containing 1A [Source:MGI Symbol;Acc:MGI:2385066]	1.67348	1.66356
ENSMUSG00000071424	Grid2	glutamate receptor, ionotropic, delta 2 [Source:MGI Symbol;Acc:MGI:95813]	1.67168	1.68709
ENSMUSG00000022070	Bora	bora, aurora kinase A activator [Source:MGI Symbol;Acc:MGI:1924994]	1.67133	1.68646
ENSMUSG00000050272	Dscam	Down syndrome cell adhesion molecule [Source:MGI Symbol;Acc:MGI:1196281]	1.67117	1.66955
ENSMUSG00000071860	2900055J20Rik	RIKEN cDNA 2900055J20 gene [Source:MGI Symbol;Acc:MGI:1920251]	1.67111	1.67574
ENSMUSG00000014813	Stc1	stanniocalcin 1 [Source:MGI Symbol;Acc:MGI:109131]	1.67108	1.68477
ENSMUSG00000084319	Tpt1-ps3	tumor protein, translationally-controlled, pseudogene 3 [Source:MGI Symbol;Acc:MGI:2664997]	1.67099	1.66903
ENSMUSG00000021113	Snapc1	small nuclear RNA activating complex, polypeptide 1 [Source:MGI Symbol;Acc:MGI:1922877]	1.67047	1.67333
ENSMUSG00000074909	Ranbp6	RAN binding protein 6 [Source:MGI Symbol;Acc:MGI:2683212]	1.66993	1.67099
ENSMUSG00000069072	Slc7a14	solute carrier family 7 (cationic amino acid transporter, y+ system), member 14 [Source:MGI Symbol;Acc:MGI:3040688]	1.6697	1.67212
ENSMUSG00000020812	1810032O08Rik	RIKEN cDNA 1810032O08 gene [Source:MGI Symbol;Acc:MGI:1913543]	1.66926	1.6719
ENSMUSG00000005312	Ubqln1	ubiquilin 1 [Source:MGI Symbol;Acc:MGI:1860276]	1.66882	1.67133
ENSMUSG00000035067	Xkr6	X Kell blood group precursor related family member 6 homolog [Source:MGI Symbol;Acc:MGI:2447765]	1.66776	1.65376
ENSMUSG00000027787	Nmd3	NMD3 homolog (S. cerevisiae) [Source:MGI Symbol;Acc:MGI:2140103]	1.66699	1.65109
ENSMUSG00000028653	Trit1	tRNA isopentenyltransferase 1 [Source:MGI Symbol;Acc:MGI:1914216]	1.66635	1.67018
ENSMUSG00000041096	Tspyl2	TSPY-like 2 [Source:MGI Symbol;Acc:MGI:106244]	1.66601	1.66851
ENSMUSG00000037926	Ssh2	slingshot homolog 2 (Drosophila) [Source:MGI Symbol;Acc:MGI:2679255]	1.66589	1.66799
ENSMUSG00000098376	Mir6907	microRNA 6907 [Source:MGI Symbol;Acc:MGI:5530733]	1.66498	1.66518
ENSMUSG00000031155	Pim2	proviral integration site 2 [Source:MGI Symbol;Acc:MGI:97587]	1.66483	1.66971
ENSMUSG00000056895	Hist3h2ba	histone cluster 3, H2ba [Source:MGI Symbol;Acc:MGI:1925553]	1.66459	1.58953
ENSMUSG00000037712	Fermt2	fermitin family homolog 2 (Drosophila) [Source:MGI Symbol;Acc:MGI:2385001]	1.66339	1.66535
ENSMUSG00000034813	Grip1	glutamate receptor interacting protein 1 [Source:MGI Symbol;Acc:MGI:1921303]	1.66324	1.65952
ENSMUSG00000022200	Golph3	golgi phosphoprotein 3 [Source:MGI Symbol;Acc:MGI:1913879]	1.66324	1.64858
ENSMUSG00000047648	Fbxo30	F-box protein 30 [Source:MGI Symbol;Acc:MGI:1919115]	1.66271	1.64044
ENSMUSG00000026203	Dnajb2	DnaJ (Hsp40) homolog, subfamily B, member 2 [Source:MGI Symbol;Acc:MGI:1928739]	1.66096	1.65919
ENSMUSG00000029110	Rnf4	ring finger protein 4 [Source:MGI Symbol;Acc:MGI:1201691]	1.65988	1.66483
ENSMUSG00000031785	Adgrg1	adhesion G protein-coupled receptor G1 [Source:MGI Symbol;Acc:MGI:1340051]	1.65915	1.65237
ENSMUSG00000038375	Trp53inp2	transformation related protein 53 inducible nuclear protein 2 [Source:MGI Symbol;Acc:MGI:1915978]	1.65888	1.66588
ENSMUSG00000040447	Spns2	spinster homolog 2 [Source:MGI Symbol;Acc:MGI:2384936]	1.65858	1.65598
ENSMUSG00000020142	Slc1a4	solute carrier family 1 (glutamate/neutral amino acid transporter), member 4 [Source:MGI Symbol;Acc:MGI:2135601]	1.65857	1.66144
ENSMUSG00000033060	Lmo7	LIM domain only 7 [Source:MGI Symbol;Acc:MGI:1353586]	1.65754	1.662
ENSMUSG00000026317	Cln8	ceroid-lipofuscinosis, neuronal 8 [Source:MGI Symbol;Acc:MGI:1349447]	1.65723	1.65942
ENSMUSG00000071265	1700086L19Rik	RIKEN cDNA 1700086L19 gene [Source:MGI Symbol;Acc:MGI:1921534]	1.65708	1.6587
ENSMUSG00000061613	U2af1	U2 small nuclear ribonucleoprotein auxiliary factor (U2AF) 1 [Source:MGI Symbol;Acc:MGI:98884]	1.65696	1.65663
ENSMUSG00000046523	Kctd4	potassium channel tetramerisation domain containing 4 [Source:MGI Symbol;Acc:MGI:1914766]	1.65684	1.66099
ENSMUSG00000034755	Pcdh11x	protocadherin 11 X-linked [Source:MGI Symbol;Acc:MGI:2442849]	1.65643	1.65373
ENSMUSG00000036769	Wdr44	WD repeat domain 44 [Source:MGI Symbol;Acc:MGI:1919654]	1.65611	1.65284
ENSMUSG00000021171	Esyt2	extended synaptotagmin-like protein 2 [Source:MGI Symbol;Acc:MGI:1261845]	1.65588	1.65859
ENSMUSG00000031838	Ifi30	interferon gamma inducible protein 30 [Source:MGI Symbol;Acc:MGI:2137648]	1.65518	1.65788
ENSMUSG00000039234	Sec24d	Sec24 related gene family, member D (S. cerevisiae) [Source:MGI Symbol;Acc:MGI:1916858]	1.65345	1.6536
ENSMUSG00000007739	Cct4	chaperonin containing Tcp1, subunit 4 (delta) [Source:MGI Symbol;Acc:MGI:104689]	1.65299	1.65513
ENSMUSG00000042682	Selk	selenoprotein K [Source:MGI Symbol;Acc:MGI:1931466]	1.65219	1.63211
ENSMUSG00000030530	Furin	furin (paired basic amino acid cleaving enzyme) [Source:MGI Symbol;Acc:MGI:97513]	1.65209	1.65481
ENSMUSG00000058835	Abi1	abl-interactor 1 [Source:MGI Symbol;Acc:MGI:104913]	1.65165	1.64819
ENSMUSG00000018126	Baiap2l2	BAI1-associated protein 2-like 2 [Source:MGI Symbol;Acc:MGI:2652819]	1.65161	1.63874
ENSMUSG00000019194	Scn1b	sodium channel, voltage-gated, type I, beta [Source:MGI Symbol;Acc:MGI:98247]	1.65157	1.65545
ENSMUSG00000008429	Herpud2	HERPUD family member 2 [Source:MGI Symbol;Acc:MGI:1915393]	1.6507	1.6656
ENSMUSG00000056735	A930024E05Rik	RIKEN cDNA A930024E05 gene [Source:MGI Symbol;Acc:MGI:1924414]	1.64939	1.65204
ENSMUSG00000020922	Lsm12	LSM12 homolog (S. cerevisiae) [Source:MGI Symbol;Acc:MGI:1919592]	1.64916	1.65573
ENSMUSG00000085030	2810455O05Rik	RIKEN cDNA 2810455O05 gene [Source:MGI Symbol;Acc:MGI:1920072]	1.64875	1.65146
ENSMUSG00000028034	Fubp1	far upstream element (FUSE) binding protein 1 [Source:MGI Symbol;Acc:MGI:1196294]	1.6485	1.66251
ENSMUSG00000056602	Fry	furry homolog (Drosophila) [Source:MGI Symbol;Acc:MGI:2443895]	1.64832	1.65435
ENSMUSG00000048756	Foxo3	forkhead box O3 [Source:MGI Symbol;Acc:MGI:1890081]	1.6481	1.65226
ENSMUSG00000035569	Ankrd11	ankyrin repeat domain 11 [Source:MGI Symbol;Acc:MGI:1924337]	1.64804	1.65861
ENSMUSG00000027347	Rasgrp1	RAS guanyl releasing protein 1 [Source:MGI Symbol;Acc:MGI:1314635]	1.64797	1.65195
ENSMUSG00000026576	Atp1b1	ATPase, Na+/K+ transporting, beta 1 polypeptide [Source:MGI Symbol;Acc:MGI:88108]	1.64779	1.64722
ENSMUSG00000026977	2007-03-01	membrane-associated ring finger (C3HC4) 7 [Source:MGI Symbol;Acc:MGI:1931053]	1.64743	1.64822
ENSMUSG00000019762	Iyd	iodotyrosine deiodinase [Source:MGI Symbol;Acc:MGI:1917587]	1.64426	1.6378
ENSMUSG00000033237	Arid2	AT rich interactive domain 2 (ARID, RFX-like) [Source:MGI Symbol;Acc:MGI:1924294]	1.64388	1.65071
ENSMUSG00000031134	Rbmx	RNA binding motif protein, X chromosome [Source:MGI Symbol;Acc:MGI:1343044]	1.64315	1.6359
ENSMUSG00000105552	RP23-114P22.5		1.64211	1.64712
ENSMUSG00000041112	Elmo1	engulfment and cell motility 1 [Source:MGI Symbol;Acc:MGI:2153044]	1.63976	1.64259
ENSMUSG00000034109	Golim4	golgi integral membrane protein 4 [Source:MGI Symbol;Acc:MGI:1920374]	1.6393	1.63341
ENSMUSG00000053253	Ndfip2	Nedd4 family interacting protein 2 [Source:MGI Symbol;Acc:MGI:1923523]	1.63899	1.64179
ENSMUSG00000019996	Map7	microtubule-associated protein 7 [Source:MGI Symbol;Acc:MGI:1328328]	1.63873	1.63718
ENSMUSG00000059866	Tnip2	TNFAIP3 interacting protein 2 [Source:MGI Symbol;Acc:MGI:2386643]	1.6385	1.64114
ENSMUSG00000094257	Ap3s1-ps2	adaptor-related protein complex 3, sigma 1 subunit, pseudogene 2 [Source:MGI Symbol;Acc:MGI:1929217]	1.63832	1.64055
ENSMUSG00000021253	Tgfb3	transforming growth factor, beta 3 [Source:MGI Symbol;Acc:MGI:98727]	1.63505	1.63574
ENSMUSG00000031353	Rbbp7	retinoblastoma binding protein 7 [Source:MGI Symbol;Acc:MGI:1194910]	1.63473	1.63315
ENSMUSG00000035133	Arhgap5	Rho GTPase activating protein 5 [Source:MGI Symbol;Acc:MGI:1332637]	1.63468	1.62476
ENSMUSG00000039361	Picalm	phosphatidylinositol binding clathrin assembly protein [Source:MGI Symbol;Acc:MGI:2385902]	1.63448	1.63358
ENSMUSG00000039989	Cbx4	chromobox 4 [Source:MGI Symbol;Acc:MGI:1195985]	1.63434	1.62978
ENSMUSG00000046707	Csnk2a2	casein kinase 2, alpha prime polypeptide [Source:MGI Symbol;Acc:MGI:88547]	1.63166	1.61381
ENSMUSG00000054034	Tceal5	transcription elongation factor A (SII)-like 5 [Source:MGI Symbol;Acc:MGI:3036236]	1.63146	1.65553
ENSMUSG00000043019	Edem3	ER degradation enhancer, mannosidase alpha-like 3 [Source:MGI Symbol;Acc:MGI:1914217]	1.63089	1.62894
ENSMUSG00000010110	Stx5a	syntaxin 5A [Source:MGI Symbol;Acc:MGI:1928483]	1.63082	1.63339
ENSMUSG00000031585	Gtf2e2	general transcription factor II E, polypeptide 2 (beta subunit) [Source:MGI Symbol;Acc:MGI:1915403]	1.63075	1.65938
ENSMUSG00000096753	Fam181a	family with sequence similarity 181, member A [Source:MGI Symbol;Acc:MGI:3647570]	1.63047	1.75341
ENSMUSG00000004642	Slbp	stem-loop binding protein [Source:MGI Symbol;Acc:MGI:108402]	1.63045	1.6353
ENSMUSG00000039100	2006-03-01	membrane-associated ring finger (C3HC4) 6 [Source:MGI Symbol;Acc:MGI:2442773]	1.63016	1.6274
ENSMUSG00000020184	Mdm2	transformed mouse 3T3 cell double minute 2 [Source:MGI Symbol;Acc:MGI:96952]	1.62955	1.6315
ENSMUSG00000035242	Oaz1	ornithine decarboxylase antizyme 1 [Source:MGI Symbol;Acc:MGI:109433]	1.62834	1.62167
ENSMUSG00000031513	Leprotl1	leptin receptor overlapping transcript-like 1 [Source:MGI Symbol;Acc:MGI:1915442]	1.6281	1.63022
ENSMUSG00000037990	Sh3rf3	SH3 domain containing ring finger 3 [Source:MGI Symbol;Acc:MGI:2444637]	1.62756	1.6307
ENSMUSG00000030231	Plekha5	pleckstrin homology domain containing, family A member 5 [Source:MGI Symbol;Acc:MGI:1923802]	1.62705	1.62959
ENSMUSG00000034300	Fam53c	family with sequence similarity 53, member C [Source:MGI Symbol;Acc:MGI:1913556]	1.627	1.62812
ENSMUSG00000051401	Kctd16	potassium channel tetramerisation domain containing 16 [Source:MGI Symbol;Acc:MGI:1914659]	1.62643	1.6051
ENSMUSG00000003072	Atp5d	ATP synthase, H+ transporting, mitochondrial F1 complex, delta subunit [Source:MGI Symbol;Acc:MGI:1913293]	1.62613	1.62793
ENSMUSG00000049225	Pdp1	pyruvate dehyrogenase phosphatase catalytic subunit 1 [Source:MGI Symbol;Acc:MGI:2685870]	1.62564	1.61276
ENSMUSG00000065448	Mir154	microRNA 154 [Source:MGI Symbol;Acc:MGI:2676839]	1.62561	1.67668
ENSMUSG00000035226	Rims4	regulating synaptic membrane exocytosis 4 [Source:MGI Symbol;Acc:MGI:2674366]	1.62523	1.62616
ENSMUSG00000022637	Cblb	Casitas B-lineage lymphoma b [Source:MGI Symbol;Acc:MGI:2146430]	1.62423	1.62415
ENSMUSG00000026748	Plxdc2	plexin domain containing 2 [Source:MGI Symbol;Acc:MGI:1914698]	1.6239	1.62461
ENSMUSG00000030595	Nfkbib	nuclear factor of kappa light polypeptide gene enhancer in B cells inhibitor, beta [Source:MGI Symbol;Acc:MGI:104752]	1.6226	1.62529
ENSMUSG00000031010	Usp9x	ubiquitin specific peptidase 9, X chromosome [Source:MGI Symbol;Acc:MGI:894681]	1.6221	1.62633
ENSMUSG00000033420	Antxr1	anthrax toxin receptor 1 [Source:MGI Symbol;Acc:MGI:1916788]	1.62091	1.63075
ENSMUSG00000063480	Nhp2l1	NHP2 non-histone chromosome protein 2-like 1 (S. cerevisiae) [Source:MGI Symbol;Acc:MGI:893586]	1.62077	1.61383
ENSMUSG00000026596	Abl2	v-abl Abelson murine leukemia viral oncogene 2 (arg, Abelson-related gene) [Source:MGI Symbol;Acc:MGI:87860]	1.62062	1.62521
ENSMUSG00000074220	Zfp382	zinc finger protein 382 [Source:MGI Symbol;Acc:MGI:3588204]	1.61932	1.62328
ENSMUSG00000029804	Herc3	hect domain and RLD 3 [Source:MGI Symbol;Acc:MGI:1921248]	1.61823	1.62305
ENSMUSG00000021264	Yy1	YY1 transcription factor [Source:MGI Symbol;Acc:MGI:99150]	1.618	1.59254
ENSMUSG00000031167	Rbm3	RNA binding motif protein 3 [Source:MGI Symbol;Acc:MGI:1099460]	1.61794	1.62551
ENSMUSG00000048004	Tmem196	transmembrane protein 196 [Source:MGI Symbol;Acc:MGI:2685374]	1.61747	1.57891
ENSMUSG00000065341	Gm25579	predicted gene, 25579 [Source:MGI Symbol;Acc:MGI:5455356]	1.61735	1.61649
ENSMUSG00000020669	Sh3yl1	Sh3 domain YSC-like 1 [Source:MGI Symbol;Acc:MGI:1346118]	1.6171	1.62044
ENSMUSG00000028552	Eps15	epidermal growth factor receptor pathway substrate 15 [Source:MGI Symbol;Acc:MGI:104583]	1.61706	1.62014
ENSMUSG00000019916	P4ha1	procollagen-proline, 2-oxoglutarate 4-dioxygenase (proline 4-hydroxylase), alpha 1 polypeptide [Source:MGI Symbol;Acc:MGI:97463]	1.61685	1.6189
ENSMUSG00000023169	Slc38a1	solute carrier family 38, member 1 [Source:MGI Symbol;Acc:MGI:2145895]	1.61504	1.61823
ENSMUSG00000028266	Lmo4	LIM domain only 4 [Source:MGI Symbol;Acc:MGI:109360]	1.61427	1.57619
ENSMUSG00000032181	Scg3	secretogranin III [Source:MGI Symbol;Acc:MGI:103032]	1.61409	1.61682
ENSMUSG00000029642	Polr1d	polymerase (RNA) I polypeptide D [Source:MGI Symbol;Acc:MGI:108403]	1.61392	1.60706
ENSMUSG00000063663	Brwd3	bromodomain and WD repeat domain containing 3 [Source:MGI Symbol;Acc:MGI:3029414]	1.61289	1.63134
ENSMUSG00000028176	Lrrc7	leucine rich repeat containing 7 [Source:MGI Symbol;Acc:MGI:2676665]	1.61285	1.60559
ENSMUSG00000008575	Nfib	nuclear factor I/B [Source:MGI Symbol;Acc:MGI:103188]	1.6118	1.6161
ENSMUSG00000034227	Foxj1	forkhead box J1 [Source:MGI Symbol;Acc:MGI:1347474]	1.6114	1.60915
ENSMUSG00000025037	Maoa	monoamine oxidase A [Source:MGI Symbol;Acc:MGI:96915]	1.61124	1.60513
ENSMUSG00000039620	6430573F11Rik	RIKEN cDNA 6430573F11 gene [Source:MGI Symbol;Acc:MGI:2442328]	1.61119	1.61384
ENSMUSG00000021700	Rab3c	RAB3C, member RAS oncogene family [Source:MGI Symbol;Acc:MGI:1914545]	1.6103	1.60753
ENSMUSG00000086782	E130102H24Rik	RIKEN cDNA E130102H24 gene [Source:MGI Symbol;Acc:MGI:1925116]	1.61029	1.61423
ENSMUSG00000064342	mt-Ti	mitochondrially encoded tRNA isoleucine [Source:MGI Symbol;Acc:MGI:102484]	1.60952	1.61187
ENSMUSG00000028680	Plk3	polo-like kinase 3 [Source:MGI Symbol;Acc:MGI:109604]	1.60919	1.61236
ENSMUSG00000060402	Chst8	carbohydrate (N-acetylgalactosamine 4-0) sulfotransferase 8 [Source:MGI Symbol;Acc:MGI:1916197]	1.6078	1.61387
ENSMUSG00000024571	Gm16286	predicted gene 16286 [Source:MGI Symbol;Acc:MGI:3833940]	1.60693	1.59426
ENSMUSG00000032531	Amotl2	angiomotin-like 2 [Source:MGI Symbol;Acc:MGI:1929286]	1.60665	1.61465
ENSMUSG00000028437	Ubap1	ubiquitin-associated protein 1 [Source:MGI Symbol;Acc:MGI:2149543]	1.6065	1.61195
ENSMUSG00000039988	Ankrd13c	ankyrin repeat domain 13c [Source:MGI Symbol;Acc:MGI:2139746]	1.60635	1.59645
ENSMUSG00000036699	Zcchc12	zinc finger, CCHC domain containing 12 [Source:MGI Symbol;Acc:MGI:1919943]	1.606	1.60885
ENSMUSG00000087819	Gm25117	predicted gene, 25117 [Source:MGI Symbol;Acc:MGI:5454894]	1.60587	1.64049
ENSMUSG00000046287	Pnma3	paraneoplastic antigen MA3 [Source:MGI Symbol;Acc:MGI:2180565]	1.60574	1.61785
ENSMUSG00000021770	Samd8	sterile alpha motif domain containing 8 [Source:MGI Symbol;Acc:MGI:1914880]	1.60549	1.60293
ENSMUSG00000041995	Zbed3	zinc finger, BED type containing 3 [Source:MGI Symbol;Acc:MGI:1919364]	1.60547	1.60817
ENSMUSG00000035530	Eif1	eukaryotic translation initiation factor 1 [Source:MGI Symbol;Acc:MGI:105125]	1.60502	1.59511
ENSMUSG00000023827	Agpat4	1-acylglycerol-3-phosphate O-acyltransferase 4 (lysophosphatidic acid acyltransferase, delta) [Source:MGI Symbol;Acc:MGI:1915512]	1.60493	1.60666
ENSMUSG00000034154	Ino80	INO80 homolog (S. cerevisiae) [Source:MGI Symbol;Acc:MGI:1915392]	1.60466	1.59519
ENSMUSG00000026889	Rbm18	RNA binding motif protein 18 [Source:MGI Symbol;Acc:MGI:1915139]	1.60443	1.60458
ENSMUSG00000025049	Taf5	TAF5 RNA polymerase II, TATA box binding protein (TBP)-associated factor [Source:MGI Symbol;Acc:MGI:2442144]	1.60387	1.58096
ENSMUSG00000043154	Ppp2r3a	protein phosphatase 2, regulatory subunit B'', alpha [Source:MGI Symbol;Acc:MGI:2442104]	1.60259	1.60613
ENSMUSG00000026103	Gls	glutaminase [Source:MGI Symbol;Acc:MGI:95752]	1.60194	1.58855
ENSMUSG00000019873	Reep3	receptor accessory protein 3 [Source:MGI Symbol;Acc:MGI:88930]	1.60036	1.60346
ENSMUSG00000039318	Rab3gap2	RAB3 GTPase activating protein subunit 2 [Source:MGI Symbol;Acc:MGI:1916043]	1.60003	1.60267
ENSMUSG00000074656	Eif2s2	eukaryotic translation initiation factor 2, subunit 2 (beta) [Source:MGI Symbol;Acc:MGI:1914454]	1.59922	1.58498
ENSMUSG00000035901	Dennd5a	DENN/MADD domain containing 5A [Source:MGI Symbol;Acc:MGI:1201681]	1.59862	1.59487
ENSMUSG00000027349	Fam98b	family with sequence similarity 98, member B [Source:MGI Symbol;Acc:MGI:1915465]	1.59861	1.57029
ENSMUSG00000037747	Phyhipl	phytanoyl-CoA hydroxylase interacting protein-like [Source:MGI Symbol;Acc:MGI:1918161]	1.59846	1.60309
ENSMUSG00000030032	Wdr54	WD repeat domain 54 [Source:MGI Symbol;Acc:MGI:1922909]	1.59754	1.68765
ENSMUSG00000027200	Sema6d	sema domain, transmembrane domain (TM), and cytoplasmic domain, (semaphorin) 6D [Source:MGI Symbol;Acc:MGI:2387661]	1.59746	1.60268
ENSMUSG00000014956	Ppp1cb	protein phosphatase 1, catalytic subunit, beta isoform [Source:MGI Symbol;Acc:MGI:104871]	1.59667	1.59403
ENSMUSG00000034403	Pja1	praja ring finger 1, E3 ubiquitin protein ligase [Source:MGI Symbol;Acc:MGI:1101765]	1.59657	1.59924
ENSMUSG00000065147	Snora31	small nucleolar RNA, H/ACA box 31 [Source:MGI Symbol;Acc:MGI:3819500]	1.59632	1.59794
ENSMUSG00000022855	Senp2	SUMO/sentrin specific peptidase 2 [Source:MGI Symbol;Acc:MGI:1923076]	1.59625	1.59533
ENSMUSG00000011960	Ccnt1	cyclin T1 [Source:MGI Symbol;Acc:MGI:1328363]	1.59606	1.55334
ENSMUSG00000032939	Nup93	nucleoporin 93 [Source:MGI Symbol;Acc:MGI:1919055]	1.59569	1.60165
ENSMUSG00000056427	Slit3	slit homolog 3 (Drosophila) [Source:MGI Symbol;Acc:MGI:1315202]	1.59499	1.59758
ENSMUSG00000075703	Ept1	ethanolaminephosphotransferase 1 (CDP-ethanolamine-specific) [Source:MGI Symbol;Acc:MGI:107898]	1.59429	1.59726
ENSMUSG00000024290	Rock1	Rho-associated coiled-coil containing protein kinase 1 [Source:MGI Symbol;Acc:MGI:107927]	1.59277	1.59253
ENSMUSG00000041020	Map7d2	MAP7 domain containing 2 [Source:MGI Symbol;Acc:MGI:1917474]	1.59246	1.59221
ENSMUSG00000098404	Mrip-ps	Mom radiation induced polyposis, pseudogene [Source:MGI Symbol;Acc:MGI:3645947]	1.59172	1.62729
ENSMUSG00000071862	Lrrtm2	leucine rich repeat transmembrane neuronal 2 [Source:MGI Symbol;Acc:MGI:2389174]	1.5914	1.58715
ENSMUSG00000039220	Ppp1r10	protein phosphatase 1, regulatory subunit 10 [Source:MGI Symbol;Acc:MGI:1289273]	1.59096	1.5898
ENSMUSG00000020954	Strn3	striatin, calmodulin binding protein 3 [Source:MGI Symbol;Acc:MGI:2151064]	1.59037	1.60577
ENSMUSG00000035202	Lars2	leucyl-tRNA synthetase, mitochondrial [Source:MGI Symbol;Acc:MGI:2142973]	1.59014	1.26045
ENSMUSG00000073411	H2-D1	histocompatibility 2, D region locus 1 [Source:MGI Symbol;Acc:MGI:95896]	1.58966	1.58574
ENSMUSG00000021779	Thrb	thyroid hormone receptor beta [Source:MGI Symbol;Acc:MGI:98743]	1.58945	1.59172
ENSMUSG00000024238	Zeb1	zinc finger E-box binding homeobox 1 [Source:MGI Symbol;Acc:MGI:1344313]	1.58913	1.59356
ENSMUSG00000064339	mt-Rnr2	mitochondrially encoded 16S rRNA [Source:MGI Symbol;Acc:MGI:102492]	1.589	1.59212
ENSMUSG00000036298	Slc2a13	solute carrier family 2 (facilitated glucose transporter), member 13 [Source:MGI Symbol;Acc:MGI:2146030]	1.58897	1.58859
ENSMUSG00000021725	Parp8	poly (ADP-ribose) polymerase family, member 8 [Source:MGI Symbol;Acc:MGI:1098713]	1.58895	1.58256
ENSMUSG00000024587	Nars	asparaginyl-tRNA synthetase [Source:MGI Symbol;Acc:MGI:1917473]	1.58877	1.5908
ENSMUSG00000064871	Snord58b	small nucleolar RNA, C/D box 58B [Source:MGI Symbol;Acc:MGI:3819545]	1.58876	1.58889
ENSMUSG00000049556	Lingo1	leucine rich repeat and Ig domain containing 1 [Source:MGI Symbol;Acc:MGI:1915522]	1.58845	1.58846
ENSMUSG00000020149	Rab1	RAB1, member RAS oncogene family [Source:MGI Symbol;Acc:MGI:97842]	1.58768	1.59152
ENSMUSG00000021549	Rasa1	RAS p21 protein activator 1 [Source:MGI Symbol;Acc:MGI:97860]	1.58749	1.58786
ENSMUSG00000021733	Slc4a7	solute carrier family 4, sodium bicarbonate cotransporter, member 7 [Source:MGI Symbol;Acc:MGI:2443878]	1.58749	1.59004
ENSMUSG00000044288	Cnr1	cannabinoid receptor 1 (brain) [Source:MGI Symbol;Acc:MGI:104615]	1.58608	1.59453
ENSMUSG00000032262	Elovl4	elongation of very long chain fatty acids (FEN1/Elo2, SUR4/Elo3, yeast)-like 4 [Source:MGI Symbol;Acc:MGI:1933331]	1.58604	1.58771
ENSMUSG00000041570	Camsap2	calmodulin regulated spectrin-associated protein family, member 2 [Source:MGI Symbol;Acc:MGI:1922434]	1.58592	1.58893
ENSMUSG00000015755	Tab2	TGF-beta activated kinase 1/MAP3K7 binding protein 2 [Source:MGI Symbol;Acc:MGI:1915902]	1.58443	1.58608
ENSMUSG00000055991	Zkscan5	zinc finger with KRAB and SCAN domains 5 [Source:MGI Symbol;Acc:MGI:107533]	1.58432	1.58503
ENSMUSG00000059742	Kcnh7	potassium voltage-gated channel, subfamily H (eag-related), member 7 [Source:MGI Symbol;Acc:MGI:2159566]	1.58421	1.57993
ENSMUSG00000029068	Ccnl2	cyclin L2 [Source:MGI Symbol;Acc:MGI:1927119]	1.58404	1.58542
ENSMUSG00000032360	Hcrtr2	hypocretin (orexin) receptor 2 [Source:MGI Symbol;Acc:MGI:2680765]	1.58392	1.59621
ENSMUSG00000085436	Zfp335os	zinc finger protein 335, opposite strand [Source:MGI Symbol;Acc:MGI:3649775]	1.58381	1.57582
ENSMUSG00000031729	Ist1	increased sodium tolerance 1 homolog (yeast) [Source:MGI Symbol;Acc:MGI:1919205]	1.58317	1.58585
ENSMUSG00000038010	Ccdc138	coiled-coil domain containing 138 [Source:MGI Symbol;Acc:MGI:1923388]	1.5829	1.5834
ENSMUSG00000035513	Ntng2	netrin G2 [Source:MGI Symbol;Acc:MGI:2159341]	1.58274	1.58715
ENSMUSG00000051790	Nlgn2	neuroligin 2 [Source:MGI Symbol;Acc:MGI:2681835]	1.58268	1.57551
ENSMUSG00000024283	Wac	WW domain containing adaptor with coiled-coil [Source:MGI Symbol;Acc:MGI:2387357]	1.58208	1.58683
ENSMUSG00000067242	Lgi1	leucine-rich repeat LGI family, member 1 [Source:MGI Symbol;Acc:MGI:1861691]	1.58177	1.57165
ENSMUSG00000028793	Rnf19b	ring finger protein 19B [Source:MGI Symbol;Acc:MGI:1922484]	1.58167	1.58434
ENSMUSG00000022052	Ppp2r2a	protein phosphatase 2, regulatory subunit B, alpha [Source:MGI Symbol;Acc:MGI:1919228]	1.58146	1.58813
ENSMUSG00000041438	Cirh1a	cirrhosis, autosomal recessive 1A (human) [Source:MGI Symbol;Acc:MGI:1096573]	1.58018	1.57892
ENSMUSG00000025935	Tram1	translocating chain-associating membrane protein 1 [Source:MGI Symbol;Acc:MGI:1919515]	1.5801	1.58399
ENSMUSG00000029754	Dlx6	distal-less homeobox 6 [Source:MGI Symbol;Acc:MGI:101927]	1.57974	1.57292
ENSMUSG00000031441	Atp11a	ATPase, class VI, type 11A [Source:MGI Symbol;Acc:MGI:1354735]	1.57934	1.57868
ENSMUSG00000078812	Eif5a	eukaryotic translation initiation factor 5A [Source:MGI Symbol;Acc:MGI:106248]	1.57916	1.5852
ENSMUSG00000022296	Baalc	brain and acute leukemia, cytoplasmic [Source:MGI Symbol;Acc:MGI:1928704]	1.57903	1.58153
ENSMUSG00000098234	Snhg6	small nucleolar RNA host gene 6 [Source:MGI Symbol;Acc:MGI:1921074]	1.57831	1.58089
ENSMUSG00000037119	D15Ertd621e	DNA segment, Chr 15, ERATO Doi 621, expressed [Source:MGI Symbol;Acc:MGI:1277178]	1.57826	1.58066
ENSMUSG00000025077	Dclre1a	DNA cross-link repair 1A, PSO2 homolog (S. cerevisiae) [Source:MGI Symbol;Acc:MGI:1930042]	1.57787	1.57888
ENSMUSG00000025016	Tm9sf3	transmembrane 9 superfamily member 3 [Source:MGI Symbol;Acc:MGI:1914262]	1.57757	1.5755
ENSMUSG00000036822	Topors	topoisomerase I binding, arginine/serine-rich [Source:MGI Symbol;Acc:MGI:2146189]	1.5775	1.5828
ENSMUSG00000042596	Tfap2d	transcription factor AP-2, delta [Source:MGI Symbol;Acc:MGI:2153466]	1.57744	1.56848
ENSMUSG00000061244	Exoc5	exocyst complex component 5 [Source:MGI Symbol;Acc:MGI:2145645]	1.57698	1.57267
ENSMUSG00000036591	Arhgap21	Rho GTPase activating protein 21 [Source:MGI Symbol;Acc:MGI:1918685]	1.57647	1.62711
ENSMUSG00000020592	Sdc1	syndecan 1 [Source:MGI Symbol;Acc:MGI:1349162]	1.57576	1.58134
ENSMUSG00000021990	Spata13	spermatogenesis associated 13 [Source:MGI Symbol;Acc:MGI:104838]	1.57531	1.56542
ENSMUSG00000059475	Zfp426	zinc finger protein 426 [Source:MGI Symbol;Acc:MGI:1920248]	1.57524	1.57751
ENSMUSG00000026490	Cdc42bpa	CDC42 binding protein kinase alpha [Source:MGI Symbol;Acc:MGI:2441841]	1.5751	1.56759
ENSMUSG00000035131	Brinp3	bone morphogenetic protein/retinoic acid inducible neural specific 3 [Source:MGI Symbol;Acc:MGI:2443035]	1.57499	1.58128
ENSMUSG00000022443	Myh9	myosin, heavy polypeptide 9, non-muscle [Source:MGI Symbol;Acc:MGI:107717]	1.57443	1.45663
ENSMUSG00000030224	Strap	serine/threonine kinase receptor associated protein [Source:MGI Symbol;Acc:MGI:1329037]	1.5744	1.54662
ENSMUSG00000018565	Elp5	elongator acetyltransferase complex subunit 5 [Source:MGI Symbol;Acc:MGI:1859017]	1.57229	1.57437
ENSMUSG00000005583	Mef2c	myocyte enhancer factor 2C [Source:MGI Symbol;Acc:MGI:99458]	1.57226	1.56428
ENSMUSG00000024097	Srsf7	serine/arginine-rich splicing factor 7 [Source:MGI Symbol;Acc:MGI:1926232]	1.57209	1.47977
ENSMUSG00000027620	Rbm39	RNA binding motif protein 39 [Source:MGI Symbol;Acc:MGI:2157953]	1.57194	1.59973
ENSMUSG00000037536	Fbxo34	F-box protein 34 [Source:MGI Symbol;Acc:MGI:1926188]	1.57178	1.58676
ENSMUSG00000029211	Gabra4	gamma-aminobutyric acid (GABA) A receptor, subunit alpha 4 [Source:MGI Symbol;Acc:MGI:95616]	1.5716	1.56918
ENSMUSG00000046743	Fat4	FAT tumor suppressor homolog 4 (Drosophila) [Source:MGI Symbol;Acc:MGI:3045256]	1.57155	1.67712
ENSMUSG00000045282	Tmem86b	transmembrane protein 86B [Source:MGI Symbol;Acc:MGI:1915505]	1.57148	1.57401
ENSMUSG00000045095	Magi1	membrane associated guanylate kinase, WW and PDZ domain containing 1 [Source:MGI Symbol;Acc:MGI:1203522]	1.56987	1.57254
ENSMUSG00000030057	Cnbp	cellular nucleic acid binding protein [Source:MGI Symbol;Acc:MGI:88431]	1.56909	1.57535
ENSMUSG00000035357	Pdzrn3	PDZ domain containing RING finger 3 [Source:MGI Symbol;Acc:MGI:1933157]	1.56903	1.61267
ENSMUSG00000029446	Psph	phosphoserine phosphatase [Source:MGI Symbol;Acc:MGI:97788]	1.56882	1.57005
ENSMUSG00000097637	4933417D19Rik	RIKEN cDNA 4933417D19 gene [Source:MGI Symbol;Acc:MGI:1918436]	1.5688	1.57092
ENSMUSG00000051674	Dcun1d4	DCN1, defective in cullin neddylation 1, domain containing 4 (S. cerevisiae) [Source:MGI Symbol;Acc:MGI:2140972]	1.56804	1.55929
ENSMUSG00000027091	Zc3h15	zinc finger CCCH-type containing 15 [Source:MGI Symbol;Acc:MGI:1919747]	1.56785	1.56597
ENSMUSG00000048264	Dip2c	DIP2 disco-interacting protein 2 homolog C (Drosophila) [Source:MGI Symbol;Acc:MGI:1920179]	1.56771	1.57233
ENSMUSG00000057614	Gnai1	guanine nucleotide binding protein (G protein), alpha inhibiting 1 [Source:MGI Symbol;Acc:MGI:95771]	1.56766	1.57013
ENSMUSG00000043456	Zfp536	zinc finger protein 536 [Source:MGI Symbol;Acc:MGI:1926102]	1.5676	1.58336
ENSMUSG00000022141	Nipbl	Nipped-B homolog (Drosophila) [Source:MGI Symbol;Acc:MGI:1913976]	1.5674	1.57485
ENSMUSG00000027298	Tyro3	TYRO3 protein tyrosine kinase 3 [Source:MGI Symbol;Acc:MGI:104294]	1.56731	1.56576
ENSMUSG00000044768	D1Ertd622e	DNA segment, Chr 1, ERATO Doi 622, expressed [Source:MGI Symbol;Acc:MGI:1277184]	1.56666	1.5663
ENSMUSG00000060924	Csmd1	CUB and Sushi multiple domains 1 [Source:MGI Symbol;Acc:MGI:2137383]	1.56624	1.56648
ENSMUSG00000030657	Xylt1	xylosyltransferase 1 [Source:MGI Symbol;Acc:MGI:2451073]	1.56605	1.57244
ENSMUSG00000055540	Epha6	Eph receptor A6 [Source:MGI Symbol;Acc:MGI:108034]	1.5639	1.56159
ENSMUSG00000041313	Slc7a1	solute carrier family 7 (cationic amino acid transporter, y+ system), member 1 [Source:MGI Symbol;Acc:MGI:88117]	1.56366	1.56483
ENSMUSG00000036779	Papd5	PAP associated domain containing 5 [Source:MGI Symbol;Acc:MGI:1917820]	1.56274	1.56596
ENSMUSG00000044641	Pard6b	par-6 family cell polarity regulator beta [Source:MGI Symbol;Acc:MGI:2135605]	1.56249	1.56502
ENSMUSG00000052920	Prkg1	protein kinase, cGMP-dependent, type I [Source:MGI Symbol;Acc:MGI:108174]	1.56207	1.61028
ENSMUSG00000028383	Hsdl2	hydroxysteroid dehydrogenase like 2 [Source:MGI Symbol;Acc:MGI:1919729]	1.56202	1.58248
ENSMUSG00000037894	H2afz	H2A histone family, member Z [Source:MGI Symbol;Acc:MGI:1888388]	1.55941	1.57534
ENSMUSG00000056153	Socs6	suppressor of cytokine signaling 6 [Source:MGI Symbol;Acc:MGI:1924885]	1.55906	1.56139
ENSMUSG00000032883	Acsl3	acyl-CoA synthetase long-chain family member 3 [Source:MGI Symbol;Acc:MGI:1921455]	1.55784	1.55193
ENSMUSG00000026080	Chst10	carbohydrate sulfotransferase 10 [Source:MGI Symbol;Acc:MGI:2138283]	1.55776	1.55986
ENSMUSG00000069495	Epc2	enhancer of polycomb homolog 2 (Drosophila) [Source:MGI Symbol;Acc:MGI:1278321]	1.55667	1.51456
ENSMUSG00000043801	Oaz1-ps	ornithine decarboxylase antizyme 1, pseudogene [Source:MGI Symbol;Acc:MGI:108188]	1.55653	1.61298
ENSMUSG00000025969	Nrp2	neuropilin 2 [Source:MGI Symbol;Acc:MGI:1100492]	1.55645	1.54972
ENSMUSG00000043183	Simc1	SUMO-interacting motifs containing 1 [Source:MGI Symbol;Acc:MGI:2442599]	1.55607	1.56907
ENSMUSG00000014426	Map3k4	mitogen-activated protein kinase kinase kinase 4 [Source:MGI Symbol;Acc:MGI:1346875]	1.55525	1.5619
ENSMUSG00000047844	Bex4	brain expressed gene 4 [Source:MGI Symbol;Acc:MGI:3606746]	1.55503	1.55594
ENSMUSG00000038132	Rbm24	RNA binding motif protein 24 [Source:MGI Symbol;Acc:MGI:3610364]	1.55479	1.55777
ENSMUSG00000047466	8030462N17Rik	RIKEN cDNA 8030462N17 gene [Source:MGI Symbol;Acc:MGI:2444951]	1.55432	1.55574
ENSMUSG00000032009	Sesn3	sestrin 3 [Source:MGI Symbol;Acc:MGI:1922997]	1.55362	1.55395
ENSMUSG00000064441	Snord37	small nucleolar RNA, C/D box 37 [Source:MGI Symbol;Acc:MGI:3819530]	1.55349	1.55417
ENSMUSG00000029474	Rnf34	ring finger protein 34 [Source:MGI Symbol;Acc:MGI:2153340]	1.55319	1.55626
ENSMUSG00000027560	Dok5	docking protein 5 [Source:MGI Symbol;Acc:MGI:1924079]	1.55217	1.5548
ENSMUSG00000044149	Nkrf	NF-kappaB repressing factor [Source:MGI Symbol;Acc:MGI:1924536]	1.55211	1.52571
ENSMUSG00000065434	Mir7-1	microRNA 7-1 [Source:MGI Symbol;Acc:MGI:3619436]	1.55112	1.5867
ENSMUSG00000039801	2410089E03Rik	RIKEN cDNA 2410089E03 gene [Source:MGI Symbol;Acc:MGI:1920942]	1.55108	1.55162
ENSMUSG00000039089	L3mbtl3	l(3)mbt-like 3 (Drosophila) [Source:MGI Symbol;Acc:MGI:2143628]	1.54938	1.55256
ENSMUSG00000030095	Tmem43	transmembrane protein 43 [Source:MGI Symbol;Acc:MGI:1921372]	1.54932	1.55195
ENSMUSG00000038267	Slc22a23	solute carrier family 22, member 23 [Source:MGI Symbol;Acc:MGI:1920352]	1.54897	1.55197
ENSMUSG00000029819	Npy	neuropeptide Y [Source:MGI Symbol;Acc:MGI:97374]	1.54875	1.59551
ENSMUSG00000036646	Man1b1	mannosidase, alpha, class 1B, member 1 [Source:MGI Symbol;Acc:MGI:2684954]	1.54833	1.55028
ENSMUSG00000086503	Xist	inactive X specific transcripts [Source:MGI Symbol;Acc:MGI:98974]	1.54671	1.5478
ENSMUSG00000031026	Trim66	tripartite motif-containing 66 [Source:MGI Symbol;Acc:MGI:2152406]	1.54669	1.54858
ENSMUSG00000022305	Lrp12	low density lipoprotein-related protein 12 [Source:MGI Symbol;Acc:MGI:2443132]	1.54662	1.54917
ENSMUSG00000044024	Rell2	RELT-like 2 [Source:MGI Symbol;Acc:MGI:1918044]	1.54628	1.63633
ENSMUSG00000040007	Bahd1	bromo adjacent homology domain containing 1 [Source:MGI Symbol;Acc:MGI:2139371]	1.54616	1.55511
ENSMUSG00000026617	Bpnt1	bisphosphate 3'-nucleotidase 1 [Source:MGI Symbol;Acc:MGI:1338800]	1.54597	1.54673
ENSMUSG00000019790	Stxbp5	syntaxin binding protein 5 (tomosyn) [Source:MGI Symbol;Acc:MGI:1926058]	1.54592	1.54825
ENSMUSG00000051079	Rgs13	regulator of G-protein signaling 13 [Source:MGI Symbol;Acc:MGI:2180585]	1.54581	1.54914
ENSMUSG00000050730	Arhgap42	Rho GTPase activating protein 42 [Source:MGI Symbol;Acc:MGI:1918794]	1.54539	1.53961
ENSMUSG00000052214	Opa3	optic atrophy 3 [Source:MGI Symbol;Acc:MGI:2686271]	1.54517	1.54782
ENSMUSG00000069049	Eif2s3y	eukaryotic translation initiation factor 2, subunit 3, structural gene Y-linked [Source:MGI Symbol;Acc:MGI:1349430]	1.54422	1.53869
ENSMUSG00000053950	Adnp2	ADNP homeobox 2 [Source:MGI Symbol;Acc:MGI:2448562]	1.5441	1.55809
ENSMUSG00000030201	Lrp6	low density lipoprotein receptor-related protein 6 [Source:MGI Symbol;Acc:MGI:1298218]	1.54341	1.52391
ENSMUSG00000022867	Usp25	ubiquitin specific peptidase 25 [Source:MGI Symbol;Acc:MGI:1353655]	1.54234	1.55038
ENSMUSG00000052613	Pcdh15	protocadherin 15 [Source:MGI Symbol;Acc:MGI:1891428]	1.54215	1.54722
ENSMUSG00000040782	Rfwd2	ring finger and WD repeat domain 2 [Source:MGI Symbol;Acc:MGI:1347046]	1.5419	1.52917
ENSMUSG00000060961	Slc4a4	solute carrier family 4 (anion exchanger), member 4 [Source:MGI Symbol;Acc:MGI:1927555]	1.54134	1.55338
ENSMUSG00000065676	Snord42b	small nucleolar RNA, C/D box 42B [Source:MGI Symbol;Acc:MGI:3819533]	1.54017	1.5411
ENSMUSG00000066392	Nrxn3	neurexin III [Source:MGI Symbol;Acc:MGI:1096389]	1.53999	1.53875
ENSMUSG00000060981	Hist1h4h	histone cluster 1, H4h [Source:MGI Symbol;Acc:MGI:2448427]	1.53915	1.39354
ENSMUSG00000064365	mt-Ts2	mitochondrially encoded tRNA serine 2 [Source:MGI Symbol;Acc:MGI:102474]	1.53892	1.48607
ENSMUSG00000076052	Mir541	microRNA 541 [Source:MGI Symbol;Acc:MGI:3619430]	1.5381	1.53971
ENSMUSG00000028188	Spata1	spermatogenesis associated 1 [Source:MGI Symbol;Acc:MGI:1918201]	1.53802	1.54039
ENSMUSG00000074637	Sox2	SRY (sex determining region Y)-box 2 [Source:MGI Symbol;Acc:MGI:98364]	1.5373	1.52656
ENSMUSG00000039488	Cntn5	contactin 5 [Source:MGI Symbol;Acc:MGI:3042287]	1.53719	1.54446
ENSMUSG00000025477	Inpp5a	inositol polyphosphate-5-phosphatase A [Source:MGI Symbol;Acc:MGI:2686961]	1.53673	1.53859
ENSMUSG00000032479	Map4	microtubule-associated protein 4 [Source:MGI Symbol;Acc:MGI:97178]	1.53609	1.5363
ENSMUSG00000022246	Rai14	retinoic acid induced 14 [Source:MGI Symbol;Acc:MGI:1922896]	1.53586	1.53845
ENSMUSG00000029169	Dhx15	DEAH (Asp-Glu-Ala-His) box polypeptide 15 [Source:MGI Symbol;Acc:MGI:1099786]	1.53571	1.53382
ENSMUSG00000028780	Sema3c	sema domain, immunoglobulin domain (Ig), short basic domain, secreted, (semaphorin) 3C [Source:MGI Symbol;Acc:MGI:107557]	1.53476	1.54034
ENSMUSG00000049866	Arl4c	ADP-ribosylation factor-like 4C [Source:MGI Symbol;Acc:MGI:2445172]	1.53473	1.53344
ENSMUSG00000047547	Cltb	clathrin, light polypeptide (Lcb) [Source:MGI Symbol;Acc:MGI:1921575]	1.53457	1.53955
ENSMUSG00000024294	Mib1	mindbomb homolog 1 (Drosophila) [Source:MGI Symbol;Acc:MGI:2443157]	1.53376	1.52384
ENSMUSG00000023235	Ccl25	chemokine (C-C motif) ligand 25 [Source:MGI Symbol;Acc:MGI:1099448]	1.53341	1.54256
ENSMUSG00000021597	Ankrd32	ankyrin repeat domain 32 [Source:MGI Symbol;Acc:MGI:2145448]	1.53279	1.53888
ENSMUSG00000023027	Atf1	activating transcription factor 1 [Source:MGI Symbol;Acc:MGI:1298366]	1.53276	1.53344
ENSMUSG00000060373	Hnrnpc	heterogeneous nuclear ribonucleoprotein C [Source:MGI Symbol;Acc:MGI:107795]	1.53274	1.42516
ENSMUSG00000015305	Sash1	SAM and SH3 domain containing 1 [Source:MGI Symbol;Acc:MGI:1917347]	1.53255	1.52927
ENSMUSG00000065561	Mir369	microRNA 369 [Source:MGI Symbol;Acc:MGI:3619374]	1.53255	1.53354
ENSMUSG00000039145	Camk1d	calcium/calmodulin-dependent protein kinase ID [Source:MGI Symbol;Acc:MGI:2442190]	1.5323	1.53428
ENSMUSG00000036959	Bcorl1	BCL6 co-repressor-like 1 [Source:MGI Symbol;Acc:MGI:2443910]	1.5318	1.53122
ENSMUSG00000031770	Herpud1	homocysteine-inducible, endoplasmic reticulum stress-inducible, ubiquitin-like domain member 1 [Source:MGI Symbol;Acc:MGI:1927406]	1.53127	1.53215
ENSMUSG00000104861	RP24-490H13.4		1.53088	1.53341
ENSMUSG00000028309	Rnf20	ring finger protein 20 [Source:MGI Symbol;Acc:MGI:1925927]	1.53019	1.53218
ENSMUSG00000020132	Rab21	RAB21, member RAS oncogene family [Source:MGI Symbol;Acc:MGI:894308]	1.52994	1.54678
ENSMUSG00000044667	Lppr4	lipid phosphate phosphatase-related protein type 4 [Source:MGI Symbol;Acc:MGI:106530]	1.5296	1.53334
ENSMUSG00000050334	C130071C03Rik	RIKEN cDNA C130071C03 gene [Source:MGI Symbol;Acc:MGI:2443574]	1.52957	1.51213
ENSMUSG00000107134	RP23-2C16.2		1.52879	1.53133
ENSMUSG00000085622	3110056K07Rik	RIKEN cDNA 3110056K07 gene [Source:MGI Symbol;Acc:MGI:1920454]	1.52825	1.53511
ENSMUSG00000043131	Mob1a	MOB kinase activator 1A [Source:MGI Symbol;Acc:MGI:2442631]	1.52809	1.53728
ENSMUSG00000016831	Tox4	TOX high mobility group box family member 4 [Source:MGI Symbol;Acc:MGI:1915389]	1.527	1.52687
ENSMUSG00000024302	Dtna	dystrobrevin alpha [Source:MGI Symbol;Acc:MGI:106039]	1.5265	1.52863
ENSMUSG00000021448	Shc3	src homology 2 domain-containing transforming protein C3 [Source:MGI Symbol;Acc:MGI:106179]	1.52567	1.52356
ENSMUSG00000039428	Tmem135	transmembrane protein 135 [Source:MGI Symbol;Acc:MGI:1920009]	1.52529	1.52107
ENSMUSG00000033039	Micall1	microtubule associated monooxygenase, calponin and LIM domain containing -like 1 [Source:MGI Symbol;Acc:MGI:105870]	1.52515	1.52864
ENSMUSG00000060227	Casc4	cancer susceptibility candidate 4 [Source:MGI Symbol;Acc:MGI:2443129]	1.52484	1.5214
ENSMUSG00000020612	Prkar1a	protein kinase, cAMP dependent regulatory, type I, alpha [Source:MGI Symbol;Acc:MGI:104878]	1.52446	1.52495
ENSMUSG00000076460	Mir744	microRNA 744 [Source:MGI Symbol;Acc:MGI:3691603]	1.5243	1.52469
ENSMUSG00000019731	Slc35e1	solute carrier family 35, member E1 [Source:MGI Symbol;Acc:MGI:2142403]	1.52396	1.52075
ENSMUSG00000008763	Man1a2	mannosidase, alpha, class 1A, member 2 [Source:MGI Symbol;Acc:MGI:104676]	1.52347	1.52459
ENSMUSG00000059486	Kbtbd2	kelch repeat and BTB (POZ) domain containing 2 [Source:MGI Symbol;Acc:MGI:2384811]	1.52251	1.54421
ENSMUSG00000036611	Eepd1	endonuclease/exonuclease/phosphatase family domain containing 1 [Source:MGI Symbol;Acc:MGI:1914734]	1.52211	1.52423
ENSMUSG00000026764	Kif5c	kinesin family member 5C [Source:MGI Symbol;Acc:MGI:1098269]	1.52207	1.52299
ENSMUSG00000042686	Jph1	junctophilin 1 [Source:MGI Symbol;Acc:MGI:1891495]	1.5219	1.53616
ENSMUSG00000028530	Jak1	Janus kinase 1 [Source:MGI Symbol;Acc:MGI:96628]	1.5218	1.52464
ENSMUSG00000034575	Papd7	PAP associated domain containing 7 [Source:MGI Symbol;Acc:MGI:2682295]	1.52126	1.52261
ENSMUSG00000045294	Insig1	insulin induced gene 1 [Source:MGI Symbol;Acc:MGI:1916289]	1.52097	1.51978
ENSMUSG00000022425	Enpp2	ectonucleotide pyrophosphatase/phosphodiesterase 2 [Source:MGI Symbol;Acc:MGI:1321390]	1.51992	1.51749
ENSMUSG00000031154	Otud5	OTU domain containing 5 [Source:MGI Symbol;Acc:MGI:1859615]	1.51976	1.51412
ENSMUSG00000018379	Srsf1	serine/arginine-rich splicing factor 1 [Source:MGI Symbol;Acc:MGI:98283]	1.51958	1.37399
ENSMUSG00000025189	Cnnm1	cyclin M1 [Source:MGI Symbol;Acc:MGI:1891366]	1.51931	1.51832
ENSMUSG00000017692	Rhbdl3	rhomboid, veinlet-like 3 (Drosophila) [Source:MGI Symbol;Acc:MGI:2179276]	1.51918	1.5186
ENSMUSG00000029635	Cdk8	cyclin-dependent kinase 8 [Source:MGI Symbol;Acc:MGI:1196224]	1.51904	1.53048
ENSMUSG00000024976	Shoc2	soc-2 (suppressor of clear) homolog (C. elegans) [Source:MGI Symbol;Acc:MGI:1927197]	1.51787	1.52036
ENSMUSG00000031700	Gpt2	glutamic pyruvate transaminase (alanine aminotransferase) 2 [Source:MGI Symbol;Acc:MGI:1915391]	1.51756	1.51866
ENSMUSG00000048388	Fam171b	family with sequence similarity 171, member B [Source:MGI Symbol;Acc:MGI:2444579]	1.51754	1.51984
ENSMUSG00000096768	Erdr1	erythroid differentiation regulator 1 [Source:MGI Symbol;Acc:MGI:2384747]	1.51713	1.5196
ENSMUSG00000020076	Ddx50	DEAD (Asp-Glu-Ala-Asp) box polypeptide 50 [Source:MGI Symbol;Acc:MGI:2182303]	1.51569	1.51515
ENSMUSG00000019794	Katna1	katanin p60 (ATPase-containing) subunit A1 [Source:MGI Symbol;Acc:MGI:1344353]	1.51549	1.5049
ENSMUSG00000048040	Arxes2	adipocyte-related X-chromosome expressed sequence 2 [Source:MGI Symbol;Acc:MGI:1924226]	1.51464	1.51723
ENSMUSG00000017999	Ddx27	DEAD (Asp-Glu-Ala-Asp) box polypeptide 27 [Source:MGI Symbol;Acc:MGI:2385884]	1.51341	1.51256
ENSMUSG00000074607	Tox2	TOX high mobility group box family member 2 [Source:MGI Symbol;Acc:MGI:3611233]	1.51291	1.5219
ENSMUSG00000032715	Trib3	tribbles homolog 3 (Drosophila) [Source:MGI Symbol;Acc:MGI:1345675]	1.51244	1.51477
ENSMUSG00000026872	Zeb2	zinc finger E-box binding homeobox 2 [Source:MGI Symbol;Acc:MGI:1344407]	1.51111	1.49744
ENSMUSG00000031007	Atp6ap2	ATPase, H+ transporting, lysosomal accessory protein 2 [Source:MGI Symbol;Acc:MGI:1917745]	1.51104	1.5132
ENSMUSG00000041769	Ppp2r2d	protein phosphatase 2, regulatory subunit B, delta [Source:MGI Symbol;Acc:MGI:1289252]	1.51101	1.51545
ENSMUSG00000046230	Vps13a	vacuolar protein sorting 13A (yeast) [Source:MGI Symbol;Acc:MGI:2444304]	1.51101	1.51343
ENSMUSG00000030168	Adipor2	adiponectin receptor 2 [Source:MGI Symbol;Acc:MGI:93830]	1.5106	1.49432
ENSMUSG00000021012	Zc3h14	zinc finger CCCH type containing 14 [Source:MGI Symbol;Acc:MGI:1919824]	1.51011	1.50242
ENSMUSG00000021846	Peli2	pellino 2 [Source:MGI Symbol;Acc:MGI:1891445]	1.50998	1.51418
ENSMUSG00000009551	6330409D20Rik	RIKEN cDNA 6330409D20 gene [Source:MGI Symbol;Acc:MGI:1917980]	1.50928	1.51163
ENSMUSG00000037851	Iars	isoleucine-tRNA synthetase [Source:MGI Symbol;Acc:MGI:2145219]	1.50879	1.49483
ENSMUSG00000024935	Slc1a1	solute carrier family 1 (neuronal/epithelial high affinity glutamate transporter, system Xag), member 1 [Source:MGI Symbol;Acc:MGI:105083]	1.50849	1.51101
ENSMUSG00000050244	Heatr1	HEAT repeat containing 1 [Source:MGI Symbol;Acc:MGI:2442524]	1.5084	1.56849
ENSMUSG00000041220	Elovl6	ELOVL family member 6, elongation of long chain fatty acids (yeast) [Source:MGI Symbol;Acc:MGI:2156528]	1.50829	1.46688
ENSMUSG00000036295	Lrrn3	leucine rich repeat protein 3, neuronal [Source:MGI Symbol;Acc:MGI:106036]	1.50725	1.51375
ENSMUSG00000062184	Hs6st2	heparan sulfate 6-O-sulfotransferase 2 [Source:MGI Symbol;Acc:MGI:1354959]	1.50643	1.50295
ENSMUSG00000029708	Gcc1	golgi coiled coil 1 [Source:MGI Symbol;Acc:MGI:1921625]	1.50539	1.50856
ENSMUSG00000032212	Sltm	SAFB-like, transcription modulator [Source:MGI Symbol;Acc:MGI:1913910]	1.50534	1.48177
ENSMUSG00000035671	Zswim4	zinc finger SWIM-type containing 4 [Source:MGI Symbol;Acc:MGI:2443726]	1.50532	1.50076
ENSMUSG00000030512	Snrpa1	small nuclear ribonucleoprotein polypeptide A' [Source:MGI Symbol;Acc:MGI:1916231]	1.50529	1.50493
ENSMUSG00000070972	Dnajc25	DnaJ (Hsp40) homolog, subfamily C, member 25 [Source:MGI Symbol;Acc:MGI:1919679]	1.50521	1.50837
ENSMUSG00000021366	Hivep1	human immunodeficiency virus type I enhancer binding protein 1 [Source:MGI Symbol;Acc:MGI:96100]	1.50512	1.50324
ENSMUSG00000009293	Ube2g2	ubiquitin-conjugating enzyme E2G 2 [Source:MGI Symbol;Acc:MGI:1343188]	1.50512	1.50727
ENSMUSG00000040760	Appl1	adaptor protein, phosphotyrosine interaction, PH domain and leucine zipper containing 1 [Source:MGI Symbol;Acc:MGI:1920243]	1.50503	1.49895
ENSMUSG00000022722	Arl6	ADP-ribosylation factor-like 6 [Source:MGI Symbol;Acc:MGI:1927136]	1.50477	1.5076
ENSMUSG00000031626	Sorbs2	sorbin and SH3 domain containing 2 [Source:MGI Symbol;Acc:MGI:1924574]	1.50468	1.50788
ENSMUSG00000021374	Nup153	nucleoporin 153 [Source:MGI Symbol;Acc:MGI:2385621]	1.50465	1.5106
ENSMUSG00000037172	E330009J07Rik	RIKEN cDNA E330009J07 gene [Source:MGI Symbol;Acc:MGI:2444256]	1.50429	1.50843
ENSMUSG00000041058	Wwp1	WW domain containing E3 ubiquitin protein ligase 1 [Source:MGI Symbol;Acc:MGI:1861728]	1.50428	1.4919
ENSMUSG00000034761	Map4k5	mitogen-activated protein kinase kinase kinase kinase 5 [Source:MGI Symbol;Acc:MGI:1925503]	1.50425	1.50429
ENSMUSG00000047632	Fgfbp3	fibroblast growth factor binding protein 3 [Source:MGI Symbol;Acc:MGI:1919764]	1.50398	1.50633
ENSMUSG00000037730	Mynn	myoneurin [Source:MGI Symbol;Acc:MGI:1931415]	1.50348	1.50965
ENSMUSG00000074794	Arrdc3	arrestin domain containing 3 [Source:MGI Symbol;Acc:MGI:2145242]	1.50314	1.49997
ENSMUSG00000032578	Cish	cytokine inducible SH2-containing protein [Source:MGI Symbol;Acc:MGI:103159]	1.50282	1.50529
ENSMUSG00000019564	Arid3a	AT rich interactive domain 3A (BRIGHT-like) [Source:MGI Symbol;Acc:MGI:1328360]	1.50177	1.50509
ENSMUSG00000063600	Egfem1	EGF-like and EMI domain containing 1 [Source:MGI Symbol;Acc:MGI:1922990]	1.50091	1.51438
ENSMUSG00000048170	Mcmbp	MCM (minichromosome maintenance deficient) binding protein [Source:MGI Symbol;Acc:MGI:1920977]	1.50085	1.50298
ENSMUSG00000020427	Igfbp3	insulin-like growth factor binding protein 3 [Source:MGI Symbol;Acc:MGI:96438]	1.5008	1.50335
ENSMUSG00000008489	Elavl2	ELAV (embryonic lethal, abnormal vision, Drosophila)-like 2 (Hu antigen B) [Source:MGI Symbol;Acc:MGI:1100887]	1.50051	1.46804
ENSMUSG00000005667	Mthfd2	methylenetetrahydrofolate dehydrogenase (NAD+ dependent), methenyltetrahydrofolate cyclohydrolase [Source:MGI Symbol;Acc:MGI:1338850]	1.50016	1.49782
ENSMUSG00000008200	Fnbp4	formin binding protein 4 [Source:MGI Symbol;Acc:MGI:1860513]	1.5001	1.49221
ENSMUSG00000041161	Otud3	OTU domain containing 3 [Source:MGI Symbol;Acc:MGI:1920412]	1.49964	1.50272
ENSMUSG00000059248	2009-09-01	septin 9 [Source:MGI Symbol;Acc:MGI:1858222]	1.49925	1.49335
ENSMUSG00000038876	Rnf146	ring finger protein 146 [Source:MGI Symbol;Acc:MGI:1915281]	1.49919	1.50319
ENSMUSG00000024642	Tle4	transducin-like enhancer of split 4, homolog of Drosophila E(spl) [Source:MGI Symbol;Acc:MGI:104633]	1.49907	1.48674
ENSMUSG00000031422	Morf4l2	mortality factor 4 like 2 [Source:MGI Symbol;Acc:MGI:1927167]	1.49883	1.52004
ENSMUSG00000031996	Aplp2	amyloid beta (A4) precursor-like protein 2 [Source:MGI Symbol;Acc:MGI:88047]	1.49879	1.50092
ENSMUSG00000071533	Pcnp	PEST proteolytic signal containing nuclear protein [Source:MGI Symbol;Acc:MGI:1923552]	1.49803	1.4958
ENSMUSG00000039904	Gpr37	G protein-coupled receptor 37 [Source:MGI Symbol;Acc:MGI:1313297]	1.49798	1.49831
ENSMUSG00000025551	Fgf14	fibroblast growth factor 14 [Source:MGI Symbol;Acc:MGI:109189]	1.49775	1.46755
ENSMUSG00000034653	Ythdc2	YTH domain containing 2 [Source:MGI Symbol;Acc:MGI:2448561]	1.49734	1.46365
ENSMUSG00000026249	Serpine2	serine (or cysteine) peptidase inhibitor, clade E, member 2 [Source:MGI Symbol;Acc:MGI:101780]	1.49722	1.49984
ENSMUSG00000031536	Polb	polymerase (DNA directed), beta [Source:MGI Symbol;Acc:MGI:97740]	1.49668	1.49537
ENSMUSG00000090063	Dlx6os1	distal-less homeobox 6, opposite strand 1 [Source:MGI Symbol;Acc:MGI:2443217]	1.49659	1.49941
ENSMUSG00000025326	Ube3a	ubiquitin protein ligase E3A [Source:MGI Symbol;Acc:MGI:105098]	1.49591	1.48287
ENSMUSG00000032413	Rasa2	RAS p21 protein activator 2 [Source:MGI Symbol;Acc:MGI:2149960]	1.49566	1.51664
ENSMUSG00000040026	Saa3	serum amyloid A 3 [Source:MGI Symbol;Acc:MGI:98223]	1.49523	1.48502
ENSMUSG00000021097	Clmn	calmin [Source:MGI Symbol;Acc:MGI:2136957]	1.49462	1.49742
ENSMUSG00000020946	Gosr2	golgi SNAP receptor complex member 2 [Source:MGI Symbol;Acc:MGI:1927204]	1.4946	1.48869
ENSMUSG00000020283	Pex13	peroxisomal biogenesis factor 13 [Source:MGI Symbol;Acc:MGI:1919379]	1.49455	1.49538
ENSMUSG00000067336	Bmpr2	bone morphogenetic protein receptor, type II (serine/threonine kinase) [Source:MGI Symbol;Acc:MGI:1095407]	1.49381	1.49613
ENSMUSG00000003847	Nfat5	nuclear factor of activated T cells 5 [Source:MGI Symbol;Acc:MGI:1859333]	1.49304	1.49341
ENSMUSG00000042726	Trafd1	TRAF type zinc finger domain containing 1 [Source:MGI Symbol;Acc:MGI:1923551]	1.49248	1.49515
ENSMUSG00000045216	Hs6st1	heparan sulfate 6-O-sulfotransferase 1 [Source:MGI Symbol;Acc:MGI:1354958]	1.49239	1.49115
ENSMUSG00000006373	Pgrmc1	progesterone receptor membrane component 1 [Source:MGI Symbol;Acc:MGI:1858305]	1.49233	1.4951
ENSMUSG00000034265	Zdhhc14	zinc finger, DHHC domain containing 14 [Source:MGI Symbol;Acc:MGI:2653229]	1.49199	1.50016
ENSMUSG00000028194	Ddah1	dimethylarginine dimethylaminohydrolase 1 [Source:MGI Symbol;Acc:MGI:1916469]	1.49095	1.49298
ENSMUSG00000050069	Grem2	gremlin 2 homolog, cysteine knot superfamily (Xenopus laevis) [Source:MGI Symbol;Acc:MGI:1344367]	1.4906	1.49489
ENSMUSG00000027340	Slc23a2	solute carrier family 23 (nucleobase transporters), member 2 [Source:MGI Symbol;Acc:MGI:1859682]	1.49017	1.49404
ENSMUSG00000032536	Trak1	trafficking protein, kinesin binding 1 [Source:MGI Symbol;Acc:MGI:1914345]	1.48981	1.49134
ENSMUSG00000015093	Clic3	chloride intracellular channel 3 [Source:MGI Symbol;Acc:MGI:1916704]	1.4896	1.49205
ENSMUSG00000033436	Armcx2	armadillo repeat containing, X-linked 2 [Source:MGI Symbol;Acc:MGI:1914666]	1.48896	1.49131
ENSMUSG00000068037	Mas1	MAS1 oncogene [Source:MGI Symbol;Acc:MGI:96918]	1.48799	1.49882
ENSMUSG00000069729	Arid1b	AT rich interactive domain 1B (SWI-like) [Source:MGI Symbol;Acc:MGI:1926129]	1.48783	1.49242
ENSMUSG00000038143	Stox2	storkhead box 2 [Source:MGI Symbol;Acc:MGI:1918319]	1.48753	1.48902
ENSMUSG00000021270	Hsp90aa1	heat shock protein 90, alpha (cytosolic), class A member 1 [Source:MGI Symbol;Acc:MGI:96250]	1.487	1.51644
ENSMUSG00000036291	Ap5m1	adaptor-related protein complex 5, mu 1 subunit [Source:MGI Symbol;Acc:MGI:1921635]	1.48697	1.48593
ENSMUSG00000024293	Esco1	establishment of cohesion 1 homolog 1 (S. cerevisiae) [Source:MGI Symbol;Acc:MGI:1925055]	1.48623	1.50317
ENSMUSG00000027255	Arfgap2	ADP-ribosylation factor GTPase activating protein 2 [Source:MGI Symbol;Acc:MGI:1924288]	1.4862	1.49224
ENSMUSG00000057234	Mettl15	methyltransferase like 15 [Source:MGI Symbol;Acc:MGI:1924144]	1.48607	1.48846
ENSMUSG00000005034	Prkacb	protein kinase, cAMP dependent, catalytic, beta [Source:MGI Symbol;Acc:MGI:97594]	1.48574	1.47786
ENSMUSG00000025199	Chuk	conserved helix-loop-helix ubiquitous kinase [Source:MGI Symbol;Acc:MGI:99484]	1.48559	1.48603
ENSMUSG00000021775	Nr1d2	nuclear receptor subfamily 1, group D, member 2 [Source:MGI Symbol;Acc:MGI:2449205]	1.48547	1.47149
ENSMUSG00000021981	Cab39l	calcium binding protein 39-like [Source:MGI Symbol;Acc:MGI:1914081]	1.48545	1.48458
ENSMUSG00000056537	Rlim	ring finger protein, LIM domain interacting [Source:MGI Symbol;Acc:MGI:1342291]	1.48456	1.47513
ENSMUSG00000062604	Srpk2	serine/arginine-rich protein specific kinase 2 [Source:MGI Symbol;Acc:MGI:1201408]	1.48455	1.48465
ENSMUSG00000063160	Numbl	numb-like [Source:MGI Symbol;Acc:MGI:894702]	1.48445	1.48496
ENSMUSG00000038342	Mlxip	MLX interacting protein [Source:MGI Symbol;Acc:MGI:2141183]	1.48443	1.48505
ENSMUSG00000042305	Tmem183a	transmembrane protein 183A [Source:MGI Symbol;Acc:MGI:1914729]	1.48376	1.47996
ENSMUSG00000041238	Rbbp8	retinoblastoma binding protein 8 [Source:MGI Symbol;Acc:MGI:2442995]	1.4835	1.48693
ENSMUSG00000025236	Adpgk	ADP-dependent glucokinase [Source:MGI Symbol;Acc:MGI:1919391]	1.48217	1.46513
ENSMUSG00000059796	Eif4a1	eukaryotic translation initiation factor 4A1 [Source:MGI Symbol;Acc:MGI:95303]	1.4817	1.48173
ENSMUSG00000032997	Chpf	chondroitin polymerizing factor [Source:MGI Symbol;Acc:MGI:106576]	1.48116	1.48292
ENSMUSG00000029454	Mapkapk5	MAP kinase-activated protein kinase 5 [Source:MGI Symbol;Acc:MGI:1333110]	1.48018	1.47848
ENSMUSG00000043671	Dpy19l3	dpy-19-like 3 (C. elegans) [Source:MGI Symbol;Acc:MGI:2443952]	1.47974	1.48136
ENSMUSG00000072568	Fam84b	family with sequence similarity 84, member B [Source:MGI Symbol;Acc:MGI:3026924]	1.47961	1.4815
ENSMUSG00000029752	Asns	asparagine synthetase [Source:MGI Symbol;Acc:MGI:1350929]	1.47935	1.48186
ENSMUSG00000027499	Pkia	protein kinase inhibitor, alpha [Source:MGI Symbol;Acc:MGI:104747]	1.479	1.4816
ENSMUSG00000025650	Col7a1	collagen, type VII, alpha 1 [Source:MGI Symbol;Acc:MGI:88462]	1.47858	1.48118
ENSMUSG00000047141	Zfp654	zinc finger protein 654 [Source:MGI Symbol;Acc:MGI:1919270]	1.47851	1.4823
ENSMUSG00000038805	Six3	sine oculis-related homeobox 3 [Source:MGI Symbol;Acc:MGI:102764]	1.47826	1.48015
ENSMUSG00000062937	Mtap	methylthioadenosine phosphorylase [Source:MGI Symbol;Acc:MGI:1914152]	1.47807	1.48303
ENSMUSG00000097040	2610316D01Rik	RIKEN cDNA 2610316D01 gene [Source:MGI Symbol;Acc:MGI:1919761]	1.4778	1.48014
ENSMUSG00000055436	Srsf11	serine/arginine-rich splicing factor 11 [Source:MGI Symbol;Acc:MGI:1916457]	1.47718	1.45833
[truncated: 9,060 more rows]
