# Supplementary material for: Neurons and neuronal activity control gene expression in astrocytes to regulate their development and metabolism
Source: Nat Commun. 2017 May 2;8:15132. doi: 10.1038/ncomms15132 (PMC5418577; doi:10.1038/ncomms15132)
Supplement: Supplementary Data 4 — Difference in P-value (standard vs. SSS workflow) in activity-regulated neuronal genes. [file ncomms15132-s5.xlsx]

## Sheet: Sheet1
gene	gene_name	description	FC_Normal	FC_SSS	padj_Normal	padj_SSS	difference in p-value	%_of_reads_lost
ENSMUSG00000026675	Hsd17b7	hydroxysteroid (17-beta) dehydrogenase 7 [Source:MGI Symbol;Acc:MGI:1330808]	1.35336	1.35563	0.0477828	0.0456719	-0.00211085	0
ENSMUSG00000006418	Rnf114	ring finger protein 114 [Source:MGI Symbol;Acc:MGI:1933159]	1.32387	1.32612	0.0429664	0.0409855	-0.00198089	0
ENSMUSG00000033009	Ogfod1	2-oxoglutarate and iron-dependent oxygenase domain containing 1 [Source:MGI Symbol;Acc:MGI:2442978]	1.34685	1.34916	0.0273999	0.0259022	-0.00149774	0
ENSMUSG00000035372	1810055G02Rik	RIKEN cDNA 1810055G02 gene [Source:MGI Symbol;Acc:MGI:1919306]	1.36274	1.36504	0.0337996	0.0325266	-0.001273	0
ENSMUSG00000033106	Slc7a6os	solute carrier family 7, member 6 opposite strand [Source:MGI Symbol;Acc:MGI:1916951]	1.40205	1.4044	0.0342226	0.0330484	-0.00117424	0
ENSMUSG00000022296	Baalc	brain and acute leukemia, cytoplasmic [Source:MGI Symbol;Acc:MGI:1928704]	1.57903	1.58153	0.0385252	0.0375761	-0.000949018	0
ENSMUSG00000032578	Cish	cytokine inducible SH2-containing protein [Source:MGI Symbol;Acc:MGI:103159]	1.50282	1.50529	0.0339637	0.0330199	-0.000943777	0
ENSMUSG00000097039	Pvt1	plasmacytoma variant translocation 1 [Source:MGI Symbol;Acc:MGI:97824]	1.39053	1.39289	0.0243869	0.0234524	-0.000934453	0
ENSMUSG00000056735	A930024E05Rik	RIKEN cDNA A930024E05 gene [Source:MGI Symbol;Acc:MGI:1924414]	1.64939	1.65204	0.0265005	0.0257794	-0.000721128	0
ENSMUSG00000035364	4930524J08Rik	RIKEN cDNA 4930524J08 gene [Source:MGI Symbol;Acc:MGI:1922379]	2.39728	2.39888	0.0412143	0.040546	-0.000668241	0
ENSMUSG00000044641	Pard6b	par-6 family cell polarity regulator beta [Source:MGI Symbol;Acc:MGI:2135605]	1.56249	1.56502	0.0213434	0.0207239	-0.000619578	0
ENSMUSG00000032988	Slc16a8	solute carrier family 16 (monocarboxylic acid transporters), member 8 [Source:MGI Symbol;Acc:MGI:1929519]	1.70023	1.70287	0.0268988	0.02628	-0.00061878	0
ENSMUSG00000104861	RP24-490H13.4		1.53088	1.53341	0.0185489	0.0179608	-0.000588065	0
ENSMUSG00000026679	Enkur	enkurin, TRPC channel interacting protein [Source:MGI Symbol;Acc:MGI:1918483]	1.6892	1.69178	0.0274528	0.0268779	-0.000574884	0
ENSMUSG00000059866	Tnip2	TNFAIP3 interacting protein 2 [Source:MGI Symbol;Acc:MGI:2386643]	1.6385	1.64114	0.0174588	0.0169324	-0.000526399	0
ENSMUSG00000107134	RP23-2C16.2		1.52879	1.53133	0.0171551	0.0166318	-0.000523273	0
ENSMUSG00000045282	Tmem86b	transmembrane protein 86B [Source:MGI Symbol;Acc:MGI:1915505]	1.57148	1.57401	0.0165823	0.0161127	-0.000469598	0
ENSMUSG00000021263	Degs2	degenerative spermatocyte homolog 2 (Drosophila), lipid desaturase [Source:MGI Symbol;Acc:MGI:1917309]	1.7016	1.70438	0.0171356	0.0166718	-0.000463769	0
ENSMUSG00000023947	Nfkbie	nuclear factor of kappa light polypeptide gene enhancer in B cells inhibitor, epsilon [Source:MGI Symbol;Acc:MGI:1194908]	1.71134	1.71405	0.0184931	0.0180474	-0.000445647	0
ENSMUSG00000020427	Igfbp3	insulin-like growth factor binding protein 3 [Source:MGI Symbol;Acc:MGI:96438]	1.5008	1.50335	0.0128211	0.0123795	-0.000441643	0
ENSMUSG00000087590	Epb4.1l4aos	erythrocyte protein band 4.1 like 1 opposite strand [Source:MGI Symbol;Acc:MGI:1916999]	1.75928	1.76193	0.0242237	0.0237863	-0.000437445	0
ENSMUSG00000048379	Socs4	suppressor of cytokine signaling 4 [Source:MGI Symbol;Acc:MGI:1914546]	1.47449	1.477	0.00864729	0.00827539	-0.000371907	0
ENSMUSG00000064417	DQ267102	snoRNA DQ267102 [Source:MGI Symbol;Acc:MGI:5439880]	2.73759	2.73714	0.0390689	0.0387055	-0.000363389	0
ENSMUSG00000106944	RP23-16J8.6		2.01229	2.01528	0.0139119	0.0135613	-0.000350663	0
ENSMUSG00000059237	Ppp1r2-ps4	protein phosphatase 1, regulatory (inhibitor) subunit 2, pseudogene 4 [Source:MGI Symbol;Acc:MGI:3645199]	2.03905	2.04176	0.021264	0.0209146	-0.00034939	0
ENSMUSG00000039620	6430573F11Rik	RIKEN cDNA 6430573F11 gene [Source:MGI Symbol;Acc:MGI:2442328]	1.61119	1.61384	0.0118088	0.0114812	-0.000327566	0
ENSMUSG00000031838	Ifi30	interferon gamma inducible protein 30 [Source:MGI Symbol;Acc:MGI:2137648]	1.65518	1.65788	0.010733	0.0104105	-0.000322513	0
ENSMUSG00000097102	2310069G16Rik	RIKEN cDNA 2310069G16 gene [Source:MGI Symbol;Acc:MGI:1916909]	1.87074	1.8732	0.0235352	0.0232779	-0.000257266	0
ENSMUSG00000022246	Rai14	retinoic acid induced 14 [Source:MGI Symbol;Acc:MGI:1922896]	1.53586	1.53845	0.00577573	0.00552397	-0.000251762	0
ENSMUSG00000098234	Snhg6	small nucleolar RNA host gene 6 [Source:MGI Symbol;Acc:MGI:1921074]	1.57831	1.58089	0.00777419	0.0075228	-0.000251389	0
ENSMUSG00000065520	Mir128-1	microRNA 128-1 [Source:MGI Symbol;Acc:MGI:2676813]	3.16212	3.15442	0.0380576	0.0378201	-0.000237517	0
ENSMUSG00000092850	Mir344g	microRNA 344g [Source:MGI Symbol;Acc:MGI:4834319]	2.64138	2.64263	0.0244166	0.0241957	-0.000220875	0
ENSMUSG00000020812	1810032O08Rik	RIKEN cDNA 1810032O08 gene [Source:MGI Symbol;Acc:MGI:1913543]	1.66926	1.6719	0.00943958	0.00924109	-0.000198494	0
ENSMUSG00000085030	2810455O05Rik	RIKEN cDNA 2810455O05 gene [Source:MGI Symbol;Acc:MGI:1920072]	1.64875	1.65146	0.00526292	0.00509731	-0.000165614	0
ENSMUSG00000098448	Mir6362	microRNA 6362 [Source:MGI Symbol;Acc:MGI:5531194]	3.19424	3.18929	0.0330182	0.0328601	-0.0001581	0
ENSMUSG00000041995	Zbed3	zinc finger, BED type containing 3 [Source:MGI Symbol;Acc:MGI:1919364]	1.60547	1.60817	0.00441096	0.00427074	-0.000140217	0
ENSMUSG00000018543	1700001P01Rik	RIKEN cDNA 1700001P01 gene [Source:MGI Symbol;Acc:MGI:1919465]	2.37433	2.37647	0.019748	0.0196079	-0.000140058	0
ENSMUSG00000021113	Snapc1	small nuclear RNA activating complex, polypeptide 1 [Source:MGI Symbol;Acc:MGI:1922877]	1.67047	1.67333	0.00242886	0.00231065	-0.000118208	0
ENSMUSG00000033061	Resp18	regulated endocrine-specific protein 18 [Source:MGI Symbol;Acc:MGI:1098222]	1.78682	1.78966	0.00427755	0.00415985	-0.000117697	0
ENSMUSG00000085271	E130006D01Rik	RIKEN cDNA E130006D01 gene [Source:MGI Symbol;Acc:MGI:2685527]	1.82203	1.82489	0.00657299	0.00646115	-0.000111837	0
ENSMUSG00000054206	Gzmm	granzyme M (lymphocyte met-ase 1) [Source:MGI Symbol;Acc:MGI:99549]	1.90493	1.90791	0.0043428	0.0042501	-9.27014e-05	0
ENSMUSG00000048040	Arxes2	adipocyte-related X-chromosome expressed sequence 2 [Source:MGI Symbol;Acc:MGI:1924226]	1.51464	1.51723	0.00186187	0.00177904	-8.28296e-05	0
ENSMUSG00000099662	Ppp1r2-ps2	protein phosphatase 1, regulatory (inhibitor) subunit 2, pseudogene 2 [Source:MGI Symbol;Acc:MGI:3647847]	2.13352	2.13648	0.00687768	0.00679613	-8.15546e-05	0
ENSMUSG00000079037	Prnp	prion protein [Source:MGI Symbol;Acc:MGI:97769]	1.45296	1.45546	0.00134453	0.00126983	-7.46977e-05	0
ENSMUSG00000030595	Nfkbib	nuclear factor of kappa light polypeptide gene enhancer in B cells inhibitor, beta [Source:MGI Symbol;Acc:MGI:104752]	1.6226	1.62529	0.00226542	0.00220232	-6.3096e-05	0
ENSMUSG00000097810	G730046D07Rik	RIKEN cDNA G730046D07 gene [Source:MGI Symbol;Acc:MGI:3642131]	2.18387	2.18657	0.00817535	0.00811228	-6.30662e-05	0
ENSMUSG00000108053	RP24-317F6.7		2.35988	2.36306	0.00273957	0.00268585	-5.37177e-05	0
ENSMUSG00000027750	Postn	periostin, osteoblast specific factor [Source:MGI Symbol;Acc:MGI:1926321]	1.78094	1.78389	0.00101753	0.000985963	-3.15687e-05	0
ENSMUSG00000030095	Tmem43	transmembrane protein 43 [Source:MGI Symbol;Acc:MGI:1921372]	1.54932	1.55195	0.000645019	0.000614638	-3.03807e-05	0
ENSMUSG00000050052	Tdrp	testis development related protein [Source:MGI Symbol;Acc:MGI:1919398]	1.86386	1.86676	0.00217144	0.00214415	-2.7295e-05	0
ENSMUSG00000028294	1700003M02Rik	RIKEN cDNA 1700003M02 gene [Source:MGI Symbol;Acc:MGI:1916579]	1.88651	1.8895	0.00161231	0.00158683	-2.5478e-05	0
ENSMUSG00000060802	B2m	beta-2 microglobulin [Source:MGI Symbol;Acc:MGI:88127]	1.85638	1.85921	0.00124838	0.00122832	-2.00575e-05	0
ENSMUSG00000041216	Clvs1	clavesin 1 [Source:MGI Symbol;Acc:MGI:1921688]	1.88406	1.88727	0.000371321	0.000351327	-1.99941e-05	0
ENSMUSG00000065422	Mir221	microRNA 221 [Source:MGI Symbol;Acc:MGI:3619066]	3.53755	3.5352	0.0100241	0.0100112	-1.29572e-05	0
ENSMUSG00000006585	Cdt1	chromatin licensing and DNA replication factor 1 [Source:MGI Symbol;Acc:MGI:1914427]	2.02609	2.02914	0.00163331	0.00162134	-1.19715e-05	0
ENSMUSG00000030898	Cckbr	cholecystokinin B receptor [Source:MGI Symbol;Acc:MGI:99479]	2.06351	2.06663	0.000689872	0.000679855	-1.00169e-05	0
ENSMUSG00000086877	A230072C01Rik	RIKEN cDNA A230072C01 gene [Source:MGI Symbol;Acc:MGI:2444644]	1.77898	1.7819	0.000391367	0.000381564	-9.80318e-06	0
ENSMUSG00000043398	Gpr135	G protein-coupled receptor 135 [Source:MGI Symbol;Acc:MGI:2676315]	1.8338	1.8368	0.000455481	0.000447257	-8.22357e-06	0
ENSMUSG00000031073	Fgf15	fibroblast growth factor 15 [Source:MGI Symbol;Acc:MGI:1096383]	2.2972	2.30037	0.00191505	0.00190822	-6.82772e-06	0
ENSMUSG00000084910	C630043F03Rik	RIKEN cDNA C630043F03 gene [Source:MGI Symbol;Acc:MGI:1915535]	2.27951	2.28312	0.000152661	0.000149674	-2.98748e-06	0
ENSMUSG00000040918	Slc19a2	solute carrier family 19 (thiamine transporter), member 2 [Source:MGI Symbol;Acc:MGI:1928761]	1.8571	1.86025	5.44334e-05	5.20898e-05	-2.34357e-06	0
ENSMUSG00000097536	2610037D02Rik	RIKEN cDNA 2610037D02 gene [Source:MGI Symbol;Acc:MGI:1917290]	2.74572	2.74968	0.000116441	0.000114331	-2.1092e-06	0
ENSMUSG00000074578	1500012F01Rik	RIKEN cDNA 1500012F01 gene [Source:MGI Symbol;Acc:MGI:1916199]	1.79355	1.79654	6.19143e-05	6.00259e-05	-1.88845e-06	0
ENSMUSG00000044499	Hs3st5	heparan sulfate (glucosamine) 3-O-sulfotransferase 5 [Source:MGI Symbol;Acc:MGI:2441996]	1.8213	1.82431	0.000109061	0.000107297	-1.76412e-06	0
ENSMUSG00000053253	Ndfip2	Nedd4 family interacting protein 2 [Source:MGI Symbol;Acc:MGI:1923523]	1.63899	1.64179	1.82484e-05	1.6999e-05	-1.24937e-06	0
ENSMUSG00000086429	Gt(ROSA)26Sor	gene trap ROSA 26, Philippe Soriano [Source:MGI Symbol;Acc:MGI:104735]	1.84081	1.84389	3.70198e-05	3.57905e-05	-1.22931e-06	0
ENSMUSG00000070520	Ndnl2	necdin-like 2 [Source:MGI Symbol;Acc:MGI:1913897]	1.71932	1.72223	3.5115e-05	3.39094e-05	-1.20565e-06	0
ENSMUSG00000105245	RP24-124P9.3		1.9378	1.94098	3.90331e-05	3.81335e-05	-8.99618e-07	0
ENSMUSG00000107276	RP24-535K22.2		2.71803	2.72187	0.000186193	0.000185598	-5.94689e-07	0
ENSMUSG00000027883	Gpsm2	G-protein signalling modulator 2 (AGS3-like, C. elegans) [Source:MGI Symbol;Acc:MGI:1923373]	1.83781	1.84087	2.20487e-05	2.14923e-05	-5.56424e-07	0
ENSMUSG00000038587	Akap12	A kinase (PRKA) anchor protein (gravin) 12 [Source:MGI Symbol;Acc:MGI:1932576]	1.82812	1.8312	5.53486e-06	5.14818e-06	-3.86681e-07	0
ENSMUSG00000056145	AI504432	expressed sequence AI504432 [Source:MGI Symbol;Acc:MGI:2139742]	1.73597	1.73898	1.49128e-06	1.37872e-06	-1.12559e-07	0
ENSMUSG00000049580	Tsku	tsukushi, small leucine rich proteoglycan [Source:MGI Symbol;Acc:MGI:2443855]	2.20294	2.20652	8.69905e-06	8.61711e-06	-8.19445e-08	0
ENSMUSG00000059588	Calcrl	calcitonin receptor-like [Source:MGI Symbol;Acc:MGI:1926944]	2.10564	2.10903	9.66777e-06	9.58663e-06	-8.11373e-08	0
ENSMUSG00000018821	Avpi1	arginine vasopressin-induced 1 [Source:MGI Symbol;Acc:MGI:1916784]	2.16872	2.17189	6.5389e-05	6.53162e-05	-7.28335e-08	0
ENSMUSG00000101970	1810026B05Rik	RIKEN cDNA 1810026B05 gene [Source:MGI Symbol;Acc:MGI:1916420]	2.36252	2.3661	1.29032e-05	1.28352e-05	-6.79439e-08	0
ENSMUSG00000078700	D030028A08Rik	RIKEN cDNA D030028A08 gene [Source:MGI Symbol;Acc:MGI:2441931]	2.27771	2.28148	1.46892e-06	1.40272e-06	-6.62069e-08	0
ENSMUSG00000078317	F8a	factor 8-associated gene A [Source:MGI Symbol;Acc:MGI:95474]	2.08932	2.09277	3.1693e-06	3.10736e-06	-6.19423e-08	0
ENSMUSG00000033478	Fam160b1	family with sequence similarity 160, member B1 [Source:MGI Symbol;Acc:MGI:2147545]	1.81717	1.8203	6.04213e-07	5.5535e-07	-4.88623e-08	0
ENSMUSG00000027400	Pdyn	prodynorphin [Source:MGI Symbol;Acc:MGI:97535]	2.44259	2.44625	1.40806e-05	1.40366e-05	-4.40117e-08	0
ENSMUSG00000031202	Rab39b	RAB39B, member RAS oncogene family [Source:MGI Symbol;Acc:MGI:1915040]	1.80031	1.8034	4.79715e-07	4.38813e-07	-4.09014e-08	0
ENSMUSG00000104960	Snhg8	small nucleolar RNA host gene 8 [Source:MGI Symbol;Acc:MGI:1917145]	2.05215	2.05555	1.25166e-06	1.22898e-06	-2.26721e-08	0
ENSMUSG00000066595	Mfsd7b	major facilitator superfamily domain containing 7B [Source:MGI Symbol;Acc:MGI:2444881]	1.92539	1.92869	2.89501e-07	2.68729e-07	-2.07724e-08	0
ENSMUSG00000090622	A930033H14Rik	RIKEN cDNA A930033H14 gene [Source:MGI Symbol;Acc:MGI:2444562]	2.41131	2.41522	9.09042e-08	8.93724e-08	-1.53178e-09	0
ENSMUSG00000048355	Arxes1	adipocyte-related X-chromosome expressed sequence 1 [Source:MGI Symbol;Acc:MGI:1923469]	2.01409	2.01749	3.54679e-08	3.4258e-08	-1.20997e-09	0
ENSMUSG00000026961	Lrrc26	leucine rich repeat containing 26 [Source:MGI Symbol;Acc:MGI:2385129]	2.37525	2.379	7.68768e-07	7.6801e-07	-7.58361e-10	0
ENSMUSG00000042734	Ttc9	tetratricopeptide repeat domain 9 [Source:MGI Symbol;Acc:MGI:1916730]	2.18904	2.19283	3.73898e-09	3.4578e-09	-2.81178e-10	0
ENSMUSG00000026963	Tmem210	transmembrane protein 210 [Source:MGI Symbol;Acc:MGI:1925467]	2.65942	2.66369	6.91013e-09	6.81647e-09	-9.36514e-11	0
ENSMUSG00000028609	Magoh	mago-nashi homolog, proliferation-associated (Drosophila) [Source:MGI Symbol;Acc:MGI:1330312]	2.13391	2.13747	2.29933e-09	2.2153e-09	-8.40302e-11	0
ENSMUSG00000074141	Il4i1	interleukin 4 induced 1 [Source:MGI Symbol;Acc:MGI:109552]	3.05336	3.05802	3.48821e-07	3.48764e-07	-5.73229e-11	0
ENSMUSG00000014782	Plekhg4	pleckstrin homology domain containing, family G (with RhoGef domain) member 4 [Source:MGI Symbol;Acc:MGI:2142544]	2.43927	2.44335	3.41619e-09	3.36286e-09	-5.33338e-11	0
ENSMUSG00000022094	Slc39a14	solute carrier family 39 (zinc transporter), member 14 [Source:MGI Symbol;Acc:MGI:2384851]	2.10166	2.10523	1.04659e-09	9.94558e-10	-5.2032e-11	0
ENSMUSG00000037594	BC022687	cDNA sequence BC022687 [Source:MGI Symbol;Acc:MGI:2443738]	2.36104	2.36487	5.57263e-09	5.52469e-09	-4.79309e-11	0
ENSMUSG00000007589	Tinf2	Terf1 (TRF1)-interacting nuclear factor 2 [Source:MGI Symbol;Acc:MGI:107246]	2.47736	2.48137	1.07858e-08	1.07433e-08	-4.25228e-11	0
ENSMUSG00000022360	Atad2	ATPase family, AAA domain containing 2 [Source:MGI Symbol;Acc:MGI:1917722]	2.6315	2.63573	2.24615e-08	2.24392e-08	-2.23283e-11	0
ENSMUSG00000054893	Zfp667	zinc finger protein 667 [Source:MGI Symbol;Acc:MGI:2442757]	2.22772	2.23153	1.66128e-10	1.51616e-10	-1.45113e-11	0
ENSMUSG00000097392	D930016D06Rik	RIKEN cDNA D930016D06 gene [Source:MGI Symbol;Acc:MGI:2442700]	2.29375	2.29758	2.6389e-10	2.49963e-10	-1.39271e-11	0
ENSMUSG00000086290	Snhg12	small nucleolar RNA host gene 12 [Source:MGI Symbol;Acc:MGI:1916721]	2.48213	2.48621	3.78267e-10	3.67881e-10	-1.03867e-11	0
ENSMUSG00000087528	9830144P21Rik	RIKEN cDNA 9830144P21 gene [Source:MGI Symbol;Acc:MGI:3041171]	2.88114	2.88588	1.22965e-10	1.19703e-10	-3.26207e-12	0
ENSMUSG00000086841	2410006H16Rik	RIKEN cDNA 2410006H16 gene [Source:MGI Symbol;Acc:MGI:1916471]	2.62423	2.62843	4.14179e-11	4.13812e-11	-3.66994e-14	0
ENSMUSG00000106651	RP24-555P13.4		6.18256	6.19133	2.22503e-13	2.19701e-13	-2.80185e-15	0
ENSMUSG00000031485	Prosc	proline synthetase co-transcribed [Source:MGI Symbol;Acc:MGI:1891207]	2.44792	2.45206	4.51826e-14	4.33296e-14	-1.85302e-15	0
ENSMUSG00000035840	Lysmd3	LysM, putative peptidoglycan-binding, domain containing 3 [Source:MGI Symbol;Acc:MGI:1915906]	4.02655	4.03352	4.91958e-19	4.33639e-19	-5.83195e-20	0
ENSMUSG00000040852	Plekhh2	pleckstrin homology domain containing, family H (with MyTH4 domain) member 2 [Source:MGI Symbol;Acc:MGI:2146813]	3.44242	3.44816	6.47844e-20	6.1806e-20	-2.97845e-21	0
ENSMUSG00000022723	Crybg3	beta-gamma crystallin domain containing 3 [Source:MGI Symbol;Acc:MGI:2676311]	4.45312	4.46031	2.31127e-21	2.30304e-21	-8.23774e-24	0
ENSMUSG00000054409	Tmem74	transmembrane protein 74 [Source:MGI Symbol;Acc:MGI:2443417]	6.11978	6.13056	7.42585e-24	6.64489e-24	-7.80961e-25	0
ENSMUSG00000036334	Igsf10	immunoglobulin superfamily, member 10 [Source:MGI Symbol;Acc:MGI:1923481]	5.19406	5.20306	4.74644e-25	4.34636e-25	-4.00085e-26	0
ENSMUSG00000044060	A830010M20Rik	RIKEN cDNA A830010M20 gene [Source:MGI Symbol;Acc:MGI:2445097]	4.73034	4.73852	1.45194e-47	1.22155e-47	-2.30393e-48	0
ENSMUSG00000026730	Pter	phosphotriesterase related [Source:MGI Symbol;Acc:MGI:107372]	5.90399	5.91416	1.16904e-50	9.93202e-51	-1.75842e-51	0
ENSMUSG00000032374	Plod2	procollagen lysine, 2-oxoglutarate 5-dioxygenase 2 [Source:MGI Symbol;Acc:MGI:1347007]	13.3069	13.3309	1.77321e-86	1.21325e-86	-5.59958e-87	0
ENSMUSG00000032515	Csrnp1	cysteine-serine-rich nuclear protein 1 [Source:MGI Symbol;Acc:MGI:2387989]	37.212	37.2668	3.90319e-128	7.40087e-128	3.49768e-128	0
ENSMUSG00000029313	Aff1	AF4/FMR2 family, member 1 [Source:MGI Symbol;Acc:MGI:1100819]	13.7909	13.8136	5.08352e-95	6.14962e-95	1.0661e-95	0
ENSMUSG00000089706	B230216N24Rik	RIKEN cDNA B230216N24 gene [Source:MGI Symbol;Acc:MGI:1925853]	7.9137	7.92713	2.14982e-77	2.25643e-77	1.06606e-78	0
ENSMUSG00000039899	Fgl2	fibrinogen-like protein 2 [Source:MGI Symbol;Acc:MGI:103266]	16.815	16.8416	3.29203e-77	4.47076e-77	1.17873e-77	0
ENSMUSG00000032641	Gpr19	G protein-coupled receptor 19 [Source:MGI Symbol;Acc:MGI:892973]	8.37097	8.38399	6.24421e-57	8.79386e-57	2.54965e-57	0
ENSMUSG00000060594	Layn	layilin [Source:MGI Symbol;Acc:MGI:2685357]	9.69848	9.71357	2.13093e-50	2.56825e-50	4.37324e-51	0
ENSMUSG00000024521	Pmaip1	phorbol-12-myristate-13-acetate-induced protein 1 [Source:MGI Symbol;Acc:MGI:1930146]	7.96348	7.97671	1.50098e-49	1.56622e-49	6.52373e-51	0
ENSMUSG00000026475	Rgs16	regulator of G-protein signaling 16 [Source:MGI Symbol;Acc:MGI:108407]	7.1039	7.11505	4.20884e-50	5.70857e-50	1.49974e-50	0
ENSMUSG00000043541	Casc1	cancer susceptibility candidate 1 [Source:MGI Symbol;Acc:MGI:2444480]	17.2445	17.2665	4.70404e-44	5.62698e-44	9.22944e-45	0
ENSMUSG00000033016	Nfatc1	nuclear factor of activated T cells, cytoplasmic, calcineurin dependent 1 [Source:MGI Symbol;Acc:MGI:102469]	28.7987	28.834	5.46442e-43	6.40756e-43	9.43146e-44	0
ENSMUSG00000024553	Galr1	galanin receptor 1 [Source:MGI Symbol;Acc:MGI:1096364]	29.7403	29.7716	1.35309e-34	1.50295e-34	1.49856e-35	0
ENSMUSG00000020178	Adora2a	adenosine A2a receptor [Source:MGI Symbol;Acc:MGI:99402]	0.14602	0.146299	2.17651e-33	3.61278e-33	1.43626e-33	0
ENSMUSG00000040084	Bub1b	budding uninhibited by benzimidazoles 1 homolog, beta (S. cerevisiae) [Source:MGI Symbol;Acc:MGI:1333889]	17.9957	18.017	4.19204e-32	4.74961e-32	5.57574e-33	0
ENSMUSG00000085492	Trmt61b	tRNA methyltransferase 61B [Source:MGI Symbol;Acc:MGI:1916039]	7.06948	7.08048	7.54133e-32	8.47211e-32	9.30789e-33	0
ENSMUSG00000083616	H2afb3	H2A histone family, member B3 [Source:MGI Symbol;Acc:MGI:3644875]	69.2965	69.3573	4.33425e-31	4.53249e-31	1.98247e-32	0
ENSMUSG00000071317	Bves	blood vessel epicardial substance [Source:MGI Symbol;Acc:MGI:1346013]	6.91064	6.92195	4.09458e-29	4.37639e-29	2.81816e-30	0
ENSMUSG00000020605	Hs1bp3	HCLS1 binding protein 3 [Source:MGI Symbol;Acc:MGI:1913224]	0.151818	0.152114	2.51746e-29	3.83413e-29	1.31667e-29	0
ENSMUSG00000038268	Ovca2	candidate tumor suppressor in ovarian cancer 2 [Source:MGI Symbol;Acc:MGI:2179725]	6.26359	6.27339	5.38793e-26	5.60036e-26	2.12432e-27	0
ENSMUSG00000044337	Ackr3	atypical chemokine receptor 3 [Source:MGI Symbol;Acc:MGI:109562]	0.130861	0.131135	2.71217e-26	4.02904e-26	1.31687e-26	0
ENSMUSG00000084616	Gm25047	predicted gene, 25047 [Source:MGI Symbol;Acc:MGI:5454824]	20.6508	20.6721	5.24649e-25	5.683e-25	4.36507e-26	0
ENSMUSG00000040033	Stat2	signal transducer and activator of transcription 2 [Source:MGI Symbol;Acc:MGI:103039]	0.24698	0.247407	1.82957e-25	2.44579e-25	6.1622e-26	0
ENSMUSG00000055044	Pdlim1	PDZ and LIM domain 1 (elfin) [Source:MGI Symbol;Acc:MGI:1860611]	7.77859	7.78955	1.80465e-24	2.05082e-24	2.46177e-25	0
ENSMUSG00000026708	Cenpl	centromere protein L [Source:MGI Symbol;Acc:MGI:1917704]	6.80497	6.81492	4.42442e-23	4.95162e-23	5.27198e-24	0
ENSMUSG00000072844	G530011O06Rik	RIKEN cDNA G530011O06 gene [Source:MGI Symbol;Acc:MGI:3603513]	11.3895	11.401	7.70109e-23	8.83621e-23	1.13513e-23	0
ENSMUSG00000042515	Mum1l1	melanoma associated antigen (mutated) 1-like 1 [Source:MGI Symbol;Acc:MGI:2445062]	4.2404	4.24728	3.53264e-21	3.6875e-21	1.54858e-22	0
ENSMUSG00000039021	Ttc16	tetratricopeptide repeat domain 16 [Source:MGI Symbol;Acc:MGI:2443048]	7.13684	7.14646	5.11836e-21	5.7201e-21	6.01741e-22	0
ENSMUSG00000050271	D8Ertd82e	DNA segment, Chr 8, ERATO Doi 82, expressed [Source:MGI Symbol;Acc:MGI:1196223]	3.86275	3.869	2.21557e-20	2.33903e-20	1.23464e-21	0
ENSMUSG00000032500	Dclk3	doublecortin-like kinase 3 [Source:MGI Symbol;Acc:MGI:3039580]	0.260208	0.26067	7.24183e-20	9.16493e-20	1.9231e-20	0
ENSMUSG00000021215	Net1	neuroepithelial cell transforming gene 1 [Source:MGI Symbol;Acc:MGI:1927138]	3.31397	3.31938	2.13188e-18	2.18053e-18	4.86531e-20	0
ENSMUSG00000010067	Rassf1	Ras association (RalGDS/AF-6) domain family member 1 [Source:MGI Symbol;Acc:MGI:1928386]	3.70576	3.71166	5.66039e-16	5.6613e-16	9.07698e-20	0
ENSMUSG00000041548	Hspb8	heat shock protein 8 [Source:MGI Symbol;Acc:MGI:2135756]	11.754	11.7657	2.79336e-18	2.98851e-18	1.9515e-19	0
ENSMUSG00000026421	Csrp1	cysteine and glycine-rich protein 1 [Source:MGI Symbol;Acc:MGI:88549]	5.66175	5.67011	2.20745e-17	2.31422e-17	1.06767e-18	0
ENSMUSG00000083695	Rnf138rt1	ring finger protein 138, retrogene 1 [Source:MGI Symbol;Acc:MGI:1921514]	14.8401	14.8494	1.9445e-17	2.08441e-17	1.39911e-18	0
ENSMUSG00000029576	Radil	Ras association and DIL domains [Source:MGI Symbol;Acc:MGI:2443088]	0.258512	0.258967	7.14879e-18	8.9623e-18	1.8135e-18	0
ENSMUSG00000041165	Spem1	sperm maturation 1 [Source:MGI Symbol;Acc:MGI:1921538]	7.31412	7.32305	4.5837e-17	4.90982e-17	3.26118e-18	0
ENSMUSG00000049600	Zbtb45	zinc finger and BTB domain containing 45 [Source:MGI Symbol;Acc:MGI:2685003]	0.299111	0.299657	9.74983e-18	1.31308e-17	3.381e-18	0
ENSMUSG00000031780	Ccl17	chemokine (C-C motif) ligand 17 [Source:MGI Symbol;Acc:MGI:1329039]	8.33351	8.34226	4.65641e-17	5.11277e-17	4.56364e-18	0
ENSMUSG00000031224	Magee2	melanoma antigen, family E, 2 [Source:MGI Symbol;Acc:MGI:2148316]	0.218393	0.218813	3.02207e-17	3.95161e-17	9.29542e-18	0
ENSMUSG00000064141	Zfp69	zinc finger protein 69 [Source:MGI Symbol;Acc:MGI:107794]	6.97377	6.9811	4.32815e-16	4.8255e-16	4.97343e-17	0
ENSMUSG00000032593	Amigo3	adhesion molecule with Ig like domain 3 [Source:MGI Symbol;Acc:MGI:2444854]	3.12259	3.12752	1.21202e-15	1.30147e-15	8.945e-17	0
ENSMUSG00000087259	2610035D17Rik	RIKEN cDNA 2610035D17 gene [Source:MGI Symbol;Acc:MGI:1919636]	3.38251	3.38779	2.80074e-15	2.90272e-15	1.01976e-16	0
ENSMUSG00000102112	1810041H14Rik	RIKEN cDNA 1810041H14 gene [Source:MGI Symbol;Acc:MGI:1925562]	9.17072	9.17827	9.61422e-15	1.04387e-14	8.24448e-16	0
ENSMUSG00000091523	AU040972	expressed sequence AU040972 [Source:MGI Symbol;Acc:MGI:2144426]	16.0206	16.0242	4.68938e-14	4.95629e-14	2.66911e-15	0
ENSMUSG00000035561	Aldh1b1	aldehyde dehydrogenase 1 family, member B1 [Source:MGI Symbol;Acc:MGI:1919785]	0.336079	0.336669	1.23031e-13	1.5031e-13	2.72785e-14	0
ENSMUSG00000039763	Dnajc28	DnaJ (Hsp40) homolog, subfamily C, member 28 [Source:MGI Symbol;Acc:MGI:2181053]	0.203972	0.204334	2.64265e-13	3.04674e-13	4.04081e-14	0
ENSMUSG00000003541	Ier3	immediate early response 3 [Source:MGI Symbol;Acc:MGI:104814]	4.65547	4.66201	1.59183e-12	1.65325e-12	6.14212e-14	0
ENSMUSG00000018599	Mief2	mitochondrial elongation factor 2 [Source:MGI Symbol;Acc:MGI:2144199]	0.361625	0.362266	4.13894e-13	5.14765e-13	1.00871e-13	0
ENSMUSG00000022945	Chaf1b	chromatin assembly factor 1, subunit B (p60) [Source:MGI Symbol;Acc:MGI:1314881]	4.87872	4.88524	2.63543e-12	2.79512e-12	1.5969e-13	0
ENSMUSG00000019813	Cep57l1	centrosomal protein 57-like 1 [Source:MGI Symbol;Acc:MGI:1915511]	0.243365	0.243819	8.33709e-13	1.00988e-12	1.76167e-13	0
ENSMUSG00000030259	Rassf8	Ras association (RalGDS/AF-6) domain family (N-terminal) member 8 [Source:MGI Symbol;Acc:MGI:1918573]	2.84968	2.85428	1.05398e-11	1.07414e-11	2.01538e-13	0
ENSMUSG00000048826	Dact2	dapper homolog 2, antagonist of beta-catenin (xenopus) [Source:MGI Symbol;Acc:MGI:1920347]	0.349098	0.349724	1.02016e-12	1.28065e-12	2.60494e-13	0
ENSMUSG00000037613	Tnfrsf23	tumor necrosis factor receptor superfamily, member 23 [Source:MGI Symbol;Acc:MGI:1930269]	3.98349	3.98944	6.95023e-12	7.23281e-12	2.82579e-13	0
ENSMUSG00000048796	Cyb561d1	cytochrome b-561 domain containing 1 [Source:MGI Symbol;Acc:MGI:1919273]	0.351537	0.352166	1.27886e-12	1.57003e-12	2.91174e-13	0
ENSMUSG00000028405	Aco1	aconitase 1 [Source:MGI Symbol;Acc:MGI:87879]	0.422244	0.422971	2.8627e-12	3.28777e-12	4.25071e-13	0
ENSMUSG00000053334	Ficd	FIC domain containing [Source:MGI Symbol;Acc:MGI:1098550]	0.275204	0.275715	2.49906e-12	2.9894e-12	4.90346e-13	0
ENSMUSG00000079260	Tmppe	transmembrane protein with metallophosphoesterase domain [Source:MGI Symbol;Acc:MGI:5317335]	0.318054	0.318605	5.16895e-12	5.93754e-12	7.68584e-13	0
ENSMUSG00000032586	Traip	TRAF-interacting protein [Source:MGI Symbol;Acc:MGI:1096377]	0.377236	0.377905	4.44036e-12	5.39438e-12	9.54018e-13	0
ENSMUSG00000033774	Npbwr1	neuropeptides B/W receptor 1 [Source:MGI Symbol;Acc:MGI:891989]	4.24333	4.24925	3.28234e-11	3.47803e-11	1.95693e-12	0
ENSMUSG00000038059	Smim3	small integral membrane protein 3 [Source:MGI Symbol;Acc:MGI:1917088]	5.57736	5.58293	2.41421e-11	2.61741e-11	2.03201e-12	0
ENSMUSG00000016552	Foxred2	FAD-dependent oxidoreductase domain containing 2 [Source:MGI Symbol;Acc:MGI:106315]	0.387918	0.388577	3.1696e-11	3.58249e-11	4.12887e-12	0
ENSMUSG00000046999	1110032F04Rik	RIKEN cDNA 1110032F04 gene [Source:MGI Symbol;Acc:MGI:1915975]	0.254919	0.255412	2.02677e-11	2.44047e-11	4.13696e-12	0
ENSMUSG00000050796	B3galt6	UDP-Gal:betaGal beta 1,3-galactosyltransferase, polypeptide 6 [Source:MGI Symbol;Acc:MGI:2152819]	0.358274	0.358913	2.43161e-11	2.90169e-11	4.70081e-12	0
ENSMUSG00000034839	Larp6	La ribonucleoprotein domain family, member 6 [Source:MGI Symbol;Acc:MGI:1914807]	0.41219	0.412917	2.1025e-11	2.58513e-11	4.82629e-12	0
ENSMUSG00000043572	Pars2	prolyl-tRNA synthetase (mitochondrial)(putative) [Source:MGI Symbol;Acc:MGI:2386296]	0.294357	0.294901	2.50244e-11	2.98738e-11	4.84943e-12	0
ENSMUSG00000008384	Sertad1	SERTA domain containing 1 [Source:MGI Symbol;Acc:MGI:1913438]	11.1522	11.1589	3.80753e-10	3.85618e-10	4.8651e-12	0
ENSMUSG00000034800	Zfp661	zinc finger protein 661 [Source:MGI Symbol;Acc:MGI:1919430]	0.350953	0.351567	8.38873e-11	9.63893e-11	1.25021e-11	0
ENSMUSG00000107182	RP24-196M24.2		0.276173	0.276656	1.00075e-10	1.12714e-10	1.26393e-11	0
ENSMUSG00000086657	Stamos	signal transducing adaptor molecule (SH3 domain and ITAM motif) 1, opposite strand [Source:MGI Symbol;Acc:MGI:1918207]	8.18453	8.18896	2.09245e-10	2.22029e-10	1.27841e-11	0
ENSMUSG00000073542	Cep76	centrosomal protein 76 [Source:MGI Symbol;Acc:MGI:1923401]	2.40404	2.40799	1.08593e-09	1.09909e-09	1.31613e-11	0
ENSMUSG00000033983	Coil	coilin [Source:MGI Symbol;Acc:MGI:104842]	0.350856	0.351502	1.03176e-10	1.22736e-10	1.95606e-11	0
ENSMUSG00000036816	Atoh7	atonal homolog 7 (Drosophila) [Source:MGI Symbol;Acc:MGI:1355553]	12.479	12.4696	4.09826e-10	4.3469e-10	2.48643e-11	0
ENSMUSG00000035873	Pawr	PRKC, apoptosis, WT1, regulator [Source:MGI Symbol;Acc:MGI:2149961]	4.27089	4.27596	4.91967e-10	5.22608e-10	3.06405e-11	0
ENSMUSG00000022987	Zfp641	zinc finger protein 641 [Source:MGI Symbol;Acc:MGI:2442788]	0.364346	0.364993	1.84712e-10	2.16617e-10	3.19051e-11	0
ENSMUSG00000028971	Cort	cortistatin [Source:MGI Symbol;Acc:MGI:109538]	3.41345	3.41832	1.10693e-09	1.15217e-09	4.52371e-11	0
ENSMUSG00000074093	Svip	small VCP/p97-interacting protein [Source:MGI Symbol;Acc:MGI:1922994]	0.417332	0.418049	6.02934e-10	6.73749e-10	7.08145e-11	0
ENSMUSG00000048485	Zbtb8b	zinc finger and BTB domain containing 8b [Source:MGI Symbol;Acc:MGI:2387181]	0.350899	0.351521	4.48449e-10	5.22608e-10	7.41587e-11	0
ENSMUSG00000021786	Oxsm	3-oxoacyl-ACP synthase, mitochondrial [Source:MGI Symbol;Acc:MGI:1918397]	0.297266	0.297771	6.41261e-10	7.17091e-10	7.58295e-11	0
ENSMUSG00000015879	Fam184b	family with sequence similarity 184, member B [Source:MGI Symbol;Acc:MGI:2442958]	0.367377	0.368	8.19232e-10	9.00144e-10	8.09119e-11	0
ENSMUSG00000007877	Tcap	titin-cap [Source:MGI Symbol;Acc:MGI:1330233]	6.59029	6.59476	1.73781e-09	1.83651e-09	9.86978e-11	0
ENSMUSG00000037580	Gch1	GTP cyclohydrolase 1 [Source:MGI Symbol;Acc:MGI:95675]	3.4835	3.48828	2.07662e-09	2.17755e-09	1.00937e-10	0
ENSMUSG00000010047	Hyal2	hyaluronoglucosaminidase 2 [Source:MGI Symbol;Acc:MGI:1196334]	0.356473	0.357112	6.03604e-10	7.10682e-10	1.07078e-10	0
ENSMUSG00000049999	Ppp1r3d	protein phosphatase 1, regulatory subunit 3D [Source:MGI Symbol;Acc:MGI:1917664]	0.369272	0.369929	6.60879e-10	7.78876e-10	1.17997e-10	0
ENSMUSG00000054723	Vmac	vimentin-type intermediate filament associated coiled-coil protein [Source:MGI Symbol;Acc:MGI:2146912]	0.318833	0.31944	6.24659e-10	7.46475e-10	1.21816e-10	0
ENSMUSG00000090086	AI480526	expressed sequence AI480526 [Source:MGI Symbol;Acc:MGI:2140910]	0.35673	0.357371	9.85554e-10	1.12452e-09	1.38965e-10	0
ENSMUSG00000020218	Wif1	Wnt inhibitory factor 1 [Source:MGI Symbol;Acc:MGI:1344332]	3.43968	3.44445	3.0936e-09	3.24047e-09	1.46876e-10	0
ENSMUSG00000039452	Snx22	sorting nexin 22 [Source:MGI Symbol;Acc:MGI:2685966]	0.28968	0.290209	1.14562e-09	1.31132e-09	1.65695e-10	0
ENSMUSG00000034379	Wdr5b	WD repeat domain 5B [Source:MGI Symbol;Acc:MGI:1916794]	0.283349	0.283894	1.50098e-09	1.74472e-09	2.43737e-10	0
ENSMUSG00000032611	1700102P08Rik	RIKEN cDNA 1700102P08 gene [Source:MGI Symbol;Acc:MGI:2148248]	3.2403	3.24498	6.47663e-09	6.74872e-09	2.7209e-10	0
ENSMUSG00000070305	Mpzl3	myelin protein zero-like 3 [Source:MGI Symbol;Acc:MGI:2442647]	2.91332	2.91771	9.49909e-09	9.79928e-09	3.00189e-10	0
ENSMUSG00000044952	Kctd21	potassium channel tetramerisation domain containing 21 [Source:MGI Symbol;Acc:MGI:3643121]	0.319163	0.319711	3.11279e-09	3.48298e-09	3.70197e-10	0
ENSMUSG00000016510	Mtif3	mitochondrial translational initiation factor 3 [Source:MGI Symbol;Acc:MGI:1923616]	0.3843	0.384992	3.05531e-09	3.58187e-09	5.26555e-10	0
ENSMUSG00000074671	Tspyl3	TSPY-like 3 [Source:MGI Symbol;Acc:MGI:2139328]	0.472847	0.473661	5.20951e-09	5.86035e-09	6.50838e-10	0
ENSMUSG00000106342	RP23-173L24.2		6.04111	6.04506	1.45529e-08	1.52045e-08	6.5162e-10	0
ENSMUSG00000024151	Msh2	mutS homolog 2 (E. coli) [Source:MGI Symbol;Acc:MGI:101816]	0.452444	0.453236	5.41008e-09	6.15687e-09	7.4679e-10	0
ENSMUSG00000030790	Adm	adrenomedullin [Source:MGI Symbol;Acc:MGI:108058]	5.1305	5.13457	1.97095e-08	2.08433e-08	1.13379e-09	0
ENSMUSG00000022885	St6gal1	beta galactoside alpha 2,6 sialyltransferase 1 [Source:MGI Symbol;Acc:MGI:108470]	0.397807	0.398515	9.55855e-09	1.08e-08	1.24149e-09	0
ENSMUSG00000076335	Mir670	microRNA 670 [Source:MGI Symbol;Acc:MGI:3629629]	10.7222	10.713	4.06618e-08	4.21319e-08	1.47007e-09	0
ENSMUSG00000036941	Elac1	elaC homolog 1 (E. coli) [Source:MGI Symbol;Acc:MGI:1890495]	0.388368	0.389028	1.54102e-08	1.70723e-08	1.66212e-09	0
ENSMUSG00000003070	Efna2	ephrin A2 [Source:MGI Symbol;Acc:MGI:102707]	0.393398	0.394094	1.28015e-08	1.45159e-08	1.71439e-09	0
ENSMUSG00000024033	Rsph1	radial spoke head 1 homolog (Chlamydomonas) [Source:MGI Symbol;Acc:MGI:1194909]	0.286639	0.287203	1.42529e-08	1.63313e-08	2.07847e-09	0
ENSMUSG00000045238	A730035I17Rik	RIKEN cDNA A730035I17 gene [Source:MGI Symbol;Acc:MGI:3696858]	3.33976	3.34454	1.78824e-07	1.80932e-07	2.10745e-09	0
ENSMUSG00000015335	Zdhhc12	zinc finger, DHHC domain containing 12 [Source:MGI Symbol;Acc:MGI:1913470]	0.326221	0.326841	1.52055e-08	1.77009e-08	2.49542e-09	0
ENSMUSG00000022580	Rhpn1	rhophilin, Rho GTPase binding protein 1 [Source:MGI Symbol;Acc:MGI:1098783]	2.21932	2.22289	2.00142e-06	2.00396e-06	2.53784e-09	0
ENSMUSG00000046909	Tefm	transcription elongation factor, mitochondrial [Source:MGI Symbol;Acc:MGI:1915800]	0.341699	0.342324	1.83842e-08	2.10594e-08	2.67526e-09	0
ENSMUSG00000029669	Tspan12	tetraspanin 12 [Source:MGI Symbol;Acc:MGI:1889818]	2.3645	2.36826	3.32714e-07	3.35411e-07	2.69744e-09	0
ENSMUSG00000087825	Gm22279	predicted gene, 22279 [Source:MGI Symbol;Acc:MGI:5452056]	11.8741	11.8522	6.86468e-08	7.15366e-08	2.88988e-09	0
ENSMUSG00000096472	Cdkn2d	cyclin-dependent kinase inhibitor 2D (p19, inhibits CDK4) [Source:MGI Symbol;Acc:MGI:105387]	0.485492	0.486341	1.74998e-08	2.04054e-08	2.90552e-09	0
ENSMUSG00000025645	Ccdc51	coiled-coil domain containing 51 [Source:MGI Symbol;Acc:MGI:1913908]	0.273026	0.273573	2.4395e-08	2.80201e-08	3.62502e-09	0
ENSMUSG00000025436	Xrcc6bp1	XRCC6 binding protein 1 [Source:MGI Symbol;Acc:MGI:1916984]	0.264657	0.265205	2.40339e-08	2.76976e-08	3.66366e-09	0
ENSMUSG00000023330	Dtwd1	DTW domain containing 1 [Source:MGI Symbol;Acc:MGI:1916435]	0.38859	0.389279	3.29296e-08	3.74451e-08	4.51543e-09	0
ENSMUSG00000047342	Zfp286	zinc finger protein 286 [Source:MGI Symbol;Acc:MGI:2384758]	0.456355	0.457161	4.60631e-08	5.17782e-08	5.71506e-09	0
ENSMUSG00000068876	Cgn	cingulin [Source:MGI Symbol;Acc:MGI:1927237]	0.405187	0.405937	4.01734e-08	4.63514e-08	6.17799e-09	0
ENSMUSG00000036975	Tmem177	transmembrane protein 177 [Source:MGI Symbol;Acc:MGI:1913593]	0.351698	0.352356	4.49508e-08	5.15782e-08	6.62744e-09	0
ENSMUSG00000033857	Engase	endo-beta-N-acetylglucosaminidase [Source:MGI Symbol;Acc:MGI:2443788]	0.36339	0.364073	4.48934e-08	5.16363e-08	6.74285e-09	0
ENSMUSG00000047986	Palm3	paralemmin 3 [Source:MGI Symbol;Acc:MGI:1921587]	0.331736	0.332375	6.48329e-08	7.43337e-08	9.50084e-09	0
ENSMUSG00000078787	Cyp2t4	cytochrome P450, family 2, subfamily t, polypeptide 4 [Source:MGI Symbol;Acc:MGI:2686296]	2.94878	2.95288	6.70185e-07	6.82318e-07	1.21333e-08	0
ENSMUSG00000021023	1110008L16Rik	RIKEN cDNA 1110008L16 gene [Source:MGI Symbol;Acc:MGI:1913382]	0.379818	0.380504	9.93332e-08	1.12486e-07	1.31532e-08	0
ENSMUSG00000098090	2700099C18Rik	RIKEN cDNA 2700099C18 gene [Source:MGI Symbol;Acc:MGI:1924272]	2.81609	2.82015	5.61531e-07	5.75243e-07	1.37119e-08	0
ENSMUSG00000071256	Zfp213	zinc finger protein 213 [Source:MGI Symbol;Acc:MGI:3053094]	0.336904	0.337553	9.87958e-08	1.13288e-07	1.44925e-08	0
ENSMUSG00000021192	Golga5	golgi autoantigen, golgin subfamily a, 5 [Source:MGI Symbol;Acc:MGI:1351475]	0.471951	0.472761	1.65959e-07	1.81824e-07	1.5865e-08	0
ENSMUSG00000068391	Chrac1	chromatin accessibility complex 1 [Source:MGI Symbol;Acc:MGI:2135796]	0.374601	0.375314	1.15637e-07	1.33154e-07	1.75162e-08	0
ENSMUSG00000089636	1700058P15Rik	RIKEN cDNA 1700058P15 gene [Source:MGI Symbol;Acc:MGI:1920627]	3.28168	3.28551	3.13741e-05	3.13982e-05	2.41678e-08	0
ENSMUSG00000034105	Tldc1	TBC/LysM associated domain containing 1 [Source:MGI Symbol;Acc:MGI:1921597]	0.447435	0.448222	1.83917e-07	2.08162e-07	2.42451e-08	0
ENSMUSG00000027963	Extl2	exostoses (multiple)-like 2 [Source:MGI Symbol;Acc:MGI:1889574]	0.524484	0.525388	2.47133e-07	2.717e-07	2.45673e-08	0
ENSMUSG00000029998	Pcyox1	prenylcysteine oxidase 1 [Source:MGI Symbol;Acc:MGI:1914131]	0.535442	0.536358	3.27611e-07	3.52436e-07	2.48245e-08	0
ENSMUSG00000022130	Tgds	TDP-glucose 4,6-dehydratase [Source:MGI Symbol;Acc:MGI:1923605]	0.319324	0.319921	3.0109e-07	3.33856e-07	3.27658e-08	0
ENSMUSG00000078970	Wdr92	WD repeat domain 92 [Source:MGI Symbol;Acc:MGI:2144224]	0.4031	0.403804	3.06691e-07	3.3959e-07	3.28988e-08	0
ENSMUSG00000020630	Rnaseh1	ribonuclease H1 [Source:MGI Symbol;Acc:MGI:1335073]	0.308783	0.309392	2.97595e-07	3.33728e-07	3.61331e-08	0
ENSMUSG00000037946	Fgd3	FYVE, RhoGEF and PH domain containing 3 [Source:MGI Symbol;Acc:MGI:1353657]	0.480848	0.481689	3.77179e-07	4.14313e-07	3.71345e-08	0
ENSMUSG00000024790	Sac3d1	SAC3 domain containing 1 [Source:MGI Symbol;Acc:MGI:1913656]	0.450763	0.451557	3.21948e-07	3.61717e-07	3.97689e-08	0
ENSMUSG00000031847	1700030J22Rik	RIKEN cDNA 1700030J22 gene [Source:MGI Symbol;Acc:MGI:1916778]	0.446998	0.44779	3.97304e-07	4.41867e-07	4.45632e-08	0
ENSMUSG00000102995	A330074H02Rik	RIKEN cDNA A330074H02 gene [Source:MGI Symbol;Acc:MGI:3028065]	3.02362	3.02769	1.21437e-05	1.21885e-05	4.47741e-08	0
ENSMUSG00000028128	F3	coagulation factor III [Source:MGI Symbol;Acc:MGI:88381]	2.77807	2.78189	3.03945e-06	3.08507e-06	4.56196e-08	0
ENSMUSG00000026614	Slc30a10	solute carrier family 30, member 10 [Source:MGI Symbol;Acc:MGI:2685058]	0.456679	0.457416	5.71222e-07	6.18406e-07	4.71843e-08	0
ENSMUSG00000019461	Plscr3	phospholipid scramblase 3 [Source:MGI Symbol;Acc:MGI:1917560]	0.499283	0.500149	4.88917e-07	5.43393e-07	5.44758e-08	0
ENSMUSG00000000253	Gmpr	guanosine monophosphate reductase [Source:MGI Symbol;Acc:MGI:1913605]	0.388041	0.388772	4.22371e-07	4.77616e-07	5.52447e-08	0
ENSMUSG00000038365	Fbxo25	F-box protein 25 [Source:MGI Symbol;Acc:MGI:1914072]	0.552919	0.55387	6.0666e-07	6.66356e-07	5.96964e-08	0
ENSMUSG00000028540	Dph2	DPH2 homolog (S. cerevisiae) [Source:MGI Symbol;Acc:MGI:1914978]	0.439178	0.439944	5.45159e-07	6.06621e-07	6.14621e-08	0
ENSMUSG00000021703	Serinc5	serine incorporator 5 [Source:MGI Symbol;Acc:MGI:2444223]	0.48565	0.486473	9.61036e-07	1.02259e-06	6.15558e-08	0
ENSMUSG00000043300	B3galnt1	UDP-GalNAc:betaGlcNAc beta 1,3-galactosaminyltransferase, polypeptide 1 [Source:MGI Symbol;Acc:MGI:1349405]	0.549706	0.55065	6.81764e-07	7.44505e-07	6.27413e-08	0
ENSMUSG00000026698	Pigc	phosphatidylinositol glycan anchor biosynthesis, class C [Source:MGI Symbol;Acc:MGI:1914542]	0.463916	0.464704	1.20153e-06	1.29858e-06	9.70464e-08	0
ENSMUSG00000031641	Cbr4	carbonyl reductase 4 [Source:MGI Symbol;Acc:MGI:2384567]	0.405744	0.406475	8.41382e-07	9.42089e-07	1.00707e-07	0
ENSMUSG00000050188	Lsm10	U7 snRNP-specific Sm-like protein LSM10 [Source:MGI Symbol;Acc:MGI:2151045]	0.425536	0.426313	1.11634e-06	1.25212e-06	1.35785e-07	0
ENSMUSG00000018287	Spag7	sperm associated antigen 7 [Source:MGI Symbol;Acc:MGI:107380]	0.529249	0.530178	1.13485e-06	1.27103e-06	1.36182e-07	0
ENSMUSG00000085793	Lin52	lin-52 homolog (C. elegans) [Source:MGI Symbol;Acc:MGI:3045391]	0.440208	0.440948	2.13657e-06	2.28974e-06	1.53168e-07	0
ENSMUSG00000029703	Lrwd1	leucine-rich repeats and WD repeat domain containing 1 [Source:MGI Symbol;Acc:MGI:1918985]	0.467017	0.467859	1.29122e-06	1.44966e-06	1.5844e-07	0
ENSMUSG00000048175	Asb8	ankyrin repeat and SOCS box-containing 8 [Source:MGI Symbol;Acc:MGI:1925791]	0.507962	0.508849	1.56951e-06	1.72867e-06	1.59158e-07	0
ENSMUSG00000052276	Ostn	osteocrin [Source:MGI Symbol;Acc:MGI:2677164]	2.28565	2.28861	0.00017023	0.000170403	1.73e-07	0
ENSMUSG00000018923	Med11	mediator complex subunit 11 [Source:MGI Symbol;Acc:MGI:1913422]	0.415892	0.41667	1.67758e-06	1.88063e-06	2.03047e-07	0
ENSMUSG00000051671	Coa6	cytochrome c oxidase assembly factor 6 [Source:MGI Symbol;Acc:MGI:1915142]	0.426776	0.427554	1.70095e-06	1.9073e-06	2.06356e-07	0
ENSMUSG00000064721	Gm25855	predicted gene, 25855 [Source:MGI Symbol;Acc:MGI:5455632]	3.40267	3.40647	9.23738e-06	9.44764e-06	2.10253e-07	0
ENSMUSG00000085028	Slc2a4rg-ps	Slc2a4 regulator, pseudogene [Source:MGI Symbol;Acc:MGI:3651388]	0.458365	0.459159	2.38374e-06	2.60802e-06	2.24276e-07	0
ENSMUSG00000031792	Usb1	U6 snRNA biogenesis 1 [Source:MGI Symbol;Acc:MGI:2142454]	0.481265	0.482117	3.3825e-06	3.74173e-06	3.59231e-07	0
ENSMUSG00000009687	Fxyd5	FXYD domain-containing ion transport regulator 5 [Source:MGI Symbol;Acc:MGI:1201785]	0.3467	0.347376	3.39281e-06	3.75554e-06	3.6273e-07	0
ENSMUSG00000048581	E130311K13Rik	RIKEN cDNA E130311K13 gene [Source:MGI Symbol;Acc:MGI:3607716]	0.395233	0.395947	3.9614e-06	4.35261e-06	3.91213e-07	0
ENSMUSG00000021286	Zfyve21	zinc finger, FYVE domain containing 21 [Source:MGI Symbol;Acc:MGI:1915770]	0.350317	0.351005	3.81452e-06	4.21189e-06	3.97376e-07	0
ENSMUSG00000027243	Harbi1	harbinger transposase derived 1 [Source:MGI Symbol;Acc:MGI:2443194]	0.426348	0.427105	4.2992e-06	4.69816e-06	3.98959e-07	0
ENSMUSG00000053128	Rnf26	ring finger protein 26 [Source:MGI Symbol;Acc:MGI:2388131]	0.519013	0.519908	4.42894e-06	4.85532e-06	4.26379e-07	0
ENSMUSG00000065501	Mir335	microRNA 335 [Source:MGI Symbol;Acc:MGI:3619348]	8.04528	8.02494	1.66793e-05	1.71426e-05	4.63249e-07	0
ENSMUSG00000048445	Ccdc57	coiled-coil domain containing 57 [Source:MGI Symbol;Acc:MGI:1918526]	0.482162	0.483	4.39751e-06	4.86808e-06	4.70571e-07	0
ENSMUSG00000021411	Pxdc1	PX domain containing 1 [Source:MGI Symbol;Acc:MGI:1914145]	2.71046	2.71391	0.000119904	0.000120383	4.79338e-07	0
ENSMUSG00000007827	Ankrd26	ankyrin repeat domain 26 [Source:MGI Symbol;Acc:MGI:1917887]	0.491786	0.492626	8.58755e-06	9.11932e-06	5.31766e-07	0
ENSMUSG00000031984	2810004N23Rik	RIKEN cDNA 2810004N23 gene [Source:MGI Symbol;Acc:MGI:1913773]	0.459684	0.460488	6.06995e-06	6.60397e-06	5.3402e-07	0
ENSMUSG00000098176	Ccdc166	coiled-coil domain containing 166 [Source:MGI Symbol;Acc:MGI:1925902]	0.447828	0.448635	5.44133e-06	6.01141e-06	5.70079e-07	0
ENSMUSG00000004748	Mtfp1	mitochondrial fission process 1 [Source:MGI Symbol;Acc:MGI:1916686]	0.492529	0.493409	5.07559e-06	5.6476e-06	5.72006e-07	0
ENSMUSG00000025722	Wdr73	WD repeat domain 73 [Source:MGI Symbol;Acc:MGI:1919218]	0.553182	0.554152	5.40988e-06	5.98621e-06	5.76323e-07	0
ENSMUSG00000004462	Tbccd1	TBCC domain containing 1 [Source:MGI Symbol;Acc:MGI:1917823]	0.47422	0.475044	6.14852e-06	6.74177e-06	5.93251e-07	0
ENSMUSG00000007570	Fance	Fanconi anemia, complementation group E [Source:MGI Symbol;Acc:MGI:1920025]	0.480566	0.481434	5.63135e-06	6.25239e-06	6.21038e-07	0
ENSMUSG00000040599	Mis12	MIS12 homolog (yeast) [Source:MGI Symbol;Acc:MGI:1914389]	0.541939	0.542872	7.2976e-06	7.93725e-06	6.39647e-07	0
ENSMUSG00000043262	Uevld	UEV and lactate/malate dehyrogenase domains [Source:MGI Symbol;Acc:MGI:1860490]	0.450516	0.451294	1.08521e-05	1.15246e-05	6.72518e-07	0
ENSMUSG00000040729	Cep126	centrosomal protein 126 [Source:MGI Symbol;Acc:MGI:2680221]	0.443309	0.44408	9.97119e-06	1.07108e-05	7.39645e-07	0
ENSMUSG00000046380	Jrk	jerky [Source:MGI Symbol;Acc:MGI:106214]	0.453143	0.453899	1.37683e-05	1.45493e-05	7.80976e-07	0
ENSMUSG00000067279	Ppp1r3c	protein phosphatase 1, regulatory (inhibitor) subunit 3C [Source:MGI Symbol;Acc:MGI:1858229]	0.404176	0.404904	9.21881e-06	1.00705e-05	8.51646e-07	0
ENSMUSG00000056665	Them6	thioesterase superfamily member 6 [Source:MGI Symbol;Acc:MGI:1925301]	0.433154	0.433952	8.42989e-06	9.32273e-06	8.92838e-07	0
ENSMUSG00000020884	Asgr1	asialoglycoprotein receptor 1 [Source:MGI Symbol;Acc:MGI:88081]	4.04704	4.04942	4.09276e-05	4.18378e-05	9.10211e-07	0
ENSMUSG00000039960	Rhou	ras homolog gene family, member U [Source:MGI Symbol;Acc:MGI:1916831]	0.581244	0.582245	1.29784e-05	1.39031e-05	9.24669e-07	0
ENSMUSG00000010290	AI597479	expressed sequence AI597479 [Source:MGI Symbol;Acc:MGI:2138299]	0.559193	0.560144	1.44312e-05	1.53572e-05	9.2599e-07	0
ENSMUSG00000033596	Rfwd3	ring finger and WD repeat domain 3 [Source:MGI Symbol;Acc:MGI:2384584]	0.516933	0.517819	1.3208e-05	1.4147e-05	9.38969e-07	0
ENSMUSG00000024246	Thumpd2	THUMP domain containing 2 [Source:MGI Symbol;Acc:MGI:1919417]	0.310105	0.310709	1.28617e-05	1.3831e-05	9.69304e-07	0
ENSMUSG00000049038	Mterf2	mitochondrial transcription termination factor 2 [Source:MGI Symbol;Acc:MGI:1921488]	0.449858	0.450665	1.20237e-05	1.30022e-05	9.78533e-07	0
ENSMUSG00000025779	Ly96	lymphocyte antigen 96 [Source:MGI Symbol;Acc:MGI:1341909]	3.85006	3.85284	4.45614e-05	4.55604e-05	9.99066e-07	0
ENSMUSG00000058454	Dhcr7	7-dehydrocholesterol reductase [Source:MGI Symbol;Acc:MGI:1298378]	0.58826	0.589274	1.01902e-05	1.121e-05	1.01984e-06	0
ENSMUSG00000085178	Kdm6bos	KDM1 lysine (K)-specific demethylase 6B, opposite strand [Source:MGI Symbol;Acc:MGI:1921523]	3.00574	3.00914	0.000150981	0.000152062	1.08118e-06	0
ENSMUSG00000052446	Zfp961	zinc finger protein 961 [Source:MGI Symbol;Acc:MGI:3583954]	0.434846	0.43559	1.77108e-05	1.88763e-05	1.16549e-06	0
ENSMUSG00000054939	Zfp174	zinc finger protein 174 [Source:MGI Symbol;Acc:MGI:2686600]	0.44618	0.446924	2.62752e-05	2.75221e-05	1.24684e-06	0
ENSMUSG00000070803	Cited4	Cbp/p300-interacting transactivator, with Glu/Asp-rich carboxy-terminal domain, 4 [Source:MGI Symbol;Acc:MGI:1861694]	2.58016	2.58331	8.5305e-05	8.65941e-05	1.28906e-06	0
ENSMUSG00000030725	Lipt2	lipoyl(octanoyl) transferase 2 (putative) [Source:MGI Symbol;Acc:MGI:1914414]	0.336642	0.337296	1.78888e-05	1.92427e-05	1.35388e-06	0
ENSMUSG00000028617	Lrrc42	leucine rich repeat containing 42 [Source:MGI Symbol;Acc:MGI:1925059]	0.558817	0.5598	1.32135e-05	1.45773e-05	1.36378e-06	0
ENSMUSG00000054196	Cthrc1	collagen triple helix repeat containing 1 [Source:MGI Symbol;Acc:MGI:1915838]	2.58677	2.58931	0.00172436	0.00172581	1.44796e-06	0
ENSMUSG00000024613	Tcof1	Treacher Collins Franceschetti syndrome 1, homolog [Source:MGI Symbol;Acc:MGI:892003]	0.520663	0.521577	1.7787e-05	1.92482e-05	1.46122e-06	0
ENSMUSG00000041396	Mettl18	methyltransferase like 18 [Source:MGI Symbol;Acc:MGI:1917212]	0.34075	0.341409	1.98569e-05	2.14455e-05	1.58853e-06	0
ENSMUSG00000081957	Ak3l2-ps	adenylate kinase 3-like 2, pseudogene [Source:MGI Symbol;Acc:MGI:3574349]	3.0805	3.0836	0.000104515	0.000106417	1.90175e-06	0
ENSMUSG00000056204	Pgpep1	pyroglutamyl-peptidase I [Source:MGI Symbol;Acc:MGI:1913772]	0.472903	0.473761	1.98719e-05	2.18673e-05	1.99539e-06	0
ENSMUSG00000041754	Trem3	triggering receptor expressed on myeloid cells 3 [Source:MGI Symbol;Acc:MGI:1930003]	2.77002	2.77332	0.00026127	0.000263288	2.01716e-06	0
ENSMUSG00000045466	Zfp956	zinc finger protein 956 [Source:MGI Symbol;Acc:MGI:2141515]	0.555291	0.556251	2.2921e-05	2.50046e-05	2.08351e-06	0
ENSMUSG00000014303	Glis2	GLIS family zinc finger 2 [Source:MGI Symbol;Acc:MGI:1932535]	0.535748	0.536655	3.46326e-05	3.67857e-05	2.15311e-06	0
ENSMUSG00000043872	Zmym1	zinc finger, MYM domain containing 1 [Source:MGI Symbol;Acc:MGI:1915560]	0.470647	0.471455	3.60983e-05	3.8377e-05	2.27867e-06	0
ENSMUSG00000040234	Tm7sf3	transmembrane 7 superfamily member 3 [Source:MGI Symbol;Acc:MGI:1914873]	0.515056	0.515969	2.2515e-05	2.4798e-05	2.28296e-06	0
ENSMUSG00000037085	Trmt12	tRNA methyltranferase 12 [Source:MGI Symbol;Acc:MGI:1915510]	0.473632	0.474475	2.86876e-05	3.09961e-05	2.30846e-06	0
ENSMUSG00000047649	Cd3eap	CD3E antigen, epsilon polypeptide associated protein [Source:MGI Symbol;Acc:MGI:1917583]	0.539409	0.540353	2.34977e-05	2.58187e-05	2.321e-06	0
ENSMUSG00000063179	Pstk	phosphoseryl-tRNA kinase [Source:MGI Symbol;Acc:MGI:2685945]	0.519718	0.520629	3.00523e-05	3.26277e-05	2.57539e-06	0
ENSMUSG00000066191	Anks6	ankyrin repeat and sterile alpha motif domain containing 6 [Source:MGI Symbol;Acc:MGI:1922941]	0.503399	0.504289	3.51551e-05	3.80776e-05	2.92255e-06	0
ENSMUSG00000047909	Ankrd16	ankyrin repeat domain 16 [Source:MGI Symbol;Acc:MGI:2444796]	0.563203	0.564145	6.59119e-05	6.8869e-05	2.95708e-06	0
ENSMUSG00000027488	Snta1	syntrophin, acidic 1 [Source:MGI Symbol;Acc:MGI:101772]	0.47562	0.476444	3.86523e-05	4.18602e-05	3.20797e-06	0
ENSMUSG00000038252	Ncapd2	non-SMC condensin I complex, subunit D2 [Source:MGI Symbol;Acc:MGI:1915548]	0.535669	0.536604	4.29841e-05	4.65478e-05	3.56363e-06	0
ENSMUSG00000047613	A430005L14Rik	RIKEN cDNA A430005L14 gene [Source:MGI Symbol;Acc:MGI:2140680]	0.481396	0.482261	3.71794e-05	4.07447e-05	3.56531e-06	0
ENSMUSG00000037949	Ano10	anoctamin 10 [Source:MGI Symbol;Acc:MGI:2143103]	0.577171	0.578182	3.85244e-05	4.21157e-05	3.59126e-06	0
ENSMUSG00000035351	Nup37	nucleoporin 37 [Source:MGI Symbol;Acc:MGI:1919964]	0.372251	0.372912	5.16355e-05	5.52475e-05	3.612e-06	0
ENSMUSG00000026575	Nme7	NME/NM23 family member 7 [Source:MGI Symbol;Acc:MGI:2449121]	0.509807	0.510707	4.44675e-05	4.85772e-05	4.10978e-06	0
ENSMUSG00000107476	Zfp862-ps	zinc finger protein 862, pseudogene [Source:MGI Symbol;Acc:MGI:1889827]	0.563605	0.564573	6.95146e-05	7.36656e-05	4.15094e-06	0
ENSMUSG00000052310	Slc39a1	solute carrier family 39 (zinc transporter), member 1 [Source:MGI Symbol;Acc:MGI:1353474]	0.567232	0.568208	5.44334e-05	5.86737e-05	4.24034e-06	0
ENSMUSG00000035234	Fam175a	family with sequence similarity 175, member A [Source:MGI Symbol;Acc:MGI:1917931]	0.407044	0.407804	5.85478e-05	6.32082e-05	4.66039e-06	0
ENSMUSG00000022604	Cep97	centrosomal protein 97 [Source:MGI Symbol;Acc:MGI:1921451]	0.496126	0.496971	0.000111572	0.000116735	5.16305e-06	0
ENSMUSG00000049657	Zbtb5	zinc finger and BTB domain containing 5 [Source:MGI Symbol;Acc:MGI:1924601]	0.569707	0.570675	9.13269e-05	9.65309e-05	5.20406e-06	0
ENSMUSG00000031487	Brf2	BRF2, subunit of RNA polymerase III transcription initiation factor, BRF1-like [Source:MGI Symbol;Acc:MGI:1913903]	0.53748	0.538419	6.62172e-05	7.15879e-05	5.37074e-06	0
ENSMUSG00000063894	Zkscan8	zinc finger with KRAB and SCAN domains 8 [Source:MGI Symbol;Acc:MGI:1913815]	0.453778	0.4545	0.000205842	0.000211313	5.4718e-06	0
ENSMUSG00000039787	Cercam	cerebral endothelial cell adhesion molecule [Source:MGI Symbol;Acc:MGI:2139134]	0.456526	0.457343	7.69605e-05	8.24531e-05	5.4926e-06	0
ENSMUSG00000067722	BC003965	cDNA sequence BC003965 [Source:MGI Symbol;Acc:MGI:2670966]	0.550365	0.551326	6.50171e-05	7.05684e-05	5.55127e-06	0
ENSMUSG00000027086	Fastkd1	FAST kinase domains 1 [Source:MGI Symbol;Acc:MGI:2444596]	0.555833	0.556805	7.87683e-05	8.46275e-05	5.8592e-06	0
ENSMUSG00000030614	Tmem126b	transmembrane protein 126B [Source:MGI Symbol;Acc:MGI:1915722]	0.53653	0.537459	8.46733e-05	9.08379e-05	6.16457e-06	0
ENSMUSG00000023143	Nagpa	N-acetylglucosamine-1-phosphodiester alpha-N-acetylglucosaminidase [Source:MGI Symbol;Acc:MGI:1351598]	0.414443	0.41522	8.27162e-05	8.89123e-05	6.19606e-06	0
ENSMUSG00000001334	Fndc5	fibronectin type III domain containing 5 [Source:MGI Symbol;Acc:MGI:1917614]	0.531307	0.532239	8.5985e-05	9.33983e-05	7.41336e-06	0
ENSMUSG00000030045	Mrpl19	mitochondrial ribosomal protein L19 [Source:MGI Symbol;Acc:MGI:1926274]	0.585647	0.586654	0.000121937	0.000129912	7.97461e-06	0
ENSMUSG00000007908	Hmgcll1	3-hydroxymethyl-3-methylglutaryl-Coenzyme A lyase-like 1 [Source:MGI Symbol;Acc:MGI:2446108]	0.520931	0.521839	0.00010229	0.000110426	8.13578e-06	0
ENSMUSG00000070814	6330408A02Rik	RIKEN cDNA 6330408A02 gene [Source:MGI Symbol;Acc:MGI:2447816]	0.541464	0.542409	0.000119904	0.000128216	8.31178e-06	0
ENSMUSG00000008301	Phax	phosphorylated adaptor for RNA export [Source:MGI Symbol;Acc:MGI:1891839]	0.61896	0.620029	0.000103082	0.000111572	8.49042e-06	0
ENSMUSG00000078681	Tm2d3	TM2 domain containing 3 [Source:MGI Symbol;Acc:MGI:1915884]	0.546521	0.547487	9.22396e-05	0.000100873	8.63301e-06	0
ENSMUSG00000035235	Trim13	tripartite motif-containing 13 [Source:MGI Symbol;Acc:MGI:1913847]	0.576354	0.577347	0.000129535	0.000138608	9.0735e-06	0
ENSMUSG00000039632	Ccdc151	coiled-coil domain containing 151 [Source:MGI Symbol;Acc:MGI:1924859]	0.458658	0.459511	0.000104515	0.000113614	9.09897e-06	0
ENSMUSG00000028102	Pex11b	peroxisomal biogenesis factor 11 beta [Source:MGI Symbol;Acc:MGI:1338882]	0.57189	0.572876	0.000120021	0.000129624	9.60284e-06	0
ENSMUSG00000036304	Zdhhc23	zinc finger, DHHC domain containing 23 [Source:MGI Symbol;Acc:MGI:2685625]	0.396577	0.397223	0.000318537	0.000328442	9.90415e-06	0
ENSMUSG00000029551	Psmg3	proteasome (prosome, macropain) assembly chaperone 3 [Source:MGI Symbol;Acc:MGI:1913756]	0.508283	0.5092	0.000118271	0.000128275	1.00035e-05	0
ENSMUSG00000003923	Tfam	transcription factor A, mitochondrial [Source:MGI Symbol;Acc:MGI:107810]	0.619428	0.620492	0.0001476	0.000157693	1.00937e-05	0
ENSMUSG00000020381	3010026O09Rik	RIKEN cDNA 3010026O09 gene [Source:MGI Symbol;Acc:MGI:1915317]	0.479184	0.480059	0.000146184	0.000157208	1.1024e-05	0
ENSMUSG00000001436	Slc19a1	solute carrier family 19 (folate transporter), member 1 [Source:MGI Symbol;Acc:MGI:103182]	0.55446	0.55543	0.000170541	0.00018191	1.13694e-05	0
ENSMUSG00000043421	Hilpda	hypoxia inducible lipid droplet associated [Source:MGI Symbol;Acc:MGI:1916823]	0.448826	0.449623	0.000182798	0.000194719	1.19214e-05	0
ENSMUSG00000092118	Fancf	Fanconi anemia, complementation group F [Source:MGI Symbol;Acc:MGI:3689889]	0.382431	0.383181	0.000202303	0.000214833	1.25301e-05	0
ENSMUSG00000098785	Mir6395	microRNA 6395 [Source:MGI Symbol;Acc:MGI:5530943]	3.18337	3.17201	0.032062	0.0320752	1.32689e-05	0
ENSMUSG00000097165	2210008F06Rik	RIKEN cDNA 2210008F06 gene [Source:MGI Symbol;Acc:MGI:1917307]	0.484294	0.485175	0.000230225	0.000246068	1.58433e-05	0
ENSMUSG00000079610	Ankrd39	ankyrin repeat domain 39 [Source:MGI Symbol;Acc:MGI:1914816]	0.514827	0.515759	0.000212725	0.000228581	1.58561e-05	0
ENSMUSG00000093536	Smim17	small integral membrane protein 17 [Source:MGI Symbol;Acc:MGI:4365374]	0.52665	0.527574	0.000275262	0.000292029	1.67664e-05	0
ENSMUSG00000092417	Gpank1	G patch domain and ankyrin repeats 1 [Source:MGI Symbol;Acc:MGI:2148975]	0.475264	0.476073	0.000303967	0.000321522	1.75544e-05	0
ENSMUSG00000001524	Gtf2h4	general transcription factor II H, polypeptide 4 [Source:MGI Symbol;Acc:MGI:1338799]	0.466628	0.467487	0.000242676	0.000260511	1.78349e-05	0
ENSMUSG00000019590	Cyb561	cytochrome b-561 [Source:MGI Symbol;Acc:MGI:103253]	0.626297	0.627386	0.000267887	0.000287377	1.94901e-05	0
ENSMUSG00000025956	Mettl21a	methyltransferase like 21A [Source:MGI Symbol;Acc:MGI:1914349]	0.497739	0.498643	0.00028467	0.000304894	2.02245e-05	0
ENSMUSG00000036214	Znrd1as	Znrd1 antisense [Source:MGI Symbol;Acc:MGI:1923666]	0.344139	0.344851	0.000359325	0.000380485	2.11598e-05	0
ENSMUSG00000017764	Zswim1	zinc finger SWIM-type containing 1 [Source:MGI Symbol;Acc:MGI:1919221]	0.60821	0.609269	0.000326956	0.000349753	2.27972e-05	0
ENSMUSG00000042015	Wdr41	WD repeat domain 41 [Source:MGI Symbol;Acc:MGI:2445123]	0.626481	0.627564	0.000359592	0.00038264	2.30478e-05	0
ENSMUSG00000022003	Slc25a30	solute carrier family 25, member 30 [Source:MGI Symbol;Acc:MGI:1914804]	0.352479	0.353122	0.000665879	0.000689899	2.402e-05	0
ENSMUSG00000038121	Fam210a	family with sequence similarity 210, member A [Source:MGI Symbol;Acc:MGI:1914000]	0.624525	0.625591	0.000625679	0.000650046	2.43668e-05	0
ENSMUSG00000062908	Acadm	acyl-Coenzyme A dehydrogenase, medium chain [Source:MGI Symbol;Acc:MGI:87867]	0.576983	0.577981	0.000428485	0.000453773	2.52882e-05	0
ENSMUSG00000049858	Suox	sulfite oxidase [Source:MGI Symbol;Acc:MGI:2446117]	0.546974	0.547947	0.000357966	0.000383904	2.59382e-05	0
ENSMUSG00000039759	Thap3	THAP domain containing, apoptosis associated protein 3 [Source:MGI Symbol;Acc:MGI:1917126]	0.511838	0.512769	0.000400073	0.000428521	2.84484e-05	0
ENSMUSG00000026942	Traf2	TNF receptor-associated factor 2 [Source:MGI Symbol;Acc:MGI:101835]	0.528066	0.529011	0.000417509	0.000447257	2.97483e-05	0
ENSMUSG00000032598	Nckipsd	NCK interacting protein with SH3 domain [Source:MGI Symbol;Acc:MGI:1931834]	0.622408	0.623485	0.000522726	0.000554198	3.14723e-05	0
ENSMUSG00000027330	Cdc25b	cell division cycle 25B [Source:MGI Symbol;Acc:MGI:99701]	0.561527	0.562501	0.000593785	0.000625353	3.15688e-05	0
ENSMUSG00000030493	Faap24	Fanconi anemia core complex associated protein 24 [Source:MGI Symbol;Acc:MGI:2142208]	0.502996	0.503897	0.000547891	0.000579741	3.185e-05	0
ENSMUSG00000054836	Elp6	elongator acetyltransferase complex subunit 6 [Source:MGI Symbol;Acc:MGI:1919349]	0.577106	0.578119	0.000463949	0.00049829	3.43413e-05	0
ENSMUSG00000057229	Atp5sl	ATP5S-like [Source:MGI Symbol;Acc:MGI:1913599]	0.586923	0.587972	0.000482486	0.000518271	3.57855e-05	0
ENSMUSG00000089606	Gm22501	predicted gene, 22501 [Source:MGI Symbol;Acc:MGI:5452278]	3.30123	3.29092	0.0296594	0.0296959	3.64912e-05	0
ENSMUSG00000037419	Endod1	endonuclease domain containing 1 [Source:MGI Symbol;Acc:MGI:1919196]	0.645075	0.646194	0.000555429	0.000593209	3.77804e-05	0
ENSMUSG00000072847	A530017D24Rik	RIKEN cDNA A530017D24 gene [Source:MGI Symbol;Acc:MGI:2144320]	0.51929	0.520171	0.0011303	0.00117436	4.40599e-05	0
ENSMUSG00000038605	Samd10	sterile alpha motif domain containing 10 [Source:MGI Symbol;Acc:MGI:2443872]	0.63868	0.639798	0.000648667	0.000693569	4.49021e-05	0
ENSMUSG00000076376	Mir674	microRNA 674 [Source:MGI Symbol;Acc:MGI:3629631]	4.43768	4.42424	0.00467315	0.00471948	4.63306e-05	0
ENSMUSG00000045160	Bola3	bolA-like 3 (E. coli) [Source:MGI Symbol;Acc:MGI:1925903]	0.515844	0.51675	0.000903133	0.000949911	4.67784e-05	0
ENSMUSG00000048728	Zfp454	zinc finger protein 454 [Source:MGI Symbol;Acc:MGI:2679253]	0.479406	0.480259	0.00120445	0.00125433	4.98717e-05	0
ENSMUSG00000028884	Rpa2	replication protein A2 [Source:MGI Symbol;Acc:MGI:1339939]	0.55633	0.557308	0.000742817	0.000793237	5.04205e-05	0
ENSMUSG00000049285	Mblac1	metallo-beta-lactamase domain containing 1 [Source:MGI Symbol;Acc:MGI:2679717]	0.411777	0.412611	0.00093651	0.000989234	5.27238e-05	0
ENSMUSG00000031774	Fam192a	family with sequence similarity 192, member A [Source:MGI Symbol;Acc:MGI:1919637]	0.651607	0.652732	0.000916083	0.000972919	5.68353e-05	0
ENSMUSG00000044986	Tst	thiosulfate sulfurtransferase, mitochondrial [Source:MGI Symbol;Acc:MGI:98852]	0.37636	0.377142	0.00118553	0.00124313	5.76066e-05	0
ENSMUSG00000020009	Ifngr1	interferon gamma receptor 1 [Source:MGI Symbol;Acc:MGI:107655]	0.480508	0.481371	0.00107147	0.00112973	5.82586e-05	0
ENSMUSG00000106019	RP24-487F9.4		0.476895	0.477805	0.000989915	0.00105136	6.14489e-05	0
ENSMUSG00000087679	C330006A16Rik	RIKEN cDNA C330006A16 gene [Source:MGI Symbol;Acc:MGI:1924939]	0.631071	0.632166	0.000937563	0.000999134	6.15712e-05	0
ENSMUSG00000043290	Zfp784	zinc finger protein 784 [Source:MGI Symbol;Acc:MGI:3606042]	0.486348	0.487223	0.00121831	0.00128102	6.27079e-05	0
ENSMUSG00000041079	Rwdd2b	RWD domain containing 2B [Source:MGI Symbol;Acc:MGI:1858215]	0.593918	0.594946	0.00116481	0.00123054	6.57253e-05	0
ENSMUSG00000029233	Srd5a3	steroid 5 alpha-reductase 3 [Source:MGI Symbol;Acc:MGI:1930252]	0.499025	0.49995	0.00106522	0.00113163	6.64017e-05	0
ENSMUSG00000023968	Crip3	cysteine-rich protein 3 [Source:MGI Symbol;Acc:MGI:2152434]	0.467921	0.468747	0.00188938	0.00196159	7.22041e-05	0
ENSMUSG00000020988	L2hgdh	L-2-hydroxyglutarate dehydrogenase [Source:MGI Symbol;Acc:MGI:2384968]	0.61039	0.611458	0.00134589	0.00141841	7.25229e-05	0
ENSMUSG00000010607	Pigyl	phosphatidylinositol glycan anchor biosynthesis, class Y-like [Source:MGI Symbol;Acc:MGI:1913518]	0.480427	0.481297	0.00137982	0.00145318	7.33602e-05	0
ENSMUSG00000038417	Fig4	FIG4 homolog (S. cerevisiae) [Source:MGI Symbol;Acc:MGI:2143585]	0.659871	0.661015	0.00123979	0.00131783	7.80375e-05	0
ENSMUSG00000033233	Trim45	tripartite motif-containing 45 [Source:MGI Symbol;Acc:MGI:1918187]	0.585018	0.586048	0.00130423	0.00138375	7.95165e-05	0
ENSMUSG00000026248	Mrpl44	mitochondrial ribosomal protein L44 [Source:MGI Symbol;Acc:MGI:1916413]	0.594608	0.595649	0.00129916	0.00138375	8.45927e-05	0
ENSMUSG00000022151	Ttc33	tetratricopeptide repeat domain 33 [Source:MGI Symbol;Acc:MGI:1914765]	0.644561	0.645674	0.00165092	0.00173698	8.60588e-05	0
ENSMUSG00000020648	Dus4l	dihydrouridine synthase 4-like (S. cerevisiae) [Source:MGI Symbol;Acc:MGI:1919166]	0.565145	0.566107	0.00238341	0.00247867	9.52627e-05	0
ENSMUSG00000099681	1700052K11Rik	RIKEN cDNA 1700052K11 gene [Source:MGI Symbol;Acc:MGI:1920681]	0.603065	0.604119	0.00178831	0.00188476	9.64545e-05	0
ENSMUSG00000027459	Fam110a	family with sequence similarity 110, member A [Source:MGI Symbol;Acc:MGI:1921097]	0.450032	0.450937	0.00231028	0.00240869	9.8403e-05	0
ENSMUSG00000022960	Donson	downstream neighbor of SON [Source:MGI Symbol;Acc:MGI:1890621]	0.649147	0.650252	0.00239234	0.00249293	0.000100585	0
ENSMUSG00000024537	Psmg2	proteasome (prosome, macropain) assembly chaperone 2 [Source:MGI Symbol;Acc:MGI:1922901]	0.606687	0.607759	0.00165351	0.00175569	0.000102181	0
ENSMUSG00000029388	Eif2b1	eukaryotic translation initiation factor 2B, subunit 1 (alpha) [Source:MGI Symbol;Acc:MGI:2384802]	0.66361	0.664748	0.00191868	0.00202627	0.000107586	0
ENSMUSG00000068922	Msto1	misato homolog 1 (Drosophila) [Source:MGI Symbol;Acc:MGI:2385175]	0.597726	0.598795	0.0019815	0.00209318	0.00011168	0
ENSMUSG00000043190	Rfesd	Rieske (Fe-S) domain containing [Source:MGI Symbol;Acc:MGI:2145198]	0.587803	0.588813	0.00259376	0.0027131	0.000119333	0
ENSMUSG00000053553	3110082I17Rik	RIKEN cDNA 3110082I17 gene [Source:MGI Symbol;Acc:MGI:1920462]	0.553649	0.554635	0.0024398	0.00256331	0.000123506	0
ENSMUSG00000056267	Cep70	centrosomal protein 70 [Source:MGI Symbol;Acc:MGI:1915371]	0.622514	0.623569	0.0036427	0.0037681	0.000125401	0
ENSMUSG00000032258	Lca5	Leber congenital amaurosis 5 (human) [Source:MGI Symbol;Acc:MGI:1923032]	0.581147	0.582153	0.00432253	0.00444939	0.000126866	0
ENSMUSG00000024507	Hsd17b4	hydroxysteroid (17-beta) dehydrogenase 4 [Source:MGI Symbol;Acc:MGI:105089]	0.665217	0.666361	0.00311818	0.0032545	0.000136312	0
ENSMUSG00000036864	Proser3	proline and serine rich 3 [Source:MGI Symbol;Acc:MGI:2681861]	0.535261	0.536239	0.00282704	0.002964	0.000136962	0
ENSMUSG00000070583	Fv1	Friend virus susceptibility 1 [Source:MGI Symbol;Acc:MGI:95595]	0.464113	0.464876	0.00861794	0.00875798	0.00014004	0
ENSMUSG00000021240	Abcd4	ATP-binding cassette, sub-family D (ALD), member 4 [Source:MGI Symbol;Acc:MGI:1349217]	0.548366	0.549382	0.002657	0.00280427	0.000147271	0
ENSMUSG00000021666	Gfm2	G elongation factor, mitochondrial 2 [Source:MGI Symbol;Acc:MGI:2444783]	0.666867	0.668013	0.00373876	0.00389372	0.000154966	0
ENSMUSG00000023972	Ptk7	PTK7 protein tyrosine kinase 7 [Source:MGI Symbol;Acc:MGI:1918711]	0.593186	0.594214	0.00380468	0.00396271	0.000158024	0
ENSMUSG00000096145	Vkorc1	vitamin K epoxide reductase complex, subunit 1 [Source:MGI Symbol;Acc:MGI:106442]	0.547952	0.54896	0.0029837	0.00314411	0.000160409	0
ENSMUSG00000017561	Crlf3	cytokine receptor-like factor 3 [Source:MGI Symbol;Acc:MGI:1860086]	0.54425	0.545209	0.00419101	0.00435142	0.000160412	0
ENSMUSG00000022404	Slc25a17	solute carrier family 25 (mitochondrial carrier, peroxisomal membrane protein), member 17 [Source:MGI Symbol;Acc:MGI:1342248]	0.660171	0.66131	0.00360996	0.00377129	0.000161331	0
ENSMUSG00000022244	Amacr	alpha-methylacyl-CoA racemase [Source:MGI Symbol;Acc:MGI:1098273]	0.518078	0.519052	0.00310134	0.00326335	0.000162014	0
ENSMUSG00000032977	Fam207a	family with sequence similarity 207, member A [Source:MGI Symbol;Acc:MGI:1916334]	0.621382	0.622466	0.0031393	0.00330564	0.00016634	0
ENSMUSG00000002308	Cd320	CD320 antigen [Source:MGI Symbol;Acc:MGI:1860083]	0.538751	0.53972	0.00314039	0.00330677	0.000166377	0
ENSMUSG00000040112	Mrps35	mitochondrial ribosomal protein S35 [Source:MGI Symbol;Acc:MGI:2385255]	0.623507	0.624594	0.0031457	0.00332024	0.000174535	0
ENSMUSG00000017734	Dbndd2	dysbindin (dystrobrevin binding protein 1) domain containing 2 [Source:MGI Symbol;Acc:MGI:106562]	0.668161	0.669321	0.00323274	0.00340979	0.000177049	0
ENSMUSG00000097488	4732487G21Rik	RIKEN cDNA 4732487G21 gene [Source:MGI Symbol;Acc:MGI:2441820]	0.621726	0.622781	0.0048431	0.00502134	0.000178243	0
ENSMUSG00000021650	Ptcd2	pentatricopeptide repeat domain 2 [Source:MGI Symbol;Acc:MGI:1916177]	0.656309	0.657448	0.00296486	0.00314383	0.00017897	0
ENSMUSG00000000869	Il4	interleukin 4 [Source:MGI Symbol;Acc:MGI:96556]	0.630588	0.63168	0.00451025	0.00469074	0.000180489	0
ENSMUSG00000055660	Mettl4	methyltransferase like 4 [Source:MGI Symbol;Acc:MGI:1924031]	0.590043	0.591022	0.0264212	0.0266018	0.000180626	0
ENSMUSG00000024824	Rad9a	RAD9 homolog A [Source:MGI Symbol;Acc:MGI:1328356]	0.572582	0.573613	0.00328613	0.00346908	0.000182944	0
ENSMUSG00000041623	D11Wsu47e	DNA segment, Chr 11, Wayne State University 47, expressed [Source:MGI Symbol;Acc:MGI:106356]	0.625521	0.626612	0.00445535	0.00464252	0.000187166	0
ENSMUSG00000040302	Rbm48	RNA binding motif protein 48 [Source:MGI Symbol;Acc:MGI:2442653]	0.590606	0.591596	0.0093912	0.00959754	0.000206336	0
ENSMUSG00000090330	9130221H12Rik	RIKEN cDNA 9130221H12 gene [Source:MGI Symbol;Acc:MGI:1924374]	0.534667	0.535612	0.00590841	0.00612169	0.000213278	0
ENSMUSG00000057572	Zbtb8os	zinc finger and BTB domain containing 8 opposite strand [Source:MGI Symbol;Acc:MGI:1914356]	0.596846	0.59791	0.00484555	0.00505973	0.000214182	0
ENSMUSG00000025200	Cwf19l1	CWF19-like 1, cell cycle control (S. pombe) [Source:MGI Symbol;Acc:MGI:1919752]	0.643388	0.644508	0.00491772	0.00513732	0.000219603	0
ENSMUSG00000038982	Bloc1s5	biogenesis of lysosomal organelles complex-1, subunit 5, muted [Source:MGI Symbol;Acc:MGI:2178598]	0.641321	0.642448	0.00449994	0.0047226	0.00022266	0
ENSMUSG00000020392	Cdkn2aipnl	CDKN2A interacting protein N-terminal like [Source:MGI Symbol;Acc:MGI:1261797]	0.680122	0.681308	0.00404237	0.0042701	0.000227724	0
ENSMUSG00000045107	Saysd1	SAYSVFN motif domain containing 1 [Source:MGI Symbol;Acc:MGI:1914759]	0.570809	0.571834	0.00535876	0.00558884	0.000230078	0
ENSMUSG00000030750	Nsmce1	non-SMC element 1 homolog (S. cerevisiae) [Source:MGI Symbol;Acc:MGI:1914961]	0.619057	0.620146	0.00504323	0.00527988	0.00023664	0
ENSMUSG00000019979	Apaf1	apoptotic peptidase activating factor 1 [Source:MGI Symbol;Acc:MGI:1306796]	0.666248	0.66738	0.0118667	0.0121084	0.000241726	0
ENSMUSG00000029213	Commd8	COMM domain containing 8 [Source:MGI Symbol;Acc:MGI:1343485]	0.688821	0.690009	0.00559643	0.00583971	0.000243275	0
ENSMUSG00000048458	Fam212b	family with sequence similarity 212, member B [Source:MGI Symbol;Acc:MGI:1923497]	0.599025	0.600089	0.00676492	0.00700864	0.000243724	0
ENSMUSG00000061118	Dnajc30	DnaJ (Hsp40) homolog, subfamily C, member 30 [Source:MGI Symbol;Acc:MGI:1913364]	0.652351	0.653488	0.00591257	0.00617117	0.000258597	0
ENSMUSG00000026806	Ddx31	DEAD/H (Asp-Glu-Ala-Asp/His) box polypeptide 31 [Source:MGI Symbol;Acc:MGI:2682639]	0.620564	0.621641	0.00658195	0.00684625	0.000264307	0
ENSMUSG00000035367	Rmi1	RMI1, RecQ mediated genome instability 1 [Source:MGI Symbol;Acc:MGI:1921636]	0.61262	0.613676	0.00702117	0.00729553	0.000274352	0
ENSMUSG00000098589	Gm27353	predicted gene, 27353 [Source:MGI Symbol;Acc:MGI:5530735]	0.42088	0.421859	0.0492391	0.0495155	0.000276393	0
ENSMUSG00000027489	Necab3	N-terminal EF-hand calcium binding protein 3 [Source:MGI Symbol;Acc:MGI:1861721]	0.63353	0.634633	0.00669181	0.00698743	0.000295617	0
ENSMUSG00000074259	Gramd2	GRAM domain containing 2 [Source:MGI Symbol;Acc:MGI:3528937]	0.64517	0.64626	0.00818307	0.00848363	0.000300567	0
ENSMUSG00000031907	Zfp90	zinc finger protein 90 [Source:MGI Symbol;Acc:MGI:104786]	0.550035	0.550984	0.0150513	0.0153603	0.000308915	0
ENSMUSG00000064065	Ipcef1	interaction protein for cytohesin exchange factors 1 [Source:MGI Symbol;Acc:MGI:2444159]	0.687548	0.688706	0.0112716	0.0115826	0.000311021	0
ENSMUSG00000092564	BC051226	cDNA sequence BC051226 [Source:MGI Symbol;Acc:MGI:3039585]	0.564677	0.565663	0.00984612	0.0101687	0.000322618	0
ENSMUSG00000051989	Smim11	small integral membrane protein 11 [Source:MGI Symbol;Acc:MGI:1916186]	0.564628	0.565625	0.00758827	0.00791122	0.000322944	0
ENSMUSG00000024136	Dnase1l2	deoxyribonuclease 1-like 2 [Source:MGI Symbol;Acc:MGI:1913955]	0.571587	0.572575	0.0106737	0.0109971	0.000323406	0
ENSMUSG00000021468	Sptlc1	serine palmitoyltransferase, long chain base subunit 1 [Source:MGI Symbol;Acc:MGI:1099431]	0.666332	0.667478	0.0103429	0.0106676	0.000324754	0
ENSMUSG00000105345	RP23-301L9.3		0.578139	0.579148	0.0114654	0.0117923	0.000326877	0
ENSMUSG00000022971	Ifnar2	interferon (alpha and beta) receptor 2 [Source:MGI Symbol;Acc:MGI:1098243]	0.624362	0.625448	0.0089627	0.00929214	0.00032944	0
ENSMUSG00000028331	5830415F09Rik	RIKEN cDNA 5830415F09 gene [Source:MGI Symbol;Acc:MGI:1922003]	0.540909	0.541912	0.00965474	0.00998601	0.00033127	0
ENSMUSG00000032193	Ldlr	low density lipoprotein receptor [Source:MGI Symbol;Acc:MGI:96765]	0.671904	0.673	0.0237192	0.0240523	0.000333146	0
ENSMUSG00000019139	Isyna1	myo-inositol 1-phosphate synthase A1 [Source:MGI Symbol;Acc:MGI:1919030]	0.602691	0.603782	0.00718754	0.00752832	0.00034078	0
ENSMUSG00000035551	Igfbpl1	insulin-like growth factor binding protein-like 1 [Source:MGI Symbol;Acc:MGI:1933198]	0.583828	0.584865	0.00894756	0.00929435	0.000346795	0
ENSMUSG00000044991	1110034G24Rik	RIKEN cDNA 1110034G24 gene [Source:MGI Symbol;Acc:MGI:1920997]	0.570298	0.571302	0.0095656	0.00991321	0.000347611	0
ENSMUSG00000031562	Dctd	dCMP deaminase [Source:MGI Symbol;Acc:MGI:2444529]	0.606756	0.607856	0.00811438	0.00846916	0.000354784	0
ENSMUSG00000070705	Eid2b	EP300 interacting inhibitor of differentiation 2B [Source:MGI Symbol;Acc:MGI:1924095]	0.705682	0.706881	0.0139069	0.0142689	0.000361923	0
ENSMUSG00000025521	Tmem192	transmembrane protein 192 [Source:MGI Symbol;Acc:MGI:1920317]	0.644256	0.645384	0.010753	0.0111518	0.000398737	0
ENSMUSG00000039512	Uhrf1bp1	UHRF1 (ICBP90) binding protein 1 [Source:MGI Symbol;Acc:MGI:3041238]	0.718838	0.720057	0.0251166	0.0255159	0.000399258	0
ENSMUSG00000039958	Mettl20	methyltransferase like 20 [Source:MGI Symbol;Acc:MGI:2443575]	0.545909	0.546906	0.0149906	0.015401	0.000410457	0
ENSMUSG00000107201	RP23-113M20.4		0.588982	0.590015	0.0153166	0.0157393	0.000422708	0
ENSMUSG00000060530	A930017M01Rik	RIKEN cDNA A930017M01 gene [Source:MGI Symbol;Acc:MGI:2685151]	0.551682	0.552639	0.0282253	0.0286565	0.000431278	0
ENSMUSG00000103515	9330133O14Rik	RIKEN cDNA 9330133O14 gene [Source:MGI Symbol;Acc:MGI:2442309]	0.621144	0.622224	0.0111364	0.0115696	0.000433184	0
ENSMUSG00000026404	Ddx59	DEAD (Asp-Glu-Ala-Asp) box polypeptide 59 [Source:MGI Symbol;Acc:MGI:1915247]	0.614045	0.615142	0.0117915	0.0122338	0.000442223	0
ENSMUSG00000039660	D2Wsu81e	DNA segment, Chr 2, Wayne State University 81, expressed [Source:MGI Symbol;Acc:MGI:106544]	0.693536	0.694744	0.0103193	0.0107771	0.000457844	0
ENSMUSG00000002808	Epdr1	ependymin related protein 1 (zebrafish) [Source:MGI Symbol;Acc:MGI:2145369]	0.673147	0.674312	0.0114686	0.0119387	0.000470056	0
ENSMUSG00000028247	Coq3	coenzyme Q3 homolog, methyltransferase (yeast) [Source:MGI Symbol;Acc:MGI:101813]	0.684737	0.685912	0.0157043	0.016178	0.00047373	0
ENSMUSG00000023961	Enpp4	ectonucleotide pyrophosphatase/phosphodiesterase 4 [Source:MGI Symbol;Acc:MGI:2682634]	0.678653	0.679825	0.0161242	0.0165982	0.000473979	0
ENSMUSG00000073684	Faap20	Fanconi anemia core complex associated protein 20 [Source:MGI Symbol;Acc:MGI:1914763]	0.637625	0.638761	0.0149214	0.0154039	0.000482515	0
ENSMUSG00000099481	Xndc1	Xrcc1 N-terminal domain containing 1 [Source:MGI Symbol;Acc:MGI:5546359]	0.628998	0.630107	0.0179262	0.0184225	0.000496312	0
ENSMUSG00000036040	Adamtsl2	ADAMTS-like 2 [Source:MGI Symbol;Acc:MGI:1925044]	0.629335	0.630471	0.013582	0.0140808	0.000498801	0
ENSMUSG00000078201	Tmem203	transmembrane protein 203 [Source:MGI Symbol;Acc:MGI:2443597]	0.574839	0.57589	0.0173531	0.0178583	0.000505212	0
ENSMUSG00000073771	Btbd19	BTB (POZ) domain containing 19 [Source:MGI Symbol;Acc:MGI:1925861]	0.604863	0.605932	0.0163677	0.0168827	0.000515	0
ENSMUSG00000048222	Mfap1b	microfibrillar-associated protein 1B [Source:MGI Symbol;Acc:MGI:3694697]	0.662127	0.663225	0.0476505	0.0481802	0.000529691	0
ENSMUSG00000031938	4931406C07Rik	RIKEN cDNA 4931406C07 gene [Source:MGI Symbol;Acc:MGI:1918234]	0.69676	0.697969	0.016774	0.0173144	0.000540382	0
ENSMUSG00000031883	Car7	carbonic anhydrase 7 [Source:MGI Symbol;Acc:MGI:103100]	0.580107	0.58112	0.0423718	0.042919	0.000547271	0
ENSMUSG00000025076	Casp7	caspase 7 [Source:MGI Symbol;Acc:MGI:109383]	0.646203	0.647339	0.0170269	0.0175838	0.00055693	0
ENSMUSG00000106746	RP24-82B9.1		0.575916	0.576962	0.0248796	0.0254457	0.00056613	0
ENSMUSG00000024253	Dync2li1	dynein cytoplasmic 2 light intermediate chain 1 [Source:MGI Symbol;Acc:MGI:1913996]	0.692277	0.693487	0.0151168	0.0156973	0.000580486	0
ENSMUSG00000031666	Rbl2	retinoblastoma-like 2 [Source:MGI Symbol;Acc:MGI:105085]	0.689302	0.69047	0.0461301	0.046711	0.000580953	0
ENSMUSG00000028999	Rint1	RAD50 interactor 1 [Source:MGI Symbol;Acc:MGI:1916233]	0.654048	0.655181	0.036752	0.0373377	0.000585617	0
ENSMUSG00000038422	Hdhd3	haloacid dehalogenase-like hydrolase domain containing 3 [Source:MGI Symbol;Acc:MGI:1919998]	0.566722	0.567774	0.0241826	0.0247715	0.000588879	0
ENSMUSG00000040359	Ufl1	UFM1 specific ligase 1 [Source:MGI Symbol;Acc:MGI:1914740]	0.72652	0.727754	0.0361269	0.0367216	0.000594725	0
ENSMUSG00000035595	1600002K03Rik	RIKEN cDNA 1600002K03 gene [Source:MGI Symbol;Acc:MGI:1917020]	0.590274	0.591333	0.0375097	0.0381058	0.000596025	0
ENSMUSG00000045211	Nudt18	nudix (nucleoside diphosphate linked moiety X)-type motif 18 [Source:MGI Symbol;Acc:MGI:2385853]	0.663298	0.664464	0.017331	0.017945	0.000614042	0
ENSMUSG00000068566	Myadm	myeloid-associated differentiation marker [Source:MGI Symbol;Acc:MGI:1355332]	0.732093	0.733333	0.0232837	0.0239066	0.000622928	0
ENSMUSG00000056209	Npm3	nucleoplasmin 3 [Source:MGI Symbol;Acc:MGI:894653]	0.637124	0.638248	0.0204249	0.0210587	0.000633786	0
ENSMUSG00000053870	Fpgt	fucose-1-phosphate guanylyltransferase [Source:MGI Symbol;Acc:MGI:1922790]	0.711767	0.712982	0.0305558	0.0311924	0.000636584	0
ENSMUSG00000003354	Ccdc65	coiled-coil domain containing 65 [Source:MGI Symbol;Acc:MGI:2146001]	0.653038	0.654161	0.022408	0.0230472	0.000639169	0
ENSMUSG00000047044	D030056L22Rik	RIKEN cDNA D030056L22 gene [Source:MGI Symbol;Acc:MGI:3583960]	0.703225	0.704427	0.0189514	0.0196079	0.000656508	0
ENSMUSG00000015711	Prune	prune homolog (Drosophila) [Source:MGI Symbol;Acc:MGI:1925152]	0.735968	0.737233	0.0222744	0.0229347	0.000660342	0
ENSMUSG00000039670	Oxld1	oxidoreductase like domain containing 1 [Source:MGI Symbol;Acc:MGI:1913681]	0.524333	0.525411	0.0360218	0.0366899	0.000668136	0
ENSMUSG00000020639	Pfn4	profilin family, member 4 [Source:MGI Symbol;Acc:MGI:1920121]	0.616714	0.617811	0.0491709	0.0498418	0.000670916	0
ENSMUSG00000064326	Siva1	SIVA1, apoptosis-inducing factor [Source:MGI Symbol;Acc:MGI:1353606]	0.548942	0.549921	0.0310042	0.0316796	0.000675449	0
ENSMUSG00000021900	Btd	biotinidase [Source:MGI Symbol;Acc:MGI:1347001]	0.65436	0.655482	0.0241284	0.0248066	0.000678117	0
ENSMUSG00000032245	Cln6	ceroid-lipofuscinosis, neuronal 6 [Source:MGI Symbol;Acc:MGI:2159324]	0.60139	0.602471	0.0328975	0.033579	0.000681473	0
ENSMUSG00000024781	Lipa	lysosomal acid lipase A [Source:MGI Symbol;Acc:MGI:96789]	0.6627	0.663821	0.0293167	0.0300067	0.000690022	0
ENSMUSG00000051238	Swsap1	SWIM type zinc finger 7 associated protein 1 [Source:MGI Symbol;Acc:MGI:1914212]	0.67972	0.680907	0.0196143	0.0203121	0.000697725	0
ENSMUSG00000041907	Gpr45	G protein-coupled receptor 45 [Source:MGI Symbol;Acc:MGI:2135882]	0.692528	0.693741	0.0186223	0.0193232	0.000700856	0
ENSMUSG00000002844	Adprh	ADP-ribosylarginine hydrolase [Source:MGI Symbol;Acc:MGI:1098234]	0.698455	0.699673	0.0195439	0.0202448	0.000700882	0
ENSMUSG00000020087	Tysnd1	trypsin domain containing 1 [Source:MGI Symbol;Acc:MGI:1919017]	0.690605	0.691802	0.0246764	0.0253812	0.000704789	0
ENSMUSG00000022751	Nit2	nitrilase family, member 2 [Source:MGI Symbol;Acc:MGI:1261838]	0.660864	0.662039	0.021803	0.0225096	0.000706619	0
ENSMUSG00000053898	Ech1	enoyl coenzyme A hydratase 1, peroxisomal [Source:MGI Symbol;Acc:MGI:1858208]	0.696445	0.697671	0.0263809	0.0270957	0.000714764	0
ENSMUSG00000055945	Prr18	proline rich 18 [Source:MGI Symbol;Acc:MGI:2443403]	0.646637	0.647802	0.0274473	0.0281722	0.000724911	0
ENSMUSG00000024592	C330018D20Rik	RIKEN cDNA C330018D20 gene [Source:MGI Symbol;Acc:MGI:1924672]	0.642034	0.643135	0.0345649	0.0353062	0.000741289	0
ENSMUSG00000027884	Clcc1	chloride channel CLIC-like 1 [Source:MGI Symbol;Acc:MGI:2385186]	0.713674	0.714892	0.0423718	0.0431142	0.000742394	0
ENSMUSG00000032051	Fdx1	ferredoxin 1 [Source:MGI Symbol;Acc:MGI:103224]	0.6302	0.631315	0.0435299	0.044275	0.000745164	0
ENSMUSG00000022889	Mrpl39	mitochondrial ribosomal protein L39 [Source:MGI Symbol;Acc:MGI:1351620]	0.707928	0.709156	0.0228508	0.0236054	0.000754577	0
ENSMUSG00000055760	Gemin6	gem (nuclear organelle) associated protein 6 [Source:MGI Symbol;Acc:MGI:1914492]	0.602791	0.60391	0.0300564	0.0308273	0.000770835	0
ENSMUSG00000073471	Rsph3a	radial spoke 3A homolog (Chlamydomonas) [Source:MGI Symbol;Acc:MGI:1914082]	0.599443	0.60055	0.0335256	0.0342977	0.000772029	0
ENSMUSG00000028744	Pqlc2	PQ loop repeat containing 2 [Source:MGI Symbol;Acc:MGI:2384837]	0.674089	0.675271	0.0362659	0.0370702	0.000804333	0
ENSMUSG00000036009	Mettl25	methyltransferase like 25 [Source:MGI Symbol;Acc:MGI:3041259]	0.684407	0.685594	0.0424008	0.0432092	0.000808394	0
ENSMUSG00000021007	Spata7	spermatogenesis associated 7 [Source:MGI Symbol;Acc:MGI:2144877]	0.714479	0.715716	0.0269275	0.0277502	0.000822668	0
ENSMUSG00000001418	Glmp	glycosylated lysosomal membrane protein [Source:MGI Symbol;Acc:MGI:1913318]	0.692542	0.693743	0.0309015	0.0317251	0.000823607	0
ENSMUSG00000049904	Tmem17	transmembrane protein 17 [Source:MGI Symbol;Acc:MGI:2144205]	0.658209	0.659354	0.0288908	0.0297181	0.000827276	0
ENSMUSG00000032551	1110059G10Rik	RIKEN cDNA 1110059G10 gene [Source:MGI Symbol;Acc:MGI:1913452]	0.708533	0.70975	0.0383069	0.0391354	0.000828477	0
ENSMUSG00000022978	Mis18a	MIS18 kinetochore protein homolog A (S. pombe) [Source:MGI Symbol;Acc:MGI:1913828]	0.634997	0.636134	0.0362626	0.0371047	0.000842105	0
ENSMUSG00000030051	Aplf	aprataxin and PNKP like factor [Source:MGI Symbol;Acc:MGI:1919353]	0.72217	0.723407	0.0422877	0.0431386	0.000850957	0
ENSMUSG00000101892	9130401M01Rik	RIKEN cDNA 9130401M01 gene [Source:MGI Symbol;Acc:MGI:1923008]	0.665262	0.666389	0.0304188	0.0312732	0.000854407	0
ENSMUSG00000031402	Mpp1	membrane protein, palmitoylated [Source:MGI Symbol;Acc:MGI:105941]	0.705233	0.706458	0.0304286	0.0312944	0.000865847	0
ENSMUSG00000037278	Tmem97	transmembrane protein 97 [Source:MGI Symbol;Acc:MGI:1916321]	0.696346	0.69752	0.0286555	0.0295388	0.000883315	0
ENSMUSG00000031574	Star	steroidogenic acute regulatory protein [Source:MGI Symbol;Acc:MGI:102760]	0.681658	0.682843	0.0352462	0.0361314	0.000885191	0
ENSMUSG00000092607	Scnm1	sodium channel modifier 1 [Source:MGI Symbol;Acc:MGI:1341284]	0.677271	0.678453	0.0484407	0.0493305	0.000889841	0
ENSMUSG00000002661	Alkbh7	alkB, alkylation repair homolog 7 (E. coli) [Source:MGI Symbol;Acc:MGI:1913650]	0.673968	0.675144	0.0412147	0.0421341	0.00091938	0
ENSMUSG00000053329	D10Jhu81e	DNA segment, Chr 10, Johns Hopkins University 81 expressed [Source:MGI Symbol;Acc:MGI:1351861]	0.704041	0.705274	0.0324965	0.0334392	0.000942707	0
ENSMUSG00000004446	Bid	BH3 interacting domain death agonist [Source:MGI Symbol;Acc:MGI:108093]	0.703461	0.704675	0.0401729	0.04114	0.000967085	0
ENSMUSG00000026672	Optn	optineurin [Source:MGI Symbol;Acc:MGI:1918898]	0.733841	0.735106	0.0413522	0.0423209	0.000968653	0
ENSMUSG00000044134	Fam109a	family with sequence similarity 109, member A [Source:MGI Symbol;Acc:MGI:2442708]	0.712373	0.713615	0.0386571	0.0396356	0.000978487	0
ENSMUSG00000031671	Setd6	SET domain containing 6 [Source:MGI Symbol;Acc:MGI:1913333]	0.709191	0.710419	0.0434556	0.0444349	0.000979293	0
ENSMUSG00000024869	Nudt8	nudix (nucleoside diphosphate linked moiety X)-type motif 8 [Source:MGI Symbol;Acc:MGI:1913637]	0.666992	0.668183	0.0450318	0.0460355	0.00100364	0
ENSMUSG00000038079	Tmem237	transmembrane protein 237 [Source:MGI Symbol;Acc:MGI:2138365]	0.735385	0.736671	0.0419581	0.0430067	0.00104867	0
ENSMUSG00000045917	6330416G13Rik	RIKEN cDNA 6330416G13 gene [Source:MGI Symbol;Acc:MGI:1913920]	0.711781	0.713006	0.0480463	0.0491194	0.00107308	0
ENSMUSG00000020255	D10Wsu102e	DNA segment, Chr 10, Wayne State University 102, expressed [Source:MGI Symbol;Acc:MGI:106381]	0.766147	0.767467	0.04804	0.0491667	0.00112667	0
ENSMUSG00000106744	Riok2	RIO kinase 2 (yeast) [Source:MGI Symbol;Acc:MGI:1914295]	0.726949	0.728216	0.0437922	0.0449541	0.00116189	0
ENSMUSG00000075704	Txnrd2	thioredoxin reductase 2 [Source:MGI Symbol;Acc:MGI:1347023]	0.713232	0.714482	0.0448293	0.0459917	0.00116238	0
ENSMUSG00000020171	Yeats4	YEATS domain containing 4 [Source:MGI Symbol;Acc:MGI:1927224]	0.759044	0.760357	0.0492295	0.0504071	0.00117763	0
ENSMUSG00000026810	Dpm2	dolichol-phosphate (beta-D) mannosyltransferase 2 [Source:MGI Symbol;Acc:MGI:1330238]	0.744478	0.745766	0.0448191	0.0460246	0.00120555	0
ENSMUSG00000017664	Slc35c2	solute carrier family 35, member C2 [Source:MGI Symbol;Acc:MGI:2385166]	0.740267	0.741555	0.0440624	0.0453298	0.00126739	0
ENSMUSG00000094910	D430019H16Rik	RIKEN cDNA D430019H16 gene [Source:MGI Symbol;Acc:MGI:2443127]	0.753019	0.754341	0.0201795	0.0209523	0.000772871	0.00149519
ENSMUSG00000027499	Pkia	protein kinase inhibitor, alpha [Source:MGI Symbol;Acc:MGI:104747]	1.479	1.4816	0.00121889	0.00114097	-7.79239e-05	0.00309753
ENSMUSG00000056306	Sertm1	serine rich and transmembrane domain containing 1 [Source:MGI Symbol;Acc:MGI:3607715]	3.79617	3.80324	2.22301e-18	2.07598e-18	-1.4703e-19	0.00536711
ENSMUSG00000038975	Rabggtb	Rab geranylgeranyl transferase, b subunit [Source:MGI Symbol;Acc:MGI:99537]	2.09022	2.09348	5.0111e-09	4.89239e-09	-1.1871e-10	0.00627707
ENSMUSG00000023034	Nr4a1	nuclear receptor subfamily 4, group A, member 1 [Source:MGI Symbol;Acc:MGI:1352454]	46.1088	46.173	1.58729e-224	1.04833e-223	8.89601e-224	0.0063011
ENSMUSG00000020142	Slc1a4	solute carrier family 1 (glutamate/neutral amino acid transporter), member 4 [Source:MGI Symbol;Acc:MGI:2135601]	1.65857	1.66144	5.78567e-06	5.43766e-06	-3.4801e-07	0.00633302
ENSMUSG00000026655	Fam107b	family with sequence similarity 107, member B [Source:MGI Symbol;Acc:MGI:1913790]	14.1154	14.1382	2.59195e-133	3.36656e-133	7.74609e-134	0.00649203
ENSMUSG00000037242	Clic4	chloride intracellular channel 4 (mitochondrial) [Source:MGI Symbol;Acc:MGI:1352754]	1.7663	1.76908	2.13014e-06	2.05936e-06	-7.07792e-08	0.00697788
ENSMUSG00000038000	Acd	adrenocortical dysplasia [Source:MGI Symbol;Acc:MGI:87873]	2.04736	2.05052	6.05126e-06	5.87208e-06	-1.79182e-07	0.00781372
ENSMUSG00000029161	Cgref1	cell growth regulator with EF hand domain 1 [Source:MGI Symbol;Acc:MGI:1915817]	3.88865	3.89461	1.43535e-20	1.43704e-20	1.69039e-23	0.00788706
ENSMUSG00000092035	Peg10	paternally expressed 10 [Source:MGI Symbol;Acc:MGI:2157785]	7.56507	7.57751	1.27601e-78	1.04887e-78	-2.27141e-79	0.00789366
ENSMUSG00000045733	Sprn	shadow of prion protein [Source:MGI Symbol;Acc:MGI:3582583]	0.756791	0.758198	0.0313668	0.0325215	0.00115475	0.00809127
ENSMUSG00000031781	Ciapin1	cytokine induced apoptosis inhibitor 1 [Source:MGI Symbol;Acc:MGI:1922083]	3.59362	3.59929	1.04415e-32	1.0677e-32	2.35479e-34	0.0081034
ENSMUSG00000028527	Ak4	adenylate kinase 4 [Source:MGI Symbol;Acc:MGI:87979]	3.00128	3.00697	5.96239e-16	5.7108e-16	-2.51594e-17	0.00829807
ENSMUSG00000035206	Sppl2b	signal peptide peptidase like 2B [Source:MGI Symbol;Acc:MGI:1920468]	0.626058	0.62722	0.000240155	0.000260511	2.03566e-05	0.00860733
ENSMUSG00000047514	Tspyl1	testis-specific protein, Y-encoded-like 1 [Source:MGI Symbol;Acc:MGI:1298395]	2.18245	2.18646	2.51982e-12	2.4452e-12	-7.46152e-14	0.00885779
ENSMUSG00000031732	Phlpp2	PH domain and leucine rich repeat protein phosphatase 2 [Source:MGI Symbol;Acc:MGI:2444928]	0.657127	0.658308	0.0187105	0.0189696	0.000259189	0.00944109
ENSMUSG00000027739	Rab33b	RAB33B, member RAS oncogene family [Source:MGI Symbol;Acc:MGI:1330805]	2.4963	2.50018	1.0184e-15	9.96678e-16	-2.17261e-17	0.00953198
ENSMUSG00000064125	Prr36	proline rich 36 [Source:MGI Symbol;Acc:MGI:3605626]	0.402336	0.403054	2.10216e-10	2.25801e-10	1.55851e-11	0.00976467
ENSMUSG00000046562	Unc119b	unc-119 homolog B (C. elegans) [Source:MGI Symbol;Acc:MGI:2147162]	1.73866	1.74127	9.64151e-06	9.27554e-06	-3.65975e-07	0.010018
ENSMUSG00000062345	Serpinb2	serine (or cysteine) peptidase inhibitor, clade B, member 2 [Source:MGI Symbol;Acc:MGI:97609]	81.6723	81.6812	4.47491e-30	4.81617e-30	3.41264e-31	0.0103552
ENSMUSG00000021704	Mtx3	metaxin 3 [Source:MGI Symbol;Acc:MGI:2686040]	0.631997	0.63316	0.00220713	0.00227115	6.40167e-05	0.0105731
ENSMUSG00000048285	Frmd6	FERM domain containing 6 [Source:MGI Symbol;Acc:MGI:2442579]	10.0538	10.0696	2.09774e-87	2.24879e-87	1.51046e-88	0.0112499
ENSMUSG00000041638	Gcn1l1	GCN1 general control of amino-acid synthesis 1-like 1 (yeast) [Source:MGI Symbol;Acc:MGI:2444248]	0.722583	0.723752	0.0228539	0.0233278	0.00047389	0.0116734
ENSMUSG00000028016	Ints12	integrator complex subunit 12 [Source:MGI Symbol;Acc:MGI:1919043]	5.51956	5.5272	7.58902e-21	8.07428e-21	4.85255e-22	0.0118793
ENSMUSG00000029466	Anapc7	anaphase promoting complex subunit 7 [Source:MGI Symbol;Acc:MGI:1929711]	0.663918	0.664838	0.00189667	0.00198708	9.04128e-05	0.0123824
ENSMUSG00000097451	Rian	RNA imprinted and accumulated in nucleus [Source:MGI Symbol;Acc:MGI:1922995]	1.38155	1.38382	0.00978797	0.00918617	-0.000601795	0.0123951
ENSMUSG00000034243	Golgb1	golgi autoantigen, golgin subfamily b, macrogolgin 1 [Source:MGI Symbol;Acc:MGI:1099447]	0.582021	0.5831	0.00106477	0.00109502	3.02475e-05	0.0124394
ENSMUSG00000010025	Aldh3a2	aldehyde dehydrogenase family 3, subfamily A2 [Source:MGI Symbol;Acc:MGI:1353452]	0.677574	0.678853	0.00336533	0.00354448	0.000179145	0.012458
ENSMUSG00000025287	Acot9	acyl-CoA thioesterase 9 [Source:MGI Symbol;Acc:MGI:1928939]	1.36349	1.36615	0.0243305	0.0231354	-0.00119505	0.0127763
ENSMUSG00000009291	Pttg1ip	pituitary tumor-transforming 1 interacting protein [Source:MGI Symbol;Acc:MGI:2652132]	2.30554	2.30892	8.75771e-10	8.7301e-10	-2.76106e-12	0.0128222
ENSMUSG00000039756	Dnttip2	deoxynucleotidyltransferase, terminal, interacting protein 2 [Source:MGI Symbol;Acc:MGI:1923173]	1.33879	1.3407	0.0309886	0.0296959	-0.00129265	0.0133494
ENSMUSG00000031539	Ap3m2	adaptor-related protein complex 3, mu 2 subunit [Source:MGI Symbol;Acc:MGI:1929214]	0.764223	0.76549	0.0455392	0.0466796	0.00114044	0.0136314
ENSMUSG00000032526	Deb1	differentially expressed in B16F10 1 [Source:MGI Symbol;Acc:MGI:1349474]	1.99337	1.99751	9.69784e-07	9.35455e-07	-3.4329e-08	0.0138639
ENSMUSG00000009293	Ube2g2	ubiquitin-conjugating enzyme E2G 2 [Source:MGI Symbol;Acc:MGI:1343188]	1.50512	1.50727	0.00234304	0.00225635	-8.66833e-05	0.0139489
ENSMUSG00000032905	Atg12	autophagy related 12 [Source:MGI Symbol;Acc:MGI:1914776]	1.45254	1.45525	0.0016637	0.00156724	-9.6455e-05	0.0141448
ENSMUSG00000026377	Nifk	nucleolar protein interacting with the FHA domain of MKI67 [Source:MGI Symbol;Acc:MGI:1915199]	0.611323	0.612075	9.37527e-05	0.000100873	7.11994e-06	0.0142207
ENSMUSG00000045411	2410002F23Rik	RIKEN cDNA 2410002F23 gene [Source:MGI Symbol;Acc:MGI:1914226]	0.552508	0.5534	3.50675e-07	3.85007e-07	3.43326e-08	0.0142542
ENSMUSG00000053414	Hunk	hormonally upregulated Neu-associated kinase [Source:MGI Symbol;Acc:MGI:1347352]	2.19442	2.19769	2.01902e-10	1.93377e-10	-8.5251e-12	0.0144865
ENSMUSG00000030145	Zfp248	zinc finger protein 248 [Source:MGI Symbol;Acc:MGI:1919970]	2.72753	2.73158	1.39477e-16	1.31294e-16	-8.18227e-18	0.0148765
ENSMUSG00000028411	Aptx	aprataxin [Source:MGI Symbol;Acc:MGI:1913658]	0.706693	0.708073	0.00869721	0.00913662	0.000439413	0.0149098
ENSMUSG00000025026	Add3	adducin 3 (gamma) [Source:MGI Symbol;Acc:MGI:1351615]	0.654696	0.655675	0.00116189	0.00119986	3.79711e-05	0.0149402
ENSMUSG00000024037	Wdr4	WD repeat domain 4 [Source:MGI Symbol;Acc:MGI:1889002]	0.702457	0.703822	0.0110334	0.0115673	0.000533952	0.0150195
ENSMUSG00000026436	Elk4	ELK4, member of ETS oncogene family [Source:MGI Symbol;Acc:MGI:102853]	2.83007	2.83423	2.16142e-17	2.08441e-17	-7.70082e-19	0.0150263
ENSMUSG00000021501	Caml	calcium modulating ligand [Source:MGI Symbol;Acc:MGI:104728]	0.637762	0.639028	0.00066948	0.000725879	5.6399e-05	0.015108
ENSMUSG00000025575	Cant1	calcium activated nucleotidase 1 [Source:MGI Symbol;Acc:MGI:1923275]	0.639436	0.640212	0.000499685	0.000526528	2.68431e-05	0.0156961
ENSMUSG00000021540	Smad5	SMAD family member 5 [Source:MGI Symbol;Acc:MGI:1328787]	0.69529	0.696674	0.0104586	0.0108595	0.000400942	0.0158579
ENSMUSG00000031532	Saraf	store-operated calcium entry-associated regulatory factor [Source:MGI Symbol;Acc:MGI:1915137]	2.03827	2.04145	5.15557e-08	5.01474e-08	-1.40831e-09	0.0158929
ENSMUSG00000021303	Gng4	guanine nucleotide binding protein (G protein), gamma 4 [Source:MGI Symbol;Acc:MGI:102703]	1.37128	1.37355	0.0159057	0.0151515	-0.000754123	0.0160581
ENSMUSG00000029752	Asns	asparagine synthetase [Source:MGI Symbol;Acc:MGI:1350929]	1.47935	1.48186	0.00551744	0.005289	-0.000228438	0.0162219
ENSMUSG00000031523	Dlc1	deleted in liver cancer 1 [Source:MGI Symbol;Acc:MGI:1354949]	2.0559	2.0604	2.26897e-08	2.16749e-08	-1.01479e-09	0.0164339
ENSMUSG00000020329	Polrmt	polymerase (RNA) mitochondrial (DNA directed) [Source:MGI Symbol;Acc:MGI:1915843]	0.556088	0.556703	5.5913e-06	6.13733e-06	5.46028e-07	0.016889
ENSMUSG00000048170	Mcmbp	MCM (minichromosome maintenance deficient) binding protein [Source:MGI Symbol;Acc:MGI:1920977]	1.50085	1.50298	0.000982597	0.000934377	-4.82204e-05	0.0169563
ENSMUSG00000031778	Cx3cl1	chemokine (C-X3-C motif) ligand 1 [Source:MGI Symbol;Acc:MGI:1097153]	1.85829	1.86155	9.99665e-06	9.62286e-06	-3.73787e-07	0.0174878
ENSMUSG00000055745	Ldoc1l	leucine zipper, down-regulated in cancer 1-like [Source:MGI Symbol;Acc:MGI:2675858]	0.750145	0.7514	0.0429392	0.0438935	0.000954252	0.0177809
ENSMUSG00000026188	Tmem169	transmembrane protein 169 [Source:MGI Symbol;Acc:MGI:2442781]	0.54716	0.548277	1.65257e-05	1.81006e-05	1.57494e-06	0.018457
ENSMUSG00000040710	St8sia4	ST8 alpha-N-acetyl-neuraminide alpha-2,8-sialyltransferase 4 [Source:MGI Symbol;Acc:MGI:106018]	3.62036	3.62583	4.64433e-31	4.10841e-31	-5.35924e-32	0.0188253
ENSMUSG00000029312	Klhl8	kelch-like 8 [Source:MGI Symbol;Acc:MGI:2179430]	0.654191	0.655491	0.00158059	0.0016604	7.98121e-05	0.0189988
ENSMUSG00000031451	Gas6	growth arrest specific 6 [Source:MGI Symbol;Acc:MGI:95660]	0.625746	0.626777	0.000442359	0.000474296	3.19369e-05	0.0190694
ENSMUSG00000038384	Setd1b	SET domain containing 1B [Source:MGI Symbol;Acc:MGI:2652820]	0.479947	0.480873	1.34429e-06	1.41656e-06	7.22635e-08	0.0192715
ENSMUSG00000026213	Stk11ip	serine/threonine kinase 11 interacting protein [Source:MGI Symbol;Acc:MGI:1918978]	0.695656	0.69708	0.0117414	0.0123126	0.000571174	0.0193386
ENSMUSG00000044528	Tram1l1	translocation associated membrane protein 1-like 1 [Source:MGI Symbol;Acc:MGI:2443503]	0.390002	0.390776	3.95312e-14	4.86963e-14	9.16509e-15	0.0194024
ENSMUSG00000039206	Daglb	diacylglycerol lipase, beta [Source:MGI Symbol;Acc:MGI:2442032]	1.7787	1.78107	1.33639e-05	1.30964e-05	-2.67444e-07	0.0194212
ENSMUSG00000045752	Tssc4	tumor-suppressing subchromosomal transferable fragment 4 [Source:MGI Symbol;Acc:MGI:1861712]	0.646202	0.647484	0.00266285	0.00283679	0.000173941	0.019459
ENSMUSG00000031634	Ufsp2	UFM1-specific peptidase 2 [Source:MGI Symbol;Acc:MGI:1913679]	0.669651	0.670436	0.0029607	0.00306913	0.00010843	0.0195427
ENSMUSG00000022351	Sqle	squalene epoxidase [Source:MGI Symbol;Acc:MGI:109296]	1.71242	1.71551	3.66804e-05	3.52094e-05	-1.47094e-06	0.0197465
ENSMUSG00000034111	Tmed8	transmembrane emp24 domain containing 8 [Source:MGI Symbol;Acc:MGI:1923480]	0.663674	0.664721	0.00940641	0.00951121	0.000104796	0.0202799
ENSMUSG00000021484	Lman2	lectin, mannose-binding 2 [Source:MGI Symbol;Acc:MGI:1914140]	0.73025	0.731746	0.0214998	0.0223263	0.00082649	0.0203728
ENSMUSG00000024594	Prrc1	proline-rich coiled-coil 1 [Source:MGI Symbol;Acc:MGI:1916106]	0.524229	0.525251	6.64556e-05	7.00245e-05	3.56885e-06	0.0205044
ENSMUSG00000057614	Gnai1	guanine nucleotide binding protein (G protein), alpha inhibiting 1 [Source:MGI Symbol;Acc:MGI:95771]	1.56766	1.57013	7.62582e-05	7.22806e-05	-3.97766e-06	0.0205632
ENSMUSG00000031970	Dbndd1	dysbindin (dystrobrevin binding protein 1) domain containing 1 [Source:MGI Symbol;Acc:MGI:1919435]	0.539744	0.540863	5.56425e-06	6.20418e-06	6.39927e-07	0.0207211
ENSMUSG00000031993	Snx19	sorting nexin 19 [Source:MGI Symbol;Acc:MGI:1921581]	0.658837	0.660174	0.00143379	0.00152246	8.86766e-05	0.0207533
ENSMUSG00000070476	Fam217b	family with sequence similarity 217, member B [Source:MGI Symbol;Acc:MGI:1918782]	0.45217	0.453079	5.77229e-10	6.70151e-10	9.29213e-11	0.020938
ENSMUSG00000024935	Slc1a1	solute carrier family 1 (neuronal/epithelial high affinity glutamate transporter, system Xag), member 1 [Source:MGI Symbol;Acc:MGI:105083]	1.50849	1.51101	0.000723218	0.000681149	-4.20695e-05	0.0210447
ENSMUSG00000034854	Mfsd12	major facilitator superfamily domain containing 12 [Source:MGI Symbol;Acc:MGI:3604804]	0.640132	0.641438	0.00437228	0.00459748	0.0002252	0.0212359
ENSMUSG00000100252	Mir124-2hg	Mir124-2 host gene (non-protein coding) [Source:MGI Symbol;Acc:MGI:1917691]	2.06258	2.06542	2.20682e-09	2.08082e-09	-1.25998e-10	0.0215393
ENSMUSG00000049420	Tmem200a	transmembrane protein 200A [Source:MGI Symbol;Acc:MGI:1924470]	1.89926	1.90268	9.81428e-08	8.96904e-08	-8.45236e-09	0.0217675
ENSMUSG00000022175	Lrp10	low-density lipoprotein receptor-related protein 10 [Source:MGI Symbol;Acc:MGI:1929480]	0.695562	0.697042	0.010753	0.0113204	0.00056735	0.0225989
ENSMUSG00000046798	Cldn12	claudin 12 [Source:MGI Symbol;Acc:MGI:1929288]	1.87052	1.87421	5.48434e-08	5.10371e-08	-3.80633e-09	0.0227773
ENSMUSG00000036699	Zcchc12	zinc finger, CCHC domain containing 12 [Source:MGI Symbol;Acc:MGI:1919943]	1.606	1.60885	0.000144922	0.000138056	-6.86573e-06	0.0231862
ENSMUSG00000061650	Med9	mediator complex subunit 9 [Source:MGI Symbol;Acc:MGI:2183151]	0.615489	0.616098	0.000669985	0.000694156	2.41709e-05	0.0236295
ENSMUSG00000045009	Prrt3	proline-rich transmembrane protein 3 [Source:MGI Symbol;Acc:MGI:2444810]	0.285041	0.285633	5.29692e-22	7.61298e-22	2.31605e-22	0.0236463
ENSMUSG00000027952	Pmvk	phosphomevalonate kinase [Source:MGI Symbol;Acc:MGI:1915853]	2.62806	2.6337	3.12929e-13	3.06065e-13	-6.86468e-15	0.0237982
ENSMUSG00000002908	Kcnn1	potassium intermediate/small conductance calcium-activated channel, subfamily N, member 1 [Source:MGI Symbol;Acc:MGI:1933993]	0.723837	0.724696	0.02981	0.0304822	0.000672256	0.0239636
ENSMUSG00000028701	Lurap1	leucine rich adaptor protein 1 [Source:MGI Symbol;Acc:MGI:1915325]	2.29513	2.2981	1.92739e-11	1.84539e-11	-8.20034e-13	0.0240732
ENSMUSG00000051396	Hspa14	heat shock protein 14 [Source:MGI Symbol;Acc:MGI:1354164]	2.85024	2.85479	1.48527e-19	1.43633e-19	-4.8944e-21	0.0244574
ENSMUSG00000021868	Ppif	peptidylprolyl isomerase F (cyclophilin F) [Source:MGI Symbol;Acc:MGI:2145814]	0.607063	0.60832	0.000244754	0.000265646	2.0892e-05	0.0244678
ENSMUSG00000058267	Mrps14	mitochondrial ribosomal protein S14 [Source:MGI Symbol;Acc:MGI:1928141]	0.7105	0.712025	0.0169074	0.0176716	0.000764224	0.0245519
ENSMUSG00000032047	Acat1	acetyl-Coenzyme A acetyltransferase 1 [Source:MGI Symbol;Acc:MGI:87870]	0.68622	0.687547	0.00181471	0.00193544	0.000120731	0.024572
ENSMUSG00000070044	Fam149a	family with sequence similarity 149, member A [Source:MGI Symbol;Acc:MGI:2387177]	0.679289	0.680686	0.0130057	0.0134698	0.000464104	0.0246488
ENSMUSG00000031168	Ebp	phenylalkylamine Ca2+ antagonist (emopamil) binding protein [Source:MGI Symbol;Acc:MGI:107822]	3.0747	3.07861	2.64879e-09	2.65772e-09	8.92499e-12	0.0248447
ENSMUSG00000018999	Slc35b4	solute carrier family 35, member B4 [Source:MGI Symbol;Acc:MGI:1931249]	0.628672	0.629984	0.000306159	0.000326899	2.07406e-05	0.0249688
ENSMUSG00000066357	Wdr6	WD repeat domain 6 [Source:MGI Symbol;Acc:MGI:1930140]	0.510255	0.511003	7.34657e-09	7.93669e-09	5.9012e-10	0.0251962
ENSMUSG00000028030	Tbck	TBC1 domain containing kinase [Source:MGI Symbol;Acc:MGI:2445052]	0.695919	0.697336	0.0153166	0.0156929	0.000376276	0.0252366
ENSMUSG00000087006	Gm13889	predicted gene 13889 [Source:MGI Symbol;Acc:MGI:3652053]	7.01031	7.02567	2.69338e-36	2.62599e-36	-6.73896e-38	0.0256509
ENSMUSG00000038552	Fndc4	fibronectin type III domain containing 4 [Source:MGI Symbol;Acc:MGI:1917195]	2.03535	2.03825	2.8396e-07	2.73295e-07	-1.06641e-08	0.0257703
ENSMUSG00000035958	Tdp2	tyrosyl-DNA phosphodiesterase 2 [Source:MGI Symbol;Acc:MGI:1860486]	1.40863	1.41044	0.0209656	0.0201972	-0.000768438	0.0257998
ENSMUSG00000025153	Fasn	fatty acid synthase [Source:MGI Symbol;Acc:MGI:95485]	0.665524	0.666692	0.00298644	0.00307773	9.12847e-05	0.0265557
ENSMUSG00000027332	Ivd	isovaleryl coenzyme A dehydrogenase [Source:MGI Symbol;Acc:MGI:1929242]	0.644641	0.646029	0.00190486	0.00205491	0.000150048	0.0267594
ENSMUSG00000027257	Pacsin3	protein kinase C and casein kinase substrate in neurons 3 [Source:MGI Symbol;Acc:MGI:1891410]	7.1243	7.13383	3.73561e-40	4.08257e-40	3.46959e-41	0.0272702
ENSMUSG00000026869	Psmd5	proteasome (prosome, macropain) 26S subunit, non-ATPase, 5 [Source:MGI Symbol;Acc:MGI:1914248]	0.733799	0.734821	0.017537	0.018035	0.000497981	0.0274826
ENSMUSG00000032288	Imp3	IMP3, U3 small nucleolar ribonucleoprotein, homolog (yeast) [Source:MGI Symbol;Acc:MGI:1916119]	0.708008	0.709595	0.037719	0.0388986	0.00117961	0.0276778
ENSMUSG00000043831	Lysmd4	LysM, putative peptidoglycan-binding, domain containing 4 [Source:MGI Symbol;Acc:MGI:1922349]	0.329591	0.329815	3.061e-17	3.79393e-17	7.32926e-18	0.0280191
ENSMUSG00000000594	Gm2a	GM2 ganglioside activator protein [Source:MGI Symbol;Acc:MGI:95762]	0.690445	0.69112	0.0200119	0.0202843	0.000272402	0.0280426
ENSMUSG00000013622	Atraid	all-trans retinoic acid induced differentiation factor [Source:MGI Symbol;Acc:MGI:1918918]	0.626241	0.627224	0.0012638	0.00133712	7.33192e-05	0.0281057
ENSMUSG00000009739	Pou6f1	POU domain, class 6, transcription factor 1 [Source:MGI Symbol;Acc:MGI:102935]	1.67982	1.68251	1.56973e-05	1.50155e-05	-6.81794e-07	0.0282575
ENSMUSG00000038077	Kcna6	potassium voltage-gated channel, shaker-related, subfamily, member 6 [Source:MGI Symbol;Acc:MGI:96663]	0.714589	0.715556	0.0167954	0.0171662	0.000370826	0.0282752
ENSMUSG00000071253	Slc25a16	solute carrier family 25 (mitochondrial carrier, Graves disease autoantigen), member 16 [Source:MGI Symbol;Acc:MGI:1920382]	0.570476	0.571033	0.000139175	0.000139897	7.22658e-07	0.0283206
ENSMUSG00000039354	Smarcal1	SWI/SNF related matrix associated, actin dependent regulator of chromatin, subfamily a-like 1 [Source:MGI Symbol;Acc:MGI:1859183]	0.674743	0.675797	0.0109499	0.0112482	0.00029826	0.0286082
ENSMUSG00000017418	Arl5b	ADP-ribosylation factor-like 5B [Source:MGI Symbol;Acc:MGI:1923119]	13.6595	13.6831	8.30143e-128	6.26307e-128	-2.03836e-128	0.0286383
ENSMUSG00000046841	Ckap4	cytoskeleton-associated protein 4 [Source:MGI Symbol;Acc:MGI:2444926]	0.637108	0.638096	0.000408694	0.000435353	2.66593e-05	0.028748
ENSMUSG00000036534	Slc38a7	solute carrier family 38, member 7 [Source:MGI Symbol;Acc:MGI:2679005]	0.710033	0.711318	0.00717786	0.00753708	0.00035922	0.0288573
ENSMUSG00000040374	Pex2	peroxisomal biogenesis factor 2 [Source:MGI Symbol;Acc:MGI:107486]	0.667962	0.669413	0.00510562	0.0053659	0.000260276	0.0290444
ENSMUSG00000004360	9330159F19Rik	RIKEN cDNA 9330159F19 gene [Source:MGI Symbol;Acc:MGI:3036239]	1.28537	1.28796	0.0489483	0.0459943	-0.00295398	0.0291298
ENSMUSG00000004931	Apba3	amyloid beta (A4) precursor protein-binding, family A, member 3 [Source:MGI Symbol;Acc:MGI:1888527]	1.46551	1.46897	0.0249984	0.023871	-0.00112734	0.0293513
ENSMUSG00000021573	Tppp	tubulin polymerization promoting protein [Source:MGI Symbol;Acc:MGI:1920198]	0.639616	0.640868	0.000821717	0.000856558	3.48418e-05	0.0296774
ENSMUSG00000067825	Pex26	peroxisomal biogenesis factor 26 [Source:MGI Symbol;Acc:MGI:1921293]	0.332227	0.33295	2.58813e-15	3.36196e-15	7.73835e-16	0.0297177
ENSMUSG00000066643	Wdr35	WD repeat domain 35 [Source:MGI Symbol;Acc:MGI:1921932]	0.724237	0.725512	0.0362439	0.0366711	0.000427251	0.029759
ENSMUSG00000029319	Coq2	coenzyme Q2 homolog, prenyltransferase (yeast) [Source:MGI Symbol;Acc:MGI:1919133]	0.658651	0.660079	0.00681822	0.00721279	0.000394569	0.0300571
ENSMUSG00000029916	Agk	acylglycerol kinase [Source:MGI Symbol;Acc:MGI:1917173]	0.750533	0.751312	0.0434391	0.0435622	0.00012303	0.0301114
ENSMUSG00000054027	Nt5dc3	5'-nucleotidase domain containing 3 [Source:MGI Symbol;Acc:MGI:3513266]	2.81352	2.81789	7.0144e-14	6.38147e-14	-6.3293e-15	0.0301271
ENSMUSG00000054520	Sh3bp2	SH3-domain binding protein 2 [Source:MGI Symbol;Acc:MGI:1346349]	1.46746	1.46905	0.0118976	0.0116144	-0.00028318	0.0302755
ENSMUSG00000042726	Trafd1	TRAF type zinc finger domain containing 1 [Source:MGI Symbol;Acc:MGI:1923551]	1.49248	1.49515	0.00188429	0.00178991	-9.43836e-05	0.0304229
ENSMUSG00000022620	Arsa	arylsulfatase A [Source:MGI Symbol;Acc:MGI:88077]	0.731205	0.732847	0.0305675	0.0319405	0.00137298	0.030553
ENSMUSG00000038141	Tmem181a	transmembrane protein 181A [Source:MGI Symbol;Acc:MGI:1924356]	0.690723	0.691385	0.0131343	0.0134694	0.000335133	0.0306091
ENSMUSG00000020184	Mdm2	transformed mouse 3T3 cell double minute 2 [Source:MGI Symbol;Acc:MGI:96952]	1.62955	1.6315	5.77348e-05	5.53331e-05	-2.40162e-06	0.0307945
ENSMUSG00000049907	Rasl11b	RAS-like, family 11, member B [Source:MGI Symbol;Acc:MGI:1916189]	3.4395	3.44896	3.86811e-26	3.65156e-26	-2.16547e-27	0.0308785
ENSMUSG00000037784	Dzip1l	DAZ interacting protein 1-like [Source:MGI Symbol;Acc:MGI:1919757]	0.71469	0.716247	0.0251166	0.0260499	0.000933297	0.0309215
ENSMUSG00000027395	Polr1b	polymerase (RNA) I polypeptide B [Source:MGI Symbol;Acc:MGI:108014]	0.479463	0.479789	2.13758e-07	2.19624e-07	5.866e-09	0.0311429
ENSMUSG00000018995	Nars2	asparaginyl-tRNA synthetase 2 (mitochondrial)(putative) [Source:MGI Symbol;Acc:MGI:2142075]	1.45648	1.45807	0.0101655	0.00990044	-0.000265091	0.0313185
ENSMUSG00000027115	Kif18a	kinesin family member 18A [Source:MGI Symbol;Acc:MGI:2446977]	22.524	22.5542	4.36834e-99	5.33838e-99	9.70038e-100	0.0313381
ENSMUSG00000030465	Psd3	pleckstrin and Sec7 domain containing 3 [Source:MGI Symbol;Acc:MGI:1918215]	2.31563	2.31959	7.22849e-08	6.62575e-08	-6.0274e-09	0.0313679
ENSMUSG00000037656	Slc20a2	solute carrier family 20, member 2 [Source:MGI Symbol;Acc:MGI:97851]	0.726411	0.727993	0.0449025	0.0463213	0.00141885	0.0315756
ENSMUSG00000045312	Lhfpl2	lipoma HMGIC fusion partner-like 2 [Source:MGI Symbol;Acc:MGI:2145236]	0.718864	0.719555	0.0300535	0.0304629	0.000409404	0.0319387
ENSMUSG00000051351	Zfp46	zinc finger protein 46 [Source:MGI Symbol;Acc:MGI:99192]	0.388443	0.389122	2.90547e-14	3.30875e-14	4.0328e-15	0.032
ENSMUSG00000011427	Zfp790	zinc finger protein 790 [Source:MGI Symbol;Acc:MGI:1923431]	0.41276	0.413661	4.84787e-09	5.47981e-09	6.31943e-10	0.0320307
ENSMUSG00000040511	Pvr	poliovirus receptor [Source:MGI Symbol;Acc:MGI:107741]	8.33297	8.34221	2.29533e-56	3.87974e-56	1.5844e-56	0.0322373
ENSMUSG00000015363	Trabd	TraB domain containing [Source:MGI Symbol;Acc:MGI:1915226]	0.437475	0.438454	2.57459e-09	3.1509e-09	5.76307e-10	0.0322789
ENSMUSG00000042622	Maff	v-maf musculoaponeurotic fibrosarcoma oncogene family, protein F (avian) [Source:MGI Symbol;Acc:MGI:96910]	34.1059	34.1469	3.9594e-104	5.85098e-104	1.89159e-104	0.0323171
ENSMUSG00000035109	Shc4	SHC (Src homology 2 domain containing) family, member 4 [Source:MGI Symbol;Acc:MGI:2655364]	15.9952	16.0143	1.50448e-88	2.24724e-88	7.42764e-89	0.0323555
ENSMUSG00000034663	Bmp2k	BMP2 inducible kinase [Source:MGI Symbol;Acc:MGI:2155456]	1.73291	1.73493	0.000111788	0.000107709	-4.07902e-06	0.0324675
ENSMUSG00000054408	Spcs3	signal peptidase complex subunit 3 homolog (S. cerevisiae) [Source:MGI Symbol;Acc:MGI:1923937]	1.90385	1.90723	2.23295e-08	2.06709e-08	-1.65858e-09	0.0326627
ENSMUSG00000022394	L3mbtl2	l(3)mbt-like 2 (Drosophila) [Source:MGI Symbol;Acc:MGI:2443584]	0.418252	0.418822	7.22038e-13	8.47462e-13	1.25424e-13	0.0327065
ENSMUSG00000033099	Nol12	nucleolar protein 12 [Source:MGI Symbol;Acc:MGI:2146285]	0.64052	0.64189	0.0070617	0.00744274	0.000381036	0.0329924
ENSMUSG00000042111	Ccdc115	coiled-coil domain containing 115 [Source:MGI Symbol;Acc:MGI:1916918]	0.415541	0.416473	2.48953e-10	3.01653e-10	5.27004e-11	0.0330797
ENSMUSG00000047710	Champ1	chromosome alignment maintaining phosphoprotein 1 [Source:MGI Symbol;Acc:MGI:1196398]	0.673206	0.674715	0.00636913	0.00666688	0.000297747	0.0333918
ENSMUSG00000020260	Pofut2	protein O-fucosyltransferase 2 [Source:MGI Symbol;Acc:MGI:1916863]	1.6821	1.68524	0.00010131	9.79822e-05	-3.32748e-06	0.033428
ENSMUSG00000029098	Acox3	acyl-Coenzyme A oxidase 3, pristanoyl [Source:MGI Symbol;Acc:MGI:1933156]	0.725402	0.726084	0.0493832	0.0494543	7.11097e-05	0.0338639
ENSMUSG00000049321	Zfp2	zinc finger protein 2 [Source:MGI Symbol;Acc:MGI:99167]	0.458319	0.458928	2.3149e-09	2.44964e-09	1.3474e-10	0.0339674
ENSMUSG00000053134	Supt7l	suppressor of Ty 7-like [Source:MGI Symbol;Acc:MGI:1919445]	0.310964	0.311621	7.45656e-15	8.74153e-15	1.28496e-15	0.0340948
ENSMUSG00000064181	Rab3ip	RAB3A interacting protein [Source:MGI Symbol;Acc:MGI:105933]	1.69651	1.69844	3.27747e-05	3.18887e-05	-8.86062e-07	0.0342153
ENSMUSG00000001482	Def8	differentially expressed in FDCP 8 [Source:MGI Symbol;Acc:MGI:1346331]	0.630133	0.631549	0.000221378	0.000240882	1.95046e-05	0.0342583
ENSMUSG00000034157	Cipc	CLOCK interacting protein, circadian [Source:MGI Symbol;Acc:MGI:1919185]	0.63795	0.638779	0.000885138	0.000901786	1.66476e-05	0.0343485
ENSMUSG00000040520	Manea	mannosidase, endo-alpha [Source:MGI Symbol;Acc:MGI:2444484]	0.674605	0.676095	0.00636522	0.00664449	0.000279271	0.0343643
ENSMUSG00000029426	Scarb2	scavenger receptor class B, member 2 [Source:MGI Symbol;Acc:MGI:1196458]	1.32395	1.32599	0.0271233	0.0256934	-0.00142988	0.0343733
ENSMUSG00000034006	Pqlc1	PQ loop repeat containing 1 [Source:MGI Symbol;Acc:MGI:1914193]	3.0675	3.07295	2.05202e-14	1.99972e-14	-5.23012e-16	0.034455
ENSMUSG00000052214	Opa3	optic atrophy 3 [Source:MGI Symbol;Acc:MGI:2686271]	1.54517	1.54782	0.000550062	0.000521513	-2.85483e-05	0.0346789
ENSMUSG00000087174	5530601H04Rik	RIKEN cDNA 5530601H04 gene [Source:MGI Symbol;Acc:MGI:1918695]	0.70649	0.708046	0.0307736	0.0316796	0.000905987	0.0348189
ENSMUSG00000001016	Ilf2	interleukin enhancer binding factor 2 [Source:MGI Symbol;Acc:MGI:1915031]	0.730699	0.732158	0.0149635	0.0156412	0.000677647	0.0351519
ENSMUSG00000030612	Mrpl46	mitochondrial ribosomal protein L46 [Source:MGI Symbol;Acc:MGI:1914558]	0.654102	0.655641	0.00542228	0.00576447	0.000342195	0.0352237
ENSMUSG00000022559	Fbxl6	F-box and leucine-rich repeat protein 6 [Source:MGI Symbol;Acc:MGI:1354705]	0.619879	0.621271	0.0003163	0.000345312	2.90116e-05	0.0353419
ENSMUSG00000033628	Pik3c3	phosphoinositide-3-kinase, class 3 [Source:MGI Symbol;Acc:MGI:2445019]	0.494225	0.495318	5.48353e-08	6.16363e-08	6.80101e-09	0.0353482
ENSMUSG00000020526	Znhit3	zinc finger, HIT type 3 [Source:MGI Symbol;Acc:MGI:3051596]	0.723804	0.72447	0.0399903	0.0403288	0.000338461	0.0353482
ENSMUSG00000002459	Rgs20	regulator of G-protein signaling 20 [Source:MGI Symbol;Acc:MGI:1929866]	2.16165	2.16409	6.32249e-08	6.44817e-08	1.25683e-09	0.035727
ENSMUSG00000039738	Slx4	SLX4 structure-specific endonuclease subunit homolog (S. cerevisiae) [Source:MGI Symbol;Acc:MGI:106299]	0.703546	0.704723	0.0249418	0.0251404	0.000198589	0.0358551
ENSMUSG00000022639	5330426P16Rik	RIKEN cDNA 5330426P16 gene [Source:MGI Symbol;Acc:MGI:1915440]	1.81277	1.81469	0.000337094	0.000337334	2.40507e-07	0.0361664
ENSMUSG00000018565	Elp5	elongator acetyltransferase complex subunit 5 [Source:MGI Symbol;Acc:MGI:1859017]	1.57229	1.57437	0.0014837	0.00144649	-3.72056e-05	0.0363221
ENSMUSG00000002346	Slc25a42	solute carrier family 25, member 42 [Source:MGI Symbol;Acc:MGI:1920345]	0.67556	0.677061	0.0181287	0.0187031	0.000574371	0.036324
ENSMUSG00000038122	Tbc1d32	TBC1 domain family, member 32 [Source:MGI Symbol;Acc:MGI:2442827]	0.609946	0.611254	0.0154067	0.0157097	0.000302955	0.0363769
ENSMUSG00000020638	Cmpk2	cytidine monophosphate (UMP-CMP) kinase 2, mitochondrial [Source:MGI Symbol;Acc:MGI:99830]	0.390814	0.390956	2.21241e-11	2.33736e-11	1.24948e-12	0.0367512
ENSMUSG00000019066	Rab3d	RAB3D, member RAS oncogene family [Source:MGI Symbol;Acc:MGI:97844]	0.655111	0.656612	0.000877036	0.000948896	7.18605e-05	0.036914
ENSMUSG00000036555	Iqce	IQ motif containing E [Source:MGI Symbol;Acc:MGI:1921489]	0.534994	0.535719	8.79811e-07	9.61347e-07	8.15355e-08	0.0372717
ENSMUSG00000034765	Dusp5	dual specificity phosphatase 5 [Source:MGI Symbol;Acc:MGI:2685183]	6.66526	6.68193	2.25069e-46	3.6035e-46	1.35281e-46	0.0375587
ENSMUSG00000020133	2310011J03Rik	RIKEN cDNA 2310011J03 gene [Source:MGI Symbol;Acc:MGI:1913624]	0.66741	0.667642	0.0424393	0.0424677	2.84269e-05	0.0381243
ENSMUSG00000036061	Smug1	single-strand selective monofunctional uracil DNA glycosylase [Source:MGI Symbol;Acc:MGI:1918976]	0.552806	0.554049	4.68537e-05	5.13161e-05	4.46233e-06	0.0381388
ENSMUSG00000021680	Crhbp	corticotropin releasing hormone binding protein [Source:MGI Symbol;Acc:MGI:88497]	5.10968	5.11571	1.77288e-24	1.94795e-24	1.75074e-25	0.0382775
ENSMUSG00000030983	Bccip	BRCA2 and CDKN1A interacting protein [Source:MGI Symbol;Acc:MGI:1913415]	0.740687	0.742408	0.0338878	0.0352536	0.00136587	0.0383509
ENSMUSG00000002325	Irf9	interferon regulatory factor 9 [Source:MGI Symbol;Acc:MGI:107587]	0.694143	0.695711	0.0322136	0.0330914	0.000877884	0.0383583
ENSMUSG00000022503	Nubp1	nucleotide binding protein 1 [Source:MGI Symbol;Acc:MGI:1347073]	0.609661	0.610101	0.000854797	0.000890665	3.58682e-05	0.0383877
ENSMUSG00000044629	Cnrip1	cannabinoid receptor interacting protein 1 [Source:MGI Symbol;Acc:MGI:1917505]	1.42723	1.43042	0.00480128	0.0045109	-0.000290383	0.0384292
ENSMUSG00000046947	Adck2	aarF domain containing kinase 2 [Source:MGI Symbol;Acc:MGI:1889336]	0.529389	0.530595	9.81911e-06	1.08974e-05	1.07827e-06	0.0387297
ENSMUSG00000024683	Mrpl16	mitochondrial ribosomal protein L16 [Source:MGI Symbol;Acc:MGI:2137219]	0.668869	0.669367	0.0117342	0.011953	0.000218799	0.0389408
ENSMUSG00000040620	Dhx33	DEAH (Asp-Glu-Ala-His) box polypeptide 33 [Source:MGI Symbol;Acc:MGI:2445102]	0.549288	0.550498	0.000185696	0.0001951	9.4042e-06	0.0390016
ENSMUSG00000024187	Itfg3	integrin alpha FG-GAP repeat containing 3 [Source:MGI Symbol;Acc:MGI:2146854]	0.510769	0.511978	4.66562e-06	5.39485e-06	7.29229e-07	0.0390472
ENSMUSG00000037316	Bag4	BCL2-associated athanogene 4 [Source:MGI Symbol;Acc:MGI:1914634]	0.662357	0.663533	0.0048658	0.00500536	0.000139562	0.0391543
ENSMUSG00000033706	Smyd5	SET and MYND domain containing 5 [Source:MGI Symbol;Acc:MGI:108048]	0.61534	0.615927	0.000167107	0.00017341	6.30307e-06	0.0394555
ENSMUSG00000029309	Sparcl1	SPARC-like 1 [Source:MGI Symbol;Acc:MGI:108110]	1.30891	1.31114	0.0338333	0.0323267	-0.00150658	0.0396473
ENSMUSG00000025608	Podxl	podocalyxin-like [Source:MGI Symbol;Acc:MGI:1351317]	0.427341	0.428325	4.47927e-09	5.43305e-09	9.53775e-10	0.0396983
ENSMUSG00000049086	Bmyc	brain expressed myelocytomatosis oncogene [Source:MGI Symbol;Acc:MGI:88184]	0.567723	0.568931	0.0025254	0.00263737	0.000111972	0.0397614
ENSMUSG00000062906	Hdac10	histone deacetylase 10 [Source:MGI Symbol;Acc:MGI:2158340]	0.580936	0.581227	0.000759685	0.000774067	1.43825e-05	0.0398248
ENSMUSG00000094936	Rbm4	RNA binding motif protein 4 [Source:MGI Symbol;Acc:MGI:1100865]	2.33838	2.34057	6.43215e-07	6.67254e-07	2.40387e-08	0.0400481
ENSMUSG00000014905	Dnajb9	DnaJ (Hsp40) homolog, subfamily B, member 9 [Source:MGI Symbol;Acc:MGI:1351618]	3.49885	3.50397	7.88589e-28	8.59691e-28	7.11022e-29	0.0401553
ENSMUSG00000039929	Urb1	URB1 ribosome biogenesis 1 homolog (S. cerevisiae) [Source:MGI Symbol;Acc:MGI:2146468]	0.392085	0.392903	5.6096e-08	6.0085e-08	3.989e-09	0.0402414
ENSMUSG00000022962	Gart	phosphoribosylglycinamide formyltransferase [Source:MGI Symbol;Acc:MGI:95654]	0.603487	0.604857	0.00038499	0.000409229	2.42388e-05	0.0402739
ENSMUSG00000046822	Slc39a3	solute carrier family 39 (zinc transporter), member 3 [Source:MGI Symbol;Acc:MGI:2147269]	0.76085	0.762151	0.0447436	0.0459917	0.00124812	0.040418
ENSMUSG00000033728	Lrrc14	leucine rich repeat containing 14 [Source:MGI Symbol;Acc:MGI:2445060]	0.685932	0.687539	0.00833285	0.00881073	0.000477876	0.0407997
ENSMUSG00000026858	Fam73b	family with sequence similarity 73, member B [Source:MGI Symbol;Acc:MGI:1922035]	0.591459	0.59258	1.75402e-05	1.88721e-05	1.33194e-06	0.0410046
ENSMUSG00000021846	Peli2	pellino 2 [Source:MGI Symbol;Acc:MGI:1891445]	1.50998	1.51418	0.00845036	0.00797498	-0.000475378	0.0410509
ENSMUSG00000032175	Tyk2	tyrosine kinase 2 [Source:MGI Symbol;Acc:MGI:1929470]	0.681064	0.682631	0.0144169	0.0150702	0.000653285	0.0410678
ENSMUSG00000052544	St6galnac3	ST6 (alpha-N-acetyl-neuraminyl-2,3-beta-galactosyl-1,3)-N-acetylgalactosaminide alpha-2,6-sialyltransferase 3 [Source:MGI Symbol;Acc:MGI:1341828]	1.43929	1.44053	0.0381136	0.0372665	-0.000847093	0.0411692
ENSMUSG00000020261	Slc36a1	solute carrier family 36 (proton/amino acid symporter), member 1 [Source:MGI Symbol;Acc:MGI:2445299]	0.49996	0.500787	1.40131e-08	1.54818e-08	1.46873e-09	0.0412031
ENSMUSG00000055202	Zfp811	zinc finger protein 811 [Source:MGI Symbol;Acc:MGI:2682944]	0.652634	0.653006	0.00984382	0.00983774	-6.07824e-06	0.0412882
ENSMUSG00000074220	Zfp382	zinc finger protein 382 [Source:MGI Symbol;Acc:MGI:3588204]	1.61932	1.62328	0.0292231	0.0277778	-0.00144534	0.04158
ENSMUSG00000043587	Pxylp1	2-phosphoxylose phosphatase 1 [Source:MGI Symbol;Acc:MGI:2442444]	0.684196	0.684644	0.0158984	0.0159827	8.42927e-05	0.0416667
ENSMUSG00000032305	Fam219b	family with sequence similarity 219, member B [Source:MGI Symbol;Acc:MGI:1925573]	0.577661	0.578368	6.27294e-05	6.82802e-05	5.55084e-06	0.0417188
ENSMUSG00000045538	Ddx28	DEAD (Asp-Glu-Ala-Asp) box polypeptide 28 [Source:MGI Symbol;Acc:MGI:1919236]	0.614057	0.61553	0.00185806	0.00199268	0.000134615	0.0417885
ENSMUSG00000040433	Zbtb38	zinc finger and BTB domain containing 38 [Source:MGI Symbol;Acc:MGI:2442866]	0.541767	0.5424	5.02757e-05	5.27847e-05	2.50904e-06	0.0420256
ENSMUSG00000021460	Auh	AU RNA binding protein/enoyl-coenzyme A hydratase [Source:MGI Symbol;Acc:MGI:1338011]	2.13177	2.13492	7.43731e-09	7.2943e-09	-1.43019e-10	0.0421452
ENSMUSG00000022466	Rpap3	RNA polymerase II associated protein 3 [Source:MGI Symbol;Acc:MGI:1277218]	0.589428	0.590804	8.36272e-05	9.19981e-05	8.37095e-06	0.0422654
ENSMUSG00000031730	Dhodh	dihydroorotate dehydrogenase [Source:MGI Symbol;Acc:MGI:1928378]	0.578017	0.579417	0.000230691	0.000253112	2.24206e-05	0.0424628
ENSMUSG00000048486	Fitm2	fat storage-inducing transmembrane protein 2 [Source:MGI Symbol;Acc:MGI:2444508]	0.642075	0.642954	0.00150842	0.00155519	4.67637e-05	0.0433557
ENSMUSG00000004347	Pde1c	phosphodiesterase 1C [Source:MGI Symbol;Acc:MGI:108413]	1.79528	1.80011	0.000573775	0.000539604	-3.41705e-05	0.0434405
ENSMUSG00000028893	Sesn2	sestrin 2 [Source:MGI Symbol;Acc:MGI:2651874]	3.74329	3.75073	1.10798e-17	1.10144e-17	-6.53881e-20	0.0437304
ENSMUSG00000001082	Mfsd10	major facilitator superfamily domain containing 10 [Source:MGI Symbol;Acc:MGI:1915544]	0.513156	0.513387	9.71296e-06	1.02999e-05	5.86923e-07	0.0438596
ENSMUSG00000026663	Atf6	activating transcription factor 6 [Source:MGI Symbol;Acc:MGI:1926157]	2.05222	2.05626	9.98407e-10	9.12944e-10	-8.54631e-11	0.0440092
ENSMUSG00000004568	Arhgef18	rho/rac guanine nucleotide exchange factor (GEF) 18 [Source:MGI Symbol;Acc:MGI:2142567]	0.60121	0.602595	0.000238506	0.000253333	1.48278e-05	0.0442804
ENSMUSG00000044636	Csrnp2	cysteine-serine-rich nuclear protein 2 [Source:MGI Symbol;Acc:MGI:2386852]	1.98493	1.98741	2.20396e-08	2.16965e-08	-3.43099e-10	0.0455166
ENSMUSG00000024998	Plce1	phospholipase C, epsilon 1 [Source:MGI Symbol;Acc:MGI:1921305]	2.20063	2.20264	3.65266e-08	3.69337e-08	4.07076e-10	0.0455166
ENSMUSG00000020303	Stc2	stanniocalcin 2 [Source:MGI Symbol;Acc:MGI:1316731]	3.56473	3.5699	2.23771e-13	2.17113e-13	-6.65808e-15	0.0456569
ENSMUSG00000032356	Rasgrf1	RAS protein-specific guanine nucleotide-releasing factor 1 [Source:MGI Symbol;Acc:MGI:99694]	5.46079	5.47377	4.7878e-51	4.85978e-51	7.1973e-53	0.0460506
ENSMUSG00000018809	Smyd4	SET and MYND domain containing 4 [Source:MGI Symbol;Acc:MGI:2442796]	0.722681	0.72442	0.0496245	0.0512742	0.00164963	0.0462107
ENSMUSG00000006763	Saal1	serum amyloid A-like 1 [Source:MGI Symbol;Acc:MGI:1926185]	0.614676	0.614808	0.00175163	0.00176022	8.58636e-06	0.0464468
ENSMUSG00000021973	Micu2	mitochondrial calcium uptake 2 [Source:MGI Symbol;Acc:MGI:1915764]	0.630841	0.631733	0.00114659	0.00117695	3.03551e-05	0.04662
ENSMUSG00000026627	Tmem206	transmembrane protein 206 [Source:MGI Symbol;Acc:MGI:1914200]	0.60675	0.606885	0.00120168	0.00122945	2.77697e-05	0.0468384
ENSMUSG00000048550	Thnsl1	threonine synthase-like 1 (bacterial) [Source:MGI Symbol;Acc:MGI:2139347]	0.578129	0.578848	0.000146059	0.00015249	6.43133e-06	0.0471587
ENSMUSG00000040521	Tsfm	Ts translation elongation factor, mitochondrial [Source:MGI Symbol;Acc:MGI:1913649]	0.533252	0.533348	4.57403e-05	4.67738e-05	1.03343e-06	0.0471698
ENSMUSG00000020135	Apc2	adenomatosis polyposis coli 2 [Source:MGI Symbol;Acc:MGI:1346052]	0.697541	0.698727	0.00327651	0.00341452	0.000138006	0.0473845
ENSMUSG00000032850	Rnft2	ring finger protein, transmembrane 2 [Source:MGI Symbol;Acc:MGI:2442859]	0.701794	0.7032	0.00370624	0.00394036	0.000234119	0.0474133
ENSMUSG00000032513	Gorasp1	golgi reassembly stacking protein 1 [Source:MGI Symbol;Acc:MGI:1921748]	0.669488	0.67111	0.0051216	0.00541681	0.000295214	0.0474834
ENSMUSG00000029598	Plbd2	phospholipase B domain containing 2 [Source:MGI Symbol;Acc:MGI:1919022]	0.547977	0.549308	2.16504e-06	2.46853e-06	3.03489e-07	0.0477707
ENSMUSG00000031832	Taf1c	TATA box binding protein (Tbp)-associated factor, RNA polymerase I, C [Source:MGI Symbol;Acc:MGI:109576]	0.439864	0.439803	7.02254e-08	7.43667e-08	4.1413e-09	0.0478469
ENSMUSG00000028420	Tmem38b	transmembrane protein 38B [Source:MGI Symbol;Acc:MGI:1098718]	1.68399	1.68546	0.000698904	0.000691295	-7.60908e-06	0.0481
ENSMUSG00000025817	Nudt5	nudix (nucleoside diphosphate linked moiety X)-type motif 5 [Source:MGI Symbol;Acc:MGI:1858232]	0.700592	0.702318	0.0351335	0.0363789	0.00124539	0.0481
ENSMUSG00000031723	Txnl4b	thioredoxin-like 4B [Source:MGI Symbol;Acc:MGI:2443724]	0.64528	0.645497	0.0122902	0.0122826	-7.66901e-06	0.0481464
ENSMUSG00000026273	Mterf4	mitochondrial transcription termination factor 4 [Source:MGI Symbol;Acc:MGI:1918355]	0.645312	0.646886	0.00629594	0.00662227	0.00032633	0.0483559
ENSMUSG00000024222	Fkbp5	FK506 binding protein 5 [Source:MGI Symbol;Acc:MGI:104670]	0.680848	0.682132	0.00591203	0.00626252	0.000350491	0.0483637
ENSMUSG00000029385	Ccng2	cyclin G2 [Source:MGI Symbol;Acc:MGI:1095734]	2.07739	2.08155	2.54851e-10	2.41768e-10	-1.30824e-11	0.0483816
ENSMUSG00000022305	Lrp12	low density lipoprotein-related protein 12 [Source:MGI Symbol;Acc:MGI:2443132]	1.54662	1.54917	0.00294475	0.00279839	-0.000146361	0.0483893
ENSMUSG00000026791	Slc2a8	solute carrier family 2, (facilitated glucose transporter), member 8 [Source:MGI Symbol;Acc:MGI:1860103]	0.487574	0.488718	2.65891e-06	2.98014e-06	3.21234e-07	0.0484027
ENSMUSG00000029708	Gcc1	golgi coiled coil 1 [Source:MGI Symbol;Acc:MGI:1921625]	1.50539	1.50856	0.0016632	0.00156365	-9.95557e-05	0.0484731
ENSMUSG00000045795	Whamm	WAS protein homolog associated with actin, golgi membranes and microtubules [Source:MGI Symbol;Acc:MGI:2142282]	0.642381	0.642551	0.00528313	0.00533585	5.27286e-05	0.0485909
ENSMUSG00000059183	Mtfmt	mitochondrial methionyl-tRNA formyltransferase [Source:MGI Symbol;Acc:MGI:1916856]	0.420883	0.42189	6.2147e-09	7.30531e-09	1.09062e-09	0.0486381
ENSMUSG00000002486	Tchp	trichoplein, keratin filament binding [Source:MGI Symbol;Acc:MGI:1925082]	0.645397	0.647013	0.00774957	0.00821553	0.000465959	0.0486618
ENSMUSG00000027774	Gfm1	G elongation factor, mitochondrial 1 [Source:MGI Symbol;Acc:MGI:107339]	0.741903	0.742719	0.0389414	0.0393594	0.000418046	0.0487646
ENSMUSG00000048388	Fam171b	family with sequence similarity 171, member B [Source:MGI Symbol;Acc:MGI:2444579]	1.51754	1.51984	0.00238562	0.0022355	-0.000150119	0.0487852
ENSMUSG00000031799	Tpm4	tropomyosin 4 [Source:MGI Symbol;Acc:MGI:2449202]	6.22463	6.2362	2.16948e-35	2.03207e-35	-1.3741e-36	0.04884
ENSMUSG00000026463	Atp2b4	ATPase, Ca++ transporting, plasma membrane 4 [Source:MGI Symbol;Acc:MGI:88111]	1.41564	1.41755	0.0235094	0.0223827	-0.00112672	0.0489899
ENSMUSG00000000531	Grasp	GRP1 (general receptor for phosphoinositides 1)-associated scaffold protein [Source:MGI Symbol;Acc:MGI:1860303]	13.0449	13.0765	2.22103e-76	2.63884e-76	4.1781e-77	0.0490864
ENSMUSG00000058979	Cecr5	cat eye syndrome chromosome region, candidate 5 [Source:MGI Symbol;Acc:MGI:2136976]	0.603885	0.605379	0.00205533	0.0022073	0.000151964	0.049456
ENSMUSG00000032251	Irak1bp1	interleukin-1 receptor-associated kinase 1 binding protein 1 [Source:MGI Symbol;Acc:MGI:1929475]	1.7113	1.7125	0.00081432	0.000826719	1.23991e-05	0.0497018
ENSMUSG00000031939	Taf1d	TATA box binding protein (Tbp)-associated factor, RNA polymerase I, D [Source:MGI Symbol;Acc:MGI:1922566]	1.7867	1.78995	2.05025e-05	1.91393e-05	-1.36321e-06	0.0498504
ENSMUSG00000018974	Sart3	squamous cell carcinoma antigen recognized by T cells 3 [Source:MGI Symbol;Acc:MGI:1858230]	0.730128	0.731963	0.0188327	0.0198398	0.00100713	0.0501693
ENSMUSG00000001630	Stk38l	serine/threonine kinase 38 like [Source:MGI Symbol;Acc:MGI:1922250]	3.06063	3.06738	5.42986e-19	5.03778e-19	-3.92077e-20	0.0501756
ENSMUSG00000025417	Pip4k2c	phosphatidylinositol-5-phosphate 4-kinase, type II, gamma [Source:MGI Symbol;Acc:MGI:2152214]	0.677278	0.678953	0.00474608	0.0050804	0.000334319	0.0504796
ENSMUSG00000031370	Zrsr2	zinc finger (CCCH type), RNA binding motif and serine/arginine rich 2 [Source:MGI Symbol;Acc:MGI:103287]	1.3318	1.33363	0.027188	0.0260127	-0.00117527	0.0505093
ENSMUSG00000036880	Acaa2	acetyl-Coenzyme A acyltransferase 2 (mitochondrial 3-oxoacyl-Coenzyme A thiolase) [Source:MGI Symbol;Acc:MGI:1098623]	0.558411	0.559821	0.000405288	0.000446722	4.14339e-05	0.0517331
ENSMUSG00000039050	Osbpl2	oxysterol binding protein-like 2 [Source:MGI Symbol;Acc:MGI:2442832]	0.630899	0.632032	0.000113264	0.000123015	9.75045e-06	0.052064
ENSMUSG00000046556	Zfp319	zinc finger protein 319 [Source:MGI Symbol;Acc:MGI:1890618]	0.584974	0.58592	0.000186216	0.000194484	8.26871e-06	0.0520743
ENSMUSG00000025077	Dclre1a	DNA cross-link repair 1A, PSO2 homolog (S. cerevisiae) [Source:MGI Symbol;Acc:MGI:1930042]	1.57787	1.57888	0.0186223	0.0181878	-0.000434464	0.0523834
ENSMUSG00000044066	Cep68	centrosomal protein 68 [Source:MGI Symbol;Acc:MGI:2667663]	0.434143	0.43516	7.64583e-10	8.67552e-10	1.02969e-10	0.0525118
ENSMUSG00000026600	Soat1	sterol O-acyltransferase 1 [Source:MGI Symbol;Acc:MGI:104665]	2.1147	2.11657	1.82758e-06	1.74344e-06	-8.41356e-08	0.0530786
ENSMUSG00000046432	Ngfrap1	nerve growth factor receptor (TNFRSF16) associated protein 1 [Source:MGI Symbol;Acc:MGI:1338016]	1.37834	1.38038	0.0484621	0.0466221	-0.00183992	0.0531941
ENSMUSG00000026181	Ppm1f	protein phosphatase 1F (PP2C domain containing) [Source:MGI Symbol;Acc:MGI:1918464]	0.344692	0.345133	1.42482e-16	1.80516e-16	3.80342e-17	0.0533428
ENSMUSG00000001065	Zfp276	zinc finger protein (C2H2 type) 276 [Source:MGI Symbol;Acc:MGI:1888495]	0.707147	0.708113	0.0183472	0.0188488	0.000501659	0.0533476
ENSMUSG00000009566	Fpgs	folylpolyglutamyl synthetase [Source:MGI Symbol;Acc:MGI:95576]	0.548474	0.549897	0.00048875	0.000533091	4.43413e-05	0.0535045
ENSMUSG00000029446	Psph	phosphoserine phosphatase [Source:MGI Symbol;Acc:MGI:97788]	1.56882	1.57005	0.00692961	0.00678738	-0.000142233	0.0535865
ENSMUSG00000028318	Polr1e	polymerase (RNA) I polypeptide E [Source:MGI Symbol;Acc:MGI:1929022]	0.545801	0.547153	0.000202695	0.000218193	1.54975e-05	0.0535906
ENSMUSG00000048721	Fndc9	fibronectin type III domain containing 9 [Source:MGI Symbol;Acc:MGI:2443410]	9.77175	9.78158	2.38847e-74	3.7427e-74	1.35423e-74	0.0541883
ENSMUSG00000028629	Exo5	exonuclease 5 [Source:MGI Symbol;Acc:MGI:1920422]	0.492973	0.494239	5.93664e-06	6.76875e-06	8.32111e-07	0.0543183
ENSMUSG00000024570	Rbfa	ribosome binding factor A [Source:MGI Symbol;Acc:MGI:1915981]	0.537725	0.539091	0.000179842	0.000197159	1.73166e-05	0.0543478
ENSMUSG00000036411	9530077C05Rik	RIKEN cDNA 9530077C05 gene [Source:MGI Symbol;Acc:MGI:1915533]	1.94615	1.95206	2.82551e-05	2.63707e-05	-1.8844e-06	0.0546747
ENSMUSG00000087141	Plcxd2	phosphatidylinositol-specific phospholipase C, X domain containing 2 [Source:MGI Symbol;Acc:MGI:3647874]	2.0186	2.02146	2.08505e-06	1.92007e-06	-1.64975e-07	0.0548058
ENSMUSG00000061186	Sfmbt2	Scm-like with four mbt domains 2 [Source:MGI Symbol;Acc:MGI:2447794]	2.40846	2.4161	7.32374e-09	6.96059e-09	-3.63151e-10	0.0548847
ENSMUSG00000000148	Brat1	BRCA1-associated ATM activator 1 [Source:MGI Symbol;Acc:MGI:1891679]	0.252217	0.252834	5.24649e-25	7.9317e-25	2.68521e-25	0.0550055
ENSMUSG00000042099	Kank3	KN motif and ankyrin repeat domains 3 [Source:MGI Symbol;Acc:MGI:1098615]	0.582537	0.584108	0.00293042	0.00313702	0.000206602	0.0552181
ENSMUSG00000030335	Mrpl51	mitochondrial ribosomal protein L51 [Source:MGI Symbol;Acc:MGI:1913743]	0.619627	0.620441	0.000739557	0.000778962	3.94053e-05	0.0553403
ENSMUSG00000072946	Ptgr2	prostaglandin reductase 2 [Source:MGI Symbol;Acc:MGI:1916372]	0.659444	0.661131	0.0126878	0.0133707	0.000682968	0.0555556
ENSMUSG00000025092	Hspa12a	heat shock protein 12A [Source:MGI Symbol;Acc:MGI:1920692]	0.677379	0.678225	0.00219894	0.00222902	3.00794e-05	0.0557434
ENSMUSG00000034336	Ina	internexin neuronal intermediate filament protein, alpha [Source:MGI Symbol;Acc:MGI:96568]	2.38769	2.39121	7.94505e-14	8.15013e-14	2.05089e-15	0.0557771
ENSMUSG00000018451	6330403K07Rik	RIKEN cDNA 6330403K07 gene [Source:MGI Symbol;Acc:MGI:1918001]	0.704919	0.706161	0.0125267	0.013058	0.000531368	0.0560493
ENSMUSG00000041890	Git2	G protein-coupled receptor kinase-interactor 2 [Source:MGI Symbol;Acc:MGI:1347053]	0.686292	0.688092	0.00835062	0.00884803	0.000497404	0.0572847
ENSMUSG00000032020	Ubash3b	ubiquitin associated and SH3 domain containing, B [Source:MGI Symbol;Acc:MGI:1920078]	1.91579	1.91912	8.54026e-08	8.07848e-08	-4.61781e-09	0.0572869
ENSMUSG00000028671	Gale	galactose-4-epimerase, UDP [Source:MGI Symbol;Acc:MGI:1921496]	0.525804	0.527189	0.000138646	0.000156213	1.75671e-05	0.0573723
ENSMUSG00000032609	Klhdc8b	kelch domain containing 8B [Source:MGI Symbol;Acc:MGI:1925517]	0.63655	0.638301	0.00135831	0.00152326	0.000164948	0.0575457
ENSMUSG00000042743	Sgtb	small glutamine-rich tetratricopeptide repeat (TPR)-containing, beta [Source:MGI Symbol;Acc:MGI:2444615]	2.23624	2.23958	2.81636e-13	2.56955e-13	-2.46806e-14	0.0578792
ENSMUSG00000060380	C030014I23Rik	RIKEN cDNA C030014I23 gene [Source:MGI Symbol;Acc:MGI:1924631]	0.552718	0.554133	0.000295958	0.000326512	3.05533e-05	0.0581058
ENSMUSG00000024660	Incenp	inner centromere protein [Source:MGI Symbol;Acc:MGI:1313288]	0.4815	0.481263	1.72926e-05	1.8191e-05	8.98401e-07	0.0581734
ENSMUSG00000085148	Mir22hg	Mir22 host gene (non-protein coding) [Source:MGI Symbol;Acc:MGI:1914348]	3.12799	3.13245	1.05097e-22	1.15286e-22	1.01892e-23	0.0583703
ENSMUSG00000005907	Pex1	peroxisomal biogenesis factor 1 [Source:MGI Symbol;Acc:MGI:1918632]	0.556665	0.557275	0.000141231	0.000146987	5.75547e-06	0.0584112
ENSMUSG00000028961	Pgd	phosphogluconate dehydrogenase [Source:MGI Symbol;Acc:MGI:97553]	0.681567	0.682703	0.00599048	0.0063192	0.000328719	0.0585001
ENSMUSG00000027162	Lin7c	lin-7 homolog C (C. elegans) [Source:MGI Symbol;Acc:MGI:1330839]	1.35796	1.36037	0.0401895	0.0380897	-0.00209978	0.0588801
ENSMUSG00000046572	Zfp518b	zinc finger protein 518B [Source:MGI Symbol;Acc:MGI:2140750]	0.641865	0.643619	0.00857992	0.00900607	0.000426147	0.0589449
ENSMUSG00000087620	5330434G04Rik	RIKEN cDNA 5330434G04 gene [Source:MGI Symbol;Acc:MGI:1925519]	3.6666	3.67014	1.84518e-15	1.7046e-15	-1.40582e-16	0.0590667
ENSMUSG00000034472	Rasd2	RASD family, member 2 [Source:MGI Symbol;Acc:MGI:1922391]	0.685171	0.686946	0.0494962	0.0511332	0.00163705	0.059312
ENSMUSG00000024191	Bnip1	BCL2/adenovirus E1B interacting protein 1 [Source:MGI Symbol;Acc:MGI:109328]	0.532997	0.533606	6.50368e-06	6.98352e-06	4.79834e-07	0.0593472
ENSMUSG00000021189	Atxn3	ataxin 3 [Source:MGI Symbol;Acc:MGI:1099442]	0.552066	0.553402	0.000599342	0.000621659	2.23165e-05	0.0593707
ENSMUSG00000050505	Pcdh20	protocadherin 20 [Source:MGI Symbol;Acc:MGI:2443376]	3.39332	3.40131	9.03674e-19	6.81024e-19	-2.2265e-19	0.0596756
ENSMUSG00000051111	Sv2c	synaptic vesicle glycoprotein 2c [Source:MGI Symbol;Acc:MGI:1922459]	4.60964	4.62228	1.73047e-42	1.60353e-42	-1.26937e-43	0.0598509
ENSMUSG00000039307	Hexdc	hexosaminidase (glycosyl hydrolase family 20, catalytic domain) containing [Source:MGI Symbol;Acc:MGI:3605542]	0.72749	0.728249	0.0276805	0.0282321	0.000551621	0.0602482
ENSMUSG00000073434	Wdr90	WD repeat domain 90 [Source:MGI Symbol;Acc:MGI:1921267]	2.93349	2.93817	3.37052e-21	3.04829e-21	-3.22223e-22	0.0602637
ENSMUSG00000037679	Inf2	inverted formin, FH2 and WH2 domain containing [Source:MGI Symbol;Acc:MGI:1917685]	0.427417	0.427601	7.15732e-11	7.72524e-11	5.67915e-12	0.0603258
ENSMUSG00000027775	Mfsd1	major facilitator superfamily domain containing 1 [Source:MGI Symbol;Acc:MGI:1914118]	0.727995	0.729047	0.040602	0.0410062	0.000404242	0.0603865
ENSMUSG00000051652	Lrrc3	leucine rich repeat containing 3 [Source:MGI Symbol;Acc:MGI:2447899]	0.526077	0.527077	2.67202e-07	3.02851e-07	3.56488e-08	0.0604869
ENSMUSG00000063439	B9d2	B9 protein domain 2 [Source:MGI Symbol;Acc:MGI:2387643]	0.653563	0.653603	0.0224947	0.0223365	-0.000158211	0.0608273
ENSMUSG00000059552	Trp53	transformation related protein 53 [Source:MGI Symbol;Acc:MGI:98834]	0.669387	0.671156	0.00559643	0.00598555	0.000389118	0.0612182
ENSMUSG00000029270	Fam69a	family with sequence similarity 69, member A [Source:MGI Symbol;Acc:MGI:1914516]	0.70457	0.705545	0.00930554	0.00957253	0.000266988	0.0617379
ENSMUSG00000004451	Ralb	v-ral simian leukemia viral oncogene homolog B (ras related) [Source:MGI Symbol;Acc:MGI:1927244]	0.539619	0.541055	1.49721e-05	1.71426e-05	2.17045e-06	0.061862
ENSMUSG00000025159	Mms19	MMS19 (MET18 S. cerevisiae) [Source:MGI Symbol;Acc:MGI:1919449]	0.752167	0.75337	0.0384616	0.0390897	0.000628131	0.0618735
ENSMUSG00000020275	Rel	reticuloendotheliosis oncogene [Source:MGI Symbol;Acc:MGI:97897]	6.70396	6.72552	2.57742e-47	2.31301e-47	-2.64411e-48	0.0619195
ENSMUSG00000036086	Zranb3	zinc finger, RAN-binding domain containing 3 [Source:MGI Symbol;Acc:MGI:1918362]	0.516705	0.518003	4.88811e-05	5.37518e-05	4.87062e-06	0.0619195
ENSMUSG00000013846	St3gal1	ST3 beta-galactoside alpha-2,3-sialyltransferase 1 [Source:MGI Symbol;Acc:MGI:98304]	0.6795	0.681041	0.00256255	0.00271664	0.000154087	0.0620622
ENSMUSG00000022893	Adamts1	a disintegrin-like and metallopeptidase (reprolysin type) with thrombospondin type 1 motif, 1 [Source:MGI Symbol;Acc:MGI:109249]	41.3688	41.4697	1.61015e-188	4.97396e-188	3.3638e-188	0.0622329
ENSMUSG00000019916	P4ha1	procollagen-proline, 2-oxoglutarate 4-dioxygenase (proline 4-hydroxylase), alpha 1 polypeptide [Source:MGI Symbol;Acc:MGI:97463]	1.61685	1.6189	0.00305497	0.00297281	-8.21533e-05	0.0623131
ENSMUSG00000054263	Lifr	leukemia inhibitory factor receptor [Source:MGI Symbol;Acc:MGI:96788]	1.41032	1.4123	0.0261137	0.0250736	-0.0010401	0.0623182
ENSMUSG00000002280	Narfl	nuclear prelamin A recognition factor-like [Source:MGI Symbol;Acc:MGI:1914813]	0.610807	0.61249	0.000798627	0.000867689	6.90626e-05	0.0628536
ENSMUSG00000028479	Gne	glucosamine (UDP-N-acetyl)-2-epimerase/N-acetylmannosamine kinase [Source:MGI Symbol;Acc:MGI:1354951]	0.583538	0.585071	0.000195068	0.000211234	1.6166e-05	0.062903
ENSMUSG00000027508	Pag1	phosphoprotein associated with glycosphingolipid microdomains 1 [Source:MGI Symbol;Acc:MGI:2443160]	2.49271	2.4972	5.85628e-11	5.45644e-11	-3.99844e-12	0.0631778
ENSMUSG00000034748	Sirt6	sirtuin 6 [Source:MGI Symbol;Acc:MGI:1354161]	0.636511	0.638273	0.00210116	0.00226546	0.000164302	0.0632911
ENSMUSG00000049305	Ccdc71	coiled-coil domain containing 71 [Source:MGI Symbol;Acc:MGI:1919704]	0.406806	0.407422	2.98662e-11	3.53108e-11	5.44468e-12	0.0633312
ENSMUSG00000032417	Rwdd2a	RWD domain containing 2A [Source:MGI Symbol;Acc:MGI:1916769]	0.592433	0.593923	0.00294869	0.00313056	0.000181873	0.0637755
ENSMUSG00000019235	Rps6kl1	ribosomal protein S6 kinase-like 1 [Source:MGI Symbol;Acc:MGI:2443413]	0.692949	0.694164	0.0100602	0.0104631	0.000402827	0.0637755
ENSMUSG00000019763	Rmnd1	required for meiotic nuclear division 1 homolog (S. cerevisiae) [Source:MGI Symbol;Acc:MGI:1913334]	0.636052	0.637765	0.00892049	0.00942991	0.000509415	0.0645578
ENSMUSG00000020834	Dhrs13	dehydrogenase/reductase (SDR family) member 13 [Source:MGI Symbol;Acc:MGI:1917701]	0.423046	0.424144	7.35754e-10	9.06144e-10	1.7039e-10	0.0648088
ENSMUSG00000052676	Zmat1	zinc finger, matrin type 1 [Source:MGI Symbol;Acc:MGI:2442284]	0.530141	0.531467	0.000889791	0.000937917	4.81268e-05	0.0648508
ENSMUSG00000061353	Cxcl12	chemokine (C-X-C motif) ligand 12 [Source:MGI Symbol;Acc:MGI:103556]	2.82898	2.8352	5.67441e-14	5.90081e-14	2.26407e-15	0.066072
ENSMUSG00000026958	Dpp7	dipeptidylpeptidase 7 [Source:MGI Symbol;Acc:MGI:1933213]	0.602905	0.602815	0.000668795	0.000664235	-4.55997e-06	0.0666889
ENSMUSG00000028228	Cpne3	copine III [Source:MGI Symbol;Acc:MGI:1917818]	2.05532	2.06317	0.000116654	0.000110789	-5.86486e-06	0.0668449
ENSMUSG00000036327	Qsox2	quiescin Q6 sulfhydryl oxidase 2 [Source:MGI Symbol;Acc:MGI:2387194]	0.375631	0.375718	6.36393e-12	6.57538e-12	2.11458e-13	0.0670241
ENSMUSG00000057469	E2f6	E2F transcription factor 6 [Source:MGI Symbol;Acc:MGI:1354159]	1.80803	1.80903	2.16447e-05	2.15242e-05	-1.20489e-07	0.0670691
ENSMUSG00000042992	Loh12cr1	loss of heterozygosity, 12, chromosomal region 1 homolog (human) [Source:MGI Symbol;Acc:MGI:1915024]	0.494972	0.494901	1.99507e-05	2.03618e-05	4.11094e-07	0.0671141
ENSMUSG00000027676	Ccdc39	coiled-coil domain containing 39 [Source:MGI Symbol;Acc:MGI:1289263]	0.613221	0.614855	0.0146031	0.0150014	0.000398258	0.0671742
ENSMUSG00000043311	D17H6S53E	DNA segment, Chr 17, human D6S53E [Source:MGI Symbol;Acc:MGI:90673]	0.605145	0.604893	0.00905435	0.00896889	-8.54619e-05	0.0677048
ENSMUSG00000032349	Elovl5	ELOVL family member 5, elongation of long chain fatty acids (yeast) [Source:MGI Symbol;Acc:MGI:1916051]	2.40428	2.40738	6.60929e-14	6.38292e-14	-2.26366e-15	0.0677369
ENSMUSG00000036197	Gxylt1	glucoside xylosyltransferase 1 [Source:MGI Symbol;Acc:MGI:2684933]	1.92525	1.92896	7.1572e-06	6.74556e-06	-4.11644e-07	0.0680272
ENSMUSG00000025962	Fastkd2	FAST kinase domains 2 [Source:MGI Symbol;Acc:MGI:1922869]	0.545384	0.546889	2.47179e-05	2.79156e-05	3.19774e-06	0.0680735
ENSMUSG00000005374	Tbl2	transducin (beta)-like 2 [Source:MGI Symbol;Acc:MGI:1351652]	0.708441	0.709778	0.0171246	0.0176767	0.00055216	0.0682905
ENSMUSG00000014554	Dguok	deoxyguanosine kinase [Source:MGI Symbol;Acc:MGI:1351602]	0.242946	0.243557	2.422e-17	3.13434e-17	7.12334e-18	0.0683995
ENSMUSG00000044352	Sowaha	sosondowah ankyrin repeat domain family member A [Source:MGI Symbol;Acc:MGI:2687280]	0.497085	0.498446	1.69188e-06	1.99562e-06	3.03737e-07	0.0685871
ENSMUSG00000038456	Dennd2a	DENN/MADD domain containing 2A [Source:MGI Symbol;Acc:MGI:2444961]	2.48789	2.49175	9.32822e-10	9.9368e-10	6.08577e-11	0.0687285
ENSMUSG00000025245	Lztfl1	leucine zipper transcription factor-like 1 [Source:MGI Symbol;Acc:MGI:1934860]	0.689033	0.6901	0.0158422	0.0162252	0.000382992	0.0693413
ENSMUSG00000031749	St3gal2	ST3 beta-galactoside alpha-2,3-sialyltransferase 2 [Source:MGI Symbol;Acc:MGI:99427]	0.731764	0.733426	0.0133181	0.0140341	0.000716015	0.0693481
ENSMUSG00000022994	Adcy6	adenylate cyclase 6 [Source:MGI Symbol;Acc:MGI:87917]	0.508813	0.509881	5.27575e-08	5.76952e-08	4.93774e-09	0.0695008
ENSMUSG00000027350	Chgb	chromogranin B [Source:MGI Symbol;Acc:MGI:88395]	1.4177	1.41998	0.0049649	0.00473263	-0.000232266	0.0697433
ENSMUSG00000038510	Rpf2	ribosome production factor 2 homolog (S. cerevisiae) [Source:MGI Symbol;Acc:MGI:1914489]	0.634925	0.634882	0.00123717	0.00124676	9.58543e-06	0.069979
ENSMUSG00000036430	Tbcc	tubulin-specific chaperone C [Source:MGI Symbol;Acc:MGI:1919976]	0.50775	0.509126	4.1875e-06	4.7998e-06	6.123e-07	0.0701754
ENSMUSG00000020409	Slu7	SLU7 splicing factor homolog (S. cerevisiae) [Source:MGI Symbol;Acc:MGI:2385598]	0.690832	0.691233	0.00736888	0.00748164	0.000112767	0.0702988
ENSMUSG00000040482	Dxo	decapping exoribonuclease [Source:MGI Symbol;Acc:MGI:1890444]	3.28129	3.28897	1.18503e-18	1.16602e-18	-1.90089e-20	0.0703482
ENSMUSG00000047719	Ubiad1	UbiA prenyltransferase domain containing 1 [Source:MGI Symbol;Acc:MGI:1918957]	0.480777	0.480678	1.18502e-05	1.20489e-05	1.9871e-07	0.0704225
ENSMUSG00000018372	Cep95	centrosomal protein 95 [Source:MGI Symbol;Acc:MGI:2443502]	0.53322	0.534644	0.000190605	0.000208723	1.81185e-05	0.0708215
ENSMUSG00000037287	Tbcel	tubulin folding cofactor E-like [Source:MGI Symbol;Acc:MGI:1925543]	0.613125	0.613863	0.001422	0.00144203	2.0032e-05	0.0712124
ENSMUSG00000036632	Alg5	asparagine-linked glycosylation 5 (dolichyl-phosphate beta-glucosyltransferase) [Source:MGI Symbol;Acc:MGI:1913498]	0.668683	0.669553	0.00842637	0.0086849	0.000258539	0.0712758
ENSMUSG00000038943	Prc1	protein regulator of cytokinesis 1 [Source:MGI Symbol;Acc:MGI:1858961]	3.05987	3.06216	7.08428e-12	7.54609e-12	4.61807e-13	0.0713267
ENSMUSG00000024180	Tmem8	transmembrane protein 8 (five membrane-spanning domains) [Source:MGI Symbol;Acc:MGI:1926283]	0.601458	0.603173	0.00380942	0.00409116	0.000281741	0.0714796
ENSMUSG00000020810	Cygb	cytoglobin [Source:MGI Symbol;Acc:MGI:2149481]	0.668338	0.67028	0.0102397	0.0109878	0.000748062	0.071736
ENSMUSG00000059991	Nptx2	neuronal pentraxin 2 [Source:MGI Symbol;Acc:MGI:1858209]	11.8001	11.8222	1.98719e-11	1.91027e-11	-7.69167e-13	0.0718016
ENSMUSG00000022865	Cxadr	coxsackie virus and adenovirus receptor [Source:MGI Symbol;Acc:MGI:1201679]	1.92437	1.92741	1.16946e-07	1.0661e-07	-1.03362e-08	0.07196
ENSMUSG00000020476	Dbnl	drebrin-like [Source:MGI Symbol;Acc:MGI:700006]	0.610199	0.610882	5.86608e-05	6.34488e-05	4.78802e-06	0.0720721
ENSMUSG00000035245	Eogt	EGF domain-specific O-linked N-acetylglucosamine (GlcNAc) transferase [Source:MGI Symbol;Acc:MGI:2141669]	0.506468	0.50782	8.06093e-05	8.90082e-05	8.39891e-06	0.0723589
ENSMUSG00000029338	Antxr2	anthrax toxin receptor 2 [Source:MGI Symbol;Acc:MGI:1919164]	8.73789	8.74195	2.40534e-36	3.57547e-36	1.17014e-36	0.0724113
ENSMUSG00000028360	Slc44a5	solute carrier family 44, member 5 [Source:MGI Symbol;Acc:MGI:3035141]	0.560128	0.560832	0.00112649	0.00117541	4.89244e-05	0.0726744
ENSMUSG00000009828	Ick	intestinal cell kinase [Source:MGI Symbol;Acc:MGI:1934157]	0.723837	0.724949	0.0279287	0.0282144	0.000285654	0.0729501
ENSMUSG00000024007	Ppil1	peptidylprolyl isomerase (cyclophilin)-like 1 [Source:MGI Symbol;Acc:MGI:1916066]	0.616078	0.61787	0.00163958	0.00181423	0.00017465	0.0732422
ENSMUSG00000079442	St6galnac4	ST6 (alpha-N-acetyl-neuraminyl-2,3-beta-galactosyl-1,3)-N-acetylgalactosaminide alpha-2,6-sialyltransferase 4 [Source:MGI Symbol;Acc:MGI:1341894]	0.588282	0.589232	0.000127064	0.000136536	9.47216e-06	0.0733676
ENSMUSG00000051335	Gfod1	glucose-fructose oxidoreductase domain containing 1 [Source:MGI Symbol;Acc:MGI:2145304]	3.63685	3.64331	6.95656e-34	6.17689e-34	-7.79666e-35	0.0736278
ENSMUSG00000027347	Rasgrp1	RAS guanyl releasing protein 1 [Source:MGI Symbol;Acc:MGI:1314635]	1.64797	1.65195	6.23473e-05	5.64497e-05	-5.89765e-06	0.073692
ENSMUSG00000031985	Gnpat	glyceronephosphate O-acyltransferase [Source:MGI Symbol;Acc:MGI:1343460]	0.666817	0.668715	0.00122806	0.00134752	0.000119456	0.073692
ENSMUSG00000024645	Timm21	tranlocase of inner mitochondrial membrane 21 [Source:MGI Symbol;Acc:MGI:1920595]	0.612445	0.614131	0.0053141	0.00565854	0.000344448	0.0739098
ENSMUSG00000019822	Smpd2	sphingomyelin phosphodiesterase 2, neutral [Source:MGI Symbol;Acc:MGI:1278330]	0.645071	0.646962	0.0390905	0.0404627	0.0013722	0.0740741
ENSMUSG00000032834	Pwp2	PWP2 periodic tryptophan protein homolog (yeast) [Source:MGI Symbol;Acc:MGI:1341200]	0.338999	0.339878	1.4783e-15	1.80496e-15	3.26661e-16	0.0744232
ENSMUSG00000027650	Tti1	TELO2 interacting protein 1 [Source:MGI Symbol;Acc:MGI:1922675]	0.283048	0.283121	1.42482e-16	1.33257e-16	-9.22553e-18	0.0744602
ENSMUSG00000017314	Mpp2	membrane protein, palmitoylated 2 (MAGUK p55 subfamily member 2) [Source:MGI Symbol;Acc:MGI:1858257]	1.44444	1.44714	0.00485481	0.00459145	-0.000263359	0.0746906
ENSMUSG00000062761	Zfp512	zinc finger protein 512 [Source:MGI Symbol;Acc:MGI:1917345]	0.746136	0.747615	0.024593	0.0254111	0.000818167	0.0748783
ENSMUSG00000038010	Ccdc138	coiled-coil domain containing 138 [Source:MGI Symbol;Acc:MGI:1923388]	1.5829	1.5834	0.00970742	0.00964245	-6.4971e-05	0.075358
ENSMUSG00000021959	Lats2	large tumor suppressor 2 [Source:MGI Symbol;Acc:MGI:1354386]	6.36198	6.37372	1.18199e-37	9.62954e-38	-2.19039e-38	0.075431
ENSMUSG00000038888	Ctu1	cytosolic thiouridylase subunit 1 homolog (S. pombe) [Source:MGI Symbol;Acc:MGI:2385277]	0.429839	0.431048	1.88254e-08	2.24205e-08	3.59513e-09	0.076365
ENSMUSG00000086859	Snhg20	small nucleolar RNA host gene 20 [Source:MGI Symbol;Acc:MGI:1924222]	0.609036	0.61063	0.0164374	0.0170085	0.000571091	0.0768049
ENSMUSG00000034152	Exoc3	exocyst complex component 3 [Source:MGI Symbol;Acc:MGI:2443972]	0.739825	0.740805	0.0221557	0.0224877	0.000332029	0.0771159
ENSMUSG00000020892	Aloxe3	arachidonate lipoxygenase 3 [Source:MGI Symbol;Acc:MGI:1345140]	5.15473	5.18617	2.26908e-16	1.45847e-16	-8.10606e-17	0.0771605
ENSMUSG00000003680	Taf6l	TAF6-like RNA polymerase II, p300/CBP-associated factor (PCAF)-associated factor [Source:MGI Symbol;Acc:MGI:2444957]	0.555127	0.556647	6.42223e-05	7.12505e-05	7.02821e-06	0.0775494
ENSMUSG00000062937	Mtap	methylthioadenosine phosphorylase [Source:MGI Symbol;Acc:MGI:1914152]	1.47807	1.48303	0.0325295	0.0307424	-0.00178712	0.0775795
ENSMUSG00000023027	Atf1	activating transcription factor 1 [Source:MGI Symbol;Acc:MGI:1298366]	1.53276	1.53344	0.0238791	0.0236288	-0.000250317	0.0778816
ENSMUSG00000028430	Nol6	nucleolar protein family 6 (RNA-associated) [Source:MGI Symbol;Acc:MGI:2140151]	0.665115	0.66601	0.00060913	0.000636351	2.72216e-05	0.0779626
ENSMUSG00000090112	Shprh	SNF2 histone linker PHD RING helicase [Source:MGI Symbol;Acc:MGI:1917581]	0.51877	0.519425	0.000118241	0.000123809	5.56801e-06	0.077997
ENSMUSG00000004356	Utp20	UTP20, small subunit (SSU) processome component, homolog (yeast) [Source:MGI Symbol;Acc:MGI:1917933]	0.58717	0.587863	0.00239674	0.00239091	-5.83342e-06	0.0782932
ENSMUSG00000029507	Pus1	pseudouridine synthase 1 [Source:MGI Symbol;Acc:MGI:1929237]	0.565784	0.567502	0.00204688	0.00220772	0.000160839	0.0783085
ENSMUSG00000020592	Sdc1	syndecan 1 [Source:MGI Symbol;Acc:MGI:1349162]	1.57576	1.58134	0.0120735	0.0113479	-0.00072564	0.0784314
ENSMUSG00000032902	Slc16a1	solute carrier family 16 (monocarboxylic acid transporters), member 1 [Source:MGI Symbol;Acc:MGI:106013]	11.9885	12.0202	7.78946e-115	8.46064e-115	6.71174e-116	0.078764
ENSMUSG00000031563	Wwc2	WW, C2 and coiled-coil domain containing 2 [Source:MGI Symbol;Acc:MGI:1261872]	0.621564	0.623345	0.000315549	0.000345086	2.95373e-05	0.0788892
ENSMUSG00000038127	Ccdc50	coiled-coil domain containing 50 [Source:MGI Symbol;Acc:MGI:1914751]	1.43222	1.43357	0.0241946	0.0232779	-0.000916726	0.0789216
ENSMUSG00000034532	Fbxo16	F-box protein 16 [Source:MGI Symbol;Acc:MGI:1354706]	0.598727	0.600377	0.0041627	0.00444941	0.000286716	0.0789266
ENSMUSG00000029283	Cdc7	cell division cycle 7 (S. cerevisiae) [Source:MGI Symbol;Acc:MGI:1309511]	0.558626	0.560099	0.000352764	0.00037021	1.74457e-05	0.0789889
ENSMUSG00000030513	Pcsk6	proprotein convertase subtilisin/kexin type 6 [Source:MGI Symbol;Acc:MGI:102897]	2.29996	2.30825	5.5787e-07	5.35653e-07	-2.22173e-08	0.0792393
ENSMUSG00000031530	Dusp4	dual specificity phosphatase 4 [Source:MGI Symbol;Acc:MGI:2442191]	8.54443	8.56064	8.73491e-88	1.34879e-87	4.75302e-88	0.0794485
ENSMUSG00000020653	Klf11	Kruppel-like factor 11 [Source:MGI Symbol;Acc:MGI:2653368]	0.258708	0.259432	5.08532e-13	6.40548e-13	1.32016e-13	0.0802568
ENSMUSG00000037890	Wdr19	WD repeat domain 19 [Source:MGI Symbol;Acc:MGI:2443231]	0.400992	0.401688	9.45136e-10	1.42232e-09	4.77186e-10	0.0803859
ENSMUSG00000020272	Stk10	serine/threonine kinase 10 [Source:MGI Symbol;Acc:MGI:1099439]	2.9544	2.96131	1.801e-12	1.89094e-12	8.99444e-14	0.0806127
ENSMUSG00000040464	Gtpbp10	GTP-binding protein 10 (putative) [Source:MGI Symbol;Acc:MGI:2385599]	0.371991	0.373015	4.69363e-07	5.2801e-07	5.86468e-08	0.0809717
ENSMUSG00000059401	Mamld1	mastermind-like domain containing 1 [Source:MGI Symbol;Acc:MGI:3045303]	5.36328	5.36725	1.08185e-50	1.00758e-50	-7.42717e-52	0.0810646
ENSMUSG00000004929	Thop1	thimet oligopeptidase 1 [Source:MGI Symbol;Acc:MGI:1354165]	0.534498	0.534214	1.05917e-06	1.07686e-06	1.76876e-08	0.0813575
ENSMUSG00000042763	Maneal	mannosidase, endo-alpha-like [Source:MGI Symbol;Acc:MGI:2684896]	0.667344	0.668135	0.0011409	0.00118823	4.73287e-05	0.0814249
ENSMUSG00000019873	Reep3	receptor accessory protein 3 [Source:MGI Symbol;Acc:MGI:88930]	1.60036	1.60346	0.00558303	0.0053659	-0.00021713	0.0815328
ENSMUSG00000032607	Amt	aminomethyltransferase [Source:MGI Symbol;Acc:MGI:3646700]	0.549434	0.551044	5.38526e-05	6.06157e-05	6.76309e-06	0.0815328
ENSMUSG00000057219	Armc7	armadillo repeat containing 7 [Source:MGI Symbol;Acc:MGI:2679719]	0.630208	0.629652	0.0136315	0.0133964	-0.000235071	0.0815661
ENSMUSG00000057440	Mpp7	membrane protein, palmitoylated 7 (MAGUK p55 subfamily member 7) [Source:MGI Symbol;Acc:MGI:1922989]	5.48055	5.51657	2.32968e-24	1.64993e-24	-6.79746e-25	0.0816993
ENSMUSG00000062760	1810041L15Rik	RIKEN cDNA 1810041L15 gene [Source:MGI Symbol;Acc:MGI:1919551]	0.657332	0.658016	0.00082991	0.000851931	2.20214e-05	0.0819739
ENSMUSG00000029999	Tgfa	transforming growth factor alpha [Source:MGI Symbol;Acc:MGI:98724]	0.673077	0.673339	0.00303557	0.00308195	4.63873e-05	0.0821307
ENSMUSG00000016495	Plgrkt	plasminogen receptor, C-terminal lysine transmembrane protein [Source:MGI Symbol;Acc:MGI:1915009]	0.522859	0.523298	1.20314e-05	1.25986e-05	5.67219e-07	0.0823045
ENSMUSG00000054302	Eapp	E2F-associated phosphoprotein [Source:MGI Symbol;Acc:MGI:1913516]	0.763303	0.763743	0.0477828	0.0477758	-6.96413e-06	0.0824985
ENSMUSG00000033762	Recql4	RecQ protein-like 4 [Source:MGI Symbol;Acc:MGI:1931028]	1.76239	1.76907	0.0053141	0.00508211	-0.000231987	0.0825083
ENSMUSG00000043602	Zfp3	zinc finger protein 3 [Source:MGI Symbol;Acc:MGI:99177]	0.334509	0.335468	1.98769e-10	2.46952e-10	4.81831e-11	0.0825083
ENSMUSG00000025745	Hadha	hydroxyacyl-Coenzyme A dehydrogenase/3-ketoacyl-Coenzyme A thiolase/enoyl-Coenzyme A hydratase (trifunctional protein), alpha subunit [Source:MGI Symbol;Acc:MGI:2135593]	0.564689	0.565289	1.42069e-05	1.53216e-05	1.11462e-06	0.0826788
ENSMUSG00000024530	Slmo1	slowmo homolog 1 (Drosophila) [Source:MGI Symbol;Acc:MGI:2442865]	1.42019	1.42311	0.00673297	0.0063357	-0.000397276	0.0832639
ENSMUSG00000038646	Fam103a1	family with sequence similarity 103, member A1 [Source:MGI Symbol;Acc:MGI:1914398]	0.690008	0.690586	0.0149025	0.0148676	-3.4841e-05	0.0836587
ENSMUSG00000031631	Cfap97	cilia and flagella associated protein 97 [Source:MGI Symbol;Acc:MGI:1914006]	0.492178	0.493588	5.56937e-07	6.33401e-07	7.64645e-08	0.0843407
ENSMUSG00000047904	Sstr2	somatostatin receptor 2 [Source:MGI Symbol;Acc:MGI:98328]	8.41751	8.43438	1.20223e-52	1.35704e-52	1.5481e-53	0.0845251
ENSMUSG00000025538	Sumf2	sulfatase modifying factor 2 [Source:MGI Symbol;Acc:MGI:1915152]	0.43903	0.439279	2.36134e-08	2.62816e-08	2.6682e-09	0.0847817
ENSMUSG00000014850	Msh3	mutS homolog 3 (E. coli) [Source:MGI Symbol;Acc:MGI:109519]	0.664218	0.666204	0.0082181	0.00872958	0.00051148	0.0849137
ENSMUSG00000022787	Wdr53	WD repeat domain 53 [Source:MGI Symbol;Acc:MGI:1916230]	0.539196	0.538373	0.00141845	0.0014193	8.53626e-07	0.0849618
ENSMUSG00000031974	Abcb10	ATP-binding cassette, sub-family B (MDR/TAP), member 10 [Source:MGI Symbol;Acc:MGI:1860508]	0.371924	0.372972	1.4866e-13	1.92764e-13	4.41045e-14	0.0851064
ENSMUSG00000039842	Mcph1	microcephaly, primary autosomal recessive 1 [Source:MGI Symbol;Acc:MGI:2443308]	0.529707	0.531152	0.00047906	0.000504704	2.56442e-05	0.0852152
ENSMUSG00000034442	Trmt5	TRM5 tRNA methyltransferase 5 [Source:MGI Symbol;Acc:MGI:1923607]	0.361078	0.360295	1.52016e-08	1.71426e-08	1.94095e-09	0.0853242
ENSMUSG00000020921	Tmem101	transmembrane protein 101 [Source:MGI Symbol;Acc:MGI:1923797]	0.589681	0.590811	0.000398399	0.000435032	3.66321e-05	0.0855432
ENSMUSG00000023764	Sfi1	Sfi1 homolog, spindle assembly associated (yeast) [Source:MGI Symbol;Acc:MGI:1926137]	0.652219	0.65333	0.00393402	0.00411868	0.000184661	0.0855432
ENSMUSG00000050989	Sepn1	selenoprotein N, 1 [Source:MGI Symbol;Acc:MGI:2151208]	0.534499	0.534973	0.00015819	0.00016261	4.42039e-06	0.0859476
ENSMUSG00000062861	Zfp28	zinc finger protein 28 [Source:MGI Symbol;Acc:MGI:99175]	0.39996	0.401024	2.63371e-09	2.94995e-09	3.16244e-10	0.0862441
ENSMUSG00000074064	Mlycd	malonyl-CoA decarboxylase [Source:MGI Symbol;Acc:MGI:1928485]	0.383371	0.38455	1.26126e-10	1.64508e-10	3.8382e-11	0.0864304
ENSMUSG00000022951	Rcan1	regulator of calcineurin 1 [Source:MGI Symbol;Acc:MGI:1890564]	1.7017	1.70448	7.68671e-05	7.54644e-05	-1.40277e-06	0.0864707
ENSMUSG00000022471	Xrcc6	X-ray repair complementing defective repair in Chinese hamster cells 6 [Source:MGI Symbol;Acc:MGI:95606]	0.490416	0.491796	3.46769e-06	3.80007e-06	3.3238e-07	0.0865426
ENSMUSG00000023800	Tiam2	T cell lymphoma invasion and metastasis 2 [Source:MGI Symbol;Acc:MGI:1344338]	1.45637	1.4588	0.00273804	0.00257181	-0.000166236	0.0869349
ENSMUSG00000022195	6030458C11Rik	RIKEN cDNA 6030458C11 gene [Source:MGI Symbol;Acc:MGI:1925127]	0.537876	0.538934	2.77426e-05	2.92017e-05	1.45905e-06	0.0869868
ENSMUSG00000029386	Tctn2	tectonic family member 2 [Source:MGI Symbol;Acc:MGI:1915228]	0.42578	0.42571	2.10025e-10	2.30298e-10	2.02738e-11	0.0871586
ENSMUSG00000050164	Mchr1	melanin-concentrating hormone receptor 1 [Source:MGI Symbol;Acc:MGI:2180756]	2.14555	2.15334	0.000267341	0.00024554	-2.18007e-05	0.087184
ENSMUSG00000039166	Akap7	A kinase (PRKA) anchor protein 7 [Source:MGI Symbol;Acc:MGI:1859150]	0.62765	0.627881	0.000295859	0.000297425	1.56583e-06	0.0872093
ENSMUSG00000090083	Rnf8	ring finger protein 8 [Source:MGI Symbol;Acc:MGI:1929069]	0.602279	0.60389	0.0119091	0.0124444	0.00053535	0.08726
ENSMUSG00000031971	Ccsap	centriole, cilia and spindle associated protein [Source:MGI Symbol;Acc:MGI:1920670]	1.88205	1.88706	3.48129e-07	3.20269e-07	-2.78605e-08	0.0873235
ENSMUSG00000018209	Stk4	serine/threonine kinase 4 [Source:MGI Symbol;Acc:MGI:1929004]	0.634424	0.635369	0.000851362	0.00086609	1.47282e-05	0.0876905
ENSMUSG00000037251	Pomk	protein-O-mannose kinase [Source:MGI Symbol;Acc:MGI:1921903]	0.401865	0.403044	5.98434e-12	7.76937e-12	1.78502e-12	0.087745
ENSMUSG00000073155	1810058I24Rik	RIKEN cDNA 1810058I24 gene [Source:MGI Symbol;Acc:MGI:1914955]	0.72822	0.73048	0.0489336	0.0511371	0.00220353	0.0880023
ENSMUSG00000022337	Emc2	ER membrane protein complex subunit 2 [Source:MGI Symbol;Acc:MGI:1913986]	0.66514	0.666724	0.00265873	0.00285075	0.000192021	0.0880153
ENSMUSG00000039462	Col10a1	collagen, type X, alpha 1 [Source:MGI Symbol;Acc:MGI:88445]	16.4463	16.4545	2.31238e-70	3.85438e-70	1.54199e-70	0.0880669
ENSMUSG00000042662	Dusp15	dual specificity phosphatase-like 15 [Source:MGI Symbol;Acc:MGI:1934928]	0.660582	0.662586	0.0141697	0.015064	0.000894322	0.0882223
ENSMUSG00000031513	Leprotl1	leptin receptor overlapping transcript-like 1 [Source:MGI Symbol;Acc:MGI:1915442]	1.6281	1.63022	6.84916e-05	6.67067e-05	-1.78495e-06	0.0883105
ENSMUSG00000028165	Cisd2	CDGSH iron sulfur domain 2 [Source:MGI Symbol;Acc:MGI:1914256]	1.3138	1.31635	0.0407411	0.0385662	-0.00217487	0.0885914
ENSMUSG00000034403	Pja1	praja ring finger 1, E3 ubiquitin protein ligase [Source:MGI Symbol;Acc:MGI:1101765]	1.59657	1.59924	6.04143e-05	5.80283e-05	-2.38597e-06	0.0886399
ENSMUSG00000040697	Dnajc16	DnaJ (Hsp40) homolog, subfamily C, member 16 [Source:MGI Symbol;Acc:MGI:2442146]	0.599197	0.599622	0.00022337	0.000222249	-1.12155e-06	0.0886525
ENSMUSG00000041199	Rpusd1	RNA pseudouridylate synthase domain containing 1 [Source:MGI Symbol;Acc:MGI:1919186]	0.567018	0.568085	6.01445e-05	6.48124e-05	4.6679e-06	0.0887705
ENSMUSG00000031007	Atp6ap2	ATPase, H+ transporting, lysosomal accessory protein 2 [Source:MGI Symbol;Acc:MGI:1917745]	1.51104	1.5132	0.000734793	0.000702194	-3.2599e-05	0.0897514
ENSMUSG00000034064	Poglut1	protein O-glucosyltransferase 1 [Source:MGI Symbol;Acc:MGI:2444232]	0.560686	0.561881	2.04248e-05	2.23178e-05	1.89298e-06	0.0898634
ENSMUSG00000043683	Fem1a	feminization 1 homolog a (C. elegans) [Source:MGI Symbol;Acc:MGI:1335089]	0.543339	0.544019	2.48257e-07	2.66684e-07	1.84271e-08	0.090036
ENSMUSG00000047434	Xxylt1	xyloside xylosyltransferase 1 [Source:MGI Symbol;Acc:MGI:2146443]	0.641685	0.642354	0.00175185	0.00179372	4.18713e-05	0.090151
ENSMUSG00000019880	Rspo3	R-spondin 3 homolog (Xenopus laevis) [Source:MGI Symbol;Acc:MGI:1920030]	4.4348	4.44385	3.25976e-32	2.42315e-32	-8.36602e-33	0.0903546
ENSMUSG00000022516	Nudt16l1	nudix (nucleoside diphosphate linked moiety X)-type motif 16-like 1 [Source:MGI Symbol;Acc:MGI:1914161]	0.627231	0.628606	0.000455567	0.000494048	3.84814e-05	0.0903996
ENSMUSG00000079109	Pms2	postmeiotic segregation increased 2 (S. cerevisiae) [Source:MGI Symbol;Acc:MGI:104288]	0.487162	0.487885	2.64526e-06	2.86976e-06	2.24504e-07	0.090525
ENSMUSG00000023905	Tnfrsf12a	tumor necrosis factor receptor superfamily, member 12a [Source:MGI Symbol;Acc:MGI:1351484]	7.96015	7.99163	1.76421e-29	1.18288e-29	-5.81334e-30	0.0905387
ENSMUSG00000073209	Klf14	Kruppel-like factor 14 [Source:MGI Symbol;Acc:MGI:3577024]	36.4469	36.4731	7.28726e-97	1.06981e-96	3.41084e-97	0.0905524
ENSMUSG00000056216	Cebpg	CCAAT/enhancer binding protein (C/EBP), gamma [Source:MGI Symbol;Acc:MGI:104982]	2.09552	2.10011	4.91473e-11	4.43726e-11	-4.77472e-12	0.0905797
ENSMUSG00000005360	Slc1a3	solute carrier family 1 (glial high affinity glutamate transporter), member 3 [Source:MGI Symbol;Acc:MGI:99917]	6.87597	6.90455	1.86117e-23	2.19962e-23	3.38455e-24	0.0908265
ENSMUSG00000027452	Acss1	acyl-CoA synthetase short-chain family member 1 [Source:MGI Symbol;Acc:MGI:1915988]	2.37759	2.37865	4.76347e-06	4.7499e-06	-1.35759e-08	0.0909918
ENSMUSG00000049488	Tmem67	transmembrane protein 67 [Source:MGI Symbol;Acc:MGI:1923928]	0.553654	0.555186	0.000557248	0.000581164	2.3916e-05	0.0911993
ENSMUSG00000016619	Nup50	nucleoporin 50 [Source:MGI Symbol;Acc:MGI:1351502]	1.74193	1.74401	5.92991e-06	5.87897e-06	-5.09393e-08	0.0916086
ENSMUSG00000035673	Sbno2	strawberry notch homolog 2 (Drosophila) [Source:MGI Symbol;Acc:MGI:2448490]	0.472733	0.473123	9.077e-07	1.01429e-06	1.06591e-07	0.091659
ENSMUSG00000020283	Pex13	peroxisomal biogenesis factor 13 [Source:MGI Symbol;Acc:MGI:1919379]	1.49455	1.49538	0.00160006	0.0015709	-2.91602e-05	0.0919601
ENSMUSG00000032802	Srxn1	sulfiredoxin 1 homolog (S. cerevisiae) [Source:MGI Symbol;Acc:MGI:104971]	8.68961	8.7	3.61438e-74	9.79451e-74	6.18013e-74	0.0925069
ENSMUSG00000008318	Relt	RELT tumor necrosis factor receptor [Source:MGI Symbol;Acc:MGI:2443373]	2.74334	2.74354	1.56951e-06	1.70532e-06	1.3581e-07	0.0925069
ENSMUSG00000022186	Oxct1	3-oxoacid CoA transferase 1 [Source:MGI Symbol;Acc:MGI:1914291]	1.3108	1.31249	0.0280303	0.0268275	-0.00120274	0.0938736
ENSMUSG00000006736	Tspan31	tetraspanin 31 [Source:MGI Symbol;Acc:MGI:1914375]	3.36087	3.36782	1.73719e-17	1.67496e-17	-6.22317e-19	0.0939769
ENSMUSG00000005949	Ctns	cystinosis, nephropathic [Source:MGI Symbol;Acc:MGI:1932872]	0.600255	0.600959	0.00335091	0.00341326	6.23456e-05	0.0940734
ENSMUSG00000031604	Msmo1	methylsterol monoxygenase 1 [Source:MGI Symbol;Acc:MGI:1913484]	2.56387	2.56741	5.5972e-18	5.50203e-18	-9.51665e-20	0.0941705
ENSMUSG00000032018	Sc5d	sterol-C5-desaturase (fungal ERG3, delta-5-desaturase) homolog (S. cerevisae) [Source:MGI Symbol;Acc:MGI:1353611]	3.2914	3.30049	3.32833e-26	3.18512e-26	-1.43201e-27	0.0943322
ENSMUSG00000020156	Mum1	melanoma associated antigen (mutated) 1 [Source:MGI Symbol;Acc:MGI:1915364]	0.37226	0.372949	2.52086e-14	2.99559e-14	4.74733e-15	0.094518
ENSMUSG00000048546	Tob2	transducer of ERBB2, 2 [Source:MGI Symbol;Acc:MGI:1888525]	2.61539	2.6185	1.1868e-13	1.12299e-13	-6.38071e-15	0.094682
ENSMUSG00000044216	Kcnj4	potassium inwardly-rectifying channel, subfamily J, member 4 [Source:MGI Symbol;Acc:MGI:104743]	2.13361	2.13587	6.27203e-06	6.16631e-06	-1.05712e-07	0.0947048
ENSMUSG00000028194	Ddah1	dimethylarginine dimethylaminohydrolase 1 [Source:MGI Symbol;Acc:MGI:1916469]	1.49095	1.49298	0.000853463	0.000826035	-2.74282e-05	0.0947508
ENSMUSG00000034032	Rpap1	RNA polymerase II associated protein 1 [Source:MGI Symbol;Acc:MGI:1916175]	0.292964	0.292015	6.11206e-17	5.60649e-17	-5.0557e-18	0.0948317
ENSMUSG00000000976	Heatr6	HEAT repeat containing 6 [Source:MGI Symbol;Acc:MGI:1919790]	0.496772	0.497637	7.7468e-07	8.01989e-07	2.73094e-08	0.0948767
ENSMUSG00000025377	Enthd2	ENTH domain containing 2 [Source:MGI Symbol;Acc:MGI:1926027]	0.421398	0.421996	3.25683e-10	3.80903e-10	5.52199e-11	0.0950269
ENSMUSG00000035900	Gramd4	GRAM domain containing 4 [Source:MGI Symbol;Acc:MGI:2676308]	0.595881	0.597406	0.000193083	0.000207537	1.4454e-05	0.0952381
ENSMUSG00000025439	Clns1a	chloride channel, nucleotide-sensitive, 1A [Source:MGI Symbol;Acc:MGI:109638]	0.719896	0.721839	0.0153939	0.0162962	0.00090233	0.095339
ENSMUSG00000022964	Tmem50b	transmembrane protein 50B [Source:MGI Symbol;Acc:MGI:1925225]	0.756385	0.757454	0.0371221	0.0378201	0.000697991	0.0953895
ENSMUSG00000027300	Ubox5	U box domain containing 5 [Source:MGI Symbol;Acc:MGI:2154658]	0.540103	0.541753	5.93327e-05	6.77497e-05	8.41697e-06	0.095648
ENSMUSG00000003809	Gcdh	glutaryl-Coenzyme A dehydrogenase [Source:MGI Symbol;Acc:MGI:104541]	0.628524	0.630513	0.00557431	0.00597875	0.000404439	0.0958313
ENSMUSG00000009733	Tfcp2	transcription factor CP2 [Source:MGI Symbol;Acc:MGI:98509]	0.717633	0.719033	0.0376286	0.0382813	0.000652758	0.0958466
ENSMUSG00000044933	Sstr3	somatostatin receptor 3 [Source:MGI Symbol;Acc:MGI:98329]	0.39094	0.390179	3.0241e-06	2.86976e-06	-1.54332e-07	0.0958773
ENSMUSG00000026496	Parp1	poly (ADP-ribose) polymerase family, member 1 [Source:MGI Symbol;Acc:MGI:1340806]	0.547987	0.549254	3.33454e-07	3.76989e-07	4.35352e-08	0.0967976
ENSMUSG00000024579	Pcyox1l	prenylcysteine oxidase 1 like [Source:MGI Symbol;Acc:MGI:3606062]	0.233142	0.233865	5.16738e-20	8.30476e-20	3.13738e-20	0.0968054
ENSMUSG00000005225	Plekha8	pleckstrin homology domain containing, family A (phosphoinositide binding specific) member 8 [Source:MGI Symbol;Acc:MGI:2681164]	0.496451	0.496352	6.24456e-05	6.19994e-05	-4.46206e-07	0.0969619
ENSMUSG00000030213	Atf7ip	activating transcription factor 7 interacting protein [Source:MGI Symbol;Acc:MGI:1858965]	0.456166	0.456988	6.42791e-08	6.88856e-08	4.60653e-09	0.0974659
ENSMUSG00000036764	Dnajc12	DnaJ (Hsp40) homolog, subfamily C, member 12 [Source:MGI Symbol;Acc:MGI:1353428]	2.99761	2.99767	7.78892e-09	8.4328e-09	6.43888e-10	0.097561
ENSMUSG00000028688	Toe1	target of EGR1, member 1 (nuclear) [Source:MGI Symbol;Acc:MGI:1915526]	0.470791	0.472341	5.04311e-05	5.73354e-05	6.90425e-06	0.0988142
ENSMUSG00000038525	Armc10	armadillo repeat containing 10 [Source:MGI Symbol;Acc:MGI:1914461]	0.647474	0.64878	0.00142337	0.00154565	0.00012228	0.0989283
ENSMUSG00000060121	Gemin2	gem (nuclear organelle) associated protein 2 [Source:MGI Symbol;Acc:MGI:1913853]	0.660223	0.662331	0.0393749	0.0411664	0.00179144	0.0994036
ENSMUSG00000021779	Thrb	thyroid hormone receptor beta [Source:MGI Symbol;Acc:MGI:98743]	1.58945	1.59172	0.000112329	0.000106389	-5.93978e-06	0.0995807
ENSMUSG00000006127	Inpp5k	inositol polyphosphate 5-phosphatase K [Source:MGI Symbol;Acc:MGI:1194899]	1.39779	1.40041	0.022663	0.0216884	-0.000974611	0.100138
ENSMUSG00000035095	Fam167a	family with sequence similarity 167, member A [Source:MGI Symbol;Acc:MGI:3606565]	2.45588	2.46714	1.32433e-06	1.29466e-06	-2.96722e-08	0.100301
ENSMUSG00000053475	Tnfaip6	tumor necrosis factor alpha induced protein 6 [Source:MGI Symbol;Acc:MGI:1195266]	117.255	117.315	7.70949e-50	8.59419e-50	8.84708e-51	0.100301
ENSMUSG00000020238	Ncln	nicalin homolog (zebrafish) [Source:MGI Symbol;Acc:MGI:1926081]	0.710415	0.712087	0.0129996	0.0137173	0.000717711	0.100612
ENSMUSG00000032342	Mto1	mitochondrial translation optimization 1 homolog (S. cerevisiae) [Source:MGI Symbol;Acc:MGI:1915541]	0.698183	0.699442	0.0192508	0.0197248	0.000474042	0.100874
ENSMUSG00000020289	Nprl3	nitrogen permease regulator-like 3 [Source:MGI Symbol;Acc:MGI:109258]	0.493275	0.494814	5.56341e-07	6.66356e-07	1.10015e-07	0.10101
ENSMUSG00000071632	2510002D24Rik	RIKEN cDNA 2510002D24 gene [Source:MGI Symbol;Acc:MGI:1919557]	0.648612	0.647793	0.0139069	0.0138461	-6.08464e-05	0.101163
ENSMUSG00000028788	Ptp4a2	protein tyrosine phosphatase 4a2 [Source:MGI Symbol;Acc:MGI:1277117]	2.48746	2.49266	1.79221e-15	1.68058e-15	-1.11629e-16	0.101525
ENSMUSG00000021892	Sh3bp5	SH3-domain binding protein 5 (BTK-associated) [Source:MGI Symbol;Acc:MGI:1344391]	0.609843	0.610475	7.95369e-05	8.16832e-05	2.14633e-06	0.101841
ENSMUSG00000053536	Cstf2t	cleavage stimulation factor, 3' pre-RNA subunit 2, tau [Source:MGI Symbol;Acc:MGI:1932622]	0.687604	0.688412	0.00930554	0.00943802	0.000132479	0.102373
ENSMUSG00000037134	Prmt10	protein arginine methyltransferase 10 (putative) [Source:MGI Symbol;Acc:MGI:2142651]	0.665563	0.665584	0.00555581	0.00546912	-8.66906e-05	0.102459
ENSMUSG00000046623	Gjb4	gap junction protein, beta 4 [Source:MGI Symbol;Acc:MGI:95722]	34.546	34.5732	2.41224e-60	2.86602e-60	4.53778e-61	0.102512
ENSMUSG00000033751	Gadd45gip1	growth arrest and DNA-damage-inducible, gamma interacting protein 1 [Source:MGI Symbol;Acc:MGI:1914947]	0.596025	0.597835	0.00112789	0.00123378	0.000105895	0.102828
ENSMUSG00000024975	Pdcd4	programmed cell death 4 [Source:MGI Symbol;Acc:MGI:107490]	0.535292	0.536291	3.28571e-06	3.65682e-06	3.71114e-07	0.103397
ENSMUSG00000037509	Arhgef4	Rho guanine nucleotide exchange factor (GEF) 4 [Source:MGI Symbol;Acc:MGI:2442507]	0.585082	0.584767	1.2878e-05	1.31451e-05	2.67063e-07	0.104444
ENSMUSG00000022272	Myo10	myosin X [Source:MGI Symbol;Acc:MGI:107716]	5.02355	5.04651	1.19219e-24	7.08035e-25	-4.84153e-25	0.104548
ENSMUSG00000042156	Dzip1	DAZ interacting protein 1 [Source:MGI Symbol;Acc:MGI:1914311]	0.728701	0.729201	0.0156563	0.0157034	4.71538e-05	0.104745
ENSMUSG00000018661	Cog1	component of oligomeric golgi complex 1 [Source:MGI Symbol;Acc:MGI:1333873]	0.346478	0.346671	8.36422e-16	1.01994e-15	1.8352e-16	0.104888
ENSMUSG00000039210	Gpatch2	G patch domain containing 2 [Source:MGI Symbol;Acc:MGI:1915019]	0.510493	0.511293	0.000175604	0.000177077	1.4722e-06	0.105005
ENSMUSG00000046541	Zfp526	zinc finger protein 526 [Source:MGI Symbol;Acc:MGI:2445181]	0.537291	0.538961	0.00305778	0.00325928	0.000201493	0.105152
ENSMUSG00000027221	Chst1	carbohydrate (keratan sulfate Gal-6) sulfotransferase 1 [Source:MGI Symbol;Acc:MGI:1924219]	0.555167	0.555996	2.25252e-06	2.52488e-06	2.72368e-07	0.105159
ENSMUSG00000025086	Trub1	TruB pseudouridine (psi) synthase homolog 1 (E. coli) [Source:MGI Symbol;Acc:MGI:1919383]	0.652178	0.652575	0.00224095	0.00224835	7.40458e-06	0.105175
ENSMUSG00000085622	3110056K07Rik	RIKEN cDNA 3110056K07 gene [Source:MGI Symbol;Acc:MGI:1920454]	1.52825	1.53511	0.0427922	0.0401504	-0.00264173	0.105263
ENSMUSG00000030757	Zkscan2	zinc finger with KRAB and SCAN domains 2 [Source:MGI Symbol;Acc:MGI:2444060]	0.440392	0.441534	0.000299594	0.000306514	6.92045e-06	0.1053
ENSMUSG00000025413	Ttc4	tetratricopeptide repeat domain 4 [Source:MGI Symbol;Acc:MGI:1919604]	0.697005	0.698181	0.00653167	0.00676827	0.000236601	0.105778
ENSMUSG00000032355	Mlip	muscular LMNA-interacting protein [Source:MGI Symbol;Acc:MGI:1916892]	7.83716	7.84312	1.9231e-59	2.14928e-59	2.26181e-60	0.105884
ENSMUSG00000029557	Ftsj2	FtsJ homolog 2 (E. coli) [Source:MGI Symbol;Acc:MGI:1915267]	0.359196	0.358488	3.57183e-08	3.68383e-08	1.12005e-09	0.105932
ENSMUSG00000053297	AI854703	expressed sequence AI854703 [Source:MGI Symbol;Acc:MGI:2141510]	0.437022	0.437151	1.68657e-07	1.82477e-07	1.38205e-08	0.105988
ENSMUSG00000039356	Exosc2	exosome component 2 [Source:MGI Symbol;Acc:MGI:2385133]	0.655687	0.656173	0.00283155	0.00291991	8.83586e-05	0.106129
ENSMUSG00000027425	Csrp2bp	cysteine and glycine-rich protein 2 binding protein [Source:MGI Symbol;Acc:MGI:1917264]	0.559878	0.561125	5.31499e-05	6.0973e-05	7.82306e-06	0.106157
ENSMUSG00000029434	Vps33a	vacuolar protein sorting 33A (yeast) [Source:MGI Symbol;Acc:MGI:1924823]	0.713672	0.714991	0.00766945	0.00800197	0.000332523	0.106692
ENSMUSG00000014980	Tsen15	tRNA splicing endonuclease 15 homolog (S. cerevisiae) [Source:MGI Symbol;Acc:MGI:1913887]	0.607864	0.609839	0.00201162	0.00220706	0.00019544	0.107124
ENSMUSG00000025218	Poll	polymerase (DNA directed), lambda [Source:MGI Symbol;Acc:MGI:1889000]	0.45916	0.458463	5.46107e-05	5.70916e-05	2.48084e-06	0.107296
ENSMUSG00000020925	Ccdc43	coiled-coil domain containing 43 [Source:MGI Symbol;Acc:MGI:1289318]	0.617998	0.620038	0.00120135	0.00132479	0.000123439	0.107875
ENSMUSG00000029073	Cptp	ceramide-1-phosphate transfer protein [Source:MGI Symbol;Acc:MGI:1933107]	0.51652	0.516495	3.82093e-06	4.0282e-06	2.07269e-07	0.108225
ENSMUSG00000048439	Nupl2	nucleoporin like 2 [Source:MGI Symbol;Acc:MGI:2387631]	0.390896	0.389729	9.97305e-07	9.42089e-07	-5.52159e-08	0.108696
ENSMUSG00000094500	Smim18	small integral membrane protein 18 [Source:MGI Symbol;Acc:MGI:1919882]	0.415156	0.414111	1.08207e-05	1.06176e-05	-2.03158e-07	0.10917
ENSMUSG00000046679	C87436	expressed sequence C87436 [Source:MGI Symbol;Acc:MGI:2141787]	0.357458	0.358598	1.46037e-11	1.87138e-11	4.11009e-12	0.110011
ENSMUSG00000036513	Commd2	COMM domain containing 2 [Source:MGI Symbol;Acc:MGI:1098806]	0.502173	0.502349	1.40908e-05	1.45438e-05	4.52982e-07	0.110132
ENSMUSG00000050088	1600012H06Rik	RIKEN cDNA 1600012H06 gene [Source:MGI Symbol;Acc:MGI:1915162]	0.670965	0.673289	0.0132587	0.014166	0.000907257	0.110284
ENSMUSG00000032477	Cdc25a	cell division cycle 25A [Source:MGI Symbol;Acc:MGI:103198]	0.699121	0.701533	0.0422868	0.0446808	0.00239397	0.110375
ENSMUSG00000010660	Plcd1	phospholipase C, delta 1 [Source:MGI Symbol;Acc:MGI:97614]	4.93042	4.93142	1.73199e-16	1.91732e-16	1.85335e-17	0.110783
ENSMUSG00000003549	Ercc1	excision repair cross-complementing rodent repair deficiency, complementation group 1 [Source:MGI Symbol;Acc:MGI:95412]	2.12752	2.13363	2.70062e-06	2.53593e-06	-1.64691e-07	0.110791
ENSMUSG00000022899	Slc15a2	solute carrier family 15 (H+/peptide transporter), member 2 [Source:MGI Symbol;Acc:MGI:1890457]	5.17537	5.18282	0.000954415	0.000933887	-2.05283e-05	0.110988
ENSMUSG00000025314	Ptprj	protein tyrosine phosphatase, receptor type, J [Source:MGI Symbol;Acc:MGI:104574]	0.717216	0.717294	0.0435597	0.0431212	-0.000438501	0.111359
ENSMUSG00000041161	Otud3	OTU domain containing 3 [Source:MGI Symbol;Acc:MGI:1920412]	1.49964	1.50272	0.0148178	0.014226	-0.000591709	0.111545
ENSMUSG00000051316	Taf7	TAF7 RNA polymerase II, TATA box binding protein (TBP)-associated factor [Source:MGI Symbol;Acc:MGI:1346348]	1.81689	1.81667	1.08971e-05	1.11343e-05	2.37131e-07	0.111763
ENSMUSG00000061119	Prcp	prolylcarboxypeptidase (angiotensinase C) [Source:MGI Symbol;Acc:MGI:1919711]	1.82873	1.82762	0.0049649	0.00513299	0.000168089	0.112233
ENSMUSG00000079334	Nat6	N-acetyltransferase 6 [Source:MGI Symbol;Acc:MGI:1888902]	0.505416	0.507202	0.000802518	0.00088451	8.19914e-05	0.112613
ENSMUSG00000022793	B4galt4	UDP-Gal:betaGlcNAc beta 1,4-galactosyltransferase, polypeptide 4 [Source:MGI Symbol;Acc:MGI:1928387]	0.36833	0.369563	8.61172e-13	1.21556e-12	3.5439e-13	0.112655
ENSMUSG00000022704	Qtrtd1	queuine tRNA-ribosyltransferase domain containing 1 [Source:MGI Symbol;Acc:MGI:1922194]	0.721626	0.723271	0.0287785	0.0298868	0.00110823	0.113154
ENSMUSG00000058392	Rrp1b	ribosomal RNA processing 1 homolog B (S. cerevisiae) [Source:MGI Symbol;Acc:MGI:1919712]	1.40118	1.40467	0.0151857	0.0141751	-0.00101053	0.113852
ENSMUSG00000049950	Rpp38	ribonuclease P/MRP 38 subunit [Source:MGI Symbol;Acc:MGI:2443607]	0.482644	0.481395	0.000210408	0.00021104	6.32238e-07	0.114416
ENSMUSG00000067879	3110035E14Rik	RIKEN cDNA 3110035E14 gene [Source:MGI Symbol;Acc:MGI:1924232]	2.93751	2.94132	1.59914e-20	1.71039e-20	1.1125e-21	0.11514
ENSMUSG00000038072	Galnt11	UDP-N-acetyl-alpha-D-galactosamine:polypeptide N-acetylgalactosaminyltransferase 11 [Source:MGI Symbol;Acc:MGI:2444392]	2.18838	2.19176	1.83507e-11	1.70751e-11	-1.27555e-12	0.115252
ENSMUSG00000078676	Casc3	cancer susceptibility candidate 3 [Source:MGI Symbol;Acc:MGI:2179723]	1.736	1.7391	1.23397e-06	1.15397e-06	-8.00038e-08	0.115298
ENSMUSG00000058881	Zfp516	zinc finger protein 516 [Source:MGI Symbol;Acc:MGI:2443957]	10.7986	10.8022	1.5842e-88	3.15175e-88	1.56755e-88	0.115325
ENSMUSG00000033031	C330027C09Rik	RIKEN cDNA C330027C09 gene [Source:MGI Symbol;Acc:MGI:2146335]	3.42677	3.42752	2.31695e-16	2.49418e-16	1.7723e-17	0.115473
ENSMUSG00000050914	Ankrd37	ankyrin repeat domain 37 [Source:MGI Symbol;Acc:MGI:3603344]	0.482048	0.48338	0.00195503	0.00205368	9.86559e-05	0.115473
ENSMUSG00000030380	Mzf1	myeloid zinc finger 1 [Source:MGI Symbol;Acc:MGI:107457]	0.505717	0.507429	2.99781e-06	3.54423e-06	5.46421e-07	0.115518
ENSMUSG00000042810	Krba1	KRAB-A domain containing 1 [Source:MGI Symbol;Acc:MGI:1925077]	0.583924	0.584266	7.31027e-05	7.33528e-05	2.50099e-07	0.11568
ENSMUSG00000046567	4930430F08Rik	RIKEN cDNA 4930430F08 gene [Source:MGI Symbol;Acc:MGI:1921197]	0.393678	0.394944	3.78705e-08	4.33911e-08	5.52062e-09	0.115741
ENSMUSG00000020235	Fzr1	fizzy/cell division cycle 20 related 1 (Drosophila) [Source:MGI Symbol;Acc:MGI:1926790]	0.689472	0.690159	0.00611469	0.00627758	0.000162888	0.116077
ENSMUSG00000026036	Nif3l1	Ngg1 interacting factor 3-like 1 (S. pombe) [Source:MGI Symbol;Acc:MGI:1929485]	0.564741	0.565566	1.90475e-05	2.07783e-05	1.73079e-06	0.116144
ENSMUSG00000036745	Ttll7	tubulin tyrosine ligase-like family, member 7 [Source:MGI Symbol;Acc:MGI:1918142]	1.4409	1.44293	0.00712409	0.00670423	-0.000419855	0.116148
ENSMUSG00000038205	Prkab2	protein kinase, AMP-activated, beta 2 non-catalytic subunit [Source:MGI Symbol;Acc:MGI:1336185]	2.62478	2.62946	7.19524e-14	6.09336e-14	-1.10189e-14	0.117132
ENSMUSG00000027397	Slc20a1	solute carrier family 20, member 1 [Source:MGI Symbol;Acc:MGI:108392]	2.09243	2.09576	6.02976e-11	5.71262e-11	-3.17134e-12	0.117395
ENSMUSG00000034118	Tpst1	protein-tyrosine sulfotransferase 1 [Source:MGI Symbol;Acc:MGI:1298231]	0.682229	0.684693	0.00479337	0.00529617	0.000502801	0.117601
ENSMUSG00000054843	Atrnl1	attractin like 1 [Source:MGI Symbol;Acc:MGI:2147749]	1.40726	1.40936	0.0130348	0.0123948	-0.000639998	0.117777
ENSMUSG00000028093	Acp6	acid phosphatase 6, lysophosphatidic [Source:MGI Symbol;Acc:MGI:1931010]	0.641693	0.643853	0.00779973	0.0084203	0.000620566	0.118064
ENSMUSG00000037669	Ldah	lipid droplet associated hydrolase [Source:MGI Symbol;Acc:MGI:1916082]	0.61547	0.617184	0.000232901	0.000256551	2.36507e-05	0.118168
ENSMUSG00000018858	Ict1	immature colon carcinoma transcript 1 [Source:MGI Symbol;Acc:MGI:1915822]	0.651715	0.652713	0.00265957	0.00276542	0.000105851	0.118455
ENSMUSG00000032425	Zfp949	zinc finger protein 949 [Source:MGI Symbol;Acc:MGI:1918890]	0.713152	0.714206	0.0272807	0.0277736	0.000492919	0.11854
ENSMUSG00000009563	Tor2a	torsin family 2, member A [Source:MGI Symbol;Acc:MGI:1353596]	0.550322	0.549696	1.44406e-05	1.42359e-05	-2.04761e-07	0.118589
ENSMUSG00000021120	Pigh	phosphatidylinositol glycan anchor biosynthesis, class H [Source:MGI Symbol;Acc:MGI:99463]	0.600011	0.602002	0.0187881	0.0197042	0.000916072	0.118765
ENSMUSG00000055991	Zkscan5	zinc finger with KRAB and SCAN domains 5 [Source:MGI Symbol;Acc:MGI:107533]	1.58432	1.58503	0.00110698	0.00110638	-5.94963e-07	0.119291
ENSMUSG00000070972	Dnajc25	DnaJ (Hsp40) homolog, subfamily C, member 25 [Source:MGI Symbol;Acc:MGI:1919679]	1.50521	1.50837	0.0168296	0.0161125	-0.000717094	0.119474
ENSMUSG00000023988	Bysl	bystin-like [Source:MGI Symbol;Acc:MGI:1858419]	0.700403	0.702093	0.00744849	0.00799254	0.000544051	0.119617
ENSMUSG00000091931	AK010878	cDNA sequence AK010878 [Source:MGI Symbol;Acc:MGI:4845848]	2.54043	2.54359	9.284e-11	9.44486e-11	1.60858e-12	0.119725
ENSMUSG00000031503	Col4a2	collagen, type IV, alpha 2 [Source:MGI Symbol;Acc:MGI:88455]	0.702859	0.704769	0.00454407	0.00489881	0.000354742	0.119944
ENSMUSG00000024427	Spry4	sprouty homolog 4 (Drosophila) [Source:MGI Symbol;Acc:MGI:1345144]	2.25426	2.25647	8.49963e-13	8.55992e-13	6.02858e-15	0.120019
ENSMUSG00000023938	Aars2	alanyl-tRNA synthetase 2, mitochondrial (putative) [Source:MGI Symbol;Acc:MGI:2681839]	0.595749	0.597837	0.000552877	0.000620908	6.80305e-05	0.120627
ENSMUSG00000025823	Pdia4	protein disulfide isomerase associated 4 [Source:MGI Symbol;Acc:MGI:104864]	0.642363	0.643995	0.00134322	0.0014546	0.000111379	0.121095
ENSMUSG00000018774	Cd68	CD68 antigen [Source:MGI Symbol;Acc:MGI:88342]	4.65026	4.65023	4.28266e-14	4.57465e-14	2.91997e-15	0.121877
ENSMUSG00000040183	Ankrd6	ankyrin repeat domain 6 [Source:MGI Symbol;Acc:MGI:2154278]	0.630421	0.632759	0.00212778	0.00235877	0.000230989	0.121951
ENSMUSG00000034274	Thoc5	THO complex 5 [Source:MGI Symbol;Acc:MGI:1351333]	0.741203	0.743026	0.0311278	0.0326428	0.00151493	0.121988
ENSMUSG00000006527	Sfmbt1	Scm-like with four mbt domains 1 [Source:MGI Symbol;Acc:MGI:1859609]	1.76474	1.76926	4.22402e-06	3.7587e-06	-4.65318e-07	0.122137
ENSMUSG00000074934	Grem1	gremlin 1 [Source:MGI Symbol;Acc:MGI:1344337]	3.4781	3.47722	1.84383e-11	2.13642e-11	2.92583e-12	0.122249
ENSMUSG00000045349	Sh2d5	SH2 domain containing 5 [Source:MGI Symbol;Acc:MGI:2446215]	1.43754	1.43824	0.012602	0.0125107	-9.13508e-05	0.122279
ENSMUSG00000059149	Mfsd4	major facilitator superfamily domain containing 4 [Source:MGI Symbol;Acc:MGI:2442786]	2.07268	2.07742	3.84711e-07	3.36596e-07	-4.81158e-08	0.122587
ENSMUSG00000046807	Lrrc75b	leucine rich repeat containing 75B [Source:MGI Symbol;Acc:MGI:2143657]	0.574127	0.576081	3.81811e-05	4.36299e-05	5.44882e-06	0.123031
ENSMUSG00000019564	Arid3a	AT rich interactive domain 3A (BRIGHT-like) [Source:MGI Symbol;Acc:MGI:1328360]	1.50177	1.50509	0.0215167	0.0203807	-0.00113607	0.123153
ENSMUSG00000011254	Thg1l	tRNA-histidine guanylyltransferase 1-like (S. cerevisiae) [Source:MGI Symbol;Acc:MGI:1913878]	0.576559	0.578633	0.00096972	0.00109249	0.000122767	0.124224
ENSMUSG00000025870	Arl10	ADP-ribosylation factor-like 10 [Source:MGI Symbol;Acc:MGI:1930788]	0.660221	0.662698	0.00730623	0.00798634	0.000680113	0.124285
ENSMUSG00000024646	Cyb5a	cytochrome b5 type A (microsomal) [Source:MGI Symbol;Acc:MGI:1926952]	0.56186	0.562096	1.01188e-05	1.0814e-05	6.95197e-07	0.124352
ENSMUSG00000068551	Zfp467	zinc finger protein 467 [Source:MGI Symbol;Acc:MGI:1916160]	0.483109	0.48384	4.94516e-07	5.54805e-07	6.02884e-08	0.124481
ENSMUSG00000021981	Cab39l	calcium binding protein 39-like [Source:MGI Symbol;Acc:MGI:1914081]	1.48545	1.48458	0.00923544	0.00947198	0.000236548	0.124494
ENSMUSG00000062961	Ccdc177	coiled-coil domain containing 177 [Source:MGI Symbol;Acc:MGI:2686414]	0.136947	0.136872	2.09486e-47	3.38626e-47	1.2914e-47	0.124611
ENSMUSG00000038042	Ptpdc1	protein tyrosine phosphatase domain containing 1 [Source:MGI Symbol;Acc:MGI:2145430]	0.641021	0.641622	0.00182667	0.00189241	6.57479e-05	0.124805
ENSMUSG00000037788	Vopp1	vesicular, overexpressed in cancer, prosurvival protein 1 [Source:MGI Symbol;Acc:MGI:2141658]	1.71744	1.71987	1.34982e-06	1.29305e-06	-5.6776e-08	0.125232
ENSMUSG00000026848	Tor1b	torsin family 1, member B [Source:MGI Symbol;Acc:MGI:1353605]	0.720406	0.722205	0.0172352	0.0181007	0.000865461	0.125278
ENSMUSG00000026975	Dph7	diphthamine biosynethesis 7 [Source:MGI Symbol;Acc:MGI:1914478]	0.569189	0.570675	3.20979e-05	3.65935e-05	4.49558e-06	0.126263
ENSMUSG00000030245	Golt1b	golgi transport 1 homolog B (S. cerevisiae) [Source:MGI Symbol;Acc:MGI:1914214]	0.741465	0.742216	0.0313822	0.0318861	0.000503842	0.126283
ENSMUSG00000047604	Frat2	frequently rearranged in advanced T cell lymphomas 2 [Source:MGI Symbol;Acc:MGI:2673967]	3.81164	3.81602	5.16586e-19	5.90608e-19	7.40214e-20	0.126316
ENSMUSG00000021265	Slc25a29	solute carrier family 25 (mitochondrial carrier, palmitoylcarnitine transporter), member 29 [Source:MGI Symbol;Acc:MGI:2444911]	0.297869	0.298881	2.79603e-09	3.36367e-09	5.67633e-10	0.126422
ENSMUSG00000034259	Exosc4	exosome component 4 [Source:MGI Symbol;Acc:MGI:1923576]	0.519675	0.521486	0.000106735	0.000118529	1.17942e-05	0.126796
ENSMUSG00000024812	Tjp2	tight junction protein 2 [Source:MGI Symbol;Acc:MGI:1341872]	14.5441	14.5475	1.03587e-88	1.82815e-88	7.92283e-89	0.126839
ENSMUSG00000019890	Nts	neurotensin [Source:MGI Symbol;Acc:MGI:1328351]	7.62271	7.63362	2.58787e-61	2.1319e-61	-4.55967e-62	0.127226
ENSMUSG00000040746	Rnf167	ring finger protein 167 [Source:MGI Symbol;Acc:MGI:1917760]	0.734979	0.735862	0.0321666	0.0327351	0.000568492	0.127307
ENSMUSG00000042396	Rbm7	RNA binding motif protein 7 [Source:MGI Symbol;Acc:MGI:1914260]	1.84189	1.84459	5.57368e-06	5.31629e-06	-2.57384e-07	0.127449
ENSMUSG00000031714	Gab1	growth factor receptor bound protein 2-associated protein 1 [Source:MGI Symbol;Acc:MGI:108088]	2.7531	2.75223	1.977e-10	2.36311e-10	3.86107e-11	0.127632
ENSMUSG00000026037	Orc2	origin recognition complex, subunit 2 [Source:MGI Symbol;Acc:MGI:1328306]	0.635477	0.637153	0.00230913	0.00243885	0.000129718	0.127747
ENSMUSG00000039449	Prpf18	PRP18 pre-mRNA processing factor 18 homolog (yeast) [Source:MGI Symbol;Acc:MGI:1914479]	0.690293	0.692089	0.010409	0.0109446	0.0005356	0.127779
ENSMUSG00000061607	Mdc1	mediator of DNA damage checkpoint 1 [Source:MGI Symbol;Acc:MGI:3525201]	0.407364	0.406968	2.92867e-08	3.10468e-08	1.76016e-09	0.128271
ENSMUSG00000028552	Eps15	epidermal growth factor receptor pathway substrate 15 [Source:MGI Symbol;Acc:MGI:104583]	1.61706	1.62014	0.000226807	0.000208329	-1.84781e-05	0.128446
ENSMUSG00000099881	2810013P06Rik	RIKEN cDNA 2810013P06 gene [Source:MGI Symbol;Acc:MGI:1914456]	0.673984	0.675185	0.0118175	0.0122673	0.000449731	0.128755
ENSMUSG00000044068	Zrsr1	zinc finger (CCCH type), RNA binding motif and serine/arginine rich 1 [Source:MGI Symbol;Acc:MGI:98885]	4.25725	4.26591	3.02974e-32	1.9523e-32	-1.07744e-32	0.128851
ENSMUSG00000025094	Slc18a2	solute carrier family 18 (vesicular monoamine), member 2 [Source:MGI Symbol;Acc:MGI:106677]	1.9171	1.91636	0.000176156	0.000178956	2.79981e-06	0.12931
ENSMUSG00000018882	Mrpl45	mitochondrial ribosomal protein L45 [Source:MGI Symbol;Acc:MGI:1914286]	0.593282	0.594638	0.000134586	0.000149199	1.46134e-05	0.129366
ENSMUSG00000025650	Col7a1	collagen, type VII, alpha 1 [Source:MGI Symbol;Acc:MGI:88462]	1.47858	1.48118	0.00717786	0.00691191	-0.000265948	0.130378
ENSMUSG00000045967	Gpr158	G protein-coupled receptor 158 [Source:MGI Symbol;Acc:MGI:2441697]	1.33857	1.34261	0.0422877	0.0388783	-0.00340932	0.130563
ENSMUSG00000022744	Cldnd1	claudin domain containing 1 [Source:MGI Symbol;Acc:MGI:2447860]	3.46518	3.46931	1.44683e-26	1.4705e-26	2.36673e-28	0.130811
ENSMUSG00000024312	Wdr46	WD repeat domain 46 [Source:MGI Symbol;Acc:MGI:1931871]	0.560214	0.558853	0.000774248	0.000736789	-3.7459e-05	0.130976
ENSMUSG00000024042	Sik1	salt inducible kinase 1 [Source:MGI Symbol;Acc:MGI:104754]	8.39131	8.39881	2.21341e-85	2.86011e-85	6.46697e-86	0.131036
ENSMUSG00000030069	Prok2	prokineticin 2 [Source:MGI Symbol;Acc:MGI:1354178]	2.9234	2.92082	4.53363e-06	4.93497e-06	4.01343e-07	0.131062
ENSMUSG00000052798	Nup107	nucleoporin 107 [Source:MGI Symbol;Acc:MGI:2143854]	0.451489	0.451765	3.02439e-07	3.04361e-07	1.9216e-09	0.131839
ENSMUSG00000001751	Naglu	alpha-N-acetylglucosaminidase (Sanfilippo disease IIIB) [Source:MGI Symbol;Acc:MGI:1351641]	0.583437	0.583859	0.00267907	0.00274815	6.90786e-05	0.131926
ENSMUSG00000060212	Pcnxl2	pecanex-like 2 (Drosophila) [Source:MGI Symbol;Acc:MGI:2445010]	0.693775	0.694179	0.00542442	0.00548917	6.47517e-05	0.132196
ENSMUSG00000053846	Lipg	lipase, endothelial [Source:MGI Symbol;Acc:MGI:1341803]	13.5184	13.5505	5.53465e-101	5.7173e-101	1.82647e-102	0.132197
ENSMUSG00000051344	Plekhm3	pleckstrin homology domain containing, family M, member 3 [Source:MGI Symbol;Acc:MGI:2443627]	0.542255	0.543629	0.00055412	0.000579735	2.56149e-05	0.132526
ENSMUSG00000040945	Rcc2	regulator of chromosome condensation 2 [Source:MGI Symbol;Acc:MGI:1919784]	2.0058	2.00844	4.9217e-08	4.8468e-08	-7.48979e-10	0.132846
ENSMUSG00000027339	Rassf2	Ras association (RalGDS/AF-6) domain family member 2 [Source:MGI Symbol;Acc:MGI:2442060]	0.542062	0.543963	5.96386e-05	6.75575e-05	7.91885e-06	0.132861
ENSMUSG00000043671	Dpy19l3	dpy-19-like 3 (C. elegans) [Source:MGI Symbol;Acc:MGI:2443952]	1.47974	1.48136	0.00122899	0.0011986	-3.03852e-05	0.132886
ENSMUSG00000042719	Naa25	N(alpha)-acetyltransferase 25, NatB auxiliary subunit [Source:MGI Symbol;Acc:MGI:2442563]	1.89067	1.89144	8.44374e-06	8.05345e-06	-3.90293e-07	0.132917
ENSMUSG00000007739	Cct4	chaperonin containing Tcp1, subunit 4 (delta) [Source:MGI Symbol;Acc:MGI:104689]	1.65299	1.65513	2.86876e-05	2.8393e-05	-2.9459e-07	0.132982
ENSMUSG00000019797	1700021F05Rik	RIKEN cDNA 1700021F05 gene [Source:MGI Symbol;Acc:MGI:1915101]	0.615179	0.61649	0.00104454	0.00112828	8.37421e-05	0.133023
ENSMUSG00000052373	Mpp3	membrane protein, palmitoylated 3 (MAGUK p55 subfamily member 3) [Source:MGI Symbol;Acc:MGI:1328354]	0.548082	0.549532	3.814e-06	4.35934e-06	5.45338e-07	0.133126
ENSMUSG00000050947	Amigo1	adhesion molecule with Ig like domain 1 [Source:MGI Symbol;Acc:MGI:2653612]	0.724638	0.726161	0.0121706	0.0127112	0.000540608	0.133177
ENSMUSG00000068580	Zfyve19	zinc finger, FYVE domain containing 19 [Source:MGI Symbol;Acc:MGI:1919258]	0.620845	0.620801	0.00442603	0.00433357	-9.24669e-05	0.133571
ENSMUSG00000025602	Zfp202	zinc finger protein 202 [Source:MGI Symbol;Acc:MGI:1933401]	0.607651	0.609859	0.00582433	0.00626164	0.00043731	0.133869
ENSMUSG00000023977	Ubr2	ubiquitin protein ligase E3 component n-recognin 2 [Source:MGI Symbol;Acc:MGI:1861099]	0.530288	0.530846	0.000113384	0.000113115	-2.68407e-07	0.133965
ENSMUSG00000032997	Chpf	chondroitin polymerizing factor [Source:MGI Symbol;Acc:MGI:106576]	1.48116	1.48292	0.00964057	0.0094186	-0.000221971	0.134123
ENSMUSG00000006471	Ndor1	NADPH dependent diflavin oxidoreductase 1 [Source:MGI Symbol;Acc:MGI:1926047]	0.612903	0.61396	0.000130349	0.000139671	9.32194e-06	0.134308
ENSMUSG00000035969	Rusc2	RUN and SH3 domain containing 2 [Source:MGI Symbol;Acc:MGI:2140371]	0.585103	0.585932	3.83718e-06	4.17718e-06	3.40001e-07	0.134327
ENSMUSG00000028973	Abcb8	ATP-binding cassette, sub-family B (MDR/TAP), member 8 [Source:MGI Symbol;Acc:MGI:1351667]	0.74054	0.74075	0.0352195	0.0350916	-0.000127953	0.134549
ENSMUSG00000041135	Ripk2	receptor (TNFRSF)-interacting serine-threonine kinase 2 [Source:MGI Symbol;Acc:MGI:1891456]	1.69288	1.70092	0.00191836	0.00175214	-0.000166224	0.134771
ENSMUSG00000092203	1110038B12Rik	RIKEN cDNA 1110038B12 gene [Source:MGI Symbol;Acc:MGI:1916013]	2.34155	2.35034	2.34812e-07	2.37865e-07	3.05323e-09	0.135624
ENSMUSG00000021451	Sema4d	sema domain, immunoglobulin domain (Ig), transmembrane domain (TM) and short cytoplasmic domain, (semaphorin) 4D [Source:MGI Symbol;Acc:MGI:109244]	0.607354	0.609157	0.00221517	0.00238867	0.000173502	0.135633
ENSMUSG00000019143	Hars2	histidyl-tRNA synthetase 2, mitochondrial (putative) [Source:MGI Symbol;Acc:MGI:1918041]	0.551161	0.551775	1.43275e-05	1.51963e-05	8.6879e-07	0.135708
ENSMUSG00000034889	Cactin	cactin, spliceosome C complex subunit [Source:MGI Symbol;Acc:MGI:1917562]	0.677067	0.677573	0.00861976	0.009107	0.000487245	0.13624
ENSMUSG00000049728	Zfp668	zinc finger protein 668 [Source:MGI Symbol;Acc:MGI:2442943]	0.44568	0.447282	4.04616e-09	5.19529e-09	1.14913e-09	0.136333
ENSMUSG00000035069	Oma1	OMA1 homolog, zinc metallopeptidase (S. cerevisiae) [Source:MGI Symbol;Acc:MGI:1914263]	0.626619	0.628877	0.0412342	0.0428176	0.00158338	0.136799
ENSMUSG00000032786	Alas1	aminolevulinic acid synthase 1 [Source:MGI Symbol;Acc:MGI:87989]	0.60878	0.609741	0.000235835	0.000257163	2.13276e-05	0.136955
ENSMUSG00000049922	Slc35c1	solute carrier family 35, member C1 [Source:MGI Symbol;Acc:MGI:2443301]	0.426593	0.427332	9.99673e-10	1.17142e-09	1.7175e-10	0.137033
ENSMUSG00000022860	Chodl	chondrolectin [Source:MGI Symbol;Acc:MGI:2179069]	2.75654	2.77151	1.76244e-07	1.67486e-07	-8.75774e-09	0.137174
ENSMUSG00000022687	Boc	biregional cell adhesion molecule-related/down-regulated by oncogenes (Cdon) binding protein [Source:MGI Symbol;Acc:MGI:2151153]	3.42576	3.43431	4.61111e-27	4.13333e-27	-4.77785e-28	0.137483
ENSMUSG00000028329	Xpa	xeroderma pigmentosum, complementation group A [Source:MGI Symbol;Acc:MGI:99135]	0.691185	0.693767	0.0428605	0.0450678	0.00220735	0.138026
ENSMUSG00000032181	Scg3	secretogranin III [Source:MGI Symbol;Acc:MGI:103032]	1.61409	1.61682	2.18258e-05	2.03752e-05	-1.45063e-06	0.138079
ENSMUSG00000039834	Zfp335	zinc finger protein 335 [Source:MGI Symbol;Acc:MGI:2682313]	1.43607	1.43952	0.0136711	0.0126092	-0.00106187	0.138217
ENSMUSG00000009731	Kcnd1	potassium voltage-gated channel, Shal-related family, member 1 [Source:MGI Symbol;Acc:MGI:96671]	0.504296	0.506238	5.25194e-05	6.32082e-05	1.06887e-05	0.138504
ENSMUSG00000025208	Mrpl43	mitochondrial ribosomal protein L43 [Source:MGI Symbol;Acc:MGI:2137229]	0.716012	0.716045	0.0213213	0.0213938	7.24417e-05	0.139039
ENSMUSG00000002103	Acp2	acid phosphatase 2, lysosomal [Source:MGI Symbol;Acc:MGI:87882]	0.732422	0.734102	0.0224969	0.0234437	0.00094683	0.139153
ENSMUSG00000003360	Ddx23	DEAD (Asp-Glu-Ala-Asp) box polypeptide 23 [Source:MGI Symbol;Acc:MGI:1921601]	0.754248	0.755912	0.035043	0.0363175	0.00127455	0.139227
ENSMUSG00000028035	Dnajb4	DnaJ (Hsp40) homolog, subfamily B, member 4 [Source:MGI Symbol;Acc:MGI:1914285]	4.24301	4.2513	2.22733e-39	2.31301e-39	8.56789e-41	0.139559
ENSMUSG00000036181	Hist1h1c	histone cluster 1, H1c [Source:MGI Symbol;Acc:MGI:1931526]	1.70046	1.70282	0.000322473	0.000324366	1.89291e-06	0.13964
ENSMUSG00000044469	Tnfaip8l1	tumor necrosis factor, alpha-induced protein 8-like 1 [Source:MGI Symbol;Acc:MGI:1913693]	0.646176	0.646865	0.018884	0.0193844	0.000500381	0.140154
ENSMUSG00000054619	Mettl7a1	methyltransferase like 7A1 [Source:MGI Symbol;Acc:MGI:1916523]	0.365764	0.367107	3.12885e-06	3.67005e-06	5.41199e-07	0.140449
ENSMUSG00000047777	Phf13	PHD finger protein 13 [Source:MGI Symbol;Acc:MGI:2446217]	3.04644	3.04878	6.58972e-23	7.68149e-23	1.09177e-23	0.140667
ENSMUSG00000044700	Tmem201	transmembrane protein 201 [Source:MGI Symbol;Acc:MGI:1196277]	0.691301	0.692163	0.00449942	0.00471287	0.000213452	0.140735
ENSMUSG00000029613	Eif2ak1	eukaryotic translation initiation factor 2 alpha kinase 1 [Source:MGI Symbol;Acc:MGI:1353448]	0.707362	0.70777	0.00734217	0.0074801	0.00013793	0.141017
ENSMUSG00000007610	Gtpbp3	GTP binding protein 3 [Source:MGI Symbol;Acc:MGI:1917609]	0.678728	0.680121	0.0254077	0.0263533	0.000945598	0.141443
ENSMUSG00000024978	Gpam	glycerol-3-phosphate acyltransferase, mitochondrial [Source:MGI Symbol;Acc:MGI:109162]	0.632583	0.632166	0.0333394	0.0325266	-0.000812752	0.14181
ENSMUSG00000031903	Pla2g15	phospholipase A2, group XV [Source:MGI Symbol;Acc:MGI:2178076]	0.599052	0.599186	9.8545e-05	0.000101882	3.33697e-06	0.142248
ENSMUSG00000018861	Fdxr	ferredoxin reductase [Source:MGI Symbol;Acc:MGI:104724]	0.518326	0.518685	9.23301e-05	9.71239e-05	4.79379e-06	0.14245
ENSMUSG00000050530	Fam171a1	family with sequence similarity 171, member A1 [Source:MGI Symbol;Acc:MGI:2442917]	0.531961	0.532908	7.19747e-08	8.19967e-08	1.0022e-08	0.142799
ENSMUSG00000031681	Smad1	SMAD family member 1 [Source:MGI Symbol;Acc:MGI:109452]	2.02502	2.02601	1.3043e-09	1.3456e-09	4.12959e-11	0.142893
ENSMUSG00000021918	Nek4	NIMA (never in mitosis gene a)-related expressed kinase 4 [Source:MGI Symbol;Acc:MGI:1344404]	0.576982	0.579032	0.00339665	0.00361251	0.000215856	0.142993
ENSMUSG00000034189	Hsdl1	hydroxysteroid dehydrogenase like 1 [Source:MGI Symbol;Acc:MGI:1919802]	0.626749	0.627435	9.77929e-05	0.000103392	5.59886e-06	0.143102
ENSMUSG00000024219	Anks1	ankyrin repeat and SAM domain containing 1 [Source:MGI Symbol;Acc:MGI:2446180]	1.31758	1.31842	0.0439558	0.0427605	-0.00119527	0.143109
ENSMUSG00000025060	Slk	STE20-like kinase [Source:MGI Symbol;Acc:MGI:103241]	3.78209	3.79166	1.60977e-18	1.26623e-18	-3.43539e-19	0.143126
ENSMUSG00000026121	Sema4c	sema domain, immunoglobulin domain (Ig), transmembrane domain (TM) and short cytoplasmic domain, (semaphorin) 4C [Source:MGI Symbol;Acc:MGI:109252]	3.09861	3.10586	1.81417e-21	2.02101e-21	2.06838e-22	0.143346
ENSMUSG00000102644	Thap6	THAP domain containing 6 [Source:MGI Symbol;Acc:MGI:1922436]	2.88422	2.89293	4.47179e-08	3.97166e-08	-5.00134e-09	0.143472
ENSMUSG00000031808	Slc27a1	solute carrier family 27 (fatty acid transporter), member 1 [Source:MGI Symbol;Acc:MGI:1347098]	0.453754	0.455448	1.4666e-07	1.82366e-07	3.57062e-08	0.143747
ENSMUSG00000051978	Erich1	glutamate rich 1 [Source:MGI Symbol;Acc:MGI:3588201]	0.548809	0.550766	0.00988617	0.0103305	0.000444294	0.144092
ENSMUSG00000010054	Tusc2	tumor suppressor candidate 2 [Source:MGI Symbol;Acc:MGI:1931086]	0.609655	0.610922	0.000103811	0.000112095	8.28439e-06	0.144422
ENSMUSG00000059669	Taf1b	TATA box binding protein (Tbp)-associated factor, RNA polymerase I, B [Source:MGI Symbol;Acc:MGI:109577]	0.720584	0.723411	0.0389635	0.0410585	0.00209499	0.144676
ENSMUSG00000034825	Nrip3	nuclear receptor interacting protein 3 [Source:MGI Symbol;Acc:MGI:1925843]	1.6922	1.69429	1.11786e-05	1.06794e-05	-4.99204e-07	0.144692
ENSMUSG00000001995	Sipa1l2	signal-induced proliferation-associated 1 like 2 [Source:MGI Symbol;Acc:MGI:2676970]	4.10733	4.11521	1.00652e-36	1.0798e-36	7.32788e-38	0.144881
ENSMUSG00000037990	Sh3rf3	SH3 domain containing ring finger 3 [Source:MGI Symbol;Acc:MGI:2444637]	1.62756	1.6307	2.77904e-05	2.52955e-05	-2.4949e-06	0.144983
ENSMUSG00000020829	Slc46a1	solute carrier family 46, member 1 [Source:MGI Symbol;Acc:MGI:1098733]	0.645006	0.647548	0.00714108	0.00784237	0.000701293	0.145033
ENSMUSG00000010609	Psen2	presenilin 2 [Source:MGI Symbol;Acc:MGI:109284]	0.636387	0.637652	0.00929119	0.00982649	0.000535298	0.146056
ENSMUSG00000038503	Mesdc2	mesoderm development candidate 2 [Source:MGI Symbol;Acc:MGI:1891421]	0.621432	0.621621	0.0001755	0.000178807	3.30639e-06	0.146349
ENSMUSG00000037325	Bbs7	Bardet-Biedl syndrome 7 (human) [Source:MGI Symbol;Acc:MGI:1918742]	0.545945	0.544494	0.000566999	0.000531785	-3.52141e-05	0.146735
ENSMUSG00000054519	Zfp867	zinc finger protein 867 [Source:MGI Symbol;Acc:MGI:2681848]	0.587531	0.587065	0.000280788	0.000280604	-1.84558e-07	0.147438
ENSMUSG00000048799	Cep120	centrosomal protein 120 [Source:MGI Symbol;Acc:MGI:2147298]	1.75945	1.7626	7.1152e-07	6.60913e-07	-5.06062e-08	0.147524
ENSMUSG00000029149	Krtcap3	keratinocyte associated protein 3 [Source:MGI Symbol;Acc:MGI:1917065]	3.2837	3.28302	1.79342e-11	1.90837e-11	1.14954e-12	0.148038
ENSMUSG00000070526	Peg12	paternally expressed 12 [Source:MGI Symbol;Acc:MGI:1351637]	23.5972	23.5718	2.02693e-31	2.71518e-31	6.88256e-32	0.148368
ENSMUSG00000021179	Nrde2	nrde-2 necessary for RNA interference, domain containing [Source:MGI Symbol;Acc:MGI:2670969]	0.225954	0.226762	7.50596e-23	1.21996e-22	4.69363e-23	0.148368
ENSMUSG00000052504	Epha3	Eph receptor A3 [Source:MGI Symbol;Acc:MGI:99612]	3.30191	3.30784	2.18314e-20	1.87577e-20	-3.07372e-21	0.148778
ENSMUSG00000000916	Nsun5	NOL1/NOP2/Sun domain family, member 5 [Source:MGI Symbol;Acc:MGI:2140844]	0.667222	0.669925	0.0123051	0.0134106	0.00110554	0.149105
ENSMUSG00000053769	Lysmd1	LysM, putative peptidoglycan-binding, domain containing 1 [Source:MGI Symbol;Acc:MGI:1919409]	0.553262	0.551636	0.00817496	0.00779597	-0.000378982	0.149477
ENSMUSG00000033960	9430020K01Rik	RIKEN cDNA 9430020K01 gene [Source:MGI Symbol;Acc:MGI:2685174]	3.94796	3.9526	3.51474e-36	3.71427e-36	1.99534e-37	0.15007
ENSMUSG00000044647	Csrnp3	cysteine-serine-rich nuclear protein 3 [Source:MGI Symbol;Acc:MGI:1925021]	2.05697	2.05997	1.19036e-05	1.13102e-05	-5.93412e-07	0.150234
ENSMUSG00000033618	Map3k13	mitogen-activated protein kinase kinase kinase 13 [Source:MGI Symbol;Acc:MGI:2444243]	1.7573	1.76306	0.00169134	0.00156919	-0.000122155	0.150237
ENSMUSG00000023169	Slc38a1	solute carrier family 38, member 1 [Source:MGI Symbol;Acc:MGI:2145895]	1.61504	1.61823	9.50378e-05	8.91137e-05	-5.92405e-06	0.15028
ENSMUSG00000001305	Rrp15	ribosomal RNA processing 15 homolog (S. cerevisiae) [Source:MGI Symbol;Acc:MGI:1914473]	0.542777	0.544899	0.000107	0.000126291	1.92917e-05	0.150301
ENSMUSG00000024952	Rps6ka4	ribosomal protein S6 kinase, polypeptide 4 [Source:MGI Symbol;Acc:MGI:1930076]	0.349191	0.349822	8.06279e-14	1.08098e-13	2.74701e-14	0.151057
ENSMUSG00000065954	Tacc1	transforming, acidic coiled-coil containing protein 1 [Source:MGI Symbol;Acc:MGI:2443510]	1.89585	1.89867	1.14824e-08	1.07503e-08	-7.32061e-10	0.15123
ENSMUSG00000029474	Rnf34	ring finger protein 34 [Source:MGI Symbol;Acc:MGI:2153340]	1.55319	1.55626	0.000280652	0.000261155	-1.94972e-05	0.151248
ENSMUSG00000032940	Rbm11	RNA binding motif protein 11 [Source:MGI Symbol;Acc:MGI:2447622]	0.405724	0.40404	3.16679e-05	3.00245e-05	-1.64342e-06	0.151286
ENSMUSG00000052302	Tbc1d30	TBC1 domain family, member 30 [Source:MGI Symbol;Acc:MGI:1921944]	0.37607	0.376283	1.78401e-12	1.82584e-12	4.18276e-14	0.151515
ENSMUSG00000036188	Ankmy2	ankyrin repeat and MYND domain containing 2 [Source:MGI Symbol;Acc:MGI:2144755]	0.600035	0.600611	5.58652e-05	6.02489e-05	4.3837e-06	0.152497
ENSMUSG00000031959	Wdr59	WD repeat domain 59 [Source:MGI Symbol;Acc:MGI:2442115]	0.669345	0.669954	0.00391895	0.00395342	3.44749e-05	0.15282
ENSMUSG00000004500	Zfp324	zinc finger protein 324 [Source:MGI Symbol;Acc:MGI:2444641]	0.658358	0.657496	0.00577297	0.00572375	-4.92139e-05	0.152858
ENSMUSG00000037818	3110057O12Rik	RIKEN cDNA 3110057O12 gene [Source:MGI Symbol;Acc:MGI:1915468]	0.585509	0.587831	0.00307274	0.0033779	0.000305163	0.153257
ENSMUSG00000066829	Zfp810	zinc finger protein 810 [Source:MGI Symbol;Acc:MGI:2384563]	0.464256	0.463768	4.84598e-07	5.52046e-07	6.74474e-08	0.153421
ENSMUSG00000003234	Abcf3	ATP-binding cassette, sub-family F (GCN20), member 3 [Source:MGI Symbol;Acc:MGI:1351656]	1.4313	1.4365	0.00519937	0.00473454	-0.000464834	0.15346
ENSMUSG00000045140	Pigw	phosphatidylinositol glycan anchor biosynthesis, class W [Source:MGI Symbol;Acc:MGI:1917575]	0.366021	0.365771	2.99184e-07	3.3582e-07	3.66365e-08	0.153728
ENSMUSG00000056749	Nfil3	nuclear factor, interleukin 3, regulated [Source:MGI Symbol;Acc:MGI:109495]	15.928	15.9423	1.48685e-85	1.62582e-85	1.38961e-86	0.153826
ENSMUSG00000041205	Map6d1	MAP6 domain containing 1 [Source:MGI Symbol;Acc:MGI:3607784]	0.69006	0.690677	0.0101972	0.0104377	0.000240517	0.153846
ENSMUSG00000025737	Wdr24	WD repeat domain 24 [Source:MGI Symbol;Acc:MGI:2446285]	0.505365	0.506888	1.88961e-07	2.36254e-07	4.72929e-08	0.154253
ENSMUSG00000034211	Mrps17	mitochondrial ribosomal protein S17 [Source:MGI Symbol;Acc:MGI:1913508]	0.718141	0.719921	0.0129341	0.0137381	0.000804044	0.154799
ENSMUSG00000024666	Tmem138	transmembrane protein 138 [Source:MGI Symbol;Acc:MGI:1920232]	0.531123	0.532087	3.83162e-05	4.2039e-05	3.72284e-06	0.154879
ENSMUSG00000050211	Pla2g4e	phospholipase A2, group IVE [Source:MGI Symbol;Acc:MGI:1919144]	0.719292	0.720867	0.0225412	0.0234624	0.000921174	0.155039
ENSMUSG00000024558	Mapk4	mitogen-activated protein kinase 4 [Source:MGI Symbol;Acc:MGI:2444559]	3.94118	3.94247	2.88715e-35	3.38197e-35	4.94818e-36	0.15528
ENSMUSG00000047539	Fbxo28	F-box protein 28 [Source:MGI Symbol;Acc:MGI:1261890]	1.93727	1.93783	1.8696e-08	1.90896e-08	3.93563e-10	0.155411
ENSMUSG00000020023	Tmcc3	transmembrane and coiled coil domains 3 [Source:MGI Symbol;Acc:MGI:2442900]	1.9035	1.90429	2.5989e-06	2.74201e-06	1.43113e-07	0.155569
ENSMUSG00000053024	Cntn2	contactin 2 [Source:MGI Symbol;Acc:MGI:104518]	0.745828	0.746807	0.0314973	0.0320707	0.000573374	0.155642
ENSMUSG00000031951	Tmem231	transmembrane protein 231 [Source:MGI Symbol;Acc:MGI:2685024]	0.339356	0.340642	1.21999e-12	1.69029e-12	4.70298e-13	0.155925
ENSMUSG00000050069	Grem2	gremlin 2 homolog, cysteine knot superfamily (Xenopus laevis) [Source:MGI Symbol;Acc:MGI:1344367]	1.4906	1.49489	0.0057436	0.00531098	-0.000432611	0.156454
ENSMUSG00000092341	Malat1	metastasis associated lung adenocarcinoma transcript 1 (non-coding RNA) [Source:MGI Symbol;Acc:MGI:1919539]	4.30475	4.31338	1.61678e-43	1.41875e-43	-1.98032e-44	0.156877
ENSMUSG00000027655	Dhx35	DEAH (Asp-Glu-Ala-His) box polypeptide 35 [Source:MGI Symbol;Acc:MGI:1918965]	0.463926	0.46477	6.06291e-08	6.94864e-08	8.85738e-09	0.156924
ENSMUSG00000063531	Sema3e	sema domain, immunoglobulin domain (Ig), short basic domain, secreted, (semaphorin) 3E [Source:MGI Symbol;Acc:MGI:1340034]	2.02656	2.03053	1.63711e-06	1.54492e-06	-9.2188e-08	0.157453
ENSMUSG00000041040	Fam117b	family with sequence similarity 117, member B [Source:MGI Symbol;Acc:MGI:1920000]	1.41482	1.41741	0.0039823	0.00373097	-0.000251335	0.157551
ENSMUSG00000010914	Pdhx	pyruvate dehydrogenase complex, component X [Source:MGI Symbol;Acc:MGI:1351627]	0.756372	0.758368	0.0449404	0.0471715	0.00223104	0.157587
ENSMUSG00000050558	Prokr2	prokineticin receptor 2 [Source:MGI Symbol;Acc:MGI:2181363]	1.68702	1.68788	0.000121352	0.000114561	-6.79117e-06	0.157853
ENSMUSG00000056014	A430033K04Rik	RIKEN cDNA A430033K04 gene [Source:MGI Symbol;Acc:MGI:3583896]	0.516216	0.51683	0.000142241	0.000150305	8.06422e-06	0.158395
ENSMUSG00000090641	Zfp712	zinc finger protein 712 [Source:MGI Symbol;Acc:MGI:1925501]	0.336223	0.337373	5.76858e-08	6.48494e-08	7.16359e-09	0.159109
ENSMUSG00000085208	Brip1os	BRCA1 interacting protein C-terminal helicase 1, opposite strand [Source:MGI Symbol;Acc:MGI:1921288]	0.707033	0.706946	0.0439394	0.0439123	-2.70921e-05	0.159659
ENSMUSG00000039253	Fn3krp	fructosamine 3 kinase related protein [Source:MGI Symbol;Acc:MGI:2679256]	0.511467	0.510834	3.46067e-05	3.24339e-05	-2.17286e-06	0.16
ENSMUSG00000042063	Zfp386	zinc finger protein 386 (Kruppel-like) [Source:MGI Symbol;Acc:MGI:1930708]	0.579837	0.581411	0.000135791	0.000147248	1.1457e-05	0.16011
ENSMUSG00000020491	2810021J22Rik	RIKEN cDNA 2810021J22 gene [Source:MGI Symbol;Acc:MGI:1917194]	0.488648	0.487932	7.99565e-05	7.87193e-05	-1.23727e-06	0.160256
ENSMUSG00000053332	Gas5	growth arrest specific 5 [Source:MGI Symbol;Acc:MGI:95659]	1.72915	1.73316	3.08075e-05	2.86128e-05	-2.19471e-06	0.160313
ENSMUSG00000039089	L3mbtl3	l(3)mbt-like 3 (Drosophila) [Source:MGI Symbol;Acc:MGI:2143628]	1.54938	1.55256	0.000299118	0.000276435	-2.26828e-05	0.161249
ENSMUSG00000034453	Polr3b	polymerase (RNA) III (DNA directed) polypeptide B [Source:MGI Symbol;Acc:MGI:1917678]	0.667711	0.6678	0.00568217	0.00565854	-2.36233e-05	0.161327
ENSMUSG00000049624	Slc17a5	solute carrier family 17 (anion/sugar transporter), member 5 [Source:MGI Symbol;Acc:MGI:1924105]	0.54434	0.546503	0.000114283	0.000129789	1.55063e-05	0.161747
ENSMUSG00000043259	Fam13c	family with sequence similarity 13, member C [Source:MGI Symbol;Acc:MGI:1918971]	2.16952	2.17958	5.74893e-09	4.39516e-09	-1.35377e-09	0.162585
ENSMUSG00000028636	Ppcs	phosphopantothenoylcysteine synthetase [Source:MGI Symbol;Acc:MGI:1915237]	0.504003	0.506141	0.00305984	0.00335494	0.000295102	0.163132
ENSMUSG00000032215	Rsl24d1	ribosomal L24 domain containing 1 [Source:MGI Symbol;Acc:MGI:2681840]	0.653704	0.654779	0.00179822	0.00191174	0.000113519	0.163432
ENSMUSG00000029610	Aimp2	aminoacyl tRNA synthetase complex-interacting multifunctional protein 2 [Source:MGI Symbol;Acc:MGI:2385237]	0.630197	0.631917	0.00137751	0.0014976	0.000120093	0.163506
ENSMUSG00000025027	Xpnpep1	X-prolyl aminopeptidase (aminopeptidase P) 1, soluble [Source:MGI Symbol;Acc:MGI:2180003]	0.658614	0.659597	0.000686422	0.000725176	3.87539e-05	0.164159
ENSMUSG00000039621	Prex1	phosphatidylinositol-3,4,5-trisphosphate-dependent Rac exchange factor 1 [Source:MGI Symbol;Acc:MGI:3040696]	0.631457	0.632672	0.000332371	0.00034867	1.62991e-05	0.164616
ENSMUSG00000029594	Rbm19	RNA binding motif protein 19 [Source:MGI Symbol;Acc:MGI:1921361]	0.581538	0.582799	0.000245555	0.000267148	2.15934e-05	0.165494
ENSMUSG00000070699	Sars2	seryl-aminoacyl-tRNA synthetase 2 [Source:MGI Symbol;Acc:MGI:1919234]	0.620585	0.621562	0.00513192	0.00549867	0.000366741	0.166021
ENSMUSG00000038241	Cep250	centrosomal protein 250 [Source:MGI Symbol;Acc:MGI:108084]	0.430882	0.431982	2.47591e-08	2.93768e-08	4.61764e-09	0.166168
ENSMUSG00000024247	Pkdcc	protein kinase domain containing, cytoplasmic [Source:MGI Symbol;Acc:MGI:2147077]	0.438806	0.43974	1.86041e-09	2.24835e-09	3.87936e-10	0.166611
ENSMUSG00000071265	1700086L19Rik	RIKEN cDNA 1700086L19 gene [Source:MGI Symbol;Acc:MGI:1921534]	1.65708	1.6587	0.00788697	0.00766693	-0.000220035	0.166684
ENSMUSG00000010095	Slc3a2	solute carrier family 3 (activators of dibasic and neutral amino acid transport), member 2 [Source:MGI Symbol;Acc:MGI:96955]	2.04507	2.0486	3.64492e-07	3.4493e-07	-1.95621e-08	0.166689
ENSMUSG00000031870	Pgr	progesterone receptor [Source:MGI Symbol;Acc:MGI:97567]	0.676338	0.676655	0.0418372	0.04194	0.000102771	0.166875
ENSMUSG00000059895	Ptp4a3	protein tyrosine phosphatase 4a3 [Source:MGI Symbol;Acc:MGI:1277098]	0.528665	0.529212	4.79373e-06	4.89038e-06	9.66453e-08	0.167031
ENSMUSG00000042097	Zfp239	zinc finger protein 239 [Source:MGI Symbol;Acc:MGI:1306812]	0.26014	0.259803	4.72798e-23	4.62955e-23	-9.84287e-25	0.167392
ENSMUSG00000031546	Gins4	GINS complex subunit 4 (Sld5 homolog) [Source:MGI Symbol;Acc:MGI:1923847]	0.58306	0.584124	0.00124882	0.00136106	0.000112242	0.167598
ENSMUSG00000025138	Sirt7	sirtuin 7 [Source:MGI Symbol;Acc:MGI:2385849]	0.620238	0.621787	0.000666952	0.000730389	6.3437e-05	0.16768
ENSMUSG00000037410	Tbc1d2b	TBC1 domain family, member 2B [Source:MGI Symbol;Acc:MGI:1914266]	0.569478	0.569911	0.000356547	0.000366637	1.00894e-05	0.16835
ENSMUSG00000022601	Zbtb11	zinc finger and BTB domain containing 11 [Source:MGI Symbol;Acc:MGI:2443876]	3.70173	3.70725	2.47825e-25	2.22718e-25	-2.51064e-26	0.16851
ENSMUSG00000032487	Ptgs2	prostaglandin-endoperoxide synthase 2 [Source:MGI Symbol;Acc:MGI:97798]	48.1072	48.3321	1.02955e-178	1.53825e-179	-8.75727e-179	0.169137
ENSMUSG00000009647	Mcu	mitochondrial calcium uniporter [Source:MGI Symbol;Acc:MGI:3026965]	0.746525	0.749858	0.0265581	0.0291149	0.00255672	0.169272
ENSMUSG00000026478	Lamc1	laminin, gamma 1 [Source:MGI Symbol;Acc:MGI:99914]	2.57681	2.58186	1.77773e-12	1.54776e-12	-2.29968e-13	0.169635
ENSMUSG00000028582	Cc2d1b	coiled-coil and C2 domain containing 1B [Source:MGI Symbol;Acc:MGI:2443076]	0.477398	0.477841	1.66614e-07	1.7956e-07	1.29466e-08	0.169779
ENSMUSG00000016382	Pls3	plastin 3 (T-isoform) [Source:MGI Symbol;Acc:MGI:104807]	1.3567	1.35844	0.0282098	0.0270185	-0.00119137	0.169809
ENSMUSG00000043372	Hexim2	hexamethylene bis-acetamide inducible 2 [Source:MGI Symbol;Acc:MGI:1918309]	0.328576	0.32871	1.30729e-12	1.53475e-12	2.27466e-13	0.169875
ENSMUSG00000028517	Ppap2b	phosphatidic acid phosphatase type 2B [Source:MGI Symbol;Acc:MGI:1915166]	5.88871	5.88687	8.76973e-35	1.15855e-34	2.81579e-35	0.1703
ENSMUSG00000005057	Sh2b2	SH2B adaptor protein 2 [Source:MGI Symbol;Acc:MGI:1345171]	0.554309	0.556616	2.9342e-05	3.4977e-05	5.63506e-06	0.171292
ENSMUSG00000054702	Ap1s3	adaptor-related protein complex AP-1, sigma 3 [Source:MGI Symbol;Acc:MGI:1891304]	2.45448	2.45252	3.12885e-06	3.28185e-06	1.52998e-07	0.171821
ENSMUSG00000007617	Homer1	homer homolog 1 (Drosophila) [Source:MGI Symbol;Acc:MGI:1347345]	17.322	17.3497	1.49222e-172	2.3422e-172	8.4998e-173	0.17245
ENSMUSG00000059878	Zfp422	zinc finger protein 422 [Source:MGI Symbol;Acc:MGI:1914505]	0.62472	0.626494	0.000258602	0.000283017	2.44144e-05	0.172793
ENSMUSG00000021266	Wars	tryptophanyl-tRNA synthetase [Source:MGI Symbol;Acc:MGI:104630]	0.734487	0.735233	0.0176245	0.0181236	0.000499071	0.17326
ENSMUSG00000085609	1700016P03Rik	RIKEN cDNA 1700016P03 gene [Source:MGI Symbol;Acc:MGI:1922792]	27.3755	27.6116	2.10532e-85	4.82882e-86	-1.62244e-85	0.174488
ENSMUSG00000044792	Isca1	iron-sulfur cluster assembly 1 homolog (S. cerevisiae) [Source:MGI Symbol;Acc:MGI:1916296]	1.70528	1.70834	7.18001e-06	6.74177e-06	-4.3824e-07	0.174689
ENSMUSG00000017707	Serinc3	serine incorporator 3 [Source:MGI Symbol;Acc:MGI:1349457]	1.41	1.41174	0.00375433	0.00360404	-0.000150282	0.174735
ENSMUSG00000025986	Slc39a10	solute carrier family 39 (zinc transporter), member 10 [Source:MGI Symbol;Acc:MGI:1914515]	0.636216	0.636826	0.00258656	0.00259458	8.01417e-06	0.174789
ENSMUSG00000004561	Mettl17	methyltransferase like 17 [Source:MGI Symbol;Acc:MGI:1098577]	0.661254	0.662933	0.00867072	0.00924109	0.000570363	0.174825
ENSMUSG00000042202	Slc35e2	solute carrier family 35, member E2 [Source:MGI Symbol;Acc:MGI:2444240]	0.732417	0.733173	0.0368836	0.0365112	-0.000372426	0.174886
ENSMUSG00000024845	Tmem134	transmembrane protein 134 [Source:MGI Symbol;Acc:MGI:1914240]	0.532742	0.533027	8.16888e-06	8.89876e-06	7.29878e-07	0.175009
ENSMUSG00000022722	Arl6	ADP-ribosylation factor-like 6 [Source:MGI Symbol;Acc:MGI:1927136]	1.50477	1.5076	0.0048856	0.00462207	-0.000263536	0.17584
ENSMUSG00000019848	Popdc3	popeye domain containing 3 [Source:MGI Symbol;Acc:MGI:1930153]	2.61632	2.63287	8.0853e-08	7.54469e-08	-5.40605e-09	0.175901
ENSMUSG00000032470	Mras	muscle and microspikes RAS [Source:MGI Symbol;Acc:MGI:1100856]	1.41584	1.41628	0.0142193	0.014133	-8.63345e-05	0.176034
ENSMUSG00000026510	Trp53bp2	transformation related protein 53 binding protein 2 [Source:MGI Symbol;Acc:MGI:2138319]	2.21251	2.21702	4.42081e-11	4.16942e-11	-2.5139e-12	0.176176
ENSMUSG00000028273	Pdlim5	PDZ and LIM domain 5 [Source:MGI Symbol;Acc:MGI:1927489]	2.45725	2.4616	4.23117e-08	3.91955e-08	-3.11613e-09	0.176678
ENSMUSG00000032370	Lactb	lactamase, beta [Source:MGI Symbol;Acc:MGI:1933395]	0.59058	0.589184	0.00116991	0.00117212	2.20591e-06	0.176678
ENSMUSG00000027628	Aar2	AAR2 splicing factor homolog (S. cerevisiae) [Source:MGI Symbol;Acc:MGI:1915545]	0.417804	0.418446	1.98289e-11	2.30269e-11	3.19807e-12	0.176946
ENSMUSG00000030826	Bcat2	branched chain aminotransferase 2, mitochondrial [Source:MGI Symbol;Acc:MGI:1276534]	0.636604	0.63692	0.00761395	0.00753595	-7.79938e-05	0.176991
ENSMUSG00000038299	Wdr36	WD repeat domain 36 [Source:MGI Symbol;Acc:MGI:1917819]	0.637508	0.637779	0.00221332	0.0022315	1.81846e-05	0.177122
ENSMUSG00000032114	Slc37a4	solute carrier family 37 (glucose-6-phosphate transporter), member 4 [Source:MGI Symbol;Acc:MGI:1316650]	0.659624	0.659269	0.00330639	0.00320586	-0.000100532	0.177126
ENSMUSG00000032590	Apeh	acylpeptide hydrolase [Source:MGI Symbol;Acc:MGI:88041]	0.4915	0.492697	5.5547e-06	6.1475e-06	5.92798e-07	0.177494
ENSMUSG00000030203	Dusp16	dual specificity phosphatase 16 [Source:MGI Symbol;Acc:MGI:1917936]	23.6776	23.679	3.42529e-72	3.49154e-72	6.62517e-74	0.178063
ENSMUSG00000052675	Zfp112	zinc finger protein 112 [Source:MGI Symbol;Acc:MGI:1929115]	0.55004	0.550209	0.0022223	0.00220676	-1.55347e-05	0.178094
ENSMUSG00000046997	Spsb4	splA/ryanodine receptor domain and SOCS box containing 4 [Source:MGI Symbol;Acc:MGI:2183445]	0.498862	0.500959	0.000128341	0.000147552	1.92116e-05	0.178253
ENSMUSG00000059689	Zfp637	zinc finger protein 637 [Source:MGI Symbol;Acc:MGI:2448537]	0.548203	0.548423	1.07721e-05	1.09263e-05	1.54146e-07	0.178285
ENSMUSG00000039182	AW209491	expressed sequence AW209491 [Source:MGI Symbol;Acc:MGI:2145422]	0.363511	0.364899	4.69262e-13	6.06659e-13	1.37396e-13	0.178571
ENSMUSG00000028619	Tceanc2	transcription elongation factor A (SII) N-terminal and central domain containing 2 [Source:MGI Symbol;Acc:MGI:1913776]	0.578963	0.580082	0.000525951	0.000547085	2.11343e-05	0.178625
ENSMUSG00000028413	B4galt1	UDP-Gal:betaGlcNAc beta 1,4- galactosyltransferase, polypeptide 1 [Source:MGI Symbol;Acc:MGI:95705]	2.45814	2.45593	8.08792e-08	8.40074e-08	3.12816e-09	0.179533
ENSMUSG00000078919	Dpm1	dolichol-phosphate (beta-D) mannosyltransferase 1 [Source:MGI Symbol;Acc:MGI:1330239]	1.44089	1.44079	0.0229122	0.0222792	-0.000633008	0.179598
ENSMUSG00000046733	Gprc5a	G protein-coupled receptor, family C, group 5, member A [Source:MGI Symbol;Acc:MGI:1891250]	181.553	181.533	6.09911e-50	6.99719e-50	8.98075e-51	0.179695
ENSMUSG00000028214	Gem	GTP binding protein (gene overexpressed in skeletal muscle) [Source:MGI Symbol;Acc:MGI:99844]	65.5971	65.5625	9.39716e-89	1.73384e-88	7.94127e-89	0.179986
ENSMUSG00000034910	Pygo1	pygopus 1 [Source:MGI Symbol;Acc:MGI:1919385]	0.602546	0.603495	0.000240525	0.000242494	1.96955e-06	0.181251
ENSMUSG00000039745	Htatip2	HIV-1 tat interactive protein 2, homolog (human) [Source:MGI Symbol;Acc:MGI:1859271]	2.67682	2.69651	0.000207028	0.000184424	-2.2604e-05	0.181488
ENSMUSG00000018865	Sult4a1	sulfotransferase family 4A, member 1 [Source:MGI Symbol;Acc:MGI:1888971]	1.46849	1.47035	0.00963317	0.00923545	-0.000397715	0.181598
ENSMUSG00000034520	Gjc1	gap junction protein, gamma 1 [Source:MGI Symbol;Acc:MGI:95718]	0.504213	0.506334	4.67882e-05	5.37518e-05	6.96352e-06	0.181598
ENSMUSG00000027506	Tpd52	tumor protein D52 [Source:MGI Symbol;Acc:MGI:107749]	1.84122	1.84447	1.50819e-06	1.37816e-06	-1.30029e-07	0.181745
ENSMUSG00000020423	Btg2	B cell translocation gene 2, anti-proliferative [Source:MGI Symbol;Acc:MGI:108384]	55.1266	55.1107	5.38233e-272	1.99055e-271	1.45232e-271	0.182706
ENSMUSG00000057561	Eif1a	eukaryotic translation initiation factor 1A [Source:MGI Symbol;Acc:MGI:95298]	1.38559	1.38803	0.00828032	0.00781118	-0.000469139	0.183029
ENSMUSG00000020092	Pald1	phosphatase domain containing, paladin 1 [Source:MGI Symbol;Acc:MGI:1351623]	0.5996	0.599063	0.00246676	0.00254129	7.45357e-05	0.18315
ENSMUSG00000022967	Ifnar1	interferon (alpha and beta) receptor 1 [Source:MGI Symbol;Acc:MGI:107658]	0.507515	0.507923	5.74203e-06	5.97796e-06	2.35925e-07	0.183213
ENSMUSG00000041975	Mettl8	methyltransferase like 8 [Source:MGI Symbol;Acc:MGI:2385142]	0.555249	0.557731	0.00174314	0.00196701	0.000223867	0.183824
ENSMUSG00000041765	Ubac2	ubiquitin associated domain containing 2 [Source:MGI Symbol;Acc:MGI:1916139]	0.687489	0.690031	0.0123683	0.0133423	0.000974051	0.183866
ENSMUSG00000051232	Tmem199	transmembrane protein 199 [Source:MGI Symbol;Acc:MGI:2144113]	0.627214	0.628711	0.00063174	0.000697381	6.56412e-05	0.184162
ENSMUSG00000087018	2900072N19Rik	RIKEN cDNA 2900072N19 gene [Source:MGI Symbol;Acc:MGI:1920283]	0.5765	0.57429	0.0361925	0.0339203	-0.00227222	0.185529
ENSMUSG00000025616	Usp16	ubiquitin specific peptidase 16 [Source:MGI Symbol;Acc:MGI:1921362]	1.73933	1.74242	3.99049e-06	3.65753e-06	-3.32967e-07	0.1867
ENSMUSG00000020776	Fbf1	Fas (TNFRSF6) binding factor 1 [Source:MGI Symbol;Acc:MGI:1922033]	0.665646	0.667727	0.000877279	0.000977175	9.98965e-05	0.187253
ENSMUSG00000033039	Micall1	microtubule associated monooxygenase, calponin and LIM domain containing -like 1 [Source:MGI Symbol;Acc:MGI:105870]	1.52515	1.52864	0.000983269	0.000910408	-7.28616e-05	0.187617
ENSMUSG00000039936	Pik3cd	phosphatidylinositol 3-kinase catalytic delta polypeptide [Source:MGI Symbol;Acc:MGI:1098211]	0.483323	0.483411	1.66184e-08	1.80726e-08	1.45422e-09	0.187774
ENSMUSG00000023009	Nckap5l	NCK-associated protein 5-like [Source:MGI Symbol;Acc:MGI:3609653]	0.570769	0.571602	6.09706e-05	6.3792e-05	2.82141e-06	0.187891
ENSMUSG00000005958	Ephb3	Eph receptor B3 [Source:MGI Symbol;Acc:MGI:104770]	3.39686	3.40046	8.1017e-17	1.0579e-16	2.47732e-17	0.188419
ENSMUSG00000028974	Dffa	DNA fragmentation factor, alpha subunit [Source:MGI Symbol;Acc:MGI:1196227]	0.569045	0.570989	2.34838e-05	2.69348e-05	3.45099e-06	0.188813
ENSMUSG00000021647	Cartpt	CART prepropeptide [Source:MGI Symbol;Acc:MGI:1351330]	13.4118	13.5694	2.65491e-37	6.90501e-37	4.2501e-37	0.189484
ENSMUSG00000042616	Oscp1	organic solute carrier partner 1 [Source:MGI Symbol;Acc:MGI:1916308]	0.681625	0.682889	0.00445535	0.00467461	0.000219259	0.191022
ENSMUSG00000026017	Carf	calcium response factor [Source:MGI Symbol;Acc:MGI:2182269]	0.463817	0.464855	1.52168e-05	1.63338e-05	1.11697e-06	0.191632
ENSMUSG00000028882	Ppp1r8	protein phosphatase 1, regulatory (inhibitor) subunit 8 [Source:MGI Symbol;Acc:MGI:2140494]	0.737367	0.738161	0.0279693	0.0282782	0.000308911	0.191648
ENSMUSG00000030844	Rgs10	regulator of G-protein signalling 10 [Source:MGI Symbol;Acc:MGI:1915115]	2.27201	2.27283	1.50948e-06	1.58488e-06	7.5398e-08	0.192234
ENSMUSG00000060860	Ube2s	ubiquitin-conjugating enzyme E2S [Source:MGI Symbol;Acc:MGI:1925141]	2.03214	2.03359	5.93664e-06	6.0782e-06	1.4156e-07	0.193154
ENSMUSG00000041632	Mrps27	mitochondrial ribosomal protein S27 [Source:MGI Symbol;Acc:MGI:1919064]	0.633917	0.635178	0.00620779	0.00655902	0.000351223	0.19333
ENSMUSG00000018507	Trpv2	transient receptor potential cation channel, subfamily V, member 2 [Source:MGI Symbol;Acc:MGI:1341836]	0.599266	0.601056	0.000559442	0.000621659	6.22166e-05	0.193498
ENSMUSG00000033420	Antxr1	anthrax toxin receptor 1 [Source:MGI Symbol;Acc:MGI:1916788]	1.62091	1.63075	0.00400783	0.00356094	-0.000446888	0.193548
ENSMUSG00000059475	Zfp426	zinc finger protein 426 [Source:MGI Symbol;Acc:MGI:1920248]	1.57524	1.57751	0.000309434	0.000283925	-2.55089e-05	0.193573
ENSMUSG00000029528	Pxn	paxillin [Source:MGI Symbol;Acc:MGI:108295]	3.65655	3.65784	4.74184e-21	6.21322e-21	1.47138e-21	0.194117
ENSMUSG00000027889	Ampd2	adenosine monophosphate deaminase 2 [Source:MGI Symbol;Acc:MGI:88016]	0.693459	0.694402	0.00336352	0.00351962	0.000156104	0.194386
ENSMUSG00000049658	Bdp1	B double prime 1, subunit of RNA polymerase III transcription initiation factor IIIB [Source:MGI Symbol;Acc:MGI:1347077]	1.93257	1.93604	0.000131417	0.000120113	-1.13038e-05	0.194605
ENSMUSG00000035704	Alg8	asparagine-linked glycosylation 8 (alpha-1,3-glucosyltransferase) [Source:MGI Symbol;Acc:MGI:2141959]	0.640913	0.643811	0.0233713	0.0252105	0.0018392	0.194742
ENSMUSG00000025938	Slco5a1	solute carrier organic anion transporter family, member 5A1 [Source:MGI Symbol;Acc:MGI:2443431]	2.93955	2.94282	7.97645e-18	7.34608e-18	-6.30371e-19	0.194813
ENSMUSG00000026718	Stam	signal transducing adaptor molecule (SH3 domain and ITAM motif) 1 [Source:MGI Symbol;Acc:MGI:1329014]	1.34626	1.34886	0.0290329	0.0269935	-0.00203941	0.195148
ENSMUSG00000022386	Trmu	tRNA 5-methylaminomethyl-2-thiouridylate methyltransferase [Source:MGI Symbol;Acc:MGI:1919276]	0.500336	0.499592	2.18258e-05	2.17442e-05	-8.15716e-08	0.195185
ENSMUSG00000036822	Topors	topoisomerase I binding, arginine/serine-rich [Source:MGI Symbol;Acc:MGI:2146189]	1.5775	1.5828	0.000373753	0.000342424	-3.1329e-05	0.195312
ENSMUSG00000026816	Gtf3c5	general transcription factor IIIC, polypeptide 5 [Source:MGI Symbol;Acc:MGI:1917489]	0.458715	0.460719	5.84158e-09	7.64297e-09	1.80139e-09	0.195422
ENSMUSG00000039318	Rab3gap2	RAB3 GTPase activating protein subunit 2 [Source:MGI Symbol;Acc:MGI:1916043]	1.60003	1.60267	0.003006	0.00286699	-0.000139008	0.195818
ENSMUSG00000031979	Cog2	component of oligomeric golgi complex 2 [Source:MGI Symbol;Acc:MGI:1923582]	0.619136	0.621325	0.00347678	0.00389727	0.000420493	0.197796
ENSMUSG00000046658	Zfp316	zinc finger protein 316 [Source:MGI Symbol;Acc:MGI:1860402]	0.529212	0.530197	5.86563e-07	6.25404e-07	3.88411e-08	0.197929
ENSMUSG00000010057	Nprl2	nitrogen permease regulator-like 2 [Source:MGI Symbol;Acc:MGI:1914482]	0.693745	0.69586	0.0217344	0.0234813	0.00174684	0.197933
ENSMUSG00000030720	Cln3	ceroid lipofuscinosis, neuronal 3, juvenile (Batten, Spielmeyer-Vogt disease) [Source:MGI Symbol;Acc:MGI:107537]	0.698233	0.698524	0.030269	0.0305449	0.000275937	0.198314
ENSMUSG00000038393	Txnip	thioredoxin interacting protein [Source:MGI Symbol;Acc:MGI:1889549]	0.0797495	0.0800899	3.99538e-27	6.29482e-27	2.29944e-27	0.19861
ENSMUSG00000025484	Bet1l	blocked early in transport 1 homolog (S. cerevisiae)-like [Source:MGI Symbol;Acc:MGI:1913128]	0.720932	0.721585	0.0304302	0.0314144	0.000984188	0.19861
ENSMUSG00000029524	Sirt4	sirtuin 4 [Source:MGI Symbol;Acc:MGI:1922637]	2.42462	2.43089	2.06283e-09	1.86956e-09	-1.93273e-10	0.198638
ENSMUSG00000027550	Lrrcc1	leucine rich repeat and coiled-coil domain containing 1 [Source:MGI Symbol;Acc:MGI:1918960]	0.583882	0.58424	0.000561826	0.000544336	-1.749e-05	0.199159
ENSMUSG00000005102	Eif2ak4	eukaryotic translation initiation factor 2 alpha kinase 4 [Source:MGI Symbol;Acc:MGI:1353427]	0.703741	0.702686	0.0307738	0.0299352	-0.000838604	0.199373
ENSMUSG00000029552	Tes	testis derived transcript [Source:MGI Symbol;Acc:MGI:105081]	5.50721	5.51993	6.74443e-55	7.15544e-55	4.11006e-56	0.199418
ENSMUSG00000045438	Cox19	cytochrome c oxidase assembly protein 19 [Source:MGI Symbol;Acc:MGI:1915283]	0.637969	0.639533	0.000398399	0.000444406	4.60061e-05	0.2003
ENSMUSG00000006526	Tmem110	transmembrane protein 110 [Source:MGI Symbol;Acc:MGI:1921500]	0.583977	0.585022	0.000180258	0.000198535	1.82766e-05	0.200401
ENSMUSG00000041695	Kcnj2	potassium inwardly-rectifying channel, subfamily J, member 2 [Source:MGI Symbol;Acc:MGI:104744]	2.03827	2.04689	8.25269e-07	8.01309e-07	-2.39594e-08	0.200803
ENSMUSG00000067578	Cbln4	cerebellin 4 precursor protein [Source:MGI Symbol;Acc:MGI:2154433]	1.67438	1.67831	0.000407747	0.00039299	-1.47572e-05	0.201072
ENSMUSG00000041477	Dcp1b	DCP1 decapping enzyme homolog B (S. cerevisiae) [Source:MGI Symbol;Acc:MGI:2442404]	0.47389	0.476033	7.23678e-06	8.66996e-06	1.43318e-06	0.201478
ENSMUSG00000022856	Tmem41a	transmembrane protein 41a [Source:MGI Symbol;Acc:MGI:1913914]	0.555253	0.556466	0.000236329	0.000264773	2.84436e-05	0.201511
ENSMUSG00000029061	Mmp23	matrix metallopeptidase 23 [Source:MGI Symbol;Acc:MGI:1347361]	4.57064	4.59518	1.2022e-11	1.12952e-11	-7.26861e-13	0.201613
ENSMUSG00000035790	Cep19	centrosomal protein 19 [Source:MGI Symbol;Acc:MGI:1914244]	0.680097	0.679883	0.00505063	0.00502428	-2.63509e-05	0.202272
ENSMUSG00000031555	Adam9	a disintegrin and metallopeptidase domain 9 (meltrin gamma) [Source:MGI Symbol;Acc:MGI:105376]	2.15932	2.16527	1.58296e-11	1.40946e-11	-1.73499e-12	0.202446
ENSMUSG00000044231	Nhlrc1	NHL repeat containing 1 [Source:MGI Symbol;Acc:MGI:2145264]	0.477555	0.47981	8.36586e-06	1.04154e-05	2.04954e-06	0.202703
ENSMUSG00000024436	Mrps18b	mitochondrial ribosomal protein S18B [Source:MGI Symbol;Acc:MGI:1914223]	0.704363	0.707837	0.0449894	0.0488887	0.00389927	0.202737
ENSMUSG00000019990	Pde7b	phosphodiesterase 7B [Source:MGI Symbol;Acc:MGI:1352752]	1.88852	1.88871	0.000374642	0.000375586	9.43634e-07	0.20284
ENSMUSG00000036533	Cdc42ep3	CDC42 effector protein (Rho GTPase binding) 3 [Source:MGI Symbol;Acc:MGI:2384718]	2.19506	2.19386	1.42125e-10	1.70304e-10	2.81793e-11	0.203131
ENSMUSG00000028780	Sema3c	sema domain, immunoglobulin domain (Ig), short basic domain, secreted, (semaphorin) 3C [Source:MGI Symbol;Acc:MGI:107557]	1.53476	1.54034	0.000965012	0.000851059	-0.000113953	0.203844
ENSMUSG00000028948	Nol9	nucleolar protein 9 [Source:MGI Symbol;Acc:MGI:1921285]	0.719858	0.721098	0.0114545	0.0119278	0.000473308	0.203851
ENSMUSG00000028101	Pias3	protein inhibitor of activated STAT 3 [Source:MGI Symbol;Acc:MGI:1913126]	0.590229	0.590796	0.000485241	0.000500282	1.50414e-05	0.203915
ENSMUSG00000032261	Sh3bgrl2	SH3 domain binding glutamic acid-rich protein like 2 [Source:MGI Symbol;Acc:MGI:1915350]	0.702876	0.704935	0.0429695	0.0450678	0.00209828	0.204186
ENSMUSG00000050394	Armcx6	armadillo repeat containing, X-linked 6 [Source:MGI Symbol;Acc:MGI:2147993]	2.02897	2.03545	1.00978e-07	8.81559e-08	-1.28223e-08	0.204559
ENSMUSG00000106535	RP23-369O21.1		3.58266	3.5794	2.42197e-14	2.59428e-14	1.7231e-15	0.204918
ENSMUSG00000057637	Prdm2	PR domain containing 2, with ZNF domain [Source:MGI Symbol;Acc:MGI:107628]	1.87663	1.88355	2.70234e-07	2.31042e-07	-3.91912e-08	0.205681
ENSMUSG00000026792	Lrsam1	leucine rich repeat and sterile alpha motif containing 1 [Source:MGI Symbol;Acc:MGI:2684789]	0.521794	0.521343	1.37337e-06	1.29874e-06	-7.46288e-08	0.205794
ENSMUSG00000052613	Pcdh15	protocadherin 15 [Source:MGI Symbol;Acc:MGI:1891428]	1.54215	1.54722	0.0399028	0.0377545	-0.00214833	0.205882
ENSMUSG00000027784	Ppm1l	protein phosphatase 1 (formerly 2C)-like [Source:MGI Symbol;Acc:MGI:2139740]	2.27845	2.28179	4.37475e-13	3.6861e-13	-6.88643e-14	0.206402
ENSMUSG00000063145	Bbs5	Bardet-Biedl syndrome 5 (human) [Source:MGI Symbol;Acc:MGI:1919819]	1.35159	1.35258	0.0477258	0.0469483	-0.000777484	0.207577
ENSMUSG00000030814	Bcl7c	B cell CLL/lymphoma 7C [Source:MGI Symbol;Acc:MGI:1332237]	0.728551	0.730467	0.0179019	0.0189869	0.00108501	0.208247
ENSMUSG00000000532	Acvr1b	activin A receptor, type 1B [Source:MGI Symbol;Acc:MGI:1338944]	0.735222	0.736655	0.0286555	0.0294313	0.000775742	0.209041
ENSMUSG00000023156	Rpp14	ribonuclease P 14 subunit [Source:MGI Symbol;Acc:MGI:1914303]	0.666276	0.667277	0.00437572	0.00456295	0.000187231	0.209205
ENSMUSG00000024063	Lbh	limb-bud and heart [Source:MGI Symbol;Acc:MGI:1925139]	8.47319	8.48581	1.55551e-82	1.75155e-82	1.96039e-83	0.209377
ENSMUSG00000042680	Garem	GRB2 associated, regulator of MAPK1 [Source:MGI Symbol;Acc:MGI:2685790]	3.3569	3.36105	2.56412e-17	1.92327e-17	-6.40852e-18	0.209461
ENSMUSG00000048920	Fkrp	fukutin related protein [Source:MGI Symbol;Acc:MGI:2447586]	0.563632	0.563896	4.44053e-06	4.69367e-06	2.53143e-07	0.209982
ENSMUSG00000004939	Nmrk2	nicotinamide riboside kinase 2 [Source:MGI Symbol;Acc:MGI:1916814]	6.31441	6.3019	4.39275e-13	5.53309e-13	1.14034e-13	0.210526
ENSMUSG00000068264	Ap5s1	adaptor-related protein 5 complex, sigma 1 subunit [Source:MGI Symbol;Acc:MGI:1916846]	0.568736	0.569767	0.000803374	0.000857568	5.41942e-05	0.210859
ENSMUSG00000085037	4933421O10Rik	RIKEN cDNA 4933421O10 gene [Source:MGI Symbol;Acc:MGI:1918323]	1.79011	1.79488	0.0024496	0.00234815	-0.000101446	0.21097
ENSMUSG00000051067	Lingo3	leucine rich repeat and Ig domain containing 3 [Source:MGI Symbol;Acc:MGI:3609246]	0.382132	0.382227	3.53387e-12	4.07014e-12	5.3627e-13	0.211491
ENSMUSG00000048965	Mrgpre	MAS-related GPR, member E [Source:MGI Symbol;Acc:MGI:2441884]	0.332305	0.333035	2.72235e-15	3.28945e-15	5.67101e-16	0.212014
ENSMUSG00000069089	Cdk7	cyclin-dependent kinase 7 [Source:MGI Symbol;Acc:MGI:102956]	0.693465	0.694673	0.0397045	0.039851	0.000146554	0.213006
ENSMUSG00000024533	Spire1	spire homolog 1 (Drosophila) [Source:MGI Symbol;Acc:MGI:1915416]	2.31209	2.31661	1.08136e-14	9.256e-15	-1.5576e-15	0.213423
ENSMUSG00000029208	Guf1	GUF1 GTPase homolog (S. cerevisiae) [Source:MGI Symbol;Acc:MGI:2140726]	0.55391	0.555812	9.14331e-05	0.000101625	1.01916e-05	0.213541
ENSMUSG00000032939	Nup93	nucleoporin 93 [Source:MGI Symbol;Acc:MGI:1919055]	1.59569	1.60165	0.000305773	0.000266725	-3.90483e-05	0.213645
ENSMUSG00000039801	2410089E03Rik	RIKEN cDNA 2410089E03 gene [Source:MGI Symbol;Acc:MGI:1920942]	1.55108	1.55162	0.00427029	0.00407592	-0.000194378	0.214106
ENSMUSG00000002068	Ccne1	cyclin E1 [Source:MGI Symbol;Acc:MGI:88316]	0.620659	0.623604	0.0206073	0.0221795	0.00157225	0.214133
ENSMUSG00000032875	Arhgef17	Rho guanine nucleotide exchange factor (GEF) 17 [Source:MGI Symbol;Acc:MGI:2673002]	0.49849	0.498984	7.6787e-09	8.51201e-09	8.33317e-10	0.214782
ENSMUSG00000068099	1500009C09Rik	RIKEN cDNA 1500009C09 gene [Source:MGI Symbol;Acc:MGI:1923755]	0.724401	0.72461	0.0450026	0.0457123	0.000709704	0.215471
ENSMUSG00000026799	Med27	mediator complex subunit 27 [Source:MGI Symbol;Acc:MGI:1916225]	0.653449	0.655683	0.0034153	0.0037845	0.000369193	0.215517
ENSMUSG00000046204	Pnma2	paraneoplastic antigen MA2 [Source:MGI Symbol;Acc:MGI:2444129]	0.319449	0.320252	2.20517e-14	2.43031e-14	2.25146e-15	0.215692
ENSMUSG00000031605	Klhl2	kelch-like 2, Mayven [Source:MGI Symbol;Acc:MGI:1924363]	1.311	1.31312	0.0420699	0.0398819	-0.00218798	0.216198
ENSMUSG00000042404	Dennd4b	DENN/MADD domain containing 4B [Source:MGI Symbol;Acc:MGI:2446201]	0.739518	0.740383	0.0299274	0.0308273	0.000899858	0.216517
ENSMUSG00000023067	Cdkn1a	cyclin-dependent kinase inhibitor 1A (P21) [Source:MGI Symbol;Acc:MGI:104556]	4.53381	4.53811	6.9425e-17	6.77599e-17	-1.66505e-18	0.216958
ENSMUSG00000055003	Lrtm2	leucine-rich repeats and transmembrane domains 2 [Source:MGI Symbol;Acc:MGI:2141485]	0.161877	0.162054	4.05269e-37	7.53019e-37	3.47749e-37	0.217628
ENSMUSG00000050751	Pgbd5	piggyBac transposable element derived 5 [Source:MGI Symbol;Acc:MGI:2429955]	0.671732	0.67348	0.0018401	0.00195928	0.000119173	0.217916
ENSMUSG00000027099	Mtx2	metaxin 2 [Source:MGI Symbol;Acc:MGI:1859652]	0.733176	0.733548	0.0175577	0.0177224	0.000164766	0.218069
ENSMUSG00000025139	Tollip	toll interacting protein [Source:MGI Symbol;Acc:MGI:1891808]	1.36827	1.37107	0.00982466	0.00922102	-0.000603646	0.218069
ENSMUSG00000000276	Dgke	diacylglycerol kinase, epsilon [Source:MGI Symbol;Acc:MGI:1889276]	0.667404	0.666622	0.0142675	0.0139028	-0.00036465	0.218204
ENSMUSG00000066152	Slc31a2	solute carrier family 31, member 2 [Source:MGI Symbol;Acc:MGI:1333844]	0.575207	0.575909	0.00233966	0.00242411	8.44549e-05	0.218341
ENSMUSG00000036291	Ap5m1	adaptor-related protein complex 5, mu 1 subunit [Source:MGI Symbol;Acc:MGI:1921635]	1.48697	1.48593	0.0372524	0.0370537	-0.000198758	0.218436
ENSMUSG00000032913	Lrig2	leucine-rich repeats and immunoglobulin-like domains 2 [Source:MGI Symbol;Acc:MGI:2443718]	2.76183	2.76711	1.17422e-14	1.09439e-14	-7.98371e-16	0.218531
ENSMUSG00000024486	Hbegf	heparin-binding EGF-like growth factor [Source:MGI Symbol;Acc:MGI:96070]	1.88645	1.88986	1.95689e-05	1.94032e-05	-1.6579e-07	0.218723
ENSMUSG00000046185	Zfp84	zinc finger protein 84 [Source:MGI Symbol;Acc:MGI:107780]	0.629986	0.629735	0.0399219	0.0395109	-0.000411002	0.218938
ENSMUSG00000045636	Mtus1	mitochondrial tumor suppressor 1 [Source:MGI Symbol;Acc:MGI:2142572]	0.381901	0.380493	3.98546e-10	3.31061e-10	-6.74851e-11	0.218938
ENSMUSG00000024668	Sdhaf2	succinate dehydrogenase complex assembly factor 2 [Source:MGI Symbol;Acc:MGI:1913322]	0.716059	0.715784	0.0121706	0.0120112	-0.000159386	0.219106
ENSMUSG00000014846	Tppp3	tubulin polymerization-promoting protein family member 3 [Source:MGI Symbol;Acc:MGI:1915221]	0.593409	0.592664	0.00452015	0.00445243	-6.77199e-05	0.219138
ENSMUSG00000031709	Tbc1d9	TBC1 domain family, member 9 [Source:MGI Symbol;Acc:MGI:1918560]	1.86428	1.86571	1.70279e-06	1.60681e-06	-9.59775e-08	0.219261
ENSMUSG00000041215	Yeats2	YEATS domain containing 2 [Source:MGI Symbol;Acc:MGI:2447762]	1.44415	1.44747	0.00936401	0.00875729	-0.000606727	0.219573
ENSMUSG00000040276	Pacsin1	protein kinase C and casein kinase substrate in neurons 1 [Source:MGI Symbol;Acc:MGI:1345181]	0.758284	0.760542	0.0280303	0.0297683	0.00173799	0.21964
ENSMUSG00000027187	Cat	catalase [Source:MGI Symbol;Acc:MGI:88271]	0.597066	0.596644	0.000212384	0.000207721	-4.663e-06	0.219995
ENSMUSG00000042460	C1galt1	core 1 synthase, glycoprotein-N-acetylgalactosamine 3-beta-galactosyltransferase, 1 [Source:MGI Symbol;Acc:MGI:2151071]	3.02859	3.03949	1.0388e-18	9.77739e-19	-6.10655e-20	0.220448
ENSMUSG00000024780	Cdc37l1	cell division cycle 37-like 1 [Source:MGI Symbol;Acc:MGI:1914322]	1.72965	1.73363	7.13123e-05	6.73828e-05	-3.92953e-06	0.220772
ENSMUSG00000043923	Ccdc84	coiled-coil domain containing 84 [Source:MGI Symbol;Acc:MGI:2685960]	0.508679	0.51103	9.43946e-05	0.000109326	1.49313e-05	0.221239
ENSMUSG00000044768	D1Ertd622e	DNA segment, Chr 1, ERATO Doi 622, expressed [Source:MGI Symbol;Acc:MGI:1277184]	1.56666	1.5663	0.000372435	0.000376582	4.14715e-06	0.222377
ENSMUSG00000078716	Tmem8b	transmembrane protein 8B [Source:MGI Symbol;Acc:MGI:2441680]	1.44675	1.449	0.00194486	0.00183415	-0.000110701	0.222682
ENSMUSG00000024325	Ring1	ring finger protein 1 [Source:MGI Symbol;Acc:MGI:1101770]	0.512823	0.513623	0.00019698	0.000219828	2.28476e-05	0.222717
ENSMUSG00000034485	Uaca	uveal autoantigen with coiled-coil domains and ankyrin repeats [Source:MGI Symbol;Acc:MGI:1919815]	9.05844	9.10499	2.2207e-46	2.35683e-46	1.36131e-47	0.222965
ENSMUSG00000017774	Myo1c	myosin IC [Source:MGI Symbol;Acc:MGI:106612]	0.724658	0.727082	0.0306962	0.0325957	0.00189958	0.223065
ENSMUSG00000074575	Kcng1	potassium voltage-gated channel, subfamily G, member 1 [Source:MGI Symbol;Acc:MGI:3616086]	0.318504	0.319139	8.37809e-22	1.21371e-21	3.75901e-22	0.223195
ENSMUSG00000053799	Exoc6	exocyst complex component 6 [Source:MGI Symbol;Acc:MGI:1351611]	0.706026	0.707889	0.0302113	0.0315788	0.00136751	0.223431
ENSMUSG00000022965	Ifngr2	interferon gamma receptor 2 [Source:MGI Symbol;Acc:MGI:107654]	0.658448	0.658753	0.000622106	0.000641338	1.92328e-05	0.22347
ENSMUSG00000047417	Rexo1	REX1, RNA exonuclease 1 homolog (S. cerevisiae) [Source:MGI Symbol;Acc:MGI:1914182]	0.75252	0.754723	0.0310527	0.0328001	0.0017474	0.223678
ENSMUSG00000010048	Ifrd2	interferon-related developmental regulator 2 [Source:MGI Symbol;Acc:MGI:1316708]	0.535653	0.538254	0.00172764	0.00194802	0.000220372	0.223714
ENSMUSG00000026317	Cln8	ceroid-lipofuscinosis, neuronal 8 [Source:MGI Symbol;Acc:MGI:1349447]	1.65723	1.65942	2.62827e-05	2.54971e-05	-7.85581e-07	0.223844
ENSMUSG00000023915	Tnfrsf21	tumor necrosis factor receptor superfamily, member 21 [Source:MGI Symbol;Acc:MGI:2151075]	0.552653	0.553524	1.4368e-06	1.54492e-06	1.08116e-07	0.223898
ENSMUSG00000073678	Pgap1	post-GPI attachment to proteins 1 [Source:MGI Symbol;Acc:MGI:2443342]	2.2678	2.27067	2.24248e-09	1.96913e-09	-2.73352e-10	0.223946
ENSMUSG00000050908	Tvp23a	trans-golgi network vesicle protein 23A [Source:MGI Symbol;Acc:MGI:3665441]	0.564692	0.565425	3.86049e-05	4.01824e-05	1.57751e-06	0.224495
ENSMUSG00000024190	Dusp1	dual specificity phosphatase 1 [Source:MGI Symbol;Acc:MGI:105120]	46.77	46.9102	7.60854e-249	1.1921e-248	4.31246e-249	0.2257
ENSMUSG00000040373	Cacng5	calcium channel, voltage-dependent, gamma subunit 5 [Source:MGI Symbol;Acc:MGI:2157946]	1.44708	1.44911	0.00699332	0.00673895	-0.000254369	0.225826
ENSMUSG00000018541	Cwc25	CWC25 spliceosome-associated protein homolog (S. cerevisiae) [Source:MGI Symbol;Acc:MGI:1914730]	5.14608	5.1484	6.56326e-38	1.11775e-37	4.61423e-38	0.226224
ENSMUSG00000019889	Ptprk	protein tyrosine phosphatase, receptor type, K [Source:MGI Symbol;Acc:MGI:103310]	1.44169	1.44383	0.00615218	0.00582673	-0.000325449	0.226337
ENSMUSG00000042507	Elmsan1	ELM2 and Myb/SANT-like domain containing 1 [Source:MGI Symbol;Acc:MGI:2685106]	2.2027	2.2111	3.22276e-10	2.66667e-10	-5.56087e-11	0.226574
ENSMUSG00000046862	Pramef8	PRAME family member 8 [Source:MGI Symbol;Acc:MGI:2140473]	0.552919	0.555604	4.30441e-05	5.16213e-05	8.57711e-06	0.227359
ENSMUSG00000027577	Chrna4	cholinergic receptor, nicotinic, alpha polypeptide 4 [Source:MGI Symbol;Acc:MGI:87888]	0.720838	0.723261	0.0285146	0.0300933	0.00157873	0.227531
ENSMUSG00000037224	Zfyve28	zinc finger, FYVE domain containing 28 [Source:MGI Symbol;Acc:MGI:2684992]	0.65242	0.655767	0.00363414	0.00418126	0.000547129	0.227642
ENSMUSG00000037712	Fermt2	fermitin family homolog 2 (Drosophila) [Source:MGI Symbol;Acc:MGI:2385001]	1.66339	1.66535	3.79877e-05	3.61775e-05	-1.81016e-06	0.229533
ENSMUSG00000005312	Ubqln1	ubiquilin 1 [Source:MGI Symbol;Acc:MGI:1860276]	1.66882	1.67133	8.15366e-06	7.78291e-06	-3.70754e-07	0.230533
ENSMUSG00000043065	Spice1	spindle and centriole associated protein 1 [Source:MGI Symbol;Acc:MGI:1196252]	0.560242	0.561391	0.000437534	0.000468521	3.09869e-05	0.230548
ENSMUSG00000022359	Wdyhv1	WDYHV motif containing 1 [Source:MGI Symbol;Acc:MGI:1924023]	2.07307	2.0788	0.000151365	0.000149147	-2.21789e-06	0.230681
ENSMUSG00000086782	E130102H24Rik	RIKEN cDNA E130102H24 gene [Source:MGI Symbol;Acc:MGI:1925116]	1.61029	1.61423	0.0360708	0.0341541	-0.00191676	0.231481
ENSMUSG00000001227	Sema6b	sema domain, transmembrane domain (TM), and cytoplasmic domain, (semaphorin) 6B [Source:MGI Symbol;Acc:MGI:1202889]	0.506576	0.507721	2.77873e-08	3.36309e-08	5.84356e-09	0.231637
ENSMUSG00000032064	Dixdc1	DIX domain containing 1 [Source:MGI Symbol;Acc:MGI:2679721]	1.80814	1.8081	3.88464e-07	3.98299e-07	9.8354e-09	0.231681
ENSMUSG00000037816	Fbxw17	F-box and WD-40 domain protein 17 [Source:MGI Symbol;Acc:MGI:1923584]	0.351096	0.351556	1.0398e-11	1.27406e-11	2.34257e-12	0.23175
ENSMUSG00000044674	Fzd1	frizzled homolog 1 (Drosophila) [Source:MGI Symbol;Acc:MGI:1196625]	1.90368	1.90911	2.00082e-06	1.84064e-06	-1.6018e-07	0.231803
ENSMUSG00000026999	Nup35	nucleoporin 35 [Source:MGI Symbol;Acc:MGI:1916732]	1.68556	1.68844	0.000217679	0.00021147	-6.20962e-06	0.232172
ENSMUSG00000042558	Adprhl2	ADP-ribosylhydrolase like 2 [Source:MGI Symbol;Acc:MGI:2140364]	0.647119	0.645903	0.00254047	0.00242128	-0.000119187	0.232258
ENSMUSG00000020899	Pfas	phosphoribosylformylglycinamidine synthase (FGAR amidotransferase) [Source:MGI Symbol;Acc:MGI:2684864]	0.519131	0.519975	5.52164e-06	5.99483e-06	4.73188e-07	0.23246
ENSMUSG00000038970	Lmtk2	lemur tyrosine kinase 2 [Source:MGI Symbol;Acc:MGI:3036247]	2.00368	2.00741	2.15815e-08	1.96082e-08	-1.97328e-09	0.232614
ENSMUSG00000063362	Alg11	asparagine-linked glycosylation 11 (alpha-1,2-mannosyltransferase) [Source:MGI Symbol;Acc:MGI:2142632]	0.574421	0.573696	3.74455e-05	3.58995e-05	-1.54603e-06	0.233245
ENSMUSG00000027411	Vps16	vacuolar protein sorting 16 (yeast) [Source:MGI Symbol;Acc:MGI:2136772]	0.764766	0.766862	0.0471442	0.0492433	0.00209912	0.233351
ENSMUSG00000051346	Spryd4	SPRY domain containing 4 [Source:MGI Symbol;Acc:MGI:1913951]	0.710793	0.712023	0.0415928	0.042663	0.0010702	0.234412
ENSMUSG00000019487	Trip10	thyroid hormone receptor interactor 10 [Source:MGI Symbol;Acc:MGI:2146901]	4.25678	4.25146	5.72026e-12	6.41853e-12	6.98272e-13	0.234467
ENSMUSG00000079470	Utp14b	UTP14, U3 small nucleolar ribonucleoprotein, homolog B (yeast) [Source:MGI Symbol;Acc:MGI:2445092]	4.87665	4.90011	7.81095e-39	8.27361e-39	4.62664e-40	0.234488
ENSMUSG00000029715	Pop7	processing of precursor 7, ribonuclease P family, (S. cerevisiae) [Source:MGI Symbol;Acc:MGI:1921347]	0.485932	0.487193	2.20487e-05	2.39765e-05	1.92786e-06	0.234742
ENSMUSG00000020841	Cpd	carboxypeptidase D [Source:MGI Symbol;Acc:MGI:107265]	1.78208	1.7847	1.19863e-05	1.11944e-05	-7.91864e-07	0.235596
ENSMUSG00000049932	H2afx	H2A histone family, member X [Source:MGI Symbol;Acc:MGI:102688]	0.637497	0.640211	0.00502828	0.00554486	0.00051658	0.236407
ENSMUSG00000036242	3632451O06Rik	RIKEN cDNA 3632451O06 gene [Source:MGI Symbol;Acc:MGI:1914669]	0.396356	0.398334	2.06208e-07	2.66206e-07	5.9998e-08	0.23678
ENSMUSG00000035007	Rundc1	RUN domain containing 1 [Source:MGI Symbol;Acc:MGI:2144506]	1.70367	1.70602	1.25008e-05	1.24213e-05	-7.94727e-08	0.237573
ENSMUSG00000032601	Prkar2a	protein kinase, cAMP dependent regulatory, type II alpha [Source:MGI Symbol;Acc:MGI:108025]	4.42868	4.43487	1.21037e-43	1.20476e-43	-5.60946e-46	0.237849
ENSMUSG00000029174	Tbc1d1	TBC1 domain family, member 1 [Source:MGI Symbol;Acc:MGI:1889508]	11.3417	11.3588	3.20835e-73	4.64334e-73	1.43498e-73	0.238465
ENSMUSG00000038685	Rtel1	regulator of telomere elongation helicase 1 [Source:MGI Symbol;Acc:MGI:2139369]	0.70326	0.70298	0.0099852	0.009681	-0.000304196	0.238867
ENSMUSG00000054942	Fam73a	family with sequence similarity 73, member A [Source:MGI Symbol;Acc:MGI:1924567]	0.682615	0.683418	0.0133829	0.0134445	6.16549e-05	0.238897
ENSMUSG00000028603	Scp2	sterol carrier protein 2, liver [Source:MGI Symbol;Acc:MGI:98254]	0.70999	0.710627	0.0132478	0.0134593	0.000211561	0.238971
ENSMUSG00000025178	Pi4k2a	phosphatidylinositol 4-kinase type 2 alpha [Source:MGI Symbol;Acc:MGI:1934031]	1.39551	1.39743	0.013193	0.0127012	-0.000491797	0.239107
ENSMUSG00000039205	Ciz1	CDKN1A interacting zinc finger protein 1 [Source:MGI Symbol;Acc:MGI:1920234]	0.679299	0.679051	0.0023116	0.00225943	-5.21647e-05	0.239365
ENSMUSG00000027195	Hsd17b12	hydroxysteroid (17-beta) dehydrogenase 12 [Source:MGI Symbol;Acc:MGI:1926967]	3.00615	3.00999	6.83213e-19	6.87178e-19	3.96564e-21	0.240616
ENSMUSG00000000214	Th	tyrosine hydroxylase [Source:MGI Symbol;Acc:MGI:98735]	2.13656	2.13191	0.000174579	0.000197638	2.30587e-05	0.240674
ENSMUSG00000034591	Slc41a2	solute carrier family 41, member 2 [Source:MGI Symbol;Acc:MGI:2442940]	0.640643	0.641894	0.000352764	0.000380889	2.81246e-05	0.241017
ENSMUSG00000058258	Idi1	isopentenyl-diphosphate delta isomerase [Source:MGI Symbol;Acc:MGI:2442264]	2.42454	2.43258	6.61228e-07	5.64721e-07	-9.65078e-08	0.241235
ENSMUSG00000052917	Senp7	SUMO1/sentrin specific peptidase 7 [Source:MGI Symbol;Acc:MGI:1913565]	0.407014	0.406636	4.09094e-07	3.8413e-07	-2.49643e-08	0.242758
ENSMUSG00000026080	Chst10	carbohydrate sulfotransferase 10 [Source:MGI Symbol;Acc:MGI:2138283]	1.55776	1.55986	0.000234516	0.000221242	-1.32739e-05	0.243087
ENSMUSG00000044155	Lsm8	LSM8 homolog, U6 small nuclear RNA associated (S. cerevisiae) [Source:MGI Symbol;Acc:MGI:1923772]	0.62832	0.629972	0.00147728	0.00159798	0.000120703	0.243556
ENSMUSG00000024045	Akap8	A kinase (PRKA) anchor protein 8 [Source:MGI Symbol;Acc:MGI:1928488]	0.750991	0.753066	0.0333226	0.0352279	0.00190529	0.243902
ENSMUSG00000021214	Akr1c18	aldo-keto reductase family 1, member C18 [Source:MGI Symbol;Acc:MGI:2145420]	3.00029	2.99425	2.48868e-07	3.03173e-07	5.43051e-08	0.244798
ENSMUSG00000021608	Lpcat1	lysophosphatidylcholine acyltransferase 1 [Source:MGI Symbol;Acc:MGI:2384812]	0.405404	0.406396	3.96312e-13	4.54176e-13	5.7864e-14	0.245761
ENSMUSG00000028293	Slc35a1	solute carrier family 35 (CMP-sialic acid transporter), member 1 [Source:MGI Symbol;Acc:MGI:1345622]	0.502498	0.502287	1.52797e-07	1.56948e-07	4.15184e-09	0.245865
ENSMUSG00000024423	Impact	impact, RWD domain protein [Source:MGI Symbol;Acc:MGI:1098233]	3.0027	3.00559	6.42155e-25	6.47755e-25	5.60016e-27	0.246272
ENSMUSG00000025227	Tmem180	transmembrane protein 180 [Source:MGI Symbol;Acc:MGI:1922396]	0.698318	0.697174	0.0385155	0.0377444	-0.000771082	0.246305
ENSMUSG00000037344	Slc12a9	solute carrier family 12 (potassium/chloride transporters), member 9 [Source:MGI Symbol;Acc:MGI:1933532]	0.657813	0.657581	0.00703538	0.00698743	-4.79556e-05	0.246305
ENSMUSG00000022419	Deptor	DEP domain containing MTOR-interacting protein [Source:MGI Symbol;Acc:MGI:2146322]	1.95466	1.95507	8.35675e-06	8.50175e-06	1.45001e-07	0.24674
ENSMUSG00000034908	Sidt2	SID1 transmembrane family, member 2 [Source:MGI Symbol;Acc:MGI:2446134]	1.4679	1.46926	0.00175631	0.00172696	-2.93516e-05	0.247033
ENSMUSG00000029408	Abcb9	ATP-binding cassette, sub-family B (MDR/TAP), member 9 [Source:MGI Symbol;Acc:MGI:1861729]	0.381063	0.381155	3.34706e-12	3.59369e-12	2.4663e-13	0.247457
ENSMUSG00000062867	Impdh2	inosine 5'-phosphate dehydrogenase 2 [Source:MGI Symbol;Acc:MGI:109367]	2.87053	2.87704	5.19289e-16	5.40601e-16	2.13117e-17	0.247525
ENSMUSG00000004221	Ikbkg	inhibitor of kappaB kinase gamma [Source:MGI Symbol;Acc:MGI:1338074]	0.476584	0.477107	3.1605e-08	3.47514e-08	3.14638e-09	0.248329
ENSMUSG00000021234	Fam161b	family with sequence similarity 161, member B [Source:MGI Symbol;Acc:MGI:2443027]	0.488264	0.489839	2.96974e-06	3.43126e-06	4.61513e-07	0.248491
ENSMUSG00000040102	Klhl42	kelch-like 42 [Source:MGI Symbol;Acc:MGI:2444786]	0.377638	0.377368	5.33546e-10	5.50636e-10	1.70894e-11	0.249128
ENSMUSG00000038026	Kcnj9	potassium inwardly-rectifying channel, subfamily J, member 9 [Source:MGI Symbol;Acc:MGI:108007]	0.679555	0.679905	0.0295545	0.0300503	0.00049584	0.249377
ENSMUSG00000053626	Tll1	tolloid-like [Source:MGI Symbol;Acc:MGI:106923]	3.49406	3.49756	9.88016e-15	1.25625e-14	2.68235e-15	0.25
ENSMUSG00000038764	Ptpn3	protein tyrosine phosphatase, non-receptor type 3 [Source:MGI Symbol;Acc:MGI:105307]	0.48525	0.486532	4.87753e-06	5.27674e-06	3.99204e-07	0.250564
ENSMUSG00000028163	Nfkb1	nuclear factor of kappa light polypeptide gene enhancer in B cells 1, p105 [Source:MGI Symbol;Acc:MGI:97312]	4.06444	4.07874	2.56196e-27	2.56517e-27	3.20659e-30	0.250684
ENSMUSG00000041560	Gltscr2	glioma tumor suppressor candidate region gene 2 [Source:MGI Symbol;Acc:MGI:2154441]	5.80858	5.81675	5.89476e-29	5.33866e-29	-5.56106e-30	0.251204
ENSMUSG00000050132	Sarm1	sterile alpha and HEAT/Armadillo motif containing 1 [Source:MGI Symbol;Acc:MGI:2136419]	0.708301	0.71013	0.00690003	0.00746197	0.000561932	0.251394
ENSMUSG00000055254	Ntrk2	neurotrophic tyrosine kinase, receptor, type 2 [Source:MGI Symbol;Acc:MGI:97384]	3.22101	3.22643	1.06443e-18	9.28903e-19	-1.35525e-19	0.251549
ENSMUSG00000018800	Abca5	ATP-binding cassette, sub-family A (ABC1), member 5 [Source:MGI Symbol;Acc:MGI:2386607]	1.90278	1.90886	0.000630452	0.000612277	-1.81751e-05	0.252074
ENSMUSG00000004565	Pnpla6	patatin-like phospholipase domain containing 6 [Source:MGI Symbol;Acc:MGI:1354723]	0.741328	0.74191	0.0252032	0.0254037	0.000200523	0.253048
ENSMUSG00000038530	Rgs4	regulator of G-protein signaling 4 [Source:MGI Symbol;Acc:MGI:108409]	3.33679	3.34175	7.84307e-28	7.94267e-28	9.95986e-30	0.253436
ENSMUSG00000033373	Fntb	farnesyltransferase, CAAX box, beta [Source:MGI Symbol;Acc:MGI:1861305]	0.566768	0.565619	3.48644e-05	3.24163e-05	-2.44807e-06	0.253456
ENSMUSG00000029389	Ddx55	DEAD (Asp-Glu-Ala-Asp) box polypeptide 55 [Source:MGI Symbol;Acc:MGI:1915098]	0.449314	0.449513	2.81734e-09	2.99372e-09	1.76375e-10	0.253749
ENSMUSG00000006731	B4galnt1	beta-1,4-N-acetyl-galactosaminyl transferase 1 [Source:MGI Symbol;Acc:MGI:1342057]	0.657632	0.658493	0.00115363	0.00120899	5.53595e-05	0.253905
ENSMUSG00000029569	Tmem168	transmembrane protein 168 [Source:MGI Symbol;Acc:MGI:1921794]	0.714408	0.713722	0.0266008	0.0253506	-0.0012502	0.254204
ENSMUSG00000033767	D930015E06Rik	RIKEN cDNA D930015E06 gene [Source:MGI Symbol;Acc:MGI:2443399]	0.482365	0.483194	1.01561e-09	1.17758e-09	1.61975e-10	0.254608
ENSMUSG00000034110	Kctd7	potassium channel tetramerisation domain containing 7 [Source:MGI Symbol;Acc:MGI:2442265]	0.446234	0.445396	1.88254e-08	2.01136e-08	1.28816e-09	0.254615
ENSMUSG00000046020	Pofut1	protein O-fucosyltransferase 1 [Source:MGI Symbol;Acc:MGI:2153207]	0.694454	0.698344	0.0265775	0.0292083	0.00263075	0.254858
ENSMUSG00000047669	Msl3l2	male-specific lethal 3-like 2 (Drosophila) [Source:MGI Symbol;Acc:MGI:1920640]	0.534812	0.537914	0.00463664	0.00525693	0.000620289	0.255102
ENSMUSG00000031403	Dkc1	dyskeratosis congenita 1, dyskerin [Source:MGI Symbol;Acc:MGI:1861727]	0.691615	0.692548	0.0157392	0.0157746	3.54536e-05	0.255167
ENSMUSG00000051527	Usp29	ubiquitin specific peptidase 29 [Source:MGI Symbol;Acc:MGI:1888998]	1.37758	1.38132	0.019351	0.0179972	-0.00135379	0.255277
ENSMUSG00000036257	Pnpla8	patatin-like phospholipase domain containing 8 [Source:MGI Symbol;Acc:MGI:1914702]	1.34891	1.35192	0.0344942	0.0323288	-0.00216538	0.255784
ENSMUSG00000021895	Arhgef3	Rho guanine nucleotide exchange factor (GEF) 3 [Source:MGI Symbol;Acc:MGI:1918954]	3.05575	3.05718	1.35e-20	1.26189e-20	-8.8103e-22	0.256048
ENSMUSG00000078185	Chml	choroideremia-like [Source:MGI Symbol;Acc:MGI:101913]	2.44897	2.45578	3.70961e-15	3.09658e-15	-6.13037e-16	0.256204
ENSMUSG00000041592	Sdk2	sidekick homolog 2 (chicken) [Source:MGI Symbol;Acc:MGI:2443847]	1.74525	1.74738	0.000130178	0.000126948	-3.23073e-06	0.256562
ENSMUSG00000060284	Sp7	Sp7 transcription factor 7 [Source:MGI Symbol;Acc:MGI:2153568]	11.1255	11.1041	1.03164e-21	1.41372e-21	3.8208e-22	0.256739
ENSMUSG00000033096	Apmap	adipocyte plasma membrane associated protein [Source:MGI Symbol;Acc:MGI:1919131]	1.87566	1.88017	7.55925e-07	6.8903e-07	-6.6895e-08	0.257693
ENSMUSG00000036275	9530068E07Rik	RIKEN cDNA 9530068E07 gene [Source:MGI Symbol;Acc:MGI:2654705]	1.42871	1.43105	0.010973	0.0105343	-0.000438705	0.259334
ENSMUSG00000024245	Tmem178	transmembrane protein 178 [Source:MGI Symbol;Acc:MGI:1915277]	1.82312	1.82279	6.77133e-05	6.94243e-05	1.71103e-06	0.259682
ENSMUSG00000022441	Efcab6	EF-hand calcium binding domain 6 [Source:MGI Symbol;Acc:MGI:1924877]	1.45429	1.45661	0.0202311	0.0199714	-0.000259689	0.259837
ENSMUSG00000038437	Mllt6	myeloid/lymphoid or mixed-lineage leukemia (trithorax homolog, Drosophila); translocated to, 6 [Source:MGI Symbol;Acc:MGI:1935145]	0.563996	0.565146	2.18497e-06	2.48202e-06	2.97051e-07	0.260615
ENSMUSG00000020807	4933427D14Rik	RIKEN cDNA 4933427D14 gene [Source:MGI Symbol;Acc:MGI:1921727]	0.682114	0.681503	0.0171191	0.0163139	-0.000805239	0.261137
ENSMUSG00000035293	G2e3	G2/M-phase specific E3 ubiquitin ligase [Source:MGI Symbol;Acc:MGI:2444298]	1.84855	1.84765	0.00024926	0.000254912	5.65236e-06	0.261528
ENSMUSG00000022180	Slc7a8	solute carrier family 7 (cationic amino acid transporter, y+ system), member 8 [Source:MGI Symbol;Acc:MGI:1355323]	2.00364	2.00892	5.99665e-09	5.21337e-09	-7.83279e-10	0.261727
ENSMUSG00000050357	Rltpr	RGD motif, leucine rich repeats, tropomodulin domain and proline-rich containing [Source:MGI Symbol;Acc:MGI:2685431]	0.699475	0.700223	0.0223238	0.0229663	0.000642503	0.261861
ENSMUSG00000039536	Stau1	staufen (RNA binding protein) homolog 1 (Drosophila) [Source:MGI Symbol;Acc:MGI:1338864]	1.41649	1.41824	0.00493412	0.0047226	-0.000211522	0.262158
ENSMUSG00000026355	Mcm6	minichromosome maintenance deficient 6 (MIS5 homolog, S. pombe) (S. cerevisiae) [Source:MGI Symbol;Acc:MGI:1298227]	0.646544	0.647793	0.0049236	0.00519623	0.000272629	0.262352
ENSMUSG00000055069	Rab39	RAB39, member RAS oncogene family [Source:MGI Symbol;Acc:MGI:2442855]	6.73247	6.76795	4.53247e-28	7.56294e-28	3.03047e-28	0.262467
ENSMUSG00000026578	Ccdc181	coiled-coil domain containing 181 [Source:MGI Symbol;Acc:MGI:1922145]	0.641785	0.641999	0.0033884	0.0035089	0.000120496	0.262664
ENSMUSG00000002343	Armc6	armadillo repeat containing 6 [Source:MGI Symbol;Acc:MGI:1924063]	0.574333	0.575017	3.5664e-05	3.8377e-05	2.71296e-06	0.263803
ENSMUSG00000008734	Gprc5b	G protein-coupled receptor, family C, group 5, member B [Source:MGI Symbol;Acc:MGI:1927596]	1.38	1.38122	0.0281782	0.0274333	-0.000744817	0.263852
ENSMUSG00000022514	Il1rap	interleukin 1 receptor accessory protein [Source:MGI Symbol;Acc:MGI:104975]	2.35712	2.35783	9.36674e-11	9.62139e-11	2.54647e-12	0.264162
ENSMUSG00000045100	Slc25a26	solute carrier family 25 (mitochondrial carrier, phosphate carrier), member 26 [Source:MGI Symbol;Acc:MGI:1914832]	0.48696	0.489595	5.53039e-05	6.68604e-05	1.15565e-05	0.264317
ENSMUSG00000064210	Ano6	anoctamin 6 [Source:MGI Symbol;Acc:MGI:2145890]	2.44589	2.44906	8.25083e-15	7.40448e-15	-8.4635e-16	0.264354
ENSMUSG00000042215	Bag2	BCL2-associated athanogene 2 [Source:MGI Symbol;Acc:MGI:1891254]	1.41923	1.41698	0.0434556	0.0434881	3.24831e-05	0.26475
ENSMUSG00000020658	Efr3b	EFR3 homolog B (S. cerevisiae) [Source:MGI Symbol;Acc:MGI:2444851]	1.3327	1.33529	0.0263002	0.0245656	-0.00173464	0.265719
ENSMUSG00000028441	1110017D15Rik	RIKEN cDNA 1110017D15 gene [Source:MGI Symbol;Acc:MGI:1920971]	1.98121	1.98677	0.00491772	0.00476222	-0.000155503	0.265957
ENSMUSG00000026466	Tor1aip1	torsin A interacting protein 1 [Source:MGI Symbol;Acc:MGI:3582693]	2.28363	2.29481	1.22219e-08	1.08257e-08	-1.39619e-09	0.265957
ENSMUSG00000068479	Mfap1a	microfibrillar-associated protein 1A [Source:MGI Symbol;Acc:MGI:1914782]	0.656805	0.65793	0.0128211	0.0135073	0.000686181	0.26643
ENSMUSG00000026617	Bpnt1	bisphosphate 3'-nucleotidase 1 [Source:MGI Symbol;Acc:MGI:1338800]	1.54597	1.54673	0.0011409	0.00112963	-1.12762e-05	0.266548
ENSMUSG00000039509	Nup133	nucleoporin 133 [Source:MGI Symbol;Acc:MGI:2442620]	0.609792	0.611136	0.000646987	0.000691581	4.45936e-05	0.266768
ENSMUSG00000046613	Vwa5b2	von Willebrand factor A domain containing 5B2 [Source:MGI Symbol;Acc:MGI:2681859]	0.696428	0.697065	0.00653498	0.00669218	0.0001572	0.26738
ENSMUSG00000003623	Crot	carnitine O-octanoyltransferase [Source:MGI Symbol;Acc:MGI:1921364]	2.32103	2.31701	9.93734e-06	1.01322e-05	1.94856e-07	0.267917
ENSMUSG00000032295	Man2c1	mannosidase, alpha, class 2C, member 1 [Source:MGI Symbol;Acc:MGI:1920994]	0.722462	0.723869	0.0118945	0.0124145	0.000520011	0.268287
ENSMUSG00000038119	Cdon	cell adhesion molecule-related/down-regulated by oncogenes [Source:MGI Symbol;Acc:MGI:1926387]	1.68231	1.68327	0.000189783	0.000187788	-1.99519e-06	0.268416
ENSMUSG00000055540	Epha6	Eph receptor A6 [Source:MGI Symbol;Acc:MGI:108034]	1.5639	1.56159	0.0480463	0.0478735	-0.000172862	0.269058
ENSMUSG00000069072	Slc7a14	solute carrier family 7 (cationic amino acid transporter, y+ system), member 14 [Source:MGI Symbol;Acc:MGI:3040688]	1.6697	1.67212	7.14176e-05	6.60834e-05	-5.33425e-06	0.269114
ENSMUSG00000026199	Ankzf1	ankyrin repeat and zinc finger domain containing 1 [Source:MGI Symbol;Acc:MGI:1098746]	0.6467	0.645831	0.00178822	0.00174955	-3.86715e-05	0.269469
ENSMUSG00000042055	Wdr11	WD repeat domain 11 [Source:MGI Symbol;Acc:MGI:1920230]	0.674081	0.675428	0.00458079	0.00484359	0.000262794	0.269542
ENSMUSG00000071369	Map3k5	mitogen-activated protein kinase kinase kinase 5 [Source:MGI Symbol;Acc:MGI:1346876]	3.74214	3.743	4.02737e-26	4.55566e-26	5.28289e-27	0.269648
ENSMUSG00000063236	1110038F14Rik	RIKEN cDNA 1110038F14 gene [Source:MGI Symbol;Acc:MGI:2152337]	0.435169	0.437348	4.52412e-07	5.63953e-07	1.11541e-07	0.269724
ENSMUSG00000039067	Psmd7	proteasome (prosome, macropain) 26S subunit, non-ATPase, 7 [Source:MGI Symbol;Acc:MGI:1351511]	0.753624	0.755687	0.031231	0.0331033	0.00187227	0.269906
ENSMUSG00000060572	Mfap2	microfibrillar-associated protein 2 [Source:MGI Symbol;Acc:MGI:99559]	0.385623	0.384418	5.51495e-06	5.15078e-06	-3.64169e-07	0.27027
ENSMUSG00000020328	Nudcd2	NudC domain containing 2 [Source:MGI Symbol;Acc:MGI:1277103]	0.506061	0.506836	4.85685e-06	5.48147e-06	6.24616e-07	0.270392
ENSMUSG00000066149	Cdc26	cell division cycle 26 [Source:MGI Symbol;Acc:MGI:1913690]	0.52425	0.524728	3.50189e-06	3.81895e-06	3.17056e-07	0.270911
ENSMUSG00000053801	Grwd1	glutamate-rich WD repeat containing 1 [Source:MGI Symbol;Acc:MGI:2141989]	0.650473	0.649407	0.00200874	0.00194464	-6.41008e-05	0.27191
ENSMUSG00000079316	Rab9	RAB9, member RAS oncogene family [Source:MGI Symbol;Acc:MGI:1890695]	0.738605	0.73984	0.0341013	0.0350495	0.000948183	0.272194
ENSMUSG00000096847	Tmem151b	transmembrane protein 151B [Source:MGI Symbol;Acc:MGI:2685169]	0.713179	0.71274	0.00844845	0.00834111	-0.000107346	0.27224
ENSMUSG00000021377	Dek	DEK oncogene (DNA binding) [Source:MGI Symbol;Acc:MGI:1926209]	2.03169	2.03443	3.66988e-09	3.65061e-09	-1.92758e-11	0.272525
ENSMUSG00000022400	Rbx1	ring-box 1 [Source:MGI Symbol;Acc:MGI:1891829]	0.647633	0.648076	0.000369754	0.000382123	1.23687e-05	0.27255
ENSMUSG00000086503	Xist	inactive X specific transcripts [Source:MGI Symbol;Acc:MGI:98974]	1.54671	1.5478	0.0297806	0.0288459	-0.000934709	0.272932
ENSMUSG00000033416	Gucd1	guanylyl cyclase domain containing 1 [Source:MGI Symbol;Acc:MGI:1916028]	0.488511	0.490364	5.03704e-07	6.31519e-07	1.27816e-07	0.273117
ENSMUSG00000028653	Trit1	tRNA isopentenyltransferase 1 [Source:MGI Symbol;Acc:MGI:1914216]	1.66635	1.67018	0.000139354	0.000128757	-1.05965e-05	0.274035
ENSMUSG00000025209	Peo1	progressive external ophthalmoplegia 1 (human) [Source:MGI Symbol;Acc:MGI:2137410]	0.482562	0.484602	4.66086e-07	5.45378e-07	7.92924e-08	0.27414
ENSMUSG00000043079	Synpo	synaptopodin [Source:MGI Symbol;Acc:MGI:1099446]	0.622909	0.623382	0.000148999	0.000158434	9.43481e-06	0.275093
ENSMUSG00000097195	Snhg5	small nucleolar RNA host gene 5 [Source:MGI Symbol;Acc:MGI:1919905]	1.93667	1.94019	1.95057e-06	1.87873e-06	-7.18399e-08	0.275689
ENSMUSG00000021245	Mlh3	mutL homolog 3 (E coli) [Source:MGI Symbol;Acc:MGI:1353455]	0.326516	0.327391	4.44182e-11	4.4847e-11	4.28765e-13	0.276339
ENSMUSG00000017188	Coa3	cytochrome C oxidase assembly factor 3 [Source:MGI Symbol;Acc:MGI:1098757]	0.616262	0.616272	0.00096347	0.000985544	2.20744e-05	0.276783
ENSMUSG00000044461	Shisa2	shisa family member 2 [Source:MGI Symbol;Acc:MGI:2444716]	5.31843	5.31923	2.52731e-42	3.55579e-42	1.02849e-42	0.276887
ENSMUSG00000020918	Kat2a	K(lysine) acetyltransferase 2A [Source:MGI Symbol;Acc:MGI:1343101]	0.630006	0.631162	0.00011992	0.000129284	9.36389e-06	0.278065
ENSMUSG00000002910	Arrdc2	arrestin domain containing 2 [Source:MGI Symbol;Acc:MGI:1918057]	0.601797	0.605319	0.0368726	0.0394062	0.00253358	0.278164
ENSMUSG00000047485	Klhl34	kelch-like 34 [Source:MGI Symbol;Acc:MGI:2685234]	2.04233	2.04013	5.01142e-05	5.4191e-05	4.0768e-06	0.278293
ENSMUSG00000037119	D15Ertd621e	DNA segment, Chr 15, ERATO Doi 621, expressed [Source:MGI Symbol;Acc:MGI:1277178]	1.57826	1.58066	0.00179945	0.00172044	-7.90178e-05	0.279387
ENSMUSG00000001260	Gabrg1	gamma-aminobutyric acid (GABA) A receptor, subunit gamma 1 [Source:MGI Symbol;Acc:MGI:103156]	2.76312	2.76742	1.12349e-16	9.72457e-17	-1.51038e-17	0.279906
ENSMUSG00000015176	Nolc1	nucleolar and coiled-body phosphoprotein 1 [Source:MGI Symbol;Acc:MGI:1918019]	1.85255	1.85795	1.65038e-07	1.54378e-07	-1.066e-08	0.280702
ENSMUSG00000021285	Ppp1r13b	protein phosphatase 1, regulatory (inhibitor) subunit 13B [Source:MGI Symbol;Acc:MGI:1336199]	1.34542	1.34766	0.017537	0.0165394	-0.000997681	0.281643
ENSMUSG00000001552	Jup	junction plakoglobin [Source:MGI Symbol;Acc:MGI:96650]	0.673943	0.67431	0.00496054	0.0050804	0.00011986	0.28169
ENSMUSG00000032388	Spg21	spastic paraplegia 21 homolog (human) [Source:MGI Symbol;Acc:MGI:106403]	0.706546	0.705099	0.016187	0.0153396	-0.000847387	0.28342
ENSMUSG00000021238	Aldh6a1	aldehyde dehydrogenase family 6, subfamily A1 [Source:MGI Symbol;Acc:MGI:1915077]	0.614983	0.616345	0.00254642	0.00274815	0.000201724	0.283516
ENSMUSG00000033436	Armcx2	armadillo repeat containing, X-linked 2 [Source:MGI Symbol;Acc:MGI:1914666]	1.48896	1.49131	0.000710163	0.000673931	-3.62319e-05	0.283784
ENSMUSG00000021038	Vipas39	VPS33B interacting protein, apical-basolateral polarity regulator, spe-39 homolog [Source:MGI Symbol;Acc:MGI:2144805]	0.567262	0.569147	4.13514e-06	4.9028e-06	7.67664e-07	0.284091
ENSMUSG00000030347	D6Wsu163e	DNA segment, Chr 6, Wayne State University 163, expressed [Source:MGI Symbol;Acc:MGI:107893]	0.667384	0.668638	0.00209429	0.00220232	0.000108035	0.284835
ENSMUSG00000039096	Rsad1	radical S-adenosyl methionine domain containing 1 [Source:MGI Symbol;Acc:MGI:3039628]	0.567782	0.571113	0.00162289	0.00184535	0.000222462	0.285714
ENSMUSG00000019790	Stxbp5	syntaxin binding protein 5 (tomosyn) [Source:MGI Symbol;Acc:MGI:1926058]	1.54592	1.54825	0.00154573	0.00143723	-0.000108506	0.285826
ENSMUSG00000041346	Wrap53	WD repeat containing, antisense to Trp53 [Source:MGI Symbol;Acc:MGI:2384933]	0.653475	0.657207	0.0461073	0.0493288	0.00322152	0.285987
ENSMUSG00000019970	Sgk1	serum/glucocorticoid regulated kinase 1 [Source:MGI Symbol;Acc:MGI:1340062]	10.0056	10.0217	4.79001e-98	5.89151e-98	1.1015e-98	0.287325
ENSMUSG00000043987	Cep164	centrosomal protein 164 [Source:MGI Symbol;Acc:MGI:2384878]	0.238549	0.239738	5.01583e-24	9.12393e-24	4.1081e-24	0.287592
ENSMUSG00000024831	Ighmbp2	immunoglobulin mu binding protein 2 [Source:MGI Symbol;Acc:MGI:99954]	0.477801	0.477499	8.12972e-07	9.04428e-07	9.14561e-08	0.28777
ENSMUSG00000005362	Crbn	cereblon [Source:MGI Symbol;Acc:MGI:1913277]	0.708831	0.709534	0.0258446	0.025933	8.83304e-05	0.287929
ENSMUSG00000022797	Tfrc	transferrin receptor [Source:MGI Symbol;Acc:MGI:98822]	1.43508	1.43666	0.0116413	0.011112	-0.000529324	0.288538
ENSMUSG00000097119	B230354K17Rik	RIKEN cDNA B230354K17 gene [Source:MGI Symbol;Acc:MGI:2443272]	0.618503	0.617565	0.00936401	0.00896994	-0.000394077	0.288779
ENSMUSG00000041565	L3mbtl4	l(3)mbt-like 4 (Drosophila) [Source:MGI Symbol;Acc:MGI:2444889]	2.17212	2.18079	0.000175434	0.000177182	1.74744e-06	0.290276
ENSMUSG00000028069	Gpatch4	G patch domain containing 4 [Source:MGI Symbol;Acc:MGI:1913864]	0.530777	0.532617	1.06674e-06	1.29313e-06	2.26387e-07	0.290308
ENSMUSG00000039860	Srrm3	serine/arginine repetitive matrix 3 [Source:MGI Symbol;Acc:MGI:1920309]	0.467715	0.46727	1.34474e-09	1.48163e-09	1.36897e-10	0.290923
ENSMUSG00000051234	Rnf7	ring finger protein 7 [Source:MGI Symbol;Acc:MGI:1337096]	0.696681	0.697947	0.00873526	0.00924109	0.000505822	0.291588
ENSMUSG00000069808	Fam57a	family with sequence similarity 57, member A [Source:MGI Symbol;Acc:MGI:2151840]	0.346648	0.347592	1.50453e-12	2.14764e-12	6.43108e-13	0.291687
ENSMUSG00000001569	Nom1	nucleolar protein with MIF4G domain 1 [Source:MGI Symbol;Acc:MGI:1861749]	0.739648	0.738931	0.038938	0.0373709	-0.00156708	0.2918
ENSMUSG00000026696	Vamp4	vesicle-associated membrane protein 4 [Source:MGI Symbol;Acc:MGI:1858730]	1.33489	1.33375	0.024326	0.0245618	0.000235842	0.292018
ENSMUSG00000055675	Kbtbd11	kelch repeat and BTB (POZ) domain containing 11 [Source:MGI Symbol;Acc:MGI:1922151]	0.62236	0.622882	0.0022139	0.00226546	5.15598e-05	0.292056
ENSMUSG00000021690	Jmy	junction-mediating and regulatory protein [Source:MGI Symbol;Acc:MGI:1913096]	2.91758	2.92449	1.45518e-23	1.26911e-23	-1.86075e-24	0.292197
ENSMUSG00000029482	Aacs	acetoacetyl-CoA synthetase [Source:MGI Symbol;Acc:MGI:1926144]	0.649979	0.649452	0.000419282	0.000414209	-5.07282e-06	0.292574
ENSMUSG00000069045	Ddx3y	DEAD (Asp-Glu-Ala-Asp) box polypeptide 3, Y-linked [Source:MGI Symbol;Acc:MGI:1349406]	7.4482	7.45026	1.02621e-67	7.12878e-68	-3.13328e-68	0.293874
ENSMUSG00000043857	Mgat5b	mannoside acetylglucosaminyltransferase 5, isoenzyme B [Source:MGI Symbol;Acc:MGI:3606200]	0.695117	0.696076	0.00832287	0.00871414	0.000391267	0.294151
ENSMUSG00000028041	Adam15	a disintegrin and metallopeptidase domain 15 (metargidin) [Source:MGI Symbol;Acc:MGI:1333882]	2.03453	2.0353	8.20913e-07	8.19354e-07	-1.55944e-09	0.294384
ENSMUSG00000022120	Rnf219	ring finger protein 219 [Source:MGI Symbol;Acc:MGI:1919736]	0.479598	0.480455	1.73545e-06	1.92691e-06	1.91459e-07	0.294442
ENSMUSG00000000811	Txnrd3	thioredoxin reductase 3 [Source:MGI Symbol;Acc:MGI:2386711]	0.609571	0.610022	0.00320473	0.0033499	0.000145165	0.294464
ENSMUSG00000050953	Gja1	gap junction protein, alpha 1 [Source:MGI Symbol;Acc:MGI:95713]	4.38221	4.40558	1.39102e-12	1.19766e-12	-1.9336e-13	0.294985
ENSMUSG00000024587	Nars	asparaginyl-tRNA synthetase [Source:MGI Symbol;Acc:MGI:1917473]	1.58877	1.5908	0.000111296	0.000109041	-2.25436e-06	0.295352
ENSMUSG00000024583	Txnl1	thioredoxin-like 1 [Source:MGI Symbol;Acc:MGI:1860078]	2.01215	2.01709	1.7e-07	1.56755e-07	-1.32453e-08	0.295658
ENSMUSG00000037606	Osbpl5	oxysterol binding protein-like 5 [Source:MGI Symbol;Acc:MGI:1930265]	0.380447	0.382114	5.09891e-14	7.89898e-14	2.80007e-14	0.295925
ENSMUSG00000028807	Zbtb8a	zinc finger and BTB domain containing 8a [Source:MGI Symbol;Acc:MGI:1920930]	0.192256	0.191665	1.3505e-18	2.02007e-18	6.69571e-19	0.29615
ENSMUSG00000039130	Zc3hc1	zinc finger, C3HC type 1 [Source:MGI Symbol;Acc:MGI:1916023]	1.41957	1.41853	0.0114778	0.0117123	0.000234534	0.296311
ENSMUSG00000036078	Sigmar1	sigma non-opioid intracellular receptor 1 [Source:MGI Symbol;Acc:MGI:1195268]	0.34468	0.34516	3.51999e-16	5.34937e-16	1.82938e-16	0.296443
ENSMUSG00000019864	Rtn4ip1	reticulon 4 interacting protein 1 [Source:MGI Symbol;Acc:MGI:2178759]	0.610462	0.610099	0.00159486	0.00160097	6.11511e-06	0.296736
ENSMUSG00000055805	Fmnl1	formin-like 1 [Source:MGI Symbol;Acc:MGI:1888994]	0.671002	0.670705	0.00456208	0.00459499	3.29145e-05	0.296875
ENSMUSG00000030469	Zfp719	zinc finger protein 719 [Source:MGI Symbol;Acc:MGI:2444708]	0.680516	0.681096	0.0320209	0.0318228	-0.000198147	0.297471
ENSMUSG00000031529	Tnks	tankyrase, TRF1-interacting ankyrin-related ADP-ribose polymerase [Source:MGI Symbol;Acc:MGI:1341087]	2.78875	2.79367	0.0123785	0.0119429	-0.000435649	0.29757
ENSMUSG00000028907	Utp11l	UTP11-like, U3 small nucleolar ribonucleoprotein, (yeast) [Source:MGI Symbol;Acc:MGI:1914455]	0.630743	0.631485	0.00244439	0.00253033	8.59353e-05	0.298507
ENSMUSG00000038806	Sde2	SDE2 telomere maintenance homolog (S. pombe) [Source:MGI Symbol;Acc:MGI:2384788]	1.78527	1.79223	1.37077e-05	1.26998e-05	-1.00786e-06	0.298775
ENSMUSG00000003072	Atp5d	ATP synthase, H+ transporting, mitochondrial F1 complex, delta subunit [Source:MGI Symbol;Acc:MGI:1913293]	1.62613	1.62793	0.00306659	0.00300711	-5.94714e-05	0.299179
ENSMUSG00000029504	Ddx51	DEAD (Asp-Glu-Ala-Asp) box polypeptide 51 [Source:MGI Symbol;Acc:MGI:1916913]	0.609284	0.611462	0.00115254	0.00130008	0.000147542	0.29976
ENSMUSG00000013150	Gfod2	glucose-fructose oxidoreductase domain containing 2 [Source:MGI Symbol;Acc:MGI:1917825]	0.608532	0.611077	8.49611e-05	0.000101707	1.67462e-05	0.300255
ENSMUSG00000021375	Kif13a	kinesin family member 13A [Source:MGI Symbol;Acc:MGI:1098264]	0.722628	0.722745	0.0389635	0.0385139	-0.000449606	0.300938
ENSMUSG00000030008	Pradc1	protease-associated domain containing 1 [Source:MGI Symbol;Acc:MGI:1920577]	0.588698	0.590524	0.00249435	0.00266769	0.000173341	0.301568
ENSMUSG00000036298	Slc2a13	solute carrier family 2 (facilitated glucose transporter), member 13 [Source:MGI Symbol;Acc:MGI:2146030]	1.58897	1.58859	0.00120943	0.00122798	1.85469e-05	0.301926
ENSMUSG00000049191	Rgag4	retrotransposon gag domain containing 4 [Source:MGI Symbol;Acc:MGI:3045324]	5.25779	5.26371	6.47696e-50	7.95888e-50	1.48192e-50	0.302226
ENSMUSG00000055053	Nfic	nuclear factor I/C [Source:MGI Symbol;Acc:MGI:109591]	0.500642	0.500186	2.47104e-07	2.40026e-07	-7.07802e-09	0.302255
ENSMUSG00000028292	Rars2	arginyl-tRNA synthetase 2, mitochondrial [Source:MGI Symbol;Acc:MGI:1923596]	0.511016	0.50989	1.0283e-06	9.548e-07	-7.35019e-08	0.30253
ENSMUSG00000022414	Tab1	TGF-beta activated kinase 1/MAP3K7 binding protein 1 [Source:MGI Symbol;Acc:MGI:1913763]	0.425334	0.425439	1.06264e-10	1.22002e-10	1.57374e-11	0.302965
ENSMUSG00000063406	Tmed5	transmembrane emp24 protein transport domain containing 5 [Source:MGI Symbol;Acc:MGI:1921586]	2.36695	2.36987	7.45461e-10	7.72337e-10	2.6876e-11	0.303951
ENSMUSG00000031266	Gla	galactosidase, alpha [Source:MGI Symbol;Acc:MGI:1347344]	8.07406	8.0704	3.07222e-52	5.5649e-52	2.49268e-52	0.304136
ENSMUSG00000042246	Tmc7	transmembrane channel-like gene family 7 [Source:MGI Symbol;Acc:MGI:2443317]	0.581668	0.581998	0.0033776	0.0035653	0.000187709	0.304321
ENSMUSG00000073096	Lrrc61	leucine rich repeat containing 61 [Source:MGI Symbol;Acc:MGI:2652848]	0.630664	0.630034	0.0105278	0.0105539	2.60896e-05	0.304878
ENSMUSG00000051444	Bbs12	Bardet-Biedl syndrome 12 (human) [Source:MGI Symbol;Acc:MGI:2686651]	0.512371	0.515459	0.00208033	0.0023613	0.000280979	0.304878
ENSMUSG00000032666	1700025G04Rik	RIKEN cDNA 1700025G04 gene [Source:MGI Symbol;Acc:MGI:1916649]	1.41582	1.41861	0.00533504	0.0050232	-0.000311834	0.305205
ENSMUSG00000026787	Gad2	glutamic acid decarboxylase 2 [Source:MGI Symbol;Acc:MGI:95634]	2.4719	2.47672	4.80811e-16	4.07644e-16	-7.31668e-17	0.305415
ENSMUSG00000089922	3110039M20Rik	RIKEN cDNA 3110039M20 gene [Source:MGI Symbol;Acc:MGI:1914543]	2.36278	2.36283	5.86362e-06	5.99047e-06	1.26857e-07	0.305577
ENSMUSG00000027849	Syt6	synaptotagmin VI [Source:MGI Symbol;Acc:MGI:1859544]	1.36986	1.37034	0.0292208	0.0283019	-0.000918902	0.30667
ENSMUSG00000039533	Mmd2	monocyte to macrophage differentiation-associated 2 [Source:MGI Symbol;Acc:MGI:1922354]	0.694091	0.694815	0.00290815	0.00304127	0.000133114	0.30734
ENSMUSG00000029162	Khk	ketohexokinase [Source:MGI Symbol;Acc:MGI:1096353]	9.31215	9.37354	9.24109e-30	6.02662e-30	-3.21447e-30	0.308452
ENSMUSG00000021752	Kctd6	potassium channel tetramerisation domain containing 6 [Source:MGI Symbol;Acc:MGI:1918643]	2.22411	2.22619	1.48394e-08	1.51525e-08	3.1311e-10	0.308737
ENSMUSG00000020400	Tnip1	TNFAIP3 interacting protein 1 [Source:MGI Symbol;Acc:MGI:1926194]	0.663768	0.66416	0.00577463	0.00591372	0.000139084	0.308989
ENSMUSG00000063808	Gpatch1	G patch domain containing 1 [Source:MGI Symbol;Acc:MGI:1914721]	0.491765	0.492343	1.62775e-06	1.94941e-06	3.21668e-07	0.309215
ENSMUSG00000041313	Slc7a1	solute carrier family 7 (cationic amino acid transporter, y+ system), member 1 [Source:MGI Symbol;Acc:MGI:88117]	1.56366	1.56483	0.000187993	0.000181641	-6.35228e-06	0.309888
ENSMUSG00000016520	Lnx2	ligand of numb-protein X 2 [Source:MGI Symbol;Acc:MGI:2155959]	3.36788	3.35796	2.70665e-17	4.55231e-17	1.84566e-17	0.311249
ENSMUSG00000000876	Pxmp4	peroxisomal membrane protein 4 [Source:MGI Symbol;Acc:MGI:1891701]	0.440967	0.440862	2.97439e-07	3.1722e-07	1.97805e-08	0.311333
ENSMUSG00000027164	Traf6	TNF receptor-associated factor 6 [Source:MGI Symbol;Acc:MGI:108072]	1.82591	1.82504	8.5173e-06	8.81997e-06	3.02665e-07	0.311769
ENSMUSG00000027660	Skil	SKI-like [Source:MGI Symbol;Acc:MGI:106203]	2.93757	2.94118	1.14433e-19	1.01411e-19	-1.30215e-20	0.3118
ENSMUSG00000028690	Mmachc	methylmalonic aciduria cblC type, with homocystinuria [Source:MGI Symbol;Acc:MGI:1914346]	0.711827	0.713338	0.0197527	0.0207649	0.00101224	0.311931
ENSMUSG00000024220	Zfp523	zinc finger protein 523 [Source:MGI Symbol;Acc:MGI:2687278]	0.744517	0.745394	0.0321858	0.0329742	0.000788405	0.312062
ENSMUSG00000025375	Aatk	apoptosis-associated tyrosine kinase [Source:MGI Symbol;Acc:MGI:1197518]	0.617477	0.618484	7.68173e-05	8.10454e-05	4.22809e-06	0.312584
ENSMUSG00000003271	Sult2b1	sulfotransferase family, cytosolic, 2B, member 1 [Source:MGI Symbol;Acc:MGI:1926342]	6.71271	6.70224	1.22051e-25	1.51613e-25	2.95625e-26	0.312989
ENSMUSG00000039904	Gpr37	G protein-coupled receptor 37 [Source:MGI Symbol;Acc:MGI:1313297]	1.49798	1.49831	0.00236241	0.00236284	4.29188e-07	0.313653
ENSMUSG00000036766	Dner	delta/notch-like EGF-related receptor [Source:MGI Symbol;Acc:MGI:2152889]	1.45865	1.46103	0.00104368	0.00098072	-6.29586e-05	0.314572
ENSMUSG00000047003	Zfp41	zinc finger protein 41 [Source:MGI Symbol;Acc:MGI:99186]	0.26639	0.266495	8.28509e-23	9.0989e-23	8.13814e-24	0.314694
ENSMUSG00000023235	Ccl25	chemokine (C-C motif) ligand 25 [Source:MGI Symbol;Acc:MGI:1099448]	1.53341	1.54256	0.0257572	0.0234913	-0.00226592	0.31506
ENSMUSG00000041438	Cirh1a	cirrhosis, autosomal recessive 1A (human) [Source:MGI Symbol;Acc:MGI:1096573]	1.58018	1.57892	0.000236569	0.000245617	9.04825e-06	0.31554
ENSMUSG00000049288	Lix1l	Lix1-like [Source:MGI Symbol;Acc:MGI:3036267]	0.430136	0.429149	4.19755e-13	3.96442e-13	-2.33132e-14	0.316122
ENSMUSG00000030083	Abtb1	ankyrin repeat and BTB (POZ) domain containing 1 [Source:MGI Symbol;Acc:MGI:1933148]	0.311793	0.312093	6.92529e-16	7.43634e-16	5.11046e-17	0.316233
ENSMUSG00000035049	Rrp12	ribosomal RNA processing 12 homolog (S. cerevisiae) [Source:MGI Symbol;Acc:MGI:2147437]	0.669876	0.669739	0.00221792	0.00214101	-7.69106e-05	0.317383
ENSMUSG00000023852	Chd1	chromodomain helicase DNA binding protein 1 [Source:MGI Symbol;Acc:MGI:88393]	2.00709	2.01102	3.20562e-06	3.07367e-06	-1.31955e-07	0.317628
ENSMUSG00000041124	Msantd4	Myb/SANT-like DNA-binding domain containing 4 with coiled-coils [Source:MGI Symbol;Acc:MGI:1925350]	0.562355	0.563607	2.16555e-06	2.38756e-06	2.22002e-07	0.318211
ENSMUSG00000026335	Pam	peptidylglycine alpha-amidating monooxygenase [Source:MGI Symbol;Acc:MGI:97475]	5.66194	5.67706	4.08464e-64	3.73807e-64	-3.46572e-65	0.318876
ENSMUSG00000035310	Lin54	lin-54 homolog (C. elegans) [Source:MGI Symbol;Acc:MGI:2140902]	3.39297	3.39323	3.3093e-26	3.73382e-26	4.2452e-27	0.31904
ENSMUSG00000041132	N4bp2l1	NEDD4 binding protein 2-like 1 [Source:MGI Symbol;Acc:MGI:2140872]	1.86455	1.86908	2.24104e-06	2.2191e-06	-2.19402e-08	0.319253
ENSMUSG00000032126	Hmbs	hydroxymethylbilane synthase [Source:MGI Symbol;Acc:MGI:96112]	0.504483	0.505195	1.29032e-05	1.38279e-05	9.24727e-07	0.319659
ENSMUSG00000042579	4632404H12Rik	RIKEN cDNA 4632404H12 gene [Source:MGI Symbol;Acc:MGI:1921284]	0.702163	0.702219	0.02389	0.0237472	-0.000142854	0.319693
ENSMUSG00000023266	Frs3	fibroblast growth factor receptor substrate 3 [Source:MGI Symbol;Acc:MGI:2135965]	0.450253	0.451289	2.02341e-07	2.72326e-07	6.99849e-08	0.32022
ENSMUSG00000045519	Zfp560	zinc finger protein 560 [Source:MGI Symbol;Acc:MGI:1915280]	0.522723	0.524738	3.04345e-05	3.60233e-05	5.58881e-06	0.320513
ENSMUSG00000029177	Cenpa	centromere protein A [Source:MGI Symbol;Acc:MGI:88375]	13.4325	13.4043	1.07519e-29	1.49891e-29	4.23715e-30	0.321543
ENSMUSG00000051339	2900026A02Rik	RIKEN cDNA 2900026A02 gene [Source:MGI Symbol;Acc:MGI:1920194]	0.580685	0.581701	0.000112304	0.000114561	2.25764e-06	0.321703
ENSMUSG00000070866	Zfp804a	zinc finger protein 804A [Source:MGI Symbol;Acc:MGI:2442949]	3.66438	3.67047	2.33665e-26	2.17759e-26	-1.59058e-27	0.321784
ENSMUSG00000036357	Gpr101	G protein-coupled receptor 101 [Source:MGI Symbol;Acc:MGI:2685211]	13.3538	13.3199	2.62097e-42	5.75623e-42	3.13526e-42	0.322841
ENSMUSG00000078908	Mon1b	MON1 homolog b (yeast) [Source:MGI Symbol;Acc:MGI:1923231]	0.466561	0.466559	3.6072e-08	4.01168e-08	4.04483e-09	0.323027
ENSMUSG00000028064	Sema4a	sema domain, immunoglobulin domain (Ig), transmembrane domain (TM) and short cytoplasmic domain, (semaphorin) 4A [Source:MGI Symbol;Acc:MGI:107560]	0.707766	0.707971	0.0182938	0.0185115	0.000217699	0.323317
ENSMUSG00000021097	Clmn	calmin [Source:MGI Symbol;Acc:MGI:2136957]	1.49462	1.49742	0.043706	0.0425161	-0.00118982	0.32458
ENSMUSG00000026312	Cdh7	cadherin 7, type 2 [Source:MGI Symbol;Acc:MGI:2442792]	1.93531	1.93598	0.00070463	0.000658371	-4.62592e-05	0.325203
ENSMUSG00000029627	Zkscan14	zinc finger with KRAB and SCAN domains 14 [Source:MGI Symbol;Acc:MGI:1914485]	0.556154	0.557886	0.000965149	0.00105015	8.49983e-05	0.325733
ENSMUSG00000027822	Slc33a1	solute carrier family 33 (acetyl-CoA transporter), member 1 [Source:MGI Symbol;Acc:MGI:1332247]	0.561174	0.562021	1.39673e-05	1.60178e-05	2.05053e-06	0.326016
ENSMUSG00000030727	Rabep2	rabaptin, RAB GTPase binding effector protein 2 [Source:MGI Symbol;Acc:MGI:1917564]	0.320469	0.320381	4.02922e-09	3.98386e-09	-4.53535e-11	0.326087
ENSMUSG00000031458	Coprs	coordinator of PRMT5, differentiation stimulator [Source:MGI Symbol;Acc:MGI:1913673]	0.706966	0.709312	0.0307468	0.0329276	0.00218074	0.326087
ENSMUSG00000039840	Epg5	ectopic P-granules autophagy protein 5 homolog (C. elegans) [Source:MGI Symbol;Acc:MGI:1918673]	0.517918	0.51844	0.00100583	0.00100142	-4.41231e-06	0.326506
ENSMUSG00000030094	Xpc	xeroderma pigmentosum, complementation group C [Source:MGI Symbol;Acc:MGI:103557]	0.496755	0.494798	9.63494e-07	9.00126e-07	-6.3368e-08	0.326916
ENSMUSG00000075703	Ept1	ethanolaminephosphotransferase 1 (CDP-ethanolamine-specific) [Source:MGI Symbol;Acc:MGI:107898]	1.59429	1.59726	0.000103415	9.35164e-05	-9.8988e-06	0.327007
ENSMUSG00000056832	Ttc26	tetratricopeptide repeat domain 26 [Source:MGI Symbol;Acc:MGI:2444853]	0.432373	0.432844	1.28764e-07	1.27813e-07	-9.50854e-10	0.328022
ENSMUSG00000035274	Tpbg	trophoblast glycoprotein [Source:MGI Symbol;Acc:MGI:1341264]	10.9347	10.9147	3.35805e-75	7.47581e-75	4.11776e-75	0.328034
ENSMUSG00000039942	Ptger4	prostaglandin E receptor 4 (subtype EP4) [Source:MGI Symbol;Acc:MGI:104311]	15.6035	15.5864	5.59673e-36	6.80276e-36	1.20603e-36	0.328587
ENSMUSG00000092416	Zfp141	zinc finger protein 141 [Source:MGI Symbol;Acc:MGI:3584269]	0.491648	0.492676	8.35675e-06	9.6483e-06	1.29155e-06	0.328812
ENSMUSG00000035722	Abca7	ATP-binding cassette, sub-family A (ABC1), member 7 [Source:MGI Symbol;Acc:MGI:1351646]	0.716488	0.718835	0.0382371	0.0402853	0.00204825	0.329083
ENSMUSG00000028454	Pigo	phosphatidylinositol glycan anchor biosynthesis, class O [Source:MGI Symbol;Acc:MGI:1861452]	0.576965	0.57916	6.59119e-05	7.66673e-05	1.07554e-05	0.32958
ENSMUSG00000026360	Rgs2	regulator of G-protein signaling 2 [Source:MGI Symbol;Acc:MGI:1098271]	9.74563	9.76916	1.47767e-92	1.8735e-92	3.95825e-93	0.329592
ENSMUSG00000047731	Wbp1l	WW domain binding protein 1 like [Source:MGI Symbol;Acc:MGI:107577]	0.753396	0.755295	0.0476302	0.0496791	0.00204896	0.329861
ENSMUSG00000056185	Snx32	sorting nexin 32 [Source:MGI Symbol;Acc:MGI:2444704]	0.706518	0.707418	0.0137058	0.0141507	0.000444895	0.329877
ENSMUSG00000040128	Pnrc1	proline-rich nuclear receptor coactivator 1 [Source:MGI Symbol;Acc:MGI:1917838]	1.76425	1.76753	0.000218586	0.0002149	-3.68613e-06	0.330101
ENSMUSG00000035107	Dcbld2	discoidin, CUB and LCCL domain containing 2 [Source:MGI Symbol;Acc:MGI:1920629]	1.76493	1.7689	0.000177419	0.000173019	-4.39971e-06	0.330368
ENSMUSG00000021928	Ebpl	emopamil binding protein-like [Source:MGI Symbol;Acc:MGI:1915427]	0.632008	0.636207	0.0262043	0.0292017	0.00299745	0.330396
ENSMUSG00000046378	Asphd1	aspartate beta-hydroxylase domain containing 1 [Source:MGI Symbol;Acc:MGI:2685014]	1.43311	1.43506	0.0333129	0.0320089	-0.00130405	0.330482
ENSMUSG00000038039	Gcc2	GRIP and coiled-coil domain containing 2 [Source:MGI Symbol;Acc:MGI:1917547]	0.578315	0.579651	0.000616882	0.000617376	4.93473e-07	0.330594
ENSMUSG00000090063	Dlx6os1	distal-less homeobox 6, opposite strand 1 [Source:MGI Symbol;Acc:MGI:2443217]	1.49659	1.49941	0.0055864	0.00523618	-0.00035022	0.330997
ENSMUSG00000023953	Polh	polymerase (DNA directed), eta (RAD 30 related) [Source:MGI Symbol;Acc:MGI:1891457]	2.71404	2.70579	5.93603e-11	7.68777e-11	1.75174e-11	0.331126
ENSMUSG00000045374	Wdr81	WD repeat domain 81 [Source:MGI Symbol;Acc:MGI:2681828]	0.250698	0.250482	3.6282e-23	5.61376e-23	1.98556e-23	0.331226
ENSMUSG00000029554	Mad1l1	MAD1 mitotic arrest deficient 1-like 1 [Source:MGI Symbol;Acc:MGI:1341857]	0.589059	0.589632	0.000606069	0.000621107	1.50374e-05	0.331263
ENSMUSG00000028211	Trp53inp1	transformation related protein 53 inducible nuclear protein 1 [Source:MGI Symbol;Acc:MGI:1926609]	0.481179	0.482542	5.25418e-05	5.71073e-05	4.5655e-06	0.331858
ENSMUSG00000021182	Ccdc88c	coiled-coil domain containing 88C [Source:MGI Symbol;Acc:MGI:1915589]	2.90689	2.91418	4.24401e-17	4.27554e-17	3.15237e-19	0.332535
ENSMUSG00000057069	Ero1lb	ERO1-like beta (S. cerevisiae) [Source:MGI Symbol;Acc:MGI:1914725]	1.90755	1.9134	1.91673e-06	1.78459e-06	-1.32134e-07	0.332963
ENSMUSG00000036186	Fam69b	family with sequence similarity 69, member B [Source:MGI Symbol;Acc:MGI:1927576]	0.521617	0.52126	5.1966e-06	5.71314e-06	5.16547e-07	0.333434
ENSMUSG00000037007	Zfp113	zinc finger protein 113 [Source:MGI Symbol;Acc:MGI:1929116]	0.401114	0.399814	4.73254e-08	5.19925e-08	4.66713e-09	0.334448
ENSMUSG00000090386	Mir99ahg	Mir99a and Mirlet7c-1 host gene (non-protein coding) [Source:MGI Symbol;Acc:MGI:1919929]	2.31577	2.30741	4.45118e-05	5.22297e-05	7.71794e-06	0.334448
ENSMUSG00000028967	Errfi1	ERBB receptor feedback inhibitor 1 [Source:MGI Symbol;Acc:MGI:1921405]	13.6825	13.714	4.93884e-122	1.83857e-121	1.34469e-121	0.335335
ENSMUSG00000033909	Usp36	ubiquitin specific peptidase 36 [Source:MGI Symbol;Acc:MGI:1919594]	3.06965	3.07495	8.01239e-24	7.85808e-24	-1.54303e-25	0.335975
ENSMUSG00000022391	Rangap1	RAN GTPase activating protein 1 [Source:MGI Symbol;Acc:MGI:103071]	1.4263	1.42783	0.00592224	0.00574862	-0.000173619	0.336766
ENSMUSG00000029775	Klhdc10	kelch domain containing 10 [Source:MGI Symbol;Acc:MGI:1924038]	2.06807	2.06937	6.49792e-10	5.98487e-10	-5.13048e-11	0.336872
ENSMUSG00000026616	Cr2	complement receptor 2 [Source:MGI Symbol;Acc:MGI:88489]	1.70889	1.71333	0.00224091	0.00215343	-8.74822e-05	0.337268
ENSMUSG00000051079	Rgs13	regulator of G-protein signaling 13 [Source:MGI Symbol;Acc:MGI:2180585]	1.54581	1.54914	0.0089663	0.0088518	-0.0001145	0.337458
ENSMUSG00000030930	Chst15	carbohydrate (N-acetylgalactosamine 4-sulfate 6-O) sulfotransferase 15 [Source:MGI Symbol;Acc:MGI:1924840]	0.741978	0.745257	0.0325646	0.0355666	0.00300204	0.337553
ENSMUSG00000074346	Kcnd3os	potassium voltage-gated channel, Shal-related family, member 3, opposite strand [Source:MGI Symbol;Acc:MGI:1925885]	3.56062	3.60526	3.88858e-06	3.61943e-06	-2.69143e-07	0.337838
ENSMUSG00000028923	Necap2	NECAP endocytosis associated 2 [Source:MGI Symbol;Acc:MGI:1913397]	1.69079	1.69574	0.00111823	0.00103741	-8.08205e-05	0.338409
ENSMUSG00000041119	Pde9a	phosphodiesterase 9A [Source:MGI Symbol;Acc:MGI:1277179]	0.532427	0.534497	0.000702935	0.000758486	5.55512e-05	0.338409
ENSMUSG00000070733	Fryl	furry homolog-like (Drosophila) [Source:MGI Symbol;Acc:MGI:1919563]	4.05859	4.06823	7.96656e-26	5.19523e-26	-2.77133e-26	0.338891
ENSMUSG00000022948	Setd4	SET domain containing 4 [Source:MGI Symbol;Acc:MGI:2136890]	0.554621	0.554156	0.00151031	0.00153456	2.42555e-05	0.339271
ENSMUSG00000022894	Adamts5	a disintegrin-like and metallopeptidase (reprolysin type) with thrombospondin type 1 motif, 5 (aggrecanase-2) [Source:MGI Symbol;Acc:MGI:1346321]	2.99749	2.99551	1.52949e-12	1.93559e-12	4.06102e-13	0.340136
ENSMUSG00000031828	Klhl36	kelch-like 36 [Source:MGI Symbol;Acc:MGI:2385305]	0.429761	0.432496	0.00014244	0.000171202	2.87619e-05	0.340136
ENSMUSG00000051256	Jagn1	jagunal homolog 1 (Drosophila) [Source:MGI Symbol;Acc:MGI:1915017]	0.53369	0.532117	1.49463e-06	1.42714e-06	-6.74921e-08	0.340477
ENSMUSG00000058486	Wdr91	WD repeat domain 91 [Source:MGI Symbol;Acc:MGI:2141558]	1.35718	1.36248	0.0274947	0.025063	-0.00243163	0.34142
ENSMUSG00000024383	Map3k2	mitogen-activated protein kinase kinase kinase 2 [Source:MGI Symbol;Acc:MGI:1346873]	2.58913	2.59268	7.93612e-11	6.88732e-11	-1.04879e-11	0.341597
ENSMUSG00000029516	Cit	citron [Source:MGI Symbol;Acc:MGI:105313]	0.613783	0.61387	0.00061869	0.000586085	-3.26051e-05	0.341668
ENSMUSG00000023973	Cnpy3	canopy 3 homolog (zebrafish) [Source:MGI Symbol;Acc:MGI:1919279]	0.668247	0.669597	0.004969	0.00537396	0.000404954	0.34288
ENSMUSG00000002881	Nab1	Ngfi-A binding protein 1 [Source:MGI Symbol;Acc:MGI:107564]	2.96884	2.97538	3.87995e-23	3.52173e-23	-3.58227e-24	0.342969
ENSMUSG00000046808	Atp10d	ATPase, class V, type 10D [Source:MGI Symbol;Acc:MGI:2450125]	1.88308	1.87746	9.723e-06	1.13011e-05	1.57808e-06	0.343098
ENSMUSG00000028876	Epha10	Eph receptor A10 [Source:MGI Symbol;Acc:MGI:3586824]	1.91308	1.91722	3.14205e-06	3.07367e-06	-6.83787e-08	0.343306
ENSMUSG00000022898	Dscr3	Down syndrome critical region gene 3 [Source:MGI Symbol;Acc:MGI:1206040]	0.402639	0.403155	1.47973e-12	1.86043e-12	3.80705e-13	0.343485
ENSMUSG00000057778	Cyb5d2	cytochrome b5 domain containing 2 [Source:MGI Symbol;Acc:MGI:2684848]	0.657002	0.661614	0.0283667	0.0318228	0.00345607	0.343938
ENSMUSG00000020029	Nudt4	nudix (nucleoside diphosphate linked moiety X)-type motif 4 [Source:MGI Symbol;Acc:MGI:1918457]	1.42429	1.42577	0.00366721	0.00353455	-0.000132661	0.3443
ENSMUSG00000064351	mt-Co1	mitochondrially encoded cytochrome c oxidase I [Source:MGI Symbol;Acc:MGI:102504]	1.4759	1.47843	0.00122806	0.00114431	-8.37556e-05	0.345961
ENSMUSG00000049680	Urgcp	upregulator of cell proliferation [Source:MGI Symbol;Acc:MGI:1919296]	0.623803	0.624072	0.000191996	0.000195958	3.96164e-06	0.34657
ENSMUSG00000020268	Lyrm7	LYR motif containing 7 [Source:MGI Symbol;Acc:MGI:1922780]	0.674959	0.674912	0.0471238	0.0468651	-0.000258695	0.346921
ENSMUSG00000026504	Sdccag8	serologically defined colon cancer antigen 8 [Source:MGI Symbol;Acc:MGI:1924066]	0.712014	0.711854	0.0269958	0.0263426	-0.000653186	0.347454
ENSMUSG00000029578	Wipi2	WD repeat domain, phosphoinositide interacting 2 [Source:MGI Symbol;Acc:MGI:1923831]	1.29503	1.29672	0.0463224	0.0444489	-0.00187349	0.348113
ENSMUSG00000022350	E430025E21Rik	RIKEN cDNA E430025E21 gene [Source:MGI Symbol;Acc:MGI:2146110]	0.68673	0.688284	0.00832986	0.00883888	0.00050902	0.348264
ENSMUSG00000040943	Tet2	tet methylcytosine dioxygenase 2 [Source:MGI Symbol;Acc:MGI:2443298]	2.66723	2.67356	3.2768e-08	2.89451e-08	-3.8229e-09	0.349411
ENSMUSG00000027006	Dnajc10	DnaJ (Hsp40) homolog, subfamily C, member 10 [Source:MGI Symbol;Acc:MGI:1914111]	0.575027	0.574425	1.29784e-05	1.21892e-05	-7.89266e-07	0.350159
ENSMUSG00000018001	Cyth3	cytohesin 3 [Source:MGI Symbol;Acc:MGI:1335107]	0.45303	0.45354	1.69984e-11	1.78643e-11	8.65937e-13	0.350385
ENSMUSG00000074305	Peak1	pseudopodium-enriched atypical kinase 1 [Source:MGI Symbol;Acc:MGI:2442366]	2.02621	2.03067	3.57333e-07	3.00202e-07	-5.71311e-08	0.350549
ENSMUSG00000042724	Map3k9	mitogen-activated protein kinase kinase kinase 9 [Source:MGI Symbol;Acc:MGI:2449952]	1.41333	1.41448	0.0293539	0.0280821	-0.0012718	0.350665
ENSMUSG00000025370	Cdh9	cadherin 9 [Source:MGI Symbol;Acc:MGI:107433]	2.26486	2.26219	3.11662e-11	3.67775e-11	5.61121e-12	0.350877
ENSMUSG00000026249	Serpine2	serine (or cysteine) peptidase inhibitor, clade E, member 2 [Source:MGI Symbol;Acc:MGI:101780]	1.49722	1.49984	0.00202075	0.00192507	-9.56766e-05	0.351229
ENSMUSG00000070047	Fat1	FAT tumor suppressor homolog 1 (Drosophila) [Source:MGI Symbol;Acc:MGI:109168]	3.57964	3.58859	2.79691e-18	3.11586e-18	3.1895e-19	0.351553
ENSMUSG00000072964	Bhlhb9	basic helix-loop-helix domain containing, class B9 [Source:MGI Symbol;Acc:MGI:1917487]	1.43847	1.43814	0.00311799	0.00313974	2.1753e-05	0.351874
ENSMUSG00000039456	Morc3	microrchidia 3 [Source:MGI Symbol;Acc:MGI:2136841]	0.685509	0.688793	0.0385282	0.0404627	0.0019345	0.35229
ENSMUSG00000049164	Zfp518a	zinc finger protein 518A [Source:MGI Symbol;Acc:MGI:1919922]	0.400303	0.401554	6.8502e-06	7.16704e-06	3.1684e-07	0.352526
ENSMUSG00000020458	Rtn4	reticulon 4 [Source:MGI Symbol;Acc:MGI:1915835]	1.40399	1.40601	0.00565988	0.00537396	-0.000285925	0.352726
ENSMUSG00000033781	Asb13	ankyrin repeat and SOCS box-containing 13 [Source:MGI Symbol;Acc:MGI:2145525]	0.671379	0.67163	0.0053141	0.00540503	9.0935e-05	0.353045
ENSMUSG00000074415	2610203C20Rik	RIKEN cDNA 2610203C20 gene [Source:MGI Symbol;Acc:MGI:1917705]	1.35193	1.35281	0.0367777	0.0362036	-0.000574078	0.353403
ENSMUSG00000025212	Sfxn3	sideroflexin 3 [Source:MGI Symbol;Acc:MGI:2137679]	1.30103	1.30298	0.0419661	0.0397807	-0.00218544	0.353918
ENSMUSG00000051184	Zfp524	zinc finger protein 524 [Source:MGI Symbol;Acc:MGI:1916740]	0.524104	0.527846	0.00746555	0.00849385	0.00102831	0.353982
ENSMUSG00000022142	Nup155	nucleoporin 155 [Source:MGI Symbol;Acc:MGI:2181182]	0.486151	0.487422	0.000118846	0.000118715	-1.30581e-07	0.354213
ENSMUSG00000039234	Sec24d	Sec24 related gene family, member D (S. cerevisiae) [Source:MGI Symbol;Acc:MGI:1916858]	1.65345	1.6536	0.000101278	0.000103644	2.36538e-06	0.354547
ENSMUSG00000038838	Vars2	valyl-tRNA synthetase 2, mitochondrial (putative) [Source:MGI Symbol;Acc:MGI:1916165]	0.503831	0.503585	1.06118e-05	1.06996e-05	8.78379e-08	0.35497
ENSMUSG00000038760	Trhr	thyrotropin releasing hormone receptor [Source:MGI Symbol;Acc:MGI:98824]	1.80008	1.81337	0.000614521	0.000542226	-7.22943e-05	0.355366
ENSMUSG00000035725	Prkx	protein kinase, X-linked [Source:MGI Symbol;Acc:MGI:1309999]	2.46733	2.46509	5.05341e-11	5.16979e-11	1.16378e-12	0.355987
ENSMUSG00000033703	Fuk	fucokinase [Source:MGI Symbol;Acc:MGI:1916071]	0.463931	0.461779	5.01063e-06	4.44516e-06	-5.65468e-07	0.356633
ENSMUSG00000036606	Plxnb2	plexin B2 [Source:MGI Symbol;Acc:MGI:2154239]	0.430029	0.430037	3.69533e-12	4.20569e-12	5.10361e-13	0.356751
ENSMUSG00000095253	Zfp799	zinc finger protein 799 [Source:MGI Symbol;Acc:MGI:2443934]	0.664315	0.665963	0.0381136	0.0377545	-0.000359147	0.356824
ENSMUSG00000025366	Esyt1	extended synaptotagmin-like protein 1 [Source:MGI Symbol;Acc:MGI:1344426]	3.37499	3.38195	1.66123e-09	1.48449e-09	-1.7674e-10	0.356961
ENSMUSG00000001089	Luzp1	leucine zipper protein 1 [Source:MGI Symbol;Acc:MGI:107629]	1.83705	1.83938	4.65517e-07	4.59282e-07	-6.23512e-09	0.357066
ENSMUSG00000074030	Exoc8	exocyst complex component 8 [Source:MGI Symbol;Acc:MGI:2142527]	0.393793	0.395636	8.21139e-15	1.16587e-14	3.44727e-15	0.358166
ENSMUSG00000020280	Pus10	pseudouridylate synthase 10 [Source:MGI Symbol;Acc:MGI:1921717]	0.616256	0.618037	0.0055281	0.0058445	0.000316401	0.35824
ENSMUSG00000052397	Ezr	ezrin [Source:MGI Symbol;Acc:MGI:98931]	8.18542	8.22026	4.04199e-33	7.86201e-33	3.82002e-33	0.358819
ENSMUSG00000068151	A230006K03Rik	RIKEN cDNA A230006K03 gene [Source:MGI Symbol;Acc:MGI:3644205]	2.85919	2.84749	5.78253e-05	6.58203e-05	7.99499e-06	0.359712
ENSMUSG00000002266	Zim1	zinc finger, imprinted 1 [Source:MGI Symbol;Acc:MGI:1341879]	1.73806	1.74032	0.000589709	0.000577577	-1.21318e-05	0.360036
ENSMUSG00000026893	Gca	grancalcin [Source:MGI Symbol;Acc:MGI:1918521]	2.18186	2.18614	8.00039e-06	8.18467e-06	1.84284e-07	0.36075
ENSMUSG00000062116	Zfp954	zinc finger protein 954 [Source:MGI Symbol;Acc:MGI:1917764]	2.05758	2.05664	9.84279e-08	1.09701e-07	1.12731e-08	0.361312
ENSMUSG00000078789	Dph1	DPH1 homolog (S. cerevisiae) [Source:MGI Symbol;Acc:MGI:2151233]	0.42842	0.429303	5.24833e-06	5.54057e-06	2.92244e-07	0.361337
ENSMUSG00000031880	Rrad	Ras-related associated with diabetes [Source:MGI Symbol;Acc:MGI:1930943]	29.3548	29.287	2.27995e-18	2.53049e-18	2.50539e-19	0.362757
ENSMUSG00000026558	Uck2	uridine-cytidine kinase 2 [Source:MGI Symbol;Acc:MGI:1931744]	0.509822	0.51002	3.83215e-08	3.75706e-08	-7.50828e-10	0.364726
ENSMUSG00000030098	Grip2	glutamate receptor interacting protein 2 [Source:MGI Symbol;Acc:MGI:2681173]	0.594062	0.594795	0.000135821	0.000144943	9.12219e-06	0.365602
ENSMUSG00000022802	Lmln	leishmanolysin-like (metallopeptidase M8 family) [Source:MGI Symbol;Acc:MGI:2444736]	0.550206	0.549564	0.000416336	0.000398006	-1.83302e-05	0.365682
ENSMUSG00000040372	Gpr63	G protein-coupled receptor 63 [Source:MGI Symbol;Acc:MGI:2135884]	1.81197	1.81498	0.018385	0.0176288	-0.00075622	0.366057
ENSMUSG00000026994	Galnt3	UDP-N-acetyl-alpha-D-galactosamine:polypeptide N-acetylgalactosaminyltransferase 3 [Source:MGI Symbol;Acc:MGI:894695]	1.87561	1.87526	0.000511133	0.000512649	1.51634e-06	0.366636
ENSMUSG00000070000	Fcho1	FCH domain only 1 [Source:MGI Symbol;Acc:MGI:1921265]	0.716447	0.716237	0.0130905	0.0128914	-0.000199079	0.367396
ENSMUSG00000020715	Ern1	endoplasmic reticulum (ER) to nucleus signalling 1 [Source:MGI Symbol;Acc:MGI:1930134]	2.14598	2.14572	7.38631e-06	7.83143e-06	4.45119e-07	0.368732
ENSMUSG00000050222	Il17d	interleukin 17D [Source:MGI Symbol;Acc:MGI:2446510]	0.460327	0.454879	1.51006e-05	9.68012e-06	-5.42047e-06	0.369276
ENSMUSG00000028191	Bcl10	B cell leukemia/lymphoma 10 [Source:MGI Symbol;Acc:MGI:1337994]	2.3439	2.34424	2.16765e-09	2.37122e-09	2.03569e-10	0.369771
ENSMUSG00000066798	Zbtb6	zinc finger and BTB domain containing 6 [Source:MGI Symbol;Acc:MGI:2442998]	0.68095	0.67925	0.0111598	0.0102478	-0.00091192	0.369953
ENSMUSG00000022412	Mief1	mitochondrial elongation factor 1 [Source:MGI Symbol;Acc:MGI:2146020]	0.681737	0.68524	0.018172	0.0195096	0.00133756	0.370542
ENSMUSG00000042660	Wdr55	WD repeat domain 55 [Source:MGI Symbol;Acc:MGI:1915186]	0.58675	0.587564	0.00179571	0.00192201	0.000126305	0.371747
ENSMUSG00000032298	Neil1	nei endonuclease VIII-like 1 (E. coli) [Source:MGI Symbol;Acc:MGI:1920024]	0.680418	0.681352	0.0394712	0.040079	0.000607765	0.371747
ENSMUSG00000073700	Klhl21	kelch-like 21 [Source:MGI Symbol;Acc:MGI:1919288]	0.567433	0.567252	0.000259943	0.000263665	3.72218e-06	0.372517
ENSMUSG00000027560	Dok5	docking protein 5 [Source:MGI Symbol;Acc:MGI:1924079]	1.55217	1.5548	0.000419042	0.00040131	-1.77324e-05	0.372862
ENSMUSG00000020053	Igf1	insulin-like growth factor 1 [Source:MGI Symbol;Acc:MGI:96432]	4.52962	4.52381	1.02774e-26	1.10344e-26	7.57015e-28	0.372867
ENSMUSG00000044667	Lppr4	lipid phosphate phosphatase-related protein type 4 [Source:MGI Symbol;Acc:MGI:106530]	1.5296	1.53334	0.000943806	0.000900302	-4.35046e-05	0.373417
ENSMUSG00000062393	Dgkk	diacylglycerol kinase kappa [Source:MGI Symbol;Acc:MGI:3580254]	6.11553	6.12277	4.22194e-45	6.19412e-45	1.97218e-45	0.373882
ENSMUSG00000035139	Secisbp2	SECIS binding protein 2 [Source:MGI Symbol;Acc:MGI:1922670]	0.586073	0.587216	0.000243595	0.000263665	2.00704e-05	0.374532
ENSMUSG00000028680	Plk3	polo-like kinase 3 [Source:MGI Symbol;Acc:MGI:109604]	1.60919	1.61236	0.000569528	0.000538055	-3.14735e-05	0.37464
ENSMUSG00000047844	Bex4	brain expressed gene 4 [Source:MGI Symbol;Acc:MGI:3606746]	1.55503	1.55594	0.00312928	0.00303894	-9.03339e-05	0.374933
ENSMUSG00000030878	Cdr2	cerebellar degeneration-related 2 [Source:MGI Symbol;Acc:MGI:1100885]	2.97508	2.97068	4.06238e-10	3.97365e-10	-8.87321e-12	0.375171
ENSMUSG00000028842	Ago3	argonaute RISC catalytic subunit 3 [Source:MGI Symbol;Acc:MGI:2446634]	1.90984	1.91584	0.00019698	0.00017544	-2.15403e-05	0.37594
ENSMUSG00000040957	Cables1	CDK5 and Abl enzyme substrate 1 [Source:MGI Symbol;Acc:MGI:1927065]	0.314642	0.315156	2.356e-11	3.03713e-11	6.81132e-12	0.377074
ENSMUSG00000032262	Elovl4	elongation of very long chain fatty acids (FEN1/Elo2, SUR4/Elo3, yeast)-like 4 [Source:MGI Symbol;Acc:MGI:1933331]	1.58604	1.58771	8.4954e-05	8.33918e-05	-1.56213e-06	0.377285
ENSMUSG00000042148	Cox10	cytochrome c oxidase assembly protein 10 [Source:MGI Symbol;Acc:MGI:1917633]	0.702838	0.705172	0.0133996	0.0145176	0.00111805	0.377438
ENSMUSG00000008136	Fhl2	four and a half LIM domains 2 [Source:MGI Symbol;Acc:MGI:1338762]	0.679709	0.682569	0.0219112	0.0239492	0.00203798	0.378151
ENSMUSG00000033799	Fam208b	family with sequence similarity 208, member B [Source:MGI Symbol;Acc:MGI:2145274]	0.651153	0.652079	0.0227245	0.0229216	0.000197112	0.378378
ENSMUSG00000048911	Rnf24	ring finger protein 24 [Source:MGI Symbol;Acc:MGI:1261771]	1.40391	1.40607	0.03559	0.0339292	-0.00166077	0.380122
ENSMUSG00000074909	Ranbp6	RAN binding protein 6 [Source:MGI Symbol;Acc:MGI:2683212]	1.66993	1.67099	6.16963e-05	5.64307e-05	-5.26563e-06	0.380397
ENSMUSG00000034226	Rhov	ras homolog gene family, member V [Source:MGI Symbol;Acc:MGI:2444227]	0.313498	0.311964	1.78201e-10	1.65493e-10	-1.27081e-11	0.38059
ENSMUSG00000036442	Thap11	THAP domain containing 11 [Source:MGI Symbol;Acc:MGI:1930964]	0.432391	0.43453	4.66179e-08	6.66096e-08	1.99917e-08	0.381356
ENSMUSG00000009549	Srp14	signal recognition particle 14 [Source:MGI Symbol;Acc:MGI:107169]	1.42646	1.42914	0.0283667	0.0272229	-0.00114382	0.382762
ENSMUSG00000043811	Rtn4r	reticulon 4 receptor [Source:MGI Symbol;Acc:MGI:2136886]	0.33355	0.334615	7.9685e-12	1.11331e-11	3.16459e-12	0.382816
ENSMUSG00000057667	Bloc1s3	biogenesis of lysosomal organelles complex-1, subunit 3 [Source:MGI Symbol;Acc:MGI:2678952]	0.510767	0.513234	2.20051e-05	2.61933e-05	4.18828e-06	0.382958
ENSMUSG00000030400	Ercc2	excision repair cross-complementing rodent repair deficiency, complementation group 2 [Source:MGI Symbol;Acc:MGI:95413]	0.593307	0.59539	6.99626e-05	8.05522e-05	1.05896e-05	0.382979
ENSMUSG00000054770	Kctd18	potassium channel tetramerisation domain containing 18 [Source:MGI Symbol;Acc:MGI:3603813]	0.476538	0.476315	5.08761e-06	5.67721e-06	5.89597e-07	0.383877
ENSMUSG00000029592	Usp30	ubiquitin specific peptidase 30 [Source:MGI Symbol;Acc:MGI:2140991]	0.605257	0.607445	6.95294e-05	8.26492e-05	1.31198e-05	0.385128
ENSMUSG00000024006	Stk38	serine/threonine kinase 38 [Source:MGI Symbol;Acc:MGI:2442572]	0.609294	0.609284	0.000373105	0.000368898	-4.20726e-06	0.385841
ENSMUSG00000029153	Ociad2	OCIA domain containing 2 [Source:MGI Symbol;Acc:MGI:1916377]	1.87098	1.87048	1.59356e-05	1.60229e-05	8.73511e-08	0.386515
ENSMUSG00000031910	Has3	hyaluronan synthase 3 [Source:MGI Symbol;Acc:MGI:109599]	0.668665	0.668297	0.0101181	0.0099372	-0.000180938	0.386643
ENSMUSG00000034639	Setmar	SET domain without mariner transposase fusion [Source:MGI Symbol;Acc:MGI:1921979]	0.434939	0.430215	0.000638984	0.00051434	-0.000124645	0.386847
ENSMUSG00000022696	Sidt1	SID1 transmembrane family, member 1 [Source:MGI Symbol;Acc:MGI:2443155]	1.46699	1.46806	0.00651963	0.00659951	7.9878e-05	0.387324
ENSMUSG00000063281	Zfp35	zinc finger protein 35 [Source:MGI Symbol;Acc:MGI:99179]	0.705958	0.707735	0.0211392	0.0218348	0.00069559	0.387785
ENSMUSG00000026339	Ccdc93	coiled-coil domain containing 93 [Source:MGI Symbol;Acc:MGI:1918079]	0.421201	0.421817	2.39496e-07	2.34033e-07	-5.46283e-09	0.387822
ENSMUSG00000040928	S100pbp	S100P binding protein [Source:MGI Symbol;Acc:MGI:1921898]	0.569825	0.570044	0.00017253	0.000173248	7.18774e-07	0.389151
ENSMUSG00000006641	Slc5a6	solute carrier family 5 (sodium-dependent vitamin transporter), member 6 [Source:MGI Symbol;Acc:MGI:2660847]	0.664432	0.668718	0.00555207	0.00654474	0.000992669	0.389805
ENSMUSG00000021224	Numb	numb gene homolog (Drosophila) [Source:MGI Symbol;Acc:MGI:107423]	2.70919	2.72372	5.64919e-15	5.43372e-15	-2.15467e-16	0.390098
ENSMUSG00000030607	Acan	aggrecan [Source:MGI Symbol;Acc:MGI:99602]	19.3363	19.3535	2.92081e-63	2.24351e-63	-6.77303e-64	0.391581
ENSMUSG00000067424	Zfp563	zinc finger protein 563 [Source:MGI Symbol;Acc:MGI:2677168]	0.544504	0.54582	0.00250371	0.002602	9.82886e-05	0.391581
ENSMUSG00000055782	Abcd2	ATP-binding cassette, sub-family D (ALD), member 2 [Source:MGI Symbol;Acc:MGI:1349467]	2.51873	2.51543	5.60419e-09	6.1953e-09	5.91112e-10	0.391901
ENSMUSG00000027087	Itgav	integrin alpha V [Source:MGI Symbol;Acc:MGI:96608]	4.27422	4.27263	1.02305e-30	1.72189e-30	6.98844e-31	0.39209
ENSMUSG00000025198	Erlin1	ER lipid raft associated 1 [Source:MGI Symbol;Acc:MGI:2387613]	2.19658	2.19784	1.16507e-11	1.26684e-11	1.0177e-12	0.392643
ENSMUSG00000022895	Ets2	E26 avian leukemia oncogene 2, 3' domain [Source:MGI Symbol;Acc:MGI:95456]	2.99966	3.00487	1.77332e-19	1.68683e-19	-8.64996e-21	0.393678
ENSMUSG00000042105	Inpp5f	inositol polyphosphate-5-phosphatase F [Source:MGI Symbol;Acc:MGI:2141867]	2.07921	2.08654	1.06963e-10	9.86598e-11	-8.30316e-12	0.393891
ENSMUSG00000024242	Map4k3	mitogen-activated protein kinase kinase kinase kinase 3 [Source:MGI Symbol;Acc:MGI:2154405]	1.33398	1.33637	0.0363148	0.0348492	-0.0014656	0.394011
ENSMUSG00000064284	Cdpf1	cysteine rich, DPF motif domain containing 1 [Source:MGI Symbol;Acc:MGI:1919605]	0.576818	0.575008	0.0314795	0.0300879	-0.0013916	0.394477
ENSMUSG00000020140	Lgr5	leucine rich repeat containing G protein coupled receptor 5 [Source:MGI Symbol;Acc:MGI:1341817]	6.37984	6.40234	3.74204e-24	3.47472e-24	-2.67323e-25	0.394477
ENSMUSG00000038178	Slc43a2	solute carrier family 43, member 2 [Source:MGI Symbol;Acc:MGI:2442746]	0.233685	0.234317	1.00237e-26	1.04824e-26	4.58643e-28	0.394477
ENSMUSG00000024256	Adcyap1	adenylate cyclase activating polypeptide 1 [Source:MGI Symbol;Acc:MGI:105094]	10.824	10.8194	3.09646e-88	5.2511e-88	2.15464e-88	0.395057
ENSMUSG00000063260	Syt10	synaptotagmin X [Source:MGI Symbol;Acc:MGI:1859546]	1.9651	1.95358	0.0245798	0.0265536	0.00197375	0.396301
ENSMUSG00000027551	Zfp64	zinc finger protein 64 [Source:MGI Symbol;Acc:MGI:107342]	0.506556	0.508976	1.0015e-05	1.22471e-05	2.23202e-06	0.396432
ENSMUSG00000040043	Rbms2	RNA binding motif, single stranded interacting protein 2 [Source:MGI Symbol;Acc:MGI:1861776]	5.64006	5.62025	9.63173e-27	2.34115e-26	1.37797e-26	0.396825
ENSMUSG00000040383	Aqr	aquarius [Source:MGI Symbol;Acc:MGI:1276102]	0.651394	0.654518	0.0133319	0.0145176	0.00118573	0.397289
ENSMUSG00000039634	Zfp189	zinc finger protein 189 [Source:MGI Symbol;Acc:MGI:2444707]	1.90867	1.91895	0.000101254	9.01632e-05	-1.10907e-05	0.397417
ENSMUSG00000084957	Bbip1	BBSome interacting protein 1 [Source:MGI Symbol;Acc:MGI:1913610]	1.33525	1.33562	0.0384233	0.0376553	-0.000767964	0.39747
ENSMUSG00000028309	Rnf20	ring finger protein 20 [Source:MGI Symbol;Acc:MGI:1925927]	1.53019	1.53218	0.00505323	0.00488152	-0.000171709	0.399105
ENSMUSG00000041020	Map7d2	MAP7 domain containing 2 [Source:MGI Symbol;Acc:MGI:1917474]	1.59246	1.59221	5.12837e-05	5.15807e-05	2.97026e-07	0.39919
ENSMUSG00000051703	Tmem198	transmembrane protein 198 [Source:MGI Symbol;Acc:MGI:2443133]	3.13534	3.1489	3.69564e-19	2.52041e-19	-1.17523e-19	0.399659
ENSMUSG00000034227	Foxj1	forkhead box J1 [Source:MGI Symbol;Acc:MGI:1347474]	1.6114	1.60915	0.0189202	0.0191982	0.000278042	0.4
ENSMUSG00000061536	Sec22c	SEC22 vesicle trafficking protein homolog C (S. cerevisiae) [Source:MGI Symbol;Acc:MGI:2447871]	0.725619	0.72723	0.0147771	0.015255	0.000477962	0.40007
ENSMUSG00000021913	Ogdhl	oxoglutarate dehydrogenase-like [Source:MGI Symbol;Acc:MGI:3616088]	0.750779	0.751677	0.0373701	0.0378985	0.000528321	0.400552
ENSMUSG00000046709	Mapk10	mitogen-activated protein kinase 10 [Source:MGI Symbol;Acc:MGI:1346863]	1.32866	1.3299	0.0224794	0.0217356	-0.000743772	0.400838
ENSMUSG00000042757	Tmem108	transmembrane protein 108 [Source:MGI Symbol;Acc:MGI:1932411]	0.660629	0.660057	0.00443539	0.00431852	-0.000116872	0.40095
ENSMUSG00000026333	Gin1	gypsy retrotransposon integrase 1 [Source:MGI Symbol;Acc:MGI:2182036]	0.544636	0.546182	0.00153245	0.00166441	0.000131958	0.401204
ENSMUSG00000015377	Dennd6b	DENN/MADD domain containing 6B [Source:MGI Symbol;Acc:MGI:1916690]	0.746067	0.747427	0.0362626	0.0373328	0.00107027	0.401427
ENSMUSG00000041303	Gtf3c3	general transcription factor IIIC, polypeptide 3 [Source:MGI Symbol;Acc:MGI:2138383]	0.649396	0.650945	0.0041864	0.00434972	0.00016332	0.401606
ENSMUSG00000049532	Sall2	sal-like 2 (Drosophila) [Source:MGI Symbol;Acc:MGI:1354373]	0.340301	0.34144	3.0008e-18	4.74783e-18	1.74703e-18	0.401895
ENSMUSG00000037966	Ninj1	ninjurin 1 [Source:MGI Symbol;Acc:MGI:1196617]	0.450622	0.44855	0.00010074	0.000103853	3.11225e-06	0.40201
ENSMUSG00000038991	Txndc5	thioredoxin domain containing 5 [Source:MGI Symbol;Acc:MGI:2145316]	0.628352	0.627586	0.000238118	0.000230926	-7.19169e-06	0.402253
ENSMUSG00000032265	Fam46a	family with sequence similarity 46, member A [Source:MGI Symbol;Acc:MGI:2670964]	31.8194	31.8706	2.3476e-152	1.05877e-151	8.24011e-152	0.403096
ENSMUSG00000038876	Rnf146	ring finger protein 146 [Source:MGI Symbol;Acc:MGI:1915281]	1.49919	1.50319	0.000931641	0.000853638	-7.8003e-05	0.403253
ENSMUSG00000052395	Rft1	RFT1 homolog (S. cerevisiae) [Source:MGI Symbol;Acc:MGI:3607791]	0.623141	0.627972	0.0110033	0.0127973	0.00179398	0.405132
ENSMUSG00000073565	Prr16	proline rich 16 [Source:MGI Symbol;Acc:MGI:1918623]	1.94357	1.95065	0.00042744	0.000410915	-1.65247e-05	0.405268
ENSMUSG00000039725	Trp53rka	transformation related protein 53 regulating kinase A [Source:MGI Symbol;Acc:MGI:1918294]	0.66083	0.663351	0.00585077	0.00650511	0.000654345	0.406504
ENSMUSG00000045316	Fahd1	fumarylacetoacetate hydrolase domain containing 1 [Source:MGI Symbol;Acc:MGI:1915886]	0.362525	0.36228	1.90109e-06	2.07163e-06	1.70535e-07	0.407056
ENSMUSG00000050730	Arhgap42	Rho GTPase activating protein 42 [Source:MGI Symbol;Acc:MGI:1918794]	1.54539	1.53961	0.00774236	0.00863695	0.000894588	0.40724
ENSMUSG00000033845	Mrpl15	mitochondrial ribosomal protein L15 [Source:MGI Symbol;Acc:MGI:1351639]	0.568398	0.570948	2.26047e-05	2.94532e-05	6.84847e-06	0.407925
ENSMUSG00000045598	Zfp553	zinc finger protein 553 [Source:MGI Symbol;Acc:MGI:2384725]	0.596861	0.600148	5.0775e-05	6.30587e-05	1.22837e-05	0.408094
ENSMUSG00000005699	Pard6a	par-6 family cell polarity regulator alpha [Source:MGI Symbol;Acc:MGI:1927223]	2.61566	2.62324	6.07609e-10	5.20989e-10	-8.66204e-11	0.408163
ENSMUSG00000029401	Rilpl2	Rab interacting lysosomal protein-like 2 [Source:MGI Symbol;Acc:MGI:1933112]	1.44175	1.45105	0.0422877	0.0372911	-0.00499652	0.408548
ENSMUSG00000032058	Ppp2r1b	protein phosphatase 2, regulatory subunit A, beta [Source:MGI Symbol;Acc:MGI:1920949]	2.79193	2.80071	1.76188e-14	1.39617e-14	-3.65715e-15	0.408659
ENSMUSG00000003581	Rnf215	ring finger protein 215 [Source:MGI Symbol;Acc:MGI:1918923]	0.377634	0.377491	4.44176e-13	5.51795e-13	1.07619e-13	0.408893
ENSMUSG00000093989	Rnasek	ribonuclease, RNase K [Source:MGI Symbol;Acc:MGI:106369]	1.90197	1.89315	0.0452731	0.047246	0.00197288	0.409836
ENSMUSG00000031626	Sorbs2	sorbin and SH3 domain containing 2 [Source:MGI Symbol;Acc:MGI:1924574]	1.50468	1.50788	0.00596883	0.00554793	-0.000420897	0.409889
ENSMUSG00000020752	Recql5	RecQ protein-like 5 [Source:MGI Symbol;Acc:MGI:2156841]	0.395484	0.395906	3.7883e-11	4.4606e-11	6.72299e-12	0.411215
ENSMUSG00000003868	Ruvbl2	RuvB-like protein 2 [Source:MGI Symbol;Acc:MGI:1342299]	0.641818	0.644479	0.000687179	0.000793237	0.000106058	0.411402
ENSMUSG00000071656	Lrrn4cl	LRRN4 C-terminal like [Source:MGI Symbol;Acc:MGI:1916102]	2.02679	2.04051	0.000531947	0.000487868	-4.40791e-05	0.411523
ENSMUSG00000005897	Nr2c1	nuclear receptor subfamily 2, group C, member 1 [Source:MGI Symbol;Acc:MGI:1352465]	0.460041	0.460882	0.000123046	0.000133776	1.07302e-05	0.411946
ENSMUSG00000039768	Dnajc11	DnaJ (Hsp40) homolog, subfamily C, member 11 [Source:MGI Symbol;Acc:MGI:2443386]	0.656805	0.657779	0.000514526	0.00054702	3.24934e-05	0.412493
ENSMUSG00000029135	Fosl2	fos-like antigen 2 [Source:MGI Symbol;Acc:MGI:102858]	21.4494	21.4739	1.96312e-193	2.50989e-193	5.46765e-194	0.413815
ENSMUSG00000031700	Gpt2	glutamic pyruvate transaminase (alanine aminotransferase) 2 [Source:MGI Symbol;Acc:MGI:1915391]	1.51756	1.51866	0.000696498	0.0006902	-6.29762e-06	0.415174
ENSMUSG00000033055	Ankrd54	ankyrin repeat domain 54 [Source:MGI Symbol;Acc:MGI:2444209]	0.716953	0.715775	0.0429017	0.040681	-0.00222068	0.41632
ENSMUSG00000054256	Msi1	musashi RNA-binding protein 1 [Source:MGI Symbol;Acc:MGI:107376]	0.738684	0.73936	0.0381965	0.0384089	0.00021236	0.41657
ENSMUSG00000045658	Pid1	phosphotyrosine interaction domain containing 1 [Source:MGI Symbol;Acc:MGI:2138391]	1.98378	1.98657	8.07673e-09	7.61007e-09	-4.66659e-10	0.417005
ENSMUSG00000061762	Tac1	tachykinin 1 [Source:MGI Symbol;Acc:MGI:98474]	6.76141	6.76636	1.84715e-52	3.52705e-52	1.6799e-52	0.417331
ENSMUSG00000020740	Gga3	golgi associated, gamma adaptin ear containing, ARF binding protein 3 [Source:MGI Symbol;Acc:MGI:2384159]	0.755369	0.756532	0.0429445	0.0438564	0.000911908	0.41827
ENSMUSG00000019984	Med23	mediator complex subunit 23 [Source:MGI Symbol;Acc:MGI:1917458]	0.501352	0.500886	2.00294e-06	1.87046e-06	-1.32484e-07	0.418994
ENSMUSG00000020628	Trappc12	trafficking protein particle complex 12 [Source:MGI Symbol;Acc:MGI:2445089]	0.44194	0.443173	5.55155e-09	5.89431e-09	3.42766e-10	0.419385
ENSMUSG00000029480	Dhx37	DEAH (Asp-Glu-Ala-His) box polypeptide 37 [Source:MGI Symbol;Acc:MGI:3028576]	0.591452	0.591065	0.000428781	0.000422689	-6.09232e-06	0.420521
ENSMUSG00000021893	Capn7	calpain 7 [Source:MGI Symbol;Acc:MGI:1338030]	0.755417	0.756721	0.0484197	0.0489698	0.00055009	0.421098
ENSMUSG00000054976	Nyap2	neuronal tyrosine-phophorylated phosphoinositide 3-kinase adaptor 2 [Source:MGI Symbol;Acc:MGI:2443135]	2.52253	2.51823	1.39238e-08	1.57275e-08	1.8037e-09	0.421274
ENSMUSG00000026773	Pfkfb3	6-phosphofructo-2-kinase/fructose-2,6-biphosphatase 3 [Source:MGI Symbol;Acc:MGI:2181202]	2.07907	2.08066	8.59443e-08	9.00909e-08	4.14664e-09	0.42151
ENSMUSG00000020455	Trim11	tripartite motif-containing 11 [Source:MGI Symbol;Acc:MGI:2137355]	0.620915	0.620797	0.00248257	0.00250221	1.96328e-05	0.421941
ENSMUSG00000040472	Rabggta	Rab geranylgeranyl transferase, a subunit [Source:MGI Symbol;Acc:MGI:1860443]	0.738576	0.73663	0.0322812	0.0303776	-0.00190357	0.423108
ENSMUSG00000025666	Tmem47	transmembrane protein 47 [Source:MGI Symbol;Acc:MGI:2177570]	2.8214	2.82712	9.3162e-22	8.45475e-22	-8.61455e-23	0.425304
ENSMUSG00000039633	Lonrf1	LON peptidase N-terminal domain and ring finger 1 [Source:MGI Symbol;Acc:MGI:3609241]	3.08633	3.09921	6.55702e-24	5.84846e-24	-7.08559e-25	0.425358
ENSMUSG00000026853	Crat	carnitine acetyltransferase [Source:MGI Symbol;Acc:MGI:109501]	0.460522	0.46215	1.93987e-09	2.53891e-09	5.9904e-10	0.427003
ENSMUSG00000046351	Zfp322a	zinc finger protein 322A [Source:MGI Symbol;Acc:MGI:2442566]	0.600783	0.601135	0.00683305	0.00662227	-0.000210782	0.427604
ENSMUSG00000029600	Rita1	RBPJ interacting and tubulin associated 1 [Source:MGI Symbol;Acc:MGI:1922021]	0.669759	0.669367	0.017337	0.0164245	-0.000912537	0.42879
ENSMUSG00000072915	Gm12258	predicted gene 12258 [Source:MGI Symbol;Acc:MGI:3651534]	0.475294	0.47602	0.000191996	0.000208723	1.67271e-05	0.431267
ENSMUSG00000038020	Rapgefl1	Rap guanine nucleotide exchange factor (GEF)-like 1 [Source:MGI Symbol;Acc:MGI:3611446]	0.740114	0.740816	0.017008	0.0172093	0.000201379	0.43145
ENSMUSG00000045573	Penk	preproenkephalin [Source:MGI Symbol;Acc:MGI:104629]	9.47989	9.49013	1.12229e-43	7.83931e-44	-3.38358e-44	0.432689
ENSMUSG00000037112	Sik2	salt inducible kinase 2 [Source:MGI Symbol;Acc:MGI:2445031]	12.6512	12.6627	3.98275e-44	2.95703e-44	-1.02573e-44	0.433084
ENSMUSG00000034757	Tmub2	transmembrane and ubiquitin-like domain containing 2 [Source:MGI Symbol;Acc:MGI:1919303]	1.3129	1.31571	0.0499116	0.0474516	-0.00246	0.433231
ENSMUSG00000039601	Rcan2	regulator of calcineurin 2 [Source:MGI Symbol;Acc:MGI:1858219]	2.74598	2.74468	1.15421e-20	1.29926e-20	1.45045e-21	0.433441
ENSMUSG00000045302	Preb	prolactin regulatory element binding [Source:MGI Symbol;Acc:MGI:1355326]	1.86979	1.87602	1.01911e-06	8.35812e-07	-1.83294e-07	0.434188
ENSMUSG00000039879	Heca	headcase homolog (Drosophila) [Source:MGI Symbol;Acc:MGI:2685715]	7.16589	7.16958	2.0277e-71	3.12581e-71	1.09811e-71	0.435508
ENSMUSG00000041771	Slc24a4	solute carrier family 24 (sodium/potassium/calcium exchanger), member 4 [Source:MGI Symbol;Acc:MGI:2447362]	3.01955	3.03288	1.46037e-11	1.01398e-11	-4.46394e-12	0.436047
ENSMUSG00000044317	Gpr4	G protein-coupled receptor 4 [Source:MGI Symbol;Acc:MGI:2441992]	5.47996	5.45846	2.0981e-16	3.12687e-16	1.02878e-16	0.436047
ENSMUSG00000071855	Ccdc112	coiled-coil domain containing 112 [Source:MGI Symbol;Acc:MGI:1918800]	0.380528	0.379467	1.27228e-11	1.0848e-11	-1.87479e-12	0.436882
ENSMUSG00000022089	Bin3	bridging integrator 3 [Source:MGI Symbol;Acc:MGI:1929883]	0.674331	0.675352	0.0357042	0.0362677	0.00056358	0.436999
ENSMUSG00000026659	Dusp12	dual specificity phosphatase 12 [Source:MGI Symbol;Acc:MGI:1890614]	0.602948	0.603619	0.0344293	0.0343539	-7.54101e-05	0.437956
ENSMUSG00000006463	Zdhhc24	zinc finger, DHHC domain containing 24 [Source:MGI Symbol;Acc:MGI:1917855]	0.64912	0.647647	0.00570081	0.00534442	-0.000356392	0.438322
ENSMUSG00000020521	Rnft1	ring finger protein, transmembrane 1 [Source:MGI Symbol;Acc:MGI:1924142]	2.70095	2.69863	1.96005e-15	2.43421e-15	4.74158e-16	0.438596
ENSMUSG00000026447	Pik3c2b	phosphoinositide-3-kinase, class 2, beta polypeptide [Source:MGI Symbol;Acc:MGI:2685045]	0.45848	0.459054	2.73605e-09	2.86239e-09	1.26337e-10	0.440088
ENSMUSG00000061130	Ppm1b	protein phosphatase 1B, magnesium dependent, beta isoform [Source:MGI Symbol;Acc:MGI:101841]	2.59936	2.59919	1.13697e-17	1.24571e-17	1.08743e-18	0.440958
ENSMUSG00000032309	Fbxo22	F-box protein 22 [Source:MGI Symbol;Acc:MGI:1926014]	0.750181	0.749936	0.0433701	0.0427893	-0.000580832	0.441436
ENSMUSG00000024754	Tmem2	transmembrane protein 2 [Source:MGI Symbol;Acc:MGI:1890373]	2.12974	2.12928	3.39154e-07	3.2298e-07	-1.61741e-08	0.441602
ENSMUSG00000054381	Zfp747	zinc finger protein 747 [Source:MGI Symbol;Acc:MGI:2443581]	0.579459	0.581652	0.00323258	0.00357987	0.000347288	0.44287
ENSMUSG00000025475	Adgra1	adhesion G protein-coupled receptor A1 [Source:MGI Symbol;Acc:MGI:1277167]	2.8933	2.89245	5.99546e-17	6.81374e-17	8.18281e-18	0.442926
ENSMUSG00000035849	Krt222	keratin 222 [Source:MGI Symbol;Acc:MGI:2442728]	0.644404	0.64664	0.00488117	0.00546025	0.000579078	0.442968
ENSMUSG00000046519	Golph3l	golgi phosphoprotein 3-like [Source:MGI Symbol;Acc:MGI:1917129]	0.448484	0.447335	1.43423e-07	1.70944e-07	2.75208e-08	0.443568
ENSMUSG00000027894	Slc6a17	solute carrier family 6 (neurotransmitter transporter), member 17 [Source:MGI Symbol;Acc:MGI:2442535]	3.29192	3.29457	3.69535e-29	3.82487e-29	1.29524e-30	0.443601
ENSMUSG00000029428	Stx2	syntaxin 2 [Source:MGI Symbol;Acc:MGI:108059]	0.386363	0.387015	2.7028e-09	3.17635e-09	4.7355e-10	0.444198
ENSMUSG00000032127	Vps11	vacuolar protein sorting 11 (yeast) [Source:MGI Symbol;Acc:MGI:1918982]	0.591651	0.592726	1.07586e-05	1.19031e-05	1.14453e-06	0.444781
ENSMUSG00000032329	Hmg20a	high mobility group 20A [Source:MGI Symbol;Acc:MGI:1914117]	0.739377	0.739075	0.0230049	0.0222864	-0.000718463	0.444903
ENSMUSG00000047414	Flrt2	fibronectin leucine rich transmembrane protein 2 [Source:MGI Symbol;Acc:MGI:3603594]	2.47377	2.47556	4.70295e-14	4.95629e-14	2.53337e-15	0.445434
ENSMUSG00000079056	Kcnip3	Kv channel interacting protein 3, calsenilin [Source:MGI Symbol;Acc:MGI:1929258]	0.675839	0.679991	0.026896	0.0300138	0.00311775	0.445434
ENSMUSG00000056050	Mia3	melanoma inhibitory activity 3 [Source:MGI Symbol;Acc:MGI:2443183]	1.79174	1.79467	1.85359e-07	1.73324e-07	-1.20357e-08	0.446051
ENSMUSG00000020485	Supt4a	suppressor of Ty 4A [Source:MGI Symbol;Acc:MGI:107416]	0.692133	0.692416	0.0186223	0.018834	0.000211664	0.446318
ENSMUSG00000042429	Adora1	adenosine A1 receptor [Source:MGI Symbol;Acc:MGI:99401]	1.76063	1.76181	1.2789e-06	1.27094e-06	-7.95853e-09	0.447077
ENSMUSG00000037902	Sirpa	signal-regulatory protein alpha [Source:MGI Symbol;Acc:MGI:108563]	0.626526	0.627756	4.66417e-05	5.20299e-05	5.3882e-06	0.448391
ENSMUSG00000038240	Pdss2	prenyl (solanesyl) diphosphate synthase, subunit 2 [Source:MGI Symbol;Acc:MGI:1918615]	0.605227	0.603438	0.000778366	0.00075165	-2.67165e-05	0.448613
ENSMUSG00000018347	Zkscan6	zinc finger with KRAB and SCAN domains 6 [Source:MGI Symbol;Acc:MGI:1289293]	2.66927	2.67135	3.47182e-14	3.94472e-14	4.72894e-15	0.448613
ENSMUSG00000058013	2011-09-01	septin 11 [Source:MGI Symbol;Acc:MGI:1277214]	1.74562	1.75061	7.0071e-07	6.20422e-07	-8.02888e-08	0.448848
ENSMUSG00000042751	Nmnat2	nicotinamide nucleotide adenylyltransferase 2 [Source:MGI Symbol;Acc:MGI:2444155]	2.47867	2.48209	8.05772e-17	8.22505e-17	1.67325e-18	0.44887
ENSMUSG00000039145	Camk1d	calcium/calmodulin-dependent protein kinase ID [Source:MGI Symbol;Acc:MGI:2442190]	1.5323	1.53428	0.000699642	0.000647901	-5.17413e-05	0.448881
ENSMUSG00000022176	Rem2	rad and gem related GTP binding protein 2 [Source:MGI Symbol;Acc:MGI:2155260]	4.33994	4.3427	5.89388e-29	4.51857e-29	-1.37532e-29	0.449564
ENSMUSG00000001288	Rarg	retinoic acid receptor, gamma [Source:MGI Symbol;Acc:MGI:97858]	0.304387	0.30664	4.43008e-07	5.75295e-07	1.32287e-07	0.449775
ENSMUSG00000044364	Tmem74b	transmembrane protein 74B [Source:MGI Symbol;Acc:MGI:1918629]	0.548596	0.55085	0.00164961	0.00187548	0.000225872	0.45045
ENSMUSG00000003344	Btbd2	BTB (POZ) domain containing 2 [Source:MGI Symbol;Acc:MGI:1933831]	0.632277	0.632479	0.000662557	0.000694156	3.15986e-05	0.452526
ENSMUSG00000024797	Vps51	vacuolar protein sorting 51 homolog (S. cerevisiae) [Source:MGI Symbol;Acc:MGI:1915755]	0.692469	0.693968	0.0150679	0.0157325	0.000664589	0.453129
ENSMUSG00000027562	Car2	carbonic anhydrase 2 [Source:MGI Symbol;Acc:MGI:88269]	2.2275	2.21549	1.63208e-06	2.02583e-06	3.93758e-07	0.453172
ENSMUSG00000042650	Alkbh5	alkB, alkylation repair homolog 5 (E. coli) [Source:MGI Symbol;Acc:MGI:2144489]	2.27023	2.27171	2.02062e-11	2.05188e-11	3.1253e-13	0.454138
ENSMUSG00000095325	Zfp870	zinc finger protein 870 [Source:MGI Symbol;Acc:MGI:3029586]	0.353396	0.354349	7.63574e-10	9.95027e-10	2.31453e-10	0.454201
ENSMUSG00000042389	Tsen2	tRNA splicing endonuclease 2 homolog (S. cerevisiae) [Source:MGI Symbol;Acc:MGI:2141599]	0.56039	0.561762	7.94176e-05	8.9494e-05	1.00763e-05	0.454358
ENSMUSG00000028031	Dkk2	dickkopf homolog 2 (Xenopus laevis) [Source:MGI Symbol;Acc:MGI:1890663]	32.5711	33.0773	3.47275e-58	3.47795e-59	-3.12495e-58	0.45584
ENSMUSG00000020472	Zkscan17	zinc finger with KRAB and SCAN domains 17 [Source:MGI Symbol;Acc:MGI:2679270]	0.600404	0.602757	0.000589709	0.000687417	9.77081e-05	0.4561
ENSMUSG00000038400	Pmepa1	prostate transmembrane protein, androgen induced 1 [Source:MGI Symbol;Acc:MGI:1929600]	3.09559	3.10363	1.21182e-19	1.28807e-19	7.62475e-21	0.456245
ENSMUSG00000040488	Ltbp4	latent transforming growth factor beta binding protein 4 [Source:MGI Symbol;Acc:MGI:1321395]	0.672798	0.672356	0.00437637	0.00437343	-2.93392e-06	0.45683
ENSMUSG00000034248	Slc25a37	solute carrier family 25, member 37 [Source:MGI Symbol;Acc:MGI:1914962]	1.96967	1.97331	4.33382e-08	3.92265e-08	-4.11172e-09	0.457218
ENSMUSG00000030093	Wnt7a	wingless-type MMTV integration site family, member 7A [Source:MGI Symbol;Acc:MGI:98961]	0.155881	0.157004	2.72021e-28	7.84217e-28	5.12196e-28	0.457516
ENSMUSG00000032536	Trak1	trafficking protein, kinesin binding 1 [Source:MGI Symbol;Acc:MGI:1914345]	1.48981	1.49134	0.000603113	0.000588916	-1.4197e-05	0.457529
ENSMUSG00000027584	Oprl1	opioid receptor-like 1 [Source:MGI Symbol;Acc:MGI:97440]	0.408552	0.409934	1.06507e-12	1.40921e-12	3.44142e-13	0.458295
ENSMUSG00000034826	Nup54	nucleoporin 54 [Source:MGI Symbol;Acc:MGI:1920460]	1.81592	1.80828	1.76433e-06	2.19954e-06	4.35209e-07	0.458878
ENSMUSG00000054277	Arfgap3	ADP-ribosylation factor GTPase activating protein 3 [Source:MGI Symbol;Acc:MGI:1913501]	0.608575	0.606419	0.000536248	0.000497784	-3.84633e-05	0.459016
ENSMUSG00000001151	Pcnt	pericentrin (kendrin) [Source:MGI Symbol;Acc:MGI:102722]	0.599123	0.597839	0.004969	0.00481419	-0.000154815	0.460299
ENSMUSG00000028684	Urod	uroporphyrinogen decarboxylase [Source:MGI Symbol;Acc:MGI:98916]	0.531289	0.533451	0.000808108	0.000867565	5.94569e-05	0.461042
ENSMUSG00000072082	Ccnf	cyclin F [Source:MGI Symbol;Acc:MGI:102551]	3.59067	3.59182	1.04564e-11	1.32318e-11	2.77544e-12	0.461681
ENSMUSG00000036306	Lzts1	leucine zipper, putative tumor suppressor 1 [Source:MGI Symbol;Acc:MGI:2684762]	0.403521	0.403958	2.78813e-12	2.75436e-12	-3.37725e-14	0.462137
ENSMUSG00000033326	Kdm4a	lysine (K)-specific demethylase 4A [Source:MGI Symbol;Acc:MGI:2446210]	0.664736	0.666208	0.00296486	0.00313056	0.000165706	0.464025
ENSMUSG00000059540	Tcea2	transcription elongation factor A (SII), 2 [Source:MGI Symbol;Acc:MGI:107368]	0.524444	0.523226	9.04153e-06	8.41743e-06	-6.24103e-07	0.464481
ENSMUSG00000021646	Mccc2	methylcrotonoyl-Coenzyme A carboxylase 2 (beta) [Source:MGI Symbol;Acc:MGI:1925288]	0.615677	0.619508	0.00365275	0.00424534	0.000592586	0.4662
ENSMUSG00000001138	Cnnm3	cyclin M3 [Source:MGI Symbol;Acc:MGI:2151055]	0.414345	0.413532	6.05963e-11	5.13319e-11	-9.26439e-12	0.466853
ENSMUSG00000020052	Ascl1	achaete-scute complex homolog 1 (Drosophila) [Source:MGI Symbol;Acc:MGI:96919]	2.12326	2.11239	0.00011251	0.000129957	1.74476e-05	0.46729
ENSMUSG00000034083	Ccdc174	coiled-coil domain containing 174 [Source:MGI Symbol;Acc:MGI:2444652]	2.53068	2.53216	2.19224e-11	2.26808e-11	7.58326e-13	0.467488
ENSMUSG00000036435	Exoc1	exocyst complex component 1 [Source:MGI Symbol;Acc:MGI:2445020]	0.600634	0.600282	7.62582e-05	7.37374e-05	-2.52082e-06	0.467602
ENSMUSG00000016534	Lamp2	lysosomal-associated membrane protein 2 [Source:MGI Symbol;Acc:MGI:96748]	1.77662	1.78027	1.32892e-06	1.27255e-06	-5.63643e-08	0.468451
ENSMUSG00000031628	Casp3	caspase 3 [Source:MGI Symbol;Acc:MGI:107739]	1.42614	1.43033	0.00473039	0.00435713	-0.00037326	0.468733
ENSMUSG00000031302	Nlgn3	neuroligin 3 [Source:MGI Symbol;Acc:MGI:2444609]	0.359641	0.359206	1.38854e-17	1.50315e-17	1.14607e-18	0.469169
[truncated: 2,632 more rows]
