# Supplementary material for: Neurons and neuronal activity control gene expression in astrocytes to regulate their development and metabolism
Source: Nat Commun. 2017 May 2;8:15132. doi: 10.1038/ncomms15132 (PMC5418577; doi:10.1038/ncomms15132)
Supplement: Supplementary Data 7 — Genes whose expression is altered >2-fold as a result of 5% contamination of astrocytes with neuronal mRNA. [file ncomms15132-s8.xlsx]

## Sheet: Sheet1
gene	gene_name	description	FPKM_Astro-mono"100%"	FPKM_Astro-mono"95%"_Neuro"5%"	P_adj	Log2_fold_change
ENSMUSG00000037984	Neurod6	neurogenic differentiation 6 [Source:MGI Symbol;Acc:MGI:106593]	0	16.5994	8.15117e-167	n/a
ENSMUSG00000004366	Sst	somatostatin [Source:MGI Symbol;Acc:MGI:98326]	0	56.3484	1.59802e-159	n/a
ENSMUSG00000024256	Adcyap1	adenylate cyclase activating polypeptide 1 [Source:MGI Symbol;Acc:MGI:105094]	0	9.33012	9.30838e-106	n/a
ENSMUSG00000030500	Slc17a6	solute carrier family 17 (sodium-dependent inorganic phosphate cotransporter), member 6 [Source:MGI Symbol;Acc:MGI:2156052]	0	3.58999	5.1633e-82	n/a
ENSMUSG00000070866	Zfp804a	zinc finger protein 804A [Source:MGI Symbol;Acc:MGI:2442949]	0	2.26497	1.33932e-59	n/a
ENSMUSG00000054204	Fam150b	family with sequence similarity 150, member B [Source:MGI Symbol;Acc:MGI:3697448]	0	2.09721	5.98936e-15	n/a
ENSMUSG00000061762	Tac1	tachykinin 1 [Source:MGI Symbol;Acc:MGI:98474]	0	1.54128	3.17533e-14	n/a
ENSMUSG00000069132	Nxph2	neurexophilin 2 [Source:MGI Symbol;Acc:MGI:107491]	0	1.0591	2.1651e-12	n/a
ENSMUSG00000051456	Hspb3	heat shock protein 3 [Source:MGI Symbol;Acc:MGI:1928479]	0	1.16675	0.00205713	n/a
ENSMUSG00000025597	Klhl4	kelch-like 4 [Source:MGI Symbol;Acc:MGI:2442829]	0.00381461	2.88116	4.87763e-58	9.52082
ENSMUSG00000052026	Slc6a7	solute carrier family 6 (neurotransmitter transporter, L-proline), member 7 [Source:MGI Symbol;Acc:MGI:2147363]	0.00359127	2.57287	7.94626e-48	9.49405
ENSMUSG00000038255	Neurod2	neurogenic differentiation 2 [Source:MGI Symbol;Acc:MGI:107755]	0.00767595	5.60298	5.02577e-82	9.48787
ENSMUSG00000022696	Sidt1	SID1 transmembrane family, member 1 [Source:MGI Symbol;Acc:MGI:2443155]	0.00272526	1.59689	3.11493e-38	9.20434
ENSMUSG00000070570	Slc17a7	solute carrier family 17 (sodium-dependent inorganic phosphate cotransporter), member 7 [Source:MGI Symbol;Acc:MGI:1920211]	0.0206418	12.3702	4.81772e-170	9.18971
ENSMUSG00000053310	Nrgn	neurogranin [Source:MGI Symbol;Acc:MGI:1927184]	0.0353388	10.2896	7.80563e-65	8.16546
ENSMUSG00000030607	Acan	aggrecan [Source:MGI Symbol;Acc:MGI:99602]	0.0100488	2.80412	1.11781e-90	8.10387
ENSMUSG00000037161	Mgarp	mitochondria localized glutamic acid rich protein [Source:MGI Symbol;Acc:MGI:1914999]	0.00851812	2.17821	1.515e-12	8.00585
ENSMUSG00000031937	Vstm5	V-set and transmembrane domain containing 5 [Source:MGI Symbol;Acc:MGI:1916387]	0.0061564	1.33668	3.22959e-10	7.70624
ENSMUSG00000044067	Gpr22	G protein-coupled receptor 22 [Source:MGI Symbol;Acc:MGI:1920260]	0.00857754	1.7897	1.10984e-44	7.67811
ENSMUSG00000051079	Rgs13	regulator of G-protein signaling 13 [Source:MGI Symbol;Acc:MGI:2180585]	0.0166909	3.5269	1.31068e-28	7.67706
ENSMUSG00000034009	Rxfp1	relaxin/insulin-like family peptide receptor 1 [Source:MGI Symbol;Acc:MGI:2682211]	0.0117917	2.3434	1.317e-65	7.61091
ENSMUSG00000056812	St8sia3	ST8 alpha-N-acetyl-neuraminide alpha-2,8-sialyltransferase 3 [Source:MGI Symbol;Acc:MGI:106019]	0.0248593	4.45315	4.37004e-13	7.44328
ENSMUSG00000060371	Caln1	calneuron 1 [Source:MGI Symbol;Acc:MGI:2155987]	0.0228439	3.96923	2.07808e-127	7.41168
ENSMUSG00000090061	Nwd2	NACHT and WD repeat domain containing 2 [Source:MGI Symbol;Acc:MGI:1920464]	0.0226607	3.86366	0.00052338	7.39283
ENSMUSG00000018589	Glra2	glycine receptor, alpha 2 subunit [Source:MGI Symbol;Acc:MGI:95748]	0.0157707	2.60015	7.71957e-05	7.35955
ENSMUSG00000053025	Sv2b	synaptic vesicle glycoprotein 2 b [Source:MGI Symbol;Acc:MGI:1927338]	0.0207839	3.40608	6.99615e-80	7.33421
ENSMUSG00000047155	Cyp4x1	cytochrome P450, family 4, subfamily x, polypeptide 1 [Source:MGI Symbol;Acc:MGI:1932403]	0.0085995	1.36513	0.00394118	7.31913
ENSMUSG00000035653	Lrfn5	leucine rich repeat and fibronectin type III domain containing 5 [Source:MGI Symbol;Acc:MGI:2144814]	0.0284028	4.00877	2.4338e-84	7.12022
ENSMUSG00000039661	Dusp26	dual specificity phosphatase 26 (putative) [Source:MGI Symbol;Acc:MGI:1914209]	0.0336668	4.56661	1.13097e-05	7.03588
ENSMUSG00000066189	Cacng3	calcium channel, voltage-dependent, gamma subunit 3 [Source:MGI Symbol;Acc:MGI:1859165]	0.0265738	3.24091	4.86641e-42	6.91769
ENSMUSG00000022055	Nefl	neurofilament, light polypeptide [Source:MGI Symbol;Acc:MGI:97313]	0.0955226	11.7013	3.20259e-141	6.9153
ENSMUSG00000090071	Cdk5r2	cyclin-dependent kinase 5, regulatory subunit 2 (p39) [Source:MGI Symbol;Acc:MGI:1330828]	0.0768808	9.07476	0.000198143	6.83653
ENSMUSG00000040536	Necab1	N-terminal EF-hand calcium binding protein 1 [Source:MGI Symbol;Acc:MGI:1916602]	0.0995396	11.5361	6.89687e-64	6.82361
ENSMUSG00000010803	Gabra1	gamma-aminobutyric acid (GABA) A receptor, subunit alpha 1 [Source:MGI Symbol;Acc:MGI:95613]	0.0344961	3.81196	5.79668e-67	6.75558
ENSMUSG00000054459	Vsnl1	visinin-like 1 [Source:MGI Symbol;Acc:MGI:1349453]	0.202464	20.6028	2.60168e-139	6.63772
ENSMUSG00000032532	Cck	cholecystokinin [Source:MGI Symbol;Acc:MGI:88297]	0.0975213	9.69836	5.32088e-28	6.5895
ENSMUSG00000021301	Hecw1	HECT, C2 and WW domain containing E3 ubiquitin protein ligase 1 [Source:MGI Symbol;Acc:MGI:2444115]	0.0321938	3.03613	1.39962e-08	6.51587
ENSMUSG00000021587	Pcsk1	proprotein convertase subtilisin/kexin type 1 [Source:MGI Symbol;Acc:MGI:97511]	0.0377381	3.15481	0.00345059	6.37513
ENSMUSG00000040136	Abcc8	ATP-binding cassette, sub-family C (CFTR/MRP), member 8 [Source:MGI Symbol;Acc:MGI:1352629]	0.012717	1.08451	4.62087e-16	6.37487
ENSMUSG00000034796	Cpne7	copine VII [Source:MGI Symbol;Acc:MGI:2142747]	0.0358346	2.7529	7.98427e-49	6.23688
ENSMUSG00000029054	Gabrd	gamma-aminobutyric acid (GABA) A receptor, subunit delta [Source:MGI Symbol;Acc:MGI:95622]	0.0184356	1.32781	7.01215e-15	6.13363
ENSMUSG00000096914	Galntl6	UDP-N-acetyl-alpha-D-galactosamine:polypeptide N-acetylgalactosaminyltransferase-like 6 [Source:MGI Symbol;Acc:MGI:1913581]	0.0148714	1.00213	0.013103	6.04842
ENSMUSG00000024261	Syt4	synaptotagmin IV [Source:MGI Symbol;Acc:MGI:101759]	0.417978	26.8499	3.62391e-38	5.96999
ENSMUSG00000033910	Gucy1a3	guanylate cyclase 1, soluble, alpha 3 [Source:MGI Symbol;Acc:MGI:1926562]	0.163514	10.2215	2.24488e-06	5.92463
ENSMUSG00000020218	Wif1	Wnt inhibitory factor 1 [Source:MGI Symbol;Acc:MGI:1344332]	0.0277144	1.54909	8.95861e-16	5.76647
ENSMUSG00000020436	Gabrg2	gamma-aminobutyric acid (GABA) A receptor, subunit gamma 2 [Source:MGI Symbol;Acc:MGI:95623]	0.151662	8.39536	6.55275e-127	5.75756
ENSMUSG00000035431	Sstr1	somatostatin receptor 1 [Source:MGI Symbol;Acc:MGI:98327]	0.0368107	2.0177	2.08242e-13	5.73521
ENSMUSG00000021943	Gdf10	growth differentiation factor 10 [Source:MGI Symbol;Acc:MGI:95684]	0.0396312	1.9884	1.19881e-20	5.64341
ENSMUSG00000050711	Scg2	secretogranin II [Source:MGI Symbol;Acc:MGI:103033]	1.26086	64.0885	6.20561e-13	5.62977
ENSMUSG00000021680	Crhbp	corticotropin releasing hormone binding protein [Source:MGI Symbol;Acc:MGI:88497]	0.0214234	1.06402	7.41572e-07	5.621
ENSMUSG00000035033	Tbr1	T-box brain gene 1 [Source:MGI Symbol;Acc:MGI:107404]	0.0462505	2.22597	2.16544e-29	5.56964
ENSMUSG00000075478	Slitrk1	SLIT and NTRK-like family, member 1 [Source:MGI Symbol;Acc:MGI:2679446]	0.0465877	2.08377	7.43935e-25	5.44998
ENSMUSG00000052276	Ostn	osteocrin [Source:MGI Symbol;Acc:MGI:2677164]	0.0469445	2.06307	1.70724e-06	5.4161
ENSMUSG00000018634	Crhr1	corticotropin releasing hormone receptor 1 [Source:MGI Symbol;Acc:MGI:88498]	0.0454522	1.98049	4.05079e-19	5.41472
ENSMUSG00000050211	Pla2g4e	phospholipase A2, group IVE [Source:MGI Symbol;Acc:MGI:1919144]	0.0311331	1.33634	3.04585e-18	5.37964
ENSMUSG00000045731	Pnoc	prepronociceptin [Source:MGI Symbol;Acc:MGI:105308]	0.0874917	3.67206	1.48148e-37	5.36778
ENSMUSG00000033061	Resp18	regulated endocrine-specific protein 18 [Source:MGI Symbol;Acc:MGI:1098222]	0.0506727	2.03234	4.57519e-05	5.27513
ENSMUSG00000030303	Far2	fatty acyl CoA reductase 2 [Source:MGI Symbol;Acc:MGI:2687035]	0.0434361	1.70142	6.59259e-28	5.26116
ENSMUSG00000031391	L1cam	L1 cell adhesion molecule [Source:MGI Symbol;Acc:MGI:96721]	0.513731	20.0185	5.46523e-287	5.25234
ENSMUSG00000064329	Scn1a	sodium channel, voltage-gated, type I, alpha [Source:MGI Symbol;Acc:MGI:98246]	0.0526574	2.04231	9.97551e-80	5.24643
ENSMUSG00000035456	Prdm8	PR domain containing 8 [Source:MGI Symbol;Acc:MGI:1924880]	0.0977653	3.73673	9.42971e-58	5.23326
ENSMUSG00000021647	Cartpt	CART prepropeptide [Source:MGI Symbol;Acc:MGI:1351330]	0.0569696	2.16988	1.1068e-07	5.2319
ENSMUSG00000027568	Ntsr1	neurotensin receptor 1 [Source:MGI Symbol;Acc:MGI:97386]	0.0657764	2.5464	6.72597e-05	5.23072
ENSMUSG00000008658	Rbfox1	RNA binding protein, fox-1 homolog (C. elegans) 1 [Source:MGI Symbol;Acc:MGI:1926224]	0.150142	5.36749	1.15477e-76	5.13253
ENSMUSG00000019235	Rps6kl1	ribosomal protein S6 kinase-like 1 [Source:MGI Symbol;Acc:MGI:2443413]	0.0663198	2.32526	2.97014e-25	5.09735
ENSMUSG00000028876	Epha10	Eph receptor A10 [Source:MGI Symbol;Acc:MGI:3586824]	0.0372789	1.29406	2.0766e-19	5.08784
ENSMUSG00000046215	Rprml	reprimo-like [Source:MGI Symbol;Acc:MGI:2144486]	0.0375279	1.19873	0.000630264	4.94764
ENSMUSG00000022054	Nefm	neurofilament, medium polypeptide [Source:MGI Symbol;Acc:MGI:97314]	0.119841	3.73531	1.24737e-56	4.93838
ENSMUSG00000069072	Slc7a14	solute carrier family 7 (cationic amino acid transporter, y+ system), member 14 [Source:MGI Symbol;Acc:MGI:3040688]	0.0574923	1.7649	5.04412e-07	4.89929
ENSMUSG00000034891	Sncb	synuclein, beta [Source:MGI Symbol;Acc:MGI:1889011]	1.03987	31.5545	3.53828e-15	4.8925
ENSMUSG00000041708	Mpped1	metallophosphoesterase domain containing 1 [Source:MGI Symbol;Acc:MGI:106316]	0.580025	17.4135	2.1623e-07	4.87214
ENSMUSG00000042532	Golga7b	golgi autoantigen, golgin subfamily a, 7B [Source:MGI Symbol;Acc:MGI:1918396]	0.226175	6.75154	1.21963e-49	4.86367
ENSMUSG00000054162	Spock3	sparc/osteonectin, cwcv and kazal-like domains proteoglycan 3 [Source:MGI Symbol;Acc:MGI:1920152]	0.191594	5.66077	3.52216e-74	4.85793
ENSMUSG00000008153	Clstn3	calsyntenin 3 [Source:MGI Symbol;Acc:MGI:2178323]	0.547757	15.8045	1.3704e-10	4.81728
ENSMUSG00000029055	Plch2	phospholipase C, eta 2 [Source:MGI Symbol;Acc:MGI:2443078]	0.0664406	1.9002	3.08826e-36	4.81391
ENSMUSG00000047976	Kcna1	potassium voltage-gated channel, shaker-related subfamily, member 1 [Source:MGI Symbol;Acc:MGI:96654]	0.0488597	1.39675	1.66153e-18	4.80353
ENSMUSG00000025128	Bhlhe22	basic helix-loop-helix family, member e22 [Source:MGI Symbol;Acc:MGI:1930001]	0.256886	7.22391	1.73455e-16	4.78641
ENSMUSG00000030854	Ptpn5	protein tyrosine phosphatase, non-receptor type 5 [Source:MGI Symbol;Acc:MGI:97807]	0.300091	8.45774	7.96096e-65	4.78139
ENSMUSG00000071234	Syndig1l	synapse differentiation inducing 1 like [Source:MGI Symbol;Acc:MGI:2685107]	0.0810343	2.26953	1.7707e-21	4.77806
ENSMUSG00000109006	B230209E15Rik	RIKEN cDNA B230209E15 gene [Source:MGI Symbol;Acc:MGI:2442668]	0.0936056	2.59367	1.89392e-17	4.76655
ENSMUSG00000028005	Gucy1b3	guanylate cyclase 1, soluble, beta 3 [Source:MGI Symbol;Acc:MGI:1860604]	0.599637	16.6278	3.20113e-08	4.75737
ENSMUSG00000023328	Ache	acetylcholinesterase [Source:MGI Symbol;Acc:MGI:87876]	0.324127	8.99049	1.47083e-13	4.75736
ENSMUSG00000059742	Kcnh7	potassium voltage-gated channel, subfamily H (eag-related), member 7 [Source:MGI Symbol;Acc:MGI:2159566]	0.0392997	1.07687	8.64319e-40	4.73761
ENSMUSG00000046854	Pip5kl1	phosphatidylinositol-4-phosphate 5-kinase-like 1 [Source:MGI Symbol;Acc:MGI:2448520]	0.0410712	1.09047	9.18845e-07	4.72665
ENSMUSG00000021700	Rab3c	RAB3C, member RAS oncogene family [Source:MGI Symbol;Acc:MGI:1914545]	0.381504	10.3736	2.57311e-11	4.72499
ENSMUSG00000037996	Slc24a2	solute carrier family 24 (sodium/potassium/calcium exchanger), member 2 [Source:MGI Symbol;Acc:MGI:1923626]	0.0386605	1.03856	1.77275e-42	4.71219
ENSMUSG00000050896	Rtn4rl2	reticulon 4 receptor-like 2 [Source:MGI Symbol;Acc:MGI:2669796]	0.17171	4.59525	7.15662e-20	4.70747
ENSMUSG00000032297	Celf6	CUGBP, Elav-like family member 6 [Source:MGI Symbol;Acc:MGI:1923433]	0.17639	4.65693	3.66846e-06	4.68264
ENSMUSG00000053963	Stum	mechanosensory transduction mediator [Source:MGI Symbol;Acc:MGI:2138735]	0.133389	3.44364	1.62024e-67	4.65735
ENSMUSG00000033615	Cplx1	complexin 1 [Source:MGI Symbol;Acc:MGI:104727]	1.0511	27.0699	9.24832e-21	4.65192
ENSMUSG00000041670	Rims1	regulating synaptic membrane exocytosis 1 [Source:MGI Symbol;Acc:MGI:2152971]	0.228395	5.81553	1.90295e-137	4.64026
ENSMUSG00000059361	Nrsn2	neurensin 2 [Source:MGI Symbol;Acc:MGI:2684969]	0.101515	2.54815	1.46628e-11	4.6328
ENSMUSG00000043388	Tmem130	transmembrane protein 130 [Source:MGI Symbol;Acc:MGI:3607706]	1.00284	25.3209	2.6986e-20	4.62729
ENSMUSG00000050069	Grem2	gremlin 2, DAN family BMP antagonist [Source:MGI Symbol;Acc:MGI:1344367]	0.0670749	1.70002	9.12439e-20	4.62594
ENSMUSG00000034226	Rhov	ras homolog family member V [Source:MGI Symbol;Acc:MGI:2444227]	0.0655226	1.62802	5.89493e-10	4.61747
ENSMUSG00000059213	Ddn	dendrin [Source:MGI Symbol;Acc:MGI:108101]	0.451152	11.2179	3.29591e-81	4.60356
ENSMUSG00000053825	Ppfia2	protein tyrosine phosphatase, receptor type, f polypeptide (PTPRF), interacting protein (liprin), alpha 2 [Source:MGI Symbol;Acc:MGI:2443834]	0.317551	7.8632	2.40815e-30	4.59717
ENSMUSG00000035226	Rims4	regulating synaptic membrane exocytosis 4 [Source:MGI Symbol;Acc:MGI:2674366]	0.156688	3.86263	4.19497e-05	4.58363
ENSMUSG00000029123	Stk32b	serine/threonine kinase 32B [Source:MGI Symbol;Acc:MGI:1927552]	0.0827689	2.03845	0.00127122	4.57631
ENSMUSG00000036510	Cdh8	cadherin 8 [Source:MGI Symbol;Acc:MGI:107434]	0.0856718	2.03636	1.45517e-33	4.5342
ENSMUSG00000067889	Sptbn2	spectrin beta, non-erythrocytic 2 [Source:MGI Symbol;Acc:MGI:1313261]	0.546232	12.958	3.79621e-15	4.5297
ENSMUSG00000043463	Rab9b	RAB9B, member RAS oncogene family [Source:MGI Symbol;Acc:MGI:2442454]	0.0949768	2.2333	3.42077e-33	4.52328
ENSMUSG00000030406	Gipr	gastric inhibitory polypeptide receptor [Source:MGI Symbol;Acc:MGI:1352753]	0.594013	13.8918	3.58746e-05	4.51319
ENSMUSG00000052572	Dlg2	discs, large homolog 2 (Drosophila) [Source:MGI Symbol;Acc:MGI:1344351]	0.305897	7.01795	5.08553e-134	4.48832
ENSMUSG00000026824	Kcnj3	potassium inwardly-rectifying channel, subfamily J, member 3 [Source:MGI Symbol;Acc:MGI:104742]	0.222016	4.87969	9.77654e-73	4.42616
ENSMUSG00000071341	Egr4	early growth response 4 [Source:MGI Symbol;Acc:MGI:99252]	0.0506586	1.07538	0.00040143	4.36587
ENSMUSG00000044071	Fam19a2	family with sequence similarity 19, member A2 [Source:MGI Symbol;Acc:MGI:2143691]	0.219388	4.53563	2.42944e-72	4.33833
ENSMUSG00000027978	Prss12	protease, serine 12 neurotrypsin (motopsin) [Source:MGI Symbol;Acc:MGI:1100881]	0.158808	3.22462	4.53139e-28	4.32626
ENSMUSG00000017400	Stac2	SH3 and cysteine rich domain 2 [Source:MGI Symbol;Acc:MGI:2144518]	0.227315	4.59094	1.17239e-51	4.30983
ENSMUSG00000044912	Syt16	synaptotagmin XVI [Source:MGI Symbol;Acc:MGI:2673872]	0.233103	4.68291	3.26151e-06	4.29057
ENSMUSG00000036062	Phf24	PHD finger protein 24 [Source:MGI Symbol;Acc:MGI:2140712]	0.185081	3.62901	5.44958e-51	4.25827
ENSMUSG00000043670	Diras1	DIRAS family, GTP-binding RAS-like 1 [Source:MGI Symbol;Acc:MGI:2183442]	0.328207	6.30161	5.34371e-61	4.23103
ENSMUSG00000029088	Kcnip4	Kv channel interacting protein 4 [Source:MGI Symbol;Acc:MGI:1933131]	0.101118	1.90832	6.77501e-18	4.20481
ENSMUSG00000000560	Gabra2	gamma-aminobutyric acid (GABA) A receptor, subunit alpha 2 [Source:MGI Symbol;Acc:MGI:95614]	0.518972	9.60661	1.24193e-146	4.18165
ENSMUSG00000025468	Caly	calcyon neuron-specific vesicular protein [Source:MGI Symbol;Acc:MGI:1915816]	0.970701	17.9297	1.13627e-10	4.17584
ENSMUSG00000028773	Fabp3	fatty acid binding protein 3, muscle and heart [Source:MGI Symbol;Acc:MGI:95476]	0.71048	13.0472	1.87185e-37	4.17444
ENSMUSG00000016150	Tenm1	teneurin transmembrane protein 1 [Source:MGI Symbol;Acc:MGI:1345185]	0.143707	2.63847	1.18768e-109	4.16836
ENSMUSG00000025876	Unc5a	unc-5 netrin receptor A [Source:MGI Symbol;Acc:MGI:894682]	0.140919	2.58161	0.000154675	4.15396
ENSMUSG00000045733	Sprn	shadow of prion protein [Source:MGI Symbol;Acc:MGI:3582583]	0.232988	4.17917	5.21694e-46	4.144
ENSMUSG00000041216	Clvs1	clavesin 1 [Source:MGI Symbol;Acc:MGI:1921688]	0.155181	2.80564	9.36402e-31	4.14178
ENSMUSG00000016346	Kcnq2	potassium voltage-gated channel, subfamily Q, member 2 [Source:MGI Symbol;Acc:MGI:1309503]	0.38006	6.86596	2.85135e-15	4.13923
ENSMUSG00000027220	Syt13	synaptotagmin XIII [Source:MGI Symbol;Acc:MGI:1933945]	0.101274	1.81597	7.68881e-28	4.1364
ENSMUSG00000056222	Spock1	sparc/osteonectin, cwcv and kazal-like domains proteoglycan 1 [Source:MGI Symbol;Acc:MGI:105371]	0.380663	6.81516	0.000756206	4.12062
ENSMUSG00000044024	Rell2	RELT-like 2 [Source:MGI Symbol;Acc:MGI:1918044]	0.724364	12.8785	6.88116e-69	4.11874
ENSMUSG00000058297	Spock2	sparc/osteonectin, cwcv and kazal-like domains proteoglycan 2 [Source:MGI Symbol;Acc:MGI:1891351]	1.07871	18.7775	5.98791e-23	4.09099
ENSMUSG00000075224	Lrrc55	leucine rich repeat containing 55 [Source:MGI Symbol;Acc:MGI:2685197]	0.156867	2.7051	2.16291e-31	4.08089
ENSMUSG00000026204	Ptprn	protein tyrosine phosphatase, receptor type, N [Source:MGI Symbol;Acc:MGI:102765]	0.964457	16.5798	1.9342e-179	4.07702
ENSMUSG00000031343	Gabra3	gamma-aminobutyric acid (GABA) A receptor, subunit alpha 3 [Source:MGI Symbol;Acc:MGI:95615]	0.196824	3.38359	6.95895e-42	4.0769
ENSMUSG00000003411	Rab3b	RAB3B, member RAS oncogene family [Source:MGI Symbol;Acc:MGI:1917158]	0.188778	3.22982	2.29128e-40	4.07329
ENSMUSG00000030350	Prmt8	protein arginine N-methyltransferase 8 [Source:MGI Symbol;Acc:MGI:3043083]	0.437841	7.39459	1.39148e-50	4.05269
ENSMUSG00000046613	Vwa5b2	von Willebrand factor A domain containing 5B2 [Source:MGI Symbol;Acc:MGI:2681859]	0.0672498	1.12848	6.2388e-13	4.027
ENSMUSG00000026787	Gad2	glutamic acid decarboxylase 2 [Source:MGI Symbol;Acc:MGI:95634]	0.441722	7.30553	3.83207e-93	4.01522
ENSMUSG00000029608	Rph3a	rabphilin 3A [Source:MGI Symbol;Acc:MGI:102788]	0.33066	5.33435	6.7996e-12	3.97357
ENSMUSG00000040907	Atp1a3	ATPase, Na+/K+ transporting, alpha 3 polypeptide [Source:MGI Symbol;Acc:MGI:88107]	6.80023	107.953	1.196e-32	3.95586
ENSMUSG00000032355	Mlip	muscular LMNA-interacting protein [Source:MGI Symbol;Acc:MGI:1916892]	0.243842	3.82772	3.9138e-30	3.93834
ENSMUSG00000023192	Grm2	glutamate receptor, metabotropic 2 [Source:MGI Symbol;Acc:MGI:1351339]	0.174565	2.70968	3.8833e-33	3.9228
ENSMUSG00000041014	Nrg3	neuregulin 3 [Source:MGI Symbol;Acc:MGI:1097165]	0.0985432	1.54244	0.0248192	3.92022
ENSMUSG00000034098	Fstl5	follistatin-like 5 [Source:MGI Symbol;Acc:MGI:2442179]	0.156068	2.40804	4.75686e-26	3.91183
ENSMUSG00000038530	Rgs4	regulator of G-protein signaling 4 [Source:MGI Symbol;Acc:MGI:108409]	2.63084	40.2718	6.72464e-226	3.90935
ENSMUSG00000049097	Ankrd34a	ankyrin repeat domain 34A [Source:MGI Symbol;Acc:MGI:3617846]	0.121731	1.86091	2.87546e-18	3.90368
ENSMUSG00000097929	Tunar	Tcl1 upstream neural differentiation associated RNA [Source:MGI Symbol;Acc:MGI:1917202]	0.0837472	1.26455	3.83487e-15	3.88966
ENSMUSG00000034336	Ina	internexin neuronal intermediate filament protein, alpha [Source:MGI Symbol;Acc:MGI:96568]	1.6133	24.5086	2.0856e-06	3.88624
ENSMUSG00000030222	Rerg	RAS-like, estrogen-regulated, growth-inhibitor [Source:MGI Symbol;Acc:MGI:2665139]	0.0693293	1.03003	0.000107867	3.86851
ENSMUSG00000039717	Ralyl	RALY RNA binding protein-like [Source:MGI Symbol;Acc:MGI:1924147]	0.261353	3.85232	4.60214e-27	3.85785
ENSMUSG00000052301	Doc2a	double C2, alpha [Source:MGI Symbol;Acc:MGI:109446]	0.143463	2.0998	7.98762e-19	3.84258
ENSMUSG00000027273	Snap25	synaptosomal-associated protein 25 [Source:MGI Symbol;Acc:MGI:98331]	1.45543	21.3305	1.47292e-11	3.83963
ENSMUSG00000037428	Vgf	VGF nerve growth factor inducible [Source:MGI Symbol;Acc:MGI:1343180]	2.67116	38.5291	2.29769e-166	3.81764
ENSMUSG00000057715	A830018L16Rik	RIKEN cDNA A830018L16 gene [Source:MGI Symbol;Acc:MGI:2444149]	0.257688	3.73134	2.07754e-05	3.81665
ENSMUSG00000086040	Wipf3	WAS/WASL interacting protein family, member 3 [Source:MGI Symbol;Acc:MGI:3044681]	0.15803	2.26478	4.82214e-37	3.81193
ENSMUSG00000033730	Egr3	early growth response 3 [Source:MGI Symbol;Acc:MGI:1306780]	0.142235	2.05385	4.04915e-07	3.80931
ENSMUSG00000025889	Snca	synuclein, alpha [Source:MGI Symbol;Acc:MGI:1277151]	2.09299	29.7257	1.71794e-113	3.80326
ENSMUSG00000048978	Nrsn1	neurensin 1 [Source:MGI Symbol;Acc:MGI:894662]	1.22747	17.4516	3.88412e-11	3.79383
ENSMUSG00000022416	Cacna1i	calcium channel, voltage-dependent, alpha 1I subunit [Source:MGI Symbol;Acc:MGI:2178051]	0.0979333	1.36616	0.000534103	3.76117
ENSMUSG00000032549	Rab6b	RAB6B, member RAS oncogene family [Source:MGI Symbol;Acc:MGI:107283]	2.58577	35.6344	1.2455e-16	3.75237
ENSMUSG00000028971	Cort	cortistatin [Source:MGI Symbol;Acc:MGI:109538]	0.183223	2.53925	7.3606e-05	3.75162
ENSMUSG00000061911	Myt1l	myelin transcription factor 1-like [Source:MGI Symbol;Acc:MGI:1100511]	0.300753	4.09379	1.37015e-10	3.7306
ENSMUSG00000026825	Dnm1	dynamin 1 [Source:MGI Symbol;Acc:MGI:107384]	1.5725	21.0262	4.84128e-17	3.71004
ENSMUSG00000027612	Mmp24	matrix metallopeptidase 24 [Source:MGI Symbol;Acc:MGI:1341867]	0.733716	9.83761	8.30404e-09	3.70793
ENSMUSG00000035964	Tmem59l	transmembrane protein 59-like [Source:MGI Symbol;Acc:MGI:1915187]	0.875666	11.641	3.07859e-51	3.70368
ENSMUSG00000031409	Tceal6	transcription elongation factor A (SII)-like 6 [Source:MGI Symbol;Acc:MGI:1923939]	0.344308	4.56895	3.95864e-13	3.70154
ENSMUSG00000037843	Vstm2l	V-set and transmembrane domain containing 2-like [Source:MGI Symbol;Acc:MGI:2685537]	0.482341	6.40439	7.20135e-15	3.69636
ENSMUSG00000032773	Chrm1	cholinergic receptor, muscarinic 1, CNS [Source:MGI Symbol;Acc:MGI:88396]	0.175465	2.31822	1.80494e-33	3.69264
ENSMUSG00000026959	Grin1	glutamate receptor, ionotropic, NMDA1 (zeta 1) [Source:MGI Symbol;Acc:MGI:95819]	1.11506	14.7757	2.20915e-12	3.69199
ENSMUSG00000040794	C1qtnf4	C1q and tumor necrosis factor related protein 4 [Source:MGI Symbol;Acc:MGI:1914695]	0.53546	6.92345	2.15996e-21	3.67222
ENSMUSG00000040710	St8sia4	ST8 alpha-N-acetyl-neuraminide alpha-2,8-sialyltransferase 4 [Source:MGI Symbol;Acc:MGI:106018]	0.09155	1.19135	1.2478e-22	3.66474
ENSMUSG00000032936	Camkv	CaM kinase-like vesicle-associated [Source:MGI Symbol;Acc:MGI:2384296]	1.37524	17.8459	2.42125e-08	3.66277
ENSMUSG00000026163	Sphkap	SPHK1 interactor, AKAP domain containing [Source:MGI Symbol;Acc:MGI:1924879]	0.359684	4.6426	1.36157e-07	3.65279
ENSMUSG00000059991	Nptx2	neuronal pentraxin 2 [Source:MGI Symbol;Acc:MGI:1858209]	0.206028	2.63406	8.1631e-22	3.65153
ENSMUSG00000049583	Grm5	glutamate receptor, metabotropic 5 [Source:MGI Symbol;Acc:MGI:1351342]	0.384553	4.96633	2.48157e-06	3.65144
ENSMUSG00000031376	Atp2b3	ATPase, Ca++ transporting, plasma membrane 3 [Source:MGI Symbol;Acc:MGI:1347353]	0.132146	1.69985	1.53901e-17	3.64657
ENSMUSG00000018865	Sult4a1	sulfotransferase family 4A, member 1 [Source:MGI Symbol;Acc:MGI:1888971]	1.19505	15.3062	9.90768e-09	3.64451
ENSMUSG00000054976	Nyap2	neuronal tyrosine-phophorylated phosphoinositide 3-kinase adaptor 2 [Source:MGI Symbol;Acc:MGI:2443135]	0.12444	1.56194	3.75708e-20	3.61182
ENSMUSG00000047261	Gap43	growth associated protein 43 [Source:MGI Symbol;Acc:MGI:95639]	7.30249	90.5669	8.97003e-136	3.61095
ENSMUSG00000056596	Trnp1	TMF1-regulated nuclear protein 1 [Source:MGI Symbol;Acc:MGI:1916789]	0.553572	6.85227	6.71473e-34	3.60029
ENSMUSG00000046378	Asphd1	aspartate beta-hydroxylase domain containing 1 [Source:MGI Symbol;Acc:MGI:2685014]	0.287073	3.50701	1.25177e-18	3.58062
ENSMUSG00000032503	Arpp21	cyclic AMP-regulated phosphoprotein, 21 [Source:MGI Symbol;Acc:MGI:107562]	0.683829	8.34211	6.96975e-09	3.57337
ENSMUSG00000046699	Slitrk4	SLIT and NTRK-like family, member 4 [Source:MGI Symbol;Acc:MGI:2442509]	0.224709	2.7069	1.00426e-68	3.56402
ENSMUSG00000062296	Trank1	tetratricopeptide repeat and ankyrin repeat containing 1 [Source:MGI Symbol;Acc:MGI:1341834]	0.386911	4.65823	7.82911e-15	3.55613
ENSMUSG00000094500	Smim18	small integral membrane protein 18 [Source:MGI Symbol;Acc:MGI:1919882]	0.10527	1.24924	0.0209834	3.5556
ENSMUSG00000040125	Gpr26	G protein-coupled receptor 26 [Source:MGI Symbol;Acc:MGI:2441758]	0.427556	5.15547	0.000108349	3.55159
ENSMUSG00000027965	Olfm3	olfactomedin 3 [Source:MGI Symbol;Acc:MGI:2387329]	0.130621	1.55825	0.0022586	3.53153
ENSMUSG00000096847	Tmem151b	transmembrane protein 151B [Source:MGI Symbol;Acc:MGI:2685169]	0.566027	6.6812	1.27845e-12	3.52431
ENSMUSG00000010086	Rnf112	ring finger protein 112 [Source:MGI Symbol;Acc:MGI:106611]	0.211175	2.46485	1.7962e-25	3.52074
ENSMUSG00000021194	Chga	chromogranin A [Source:MGI Symbol;Acc:MGI:88394]	1.25665	14.6335	6.95777e-07	3.50422
ENSMUSG00000064225	Paqr9	progestin and adipoQ receptor family member IX [Source:MGI Symbol;Acc:MGI:1922802]	0.149514	1.73802	0.000350567	3.49974
ENSMUSG00000044562	Rasip1	Ras interacting protein 1 [Source:MGI Symbol;Acc:MGI:1917153]	0.0939286	1.08039	1.00322e-09	3.49236
ENSMUSG00000049336	Tenm2	teneurin transmembrane protein 2 [Source:MGI Symbol;Acc:MGI:1345184]	0.209852	2.38402	5.36464e-55	3.47337
ENSMUSG00000033849	B3galt2	UDP-Gal:betaGlcNAc beta 1,3-galactosyltransferase, polypeptide 2 [Source:MGI Symbol;Acc:MGI:1349461]	0.189109	2.14862	9.29461e-34	3.47325
ENSMUSG00000022044	Stmn4	stathmin-like 4 [Source:MGI Symbol;Acc:MGI:1931224]	3.36326	38.077	1.08515e-13	3.4712
ENSMUSG00000026458	Ppfia4	protein tyrosine phosphatase, receptor type, f polypeptide (PTPRF), interacting protein (liprin), alpha 4 [Source:MGI Symbol;Acc:MGI:1915757]	0.302456	3.40307	9.1351e-59	3.46262
ENSMUSG00000000627	Sema4f	sema domain, immunoglobulin domain (Ig), TM domain, and short cytoplasmic domain [Source:MGI Symbol;Acc:MGI:1340055]	0.219324	2.44538	1.35539e-31	3.45077
ENSMUSG00000110523	RP24-94F12.2		0.0823357	0.918912	7.99482e-07	3.44213
ENSMUSG00000028546	Elavl4	ELAV (embryonic lethal, abnormal vision, Drosophila)-like 4 (Hu antigen D) [Source:MGI Symbol;Acc:MGI:107427]	0.405704	4.54353	0.00922318	3.44074
ENSMUSG00000045903	Npas4	neuronal PAS domain protein 4 [Source:MGI Symbol;Acc:MGI:2664186]	0.534101	5.82892	4.20213e-27	3.40953
ENSMUSG00000026514	Cnih3	cornichon family AMPA receptor auxiliary protein 3 [Source:MGI Symbol;Acc:MGI:1920228]	0.42871	4.64452	2.77112e-23	3.40676
ENSMUSG00000040570	Rundc3b	RUN domain containing 3B [Source:MGI Symbol;Acc:MGI:2685286]	0.347541	3.73407	3.8628e-28	3.40385
ENSMUSG00000041817	Fam169a	family with sequence similarity 169, member A [Source:MGI Symbol;Acc:MGI:2444268]	0.470141	5.0793	4.71648e-42	3.40219
ENSMUSG00000024743	Syt7	synaptotagmin VII [Source:MGI Symbol;Acc:MGI:1859545]	0.500143	5.41048	7.36501e-57	3.40179
ENSMUSG00000056306	Sertm1	serine rich and transmembrane domain containing 1 [Source:MGI Symbol;Acc:MGI:3607715]	0.293881	3.15324	3.90499e-30	3.39886
ENSMUSG00000090125	Pou3f1	POU domain, class 3, transcription factor 1 [Source:MGI Symbol;Acc:MGI:101896]	0.169097	1.78667	3.14578e-21	3.3746
ENSMUSG00000031144	Syp	synaptophysin [Source:MGI Symbol;Acc:MGI:98467]	4.67279	49.4209	4.10664e-25	3.37262
ENSMUSG00000071658	Gng3	guanine nucleotide binding protein (G protein), gamma 3 [Source:MGI Symbol;Acc:MGI:102704]	1.94232	20.2373	1.05855e-64	3.35122
ENSMUSG00000071567	A830039N20Rik	RIKEN cDNA A830039N20 gene [Source:MGI Symbol;Acc:MGI:2445176]	0.32514	3.37457	1.4227e-13	3.34356
ENSMUSG00000019146	Cacng2	calcium channel, voltage-dependent, gamma subunit 2 [Source:MGI Symbol;Acc:MGI:1316660]	0.175273	1.81383	8.56696e-17	3.33617
ENSMUSG00000039913	Pak7	p21 protein (Cdc42/Rac)-activated kinase 7 [Source:MGI Symbol;Acc:MGI:1920334]	0.225229	2.30198	4.49207e-27	3.31894
ENSMUSG00000027525	Phactr3	phosphatase and actin regulator 3 [Source:MGI Symbol;Acc:MGI:1921439]	0.414418	4.13426	0.000340642	3.2784
ENSMUSG00000034799	Unc13a	unc-13 homolog A (C. elegans) [Source:MGI Symbol;Acc:MGI:3051532]	1.10664	10.9806	3.65377e-10	3.27334
ENSMUSG00000045083	Lingo2	leucine rich repeat and Ig domain containing 2 [Source:MGI Symbol;Acc:MGI:2442298]	0.103295	1.0198	7.21534e-11	3.26963
ENSMUSG00000035131	Brinp3	bone morphogenetic protein/retinoic acid inducible neural specific 3 [Source:MGI Symbol;Acc:MGI:2443035]	0.124267	1.22018	3.89152e-14	3.2685
ENSMUSG00000004113	Cacna1b	calcium channel, voltage-dependent, N type, alpha 1B subunit [Source:MGI Symbol;Acc:MGI:88296]	0.407549	4.00719	9.64283e-08	3.26022
ENSMUSG00000016179	Camk1g	calcium/calmodulin-dependent protein kinase I gamma [Source:MGI Symbol;Acc:MGI:2388073]	0.474569	4.65774	4.46977e-20	3.25987
ENSMUSG00000041046	Ramp3	receptor (calcitonin) activity modifying protein 3 [Source:MGI Symbol;Acc:MGI:1860292]	0.214288	2.07746	3.1319e-07	3.24219
ENSMUSG00000050822	Slc29a4	solute carrier family 29 (nucleoside transporters), member 4 [Source:MGI Symbol;Acc:MGI:2385330]	1.19077	11.5183	5.1779e-13	3.24093
ENSMUSG00000056755	Grm7	glutamate receptor, metabotropic 7 [Source:MGI Symbol;Acc:MGI:1351344]	0.274645	2.64042	2.63047e-18	3.2317
ENSMUSG00000044847	Lsm11	U7 snRNP-specific Sm-like protein LSM11 [Source:MGI Symbol;Acc:MGI:1919540]	0.467443	4.4687	2.60599e-43	3.22333
ENSMUSG00000028883	Sema3a	sema domain, immunoglobulin domain (Ig), short basic domain, secreted, (semaphorin) 3A [Source:MGI Symbol;Acc:MGI:107558]	0.132645	1.265	1.07506e-19	3.21952
ENSMUSG00000048776	Pthlh	parathyroid hormone-like peptide [Source:MGI Symbol;Acc:MGI:97800]	0.114746	1.07718	5.08262e-05	3.21141
ENSMUSG00000034825	Nrip3	nuclear receptor interacting protein 3 [Source:MGI Symbol;Acc:MGI:1925843]	0.663302	6.26569	5.00523e-45	3.21068
ENSMUSG00000053693	Mast1	microtubule associated serine/threonine kinase 1 [Source:MGI Symbol;Acc:MGI:1861901]	0.888957	8.37944	4.07215e-06	3.19901
ENSMUSG00000078307	AI593442	expressed sequence AI593442 [Source:MGI Symbol;Acc:MGI:2143099]	0.346264	3.24534	1.16534e-33	3.19722
ENSMUSG00000016763	Scube1	signal peptide, CUB domain, EGF-like 1 [Source:MGI Symbol;Acc:MGI:1890616]	0.183124	1.70485	1.09427e-39	3.19138
ENSMUSG00000030302	Atp2b2	ATPase, Ca++ transporting, plasma membrane 2 [Source:MGI Symbol;Acc:MGI:105368]	0.538651	5.04825	1.29702e-07	3.1905
ENSMUSG00000024172	St6gal2	beta galactoside alpha 2,6 sialyltransferase 2 [Source:MGI Symbol;Acc:MGI:2445190]	0.364764	3.41613	0.0012326	3.18558
ENSMUSG00000047344	Lancl3	LanC lantibiotic synthetase component C-like 3 (bacterial) [Source:MGI Symbol;Acc:MGI:2443335]	0.123622	1.14182	1.494e-10	3.17867
ENSMUSG00000018126	Baiap2l2	BAI1-associated protein 2-like 2 [Source:MGI Symbol;Acc:MGI:2652819]	0.17009	1.57471	1.03379e-08	3.1745
ENSMUSG00000030518	Fam189a1	family with sequence similarity 189, member A1 [Source:MGI Symbol;Acc:MGI:1917888]	0.228732	2.1052	1.84561e-17	3.16571
ENSMUSG00000034701	Neurod1	neurogenic differentiation 1 [Source:MGI Symbol;Acc:MGI:1339708]	0.114162	1.04623	1.50898e-06	3.16196
ENSMUSG00000054409	Tmem74	transmembrane protein 74 [Source:MGI Symbol;Acc:MGI:2443417]	0.142399	1.29175	6.07555e-05	3.1619
ENSMUSG00000074657	Kif5a	kinesin family member 5A [Source:MGI Symbol;Acc:MGI:109564]	2.43512	22.2781	6.11503e-11	3.15908
ENSMUSG00000037126	Psd	pleckstrin and Sec7 domain containing [Source:MGI Symbol;Acc:MGI:1920978]	2.33364	21.2265	5.13887e-12	3.15212
ENSMUSG00000051652	Lrrc3	leucine rich repeat containing 3 [Source:MGI Symbol;Acc:MGI:2447899]	0.211915	1.91637	4.11991e-23	3.14835
ENSMUSG00000022935	Grik1	glutamate receptor, ionotropic, kainate 1 [Source:MGI Symbol;Acc:MGI:95814]	0.243308	2.20568	2.5245e-18	3.1446
ENSMUSG00000044005	Gls2	glutaminase 2 (liver, mitochondrial) [Source:MGI Symbol;Acc:MGI:2143539]	0.120523	1.08968	7.7577e-05	3.13551
ENSMUSG00000028051	Hcn3	hyperpolarization-activated, cyclic nucleotide-gated K+ 3 [Source:MGI Symbol;Acc:MGI:1298211]	0.426647	3.79983	4.50886e-26	3.11967
ENSMUSG00000042388	Dlgap3	discs, large (Drosophila) homolog-associated protein 3 [Source:MGI Symbol;Acc:MGI:3039563]	1.04782	9.33831	2.09725e-05	3.11657
ENSMUSG00000056258	Kcnq3	potassium voltage-gated channel, subfamily Q, member 3 [Source:MGI Symbol;Acc:MGI:1336181]	0.203224	1.78981	2.18616e-24	3.10294
ENSMUSG00000050505	Pcdh20	protocadherin 20 [Source:MGI Symbol;Acc:MGI:2443376]	0.292903	2.55021	1.96303e-19	3.10006
ENSMUSG00000028785	Hpca	hippocalcin [Source:MGI Symbol;Acc:MGI:1336200]	0.559305	4.91682	0.0057258	3.09498
ENSMUSG00000025658	Cnksr2	connector enhancer of kinase suppressor of Ras 2 [Source:MGI Symbol;Acc:MGI:2661175]	0.674507	5.88211	3.14454e-83	3.09375
ENSMUSG00000007653	Gabrb2	gamma-aminobutyric acid (GABA) A receptor, subunit beta 2 [Source:MGI Symbol;Acc:MGI:95620]	0.597199	5.18712	9.35163e-44	3.08433
ENSMUSG00000020848	Doc2b	double C2, beta [Source:MGI Symbol;Acc:MGI:1100497]	0.168054	1.4432	4.70719e-17	3.07451
ENSMUSG00000040412	5330417C22Rik	RIKEN cDNA 5330417C22 gene [Source:MGI Symbol;Acc:MGI:1923930]	0.142188	1.22197	3.01045e-20	3.07335
ENSMUSG00000062380	Tubb3	tubulin, beta 3 class III [Source:MGI Symbol;Acc:MGI:107813]	9.31289	80.3028	2.36202e-07	3.07154
ENSMUSG00000062309	Rpp25	ribonuclease P/MRP 25 subunit [Source:MGI Symbol;Acc:MGI:2143151]	0.151859	1.3087	0.000363001	3.06682
ENSMUSG00000042401	Crtac1	cartilage acidic protein 1 [Source:MGI Symbol;Acc:MGI:1920082]	1.1154	9.50399	9.09115e-37	3.06289
ENSMUSG00000019762	Iyd	iodotyrosine deiodinase [Source:MGI Symbol;Acc:MGI:1917587]	0.121633	1.03305	0.000103757	3.05536
ENSMUSG00000020374	Rasgef1c	RasGEF domain family, member 1C [Source:MGI Symbol;Acc:MGI:1921813]	0.259662	2.18902	4.52998e-20	3.05284
ENSMUSG00000051527	Usp29	ubiquitin specific peptidase 29 [Source:MGI Symbol;Acc:MGI:1888998]	0.184452	1.56356	1.78785e-28	3.05222
ENSMUSG00000028351	Brinp1	bone morphogenic protein/retinoic acid inducible neural specific 1 [Source:MGI Symbol;Acc:MGI:1928478]	1.64326	13.8858	2.28511e-15	3.04791
ENSMUSG00000032373	Car12	carbonic anhydrase 12 [Source:MGI Symbol;Acc:MGI:1923709]	0.396116	3.31139	2.42464e-17	3.03998
ENSMUSG00000039809	Gabbr2	gamma-aminobutyric acid (GABA) B receptor, 2 [Source:MGI Symbol;Acc:MGI:2386030]	0.648207	5.45877	0.00100992	3.03193
ENSMUSG00000049649	Gpr3	G-protein coupled receptor 3 [Source:MGI Symbol;Acc:MGI:101908]	0.118163	0.980472	1.52967e-06	3.02298
ENSMUSG00000029121	Crmp1	collapsin response mediator protein 1 [Source:MGI Symbol;Acc:MGI:107793]	7.57375	63.0754	8.97356e-10	3.02247
ENSMUSG00000041263	Rusc1	RUN and SH3 domain containing 1 [Source:MGI Symbol;Acc:MGI:1919546]	0.807013	6.67302	2.7743e-65	3.01954
ENSMUSG00000022829	Stxbp5l	syntaxin binding protein 5-like [Source:MGI Symbol;Acc:MGI:2443815]	0.111578	0.927507	5.10431e-09	3.01797
ENSMUSG00000061451	Tmem151a	transmembrane protein 151A [Source:MGI Symbol;Acc:MGI:2147713]	0.534804	4.40371	5.23207e-34	3.01278
ENSMUSG00000051243	Islr2	immunoglobulin superfamily containing leucine-rich repeat 2 [Source:MGI Symbol;Acc:MGI:2444277]	1.01984	8.30624	0.000237508	2.98771
ENSMUSG00000084946	Dlx1as	distal-less homeobox 1, antisense [Source:MGI Symbol;Acc:MGI:1195983]	0.334875	2.71414	0.000229701	2.97976
ENSMUSG00000021719	Rgs7bp	regulator of G-protein signalling 7 binding protein [Source:MGI Symbol;Acc:MGI:106334]	0.545817	4.3985	1.23784e-30	2.97686
ENSMUSG00000020303	Stc2	stanniocalcin 2 [Source:MGI Symbol;Acc:MGI:1316731]	0.420097	3.35905	2.11549e-36	2.9716
ENSMUSG00000037771	Slc32a1	solute carrier family 32 (GABA vesicular transporter), member 1 [Source:MGI Symbol;Acc:MGI:1194488]	1.2484	10.0012	3.5515e-09	2.96753
ENSMUSG00000028137	Celf3	CUGBP, Elav-like family member 3 [Source:MGI Symbol;Acc:MGI:1926034]	1.56374	12.546	6.6153e-09	2.96727
ENSMUSG00000049612	Omg	oligodendrocyte myelin glycoprotein [Source:MGI Symbol;Acc:MGI:106586]	1.22856	9.82743	4.26894e-44	2.96584
ENSMUSG00000034958	Atcay	ataxia, cerebellar, Cayman type [Source:MGI Symbol;Acc:MGI:2448730]	2.02306	16.033	2.06402e-06	2.9498
ENSMUSG00000006218	Fam131c	family with sequence similarity 131, member C [Source:MGI Symbol;Acc:MGI:2685539]	0.301315	2.35302	1.46028e-07	2.94519
ENSMUSG00000045174	Amer3	APC membrane recruitment 3 [Source:MGI Symbol;Acc:MGI:3026939]	0.3072	2.41626	1.56858e-16	2.93981
ENSMUSG00000067242	Lgi1	leucine-rich repeat LGI family, member 1 [Source:MGI Symbol;Acc:MGI:1861691]	0.233034	1.81934	1.433e-23	2.93445
ENSMUSG00000010066	Cacna2d2	calcium channel, voltage-dependent, alpha 2/delta subunit 2 [Source:MGI Symbol;Acc:MGI:1929813]	0.243495	1.8863	3.61171e-20	2.92649
ENSMUSG00000053024	Cntn2	contactin 2 [Source:MGI Symbol;Acc:MGI:104518]	0.277304	2.15093	1.62836e-29	2.92336
ENSMUSG00000034472	Rasd2	RASD family, member 2 [Source:MGI Symbol;Acc:MGI:1922391]	0.227742	1.75635	1.08207e-11	2.9232
ENSMUSG00000004933	Matk	megakaryocyte-associated tyrosine kinase [Source:MGI Symbol;Acc:MGI:99259]	0.861546	6.6576	2.54185e-07	2.92058
ENSMUSG00000058624	Gda	guanine deaminase [Source:MGI Symbol;Acc:MGI:95678]	1.36868	10.6206	2.80476e-08	2.91746
ENSMUSG00000031906	Smpd3	sphingomyelin phosphodiesterase 3, neutral [Source:MGI Symbol;Acc:MGI:1927578]	1.13695	8.76887	2.34652e-50	2.91607
ENSMUSG00000052981	Ube2ql1	ubiquitin-conjugating enzyme E2Q family-like 1 [Source:MGI Symbol;Acc:MGI:1924230]	2.37317	18.2745	9.26924e-06	2.90943
ENSMUSG00000029053	Prkcz	protein kinase C, zeta [Source:MGI Symbol;Acc:MGI:97602]	0.955988	7.32845	5.26275e-48	2.90866
ENSMUSG00000030729	Pgm2l1	phosphoglucomutase 2-like 1 [Source:MGI Symbol;Acc:MGI:1918224]	1.07788	8.26985	2.51222e-121	2.90865
ENSMUSG00000008489	Elavl2	ELAV (embryonic lethal, abnormal vision, Drosophila)-like 2 (Hu antigen B) [Source:MGI Symbol;Acc:MGI:1100887]	0.671289	5.15049	1.90333e-27	2.90387
ENSMUSG00000063142	Kcnma1	potassium large conductance calcium-activated channel, subfamily M, alpha member 1 [Source:MGI Symbol;Acc:MGI:99923]	0.374287	2.84668	1.38045e-37	2.89726
ENSMUSG00000038331	Satb2	special AT-rich sequence binding protein 2 [Source:MGI Symbol;Acc:MGI:2679336]	0.659664	5.00182	9.2498e-71	2.89358
ENSMUSG00000034488	Edil3	EGF-like repeats and discoidin I-like domains 3 [Source:MGI Symbol;Acc:MGI:1329025]	0.583543	4.43049	4.21933e-05	2.88721
ENSMUSG00000032735	Ablim3	actin binding LIM protein family, member 3 [Source:MGI Symbol;Acc:MGI:2442582]	0.424909	3.1883	2.93007e-25	2.87935
ENSMUSG00000009216	Fam163b	family with sequence similarity 163, member B [Source:MGI Symbol;Acc:MGI:1926106]	0.963439	7.23273	0.000288595	2.87293
ENSMUSG00000027669	Gnb4	guanine nucleotide binding protein (G protein), beta 4 [Source:MGI Symbol;Acc:MGI:104581]	0.603	4.52614	5.61451e-09	2.87157
ENSMUSG00000051062	Fbll1	fibrillarin-like 1 [Source:MGI Symbol;Acc:MGI:3034689]	0.477566	3.56455	4.85092e-08	2.86586
ENSMUSG00000007021	Syngr3	synaptogyrin 3 [Source:MGI Symbol;Acc:MGI:1341881]	3.09932	22.993	3.80624e-41	2.86239
ENSMUSG00000025020	Slit1	slit homolog 1 (Drosophila) [Source:MGI Symbol;Acc:MGI:1315203]	0.5423	4.04164	1.71407e-05	2.86042
ENSMUSG00000025582	Nptx1	neuronal pentraxin 1 [Source:MGI Symbol;Acc:MGI:107811]	0.1747	1.2972	3.18571e-09	2.85779
ENSMUSG00000060534	Dcc	deleted in colorectal carcinoma [Source:MGI Symbol;Acc:MGI:94869]	0.24901	1.86001	0.0081124	2.85624
ENSMUSG00000032356	Rasgrf1	RAS protein-specific guanine nucleotide-releasing factor 1 [Source:MGI Symbol;Acc:MGI:99694]	0.73989	5.47349	4.52414e-25	2.85562
ENSMUSG00000045667	Smtnl2	smoothelin-like 2 [Source:MGI Symbol;Acc:MGI:2442764]	0.326671	2.38353	9.59764e-15	2.8479
ENSMUSG00000026247	Ecel1	endothelin converting enzyme-like 1 [Source:MGI Symbol;Acc:MGI:1343461]	0.194906	1.41696	4.51073e-07	2.84735
ENSMUSG00000059631	1500035N22Rik	RIKEN cDNA 1500035N22 gene [Source:MGI Symbol;Acc:MGI:1917508]	0.319422	2.32953	3.88052e-05	2.84468
ENSMUSG00000028033	Kcnq5	potassium voltage-gated channel, subfamily Q, member 5 [Source:MGI Symbol;Acc:MGI:1924937]	0.444246	3.25822	1.60404e-41	2.84459
ENSMUSG00000038738	Shank1	SH3/ankyrin domain gene 1 [Source:MGI Symbol;Acc:MGI:3613677]	0.592373	4.37028	2.11858e-06	2.84373
ENSMUSG00000051951	Xkr4	X-linked Kx blood group related 4 [Source:MGI Symbol;Acc:MGI:3528744]	0.41082	3.02714	5.61241e-20	2.84329
ENSMUSG00000032589	Bsn	bassoon [Source:MGI Symbol;Acc:MGI:1277955]	0.418344	3.06846	4.49684e-13	2.83832
ENSMUSG00000020953	Coch	cochlin [Source:MGI Symbol;Acc:MGI:1278313]	0.218403	1.60583	1.24448e-07	2.8377
ENSMUSG00000036578	Fxyd7	FXYD domain-containing ion transport regulator 7 [Source:MGI Symbol;Acc:MGI:1889006]	0.424524	3.08752	0.000561839	2.83631
ENSMUSG00000089706	B230216N24Rik	RIKEN cDNA B230216N24 gene [Source:MGI Symbol;Acc:MGI:1925853]	0.149719	1.08542	7.40885e-10	2.83147
ENSMUSG00000003934	Efnb3	ephrin B3 [Source:MGI Symbol;Acc:MGI:109196]	2.29368	16.6631	3.35744e-53	2.83128
ENSMUSG00000087141	Plcxd2	phosphatidylinositol-specific phospholipase C, X domain containing 2 [Source:MGI Symbol;Acc:MGI:3647874]	0.781733	5.59712	9.73649e-49	2.80624
ENSMUSG00000022176	Rem2	rad and gem related GTP binding protein 2 [Source:MGI Symbol;Acc:MGI:2155260]	0.141293	1.00975	4.35734e-05	2.8055
ENSMUSG00000039252	Lgi2	leucine-rich repeat LGI family, member 2 [Source:MGI Symbol;Acc:MGI:2180196]	1.26956	9.02922	1.28091e-08	2.8054
ENSMUSG00000007944	Ttc9b	tetratricopeptide repeat domain 9B [Source:MGI Symbol;Acc:MGI:1920282]	0.73378	5.24567	5.24948e-12	2.80101
ENSMUSG00000078235	Fam43b	family with sequence similarity 43, member B [Source:MGI Symbol;Acc:MGI:3651622]	0.225119	1.59948	1.71831e-08	2.79812
ENSMUSG00000038026	Kcnj9	potassium inwardly-rectifying channel, subfamily J, member 9 [Source:MGI Symbol;Acc:MGI:108007]	0.17376	1.22709	1.06259e-10	2.79527
ENSMUSG00000044288	Cnr1	cannabinoid receptor 1 (brain) [Source:MGI Symbol;Acc:MGI:104615]	0.961288	6.81922	4.81878e-51	2.79479
ENSMUSG00000051401	Kctd16	potassium channel tetramerisation domain containing 16 [Source:MGI Symbol;Acc:MGI:1914659]	0.160334	1.13686	0.000422878	2.79471
ENSMUSG00000039838	Slc45a1	solute carrier family 45, member 1 [Source:MGI Symbol;Acc:MGI:2653235]	0.383149	2.70578	4.44268e-20	2.79048
ENSMUSG00000035835	Plppr3	phospholipid phosphatase related 3 [Source:MGI Symbol;Acc:MGI:2388640]	2.30062	16.2779	9.92241e-13	2.78997
ENSMUSG00000048385	Scrt1	scratch family zinc finger 1 [Source:MGI Symbol;Acc:MGI:2176606]	0.915354	6.44113	2.29876e-05	2.7764
ENSMUSG00000037217	Syn1	synapsin I [Source:MGI Symbol;Acc:MGI:98460]	4.1694	28.8244	1.53337e-15	2.75723
ENSMUSG00000087022	9130024F11Rik	RIKEN cDNA 9130024F11 gene [Source:MGI Symbol;Acc:MGI:1926150]	0.240192	1.65211	2.21191e-11	2.7531
ENSMUSG00000060780	Lrrtm1	leucine rich repeat transmembrane neuronal 1 [Source:MGI Symbol;Acc:MGI:2389173]	0.774673	5.3073	7.799e-35	2.74621
ENSMUSG00000043843	Tmem145	transmembrane protein 145 [Source:MGI Symbol;Acc:MGI:3607779]	1.10946	7.63999	7.29334e-05	2.74462
ENSMUSG00000058966	Fam57b	family with sequence similarity 57, member B [Source:MGI Symbol;Acc:MGI:1916202]	1.67628	11.5057	6.35895e-06	2.74363
ENSMUSG00000044647	Csrnp3	cysteine-serine-rich nuclear protein 3 [Source:MGI Symbol;Acc:MGI:1925021]	0.369227	2.52446	5.5142e-08	2.73894
ENSMUSG00000026090	2010300C02Rik	RIKEN cDNA 2010300C02 gene [Source:MGI Symbol;Acc:MGI:1919347]	0.209935	1.42527	3.46986e-15	2.73766
ENSMUSG00000042604	Kcna4	potassium voltage-gated channel, shaker-related subfamily, member 4 [Source:MGI Symbol;Acc:MGI:96661]	0.240803	1.64238	8.13964e-19	2.73754
ENSMUSG00000100252	Mir124-2hg	Mir124-2 host gene (non-protein coding) [Source:MGI Symbol;Acc:MGI:1917691]	0.388225	2.61749	3.91134e-18	2.7252
ENSMUSG00000029420	Rimbp2	RIMS binding protein 2 [Source:MGI Symbol;Acc:MGI:2443235]	0.414856	2.78918	4.09924e-34	2.71834
ENSMUSG00000031772	Cntnap4	contactin associated protein-like 4 [Source:MGI Symbol;Acc:MGI:2183572]	0.316227	2.14005	0.00901358	2.71779
ENSMUSG00000040797	Iqsec3	IQ motif and Sec7 domain 3 [Source:MGI Symbol;Acc:MGI:2677208]	0.465466	3.14038	1.58827e-05	2.71676
ENSMUSG00000021062	Rab15	RAB15, member RAS oncogene family [Source:MGI Symbol;Acc:MGI:1916865]	1.07892	7.18691	4.22556e-32	2.7088
ENSMUSG00000003872	Lin7b	lin-7 homolog B (C. elegans) [Source:MGI Symbol;Acc:MGI:1330858]	0.644931	4.28053	7.68715e-08	2.70588
ENSMUSG00000049176	Frmpd4	FERM and PDZ domain containing 4 [Source:MGI Symbol;Acc:MGI:3042378]	0.260736	1.72763	5.46282e-30	2.6958
ENSMUSG00000034145	Tmem63c	transmembrane protein 63c [Source:MGI Symbol;Acc:MGI:2444386]	0.198809	1.30035	1.14735e-11	2.67844
ENSMUSG00000054013	Tmem179	transmembrane protein 179 [Source:MGI Symbol;Acc:MGI:2144891]	0.64954	4.2197	6.67421e-19	2.6698
ENSMUSG00000050640	Tmem150c	transmembrane protein 150C [Source:MGI Symbol;Acc:MGI:3041258]	0.35668	2.31287	5.72334e-13	2.66702
ENSMUSG00000034755	Pcdh11x	protocadherin 11 X-linked [Source:MGI Symbol;Acc:MGI:2442849]	0.345765	2.24863	0.000183123	2.66154
ENSMUSG00000062257	Opcml	opioid binding protein/cell adhesion molecule-like [Source:MGI Symbol;Acc:MGI:97397]	0.703122	4.54323	1.85128e-30	2.65846
ENSMUSG00000026890	Lhx6	LIM homeobox protein 6 [Source:MGI Symbol;Acc:MGI:1306803]	0.512763	3.2845	7.1759e-21	2.65788
ENSMUSG00000027581	Stmn3	stathmin-like 3 [Source:MGI Symbol;Acc:MGI:1277137]	11.4817	73.9083	7.32761e-11	2.65577
ENSMUSG00000041774	Ydjc	YdjC homolog (bacterial) [Source:MGI Symbol;Acc:MGI:1916351]	0.280746	1.79978	5.7349e-11	2.65491
ENSMUSG00000033419	Snap91	synaptosomal-associated protein 91 [Source:MGI Symbol;Acc:MGI:109132]	3.13213	20.1055	6.30131e-11	2.6488
ENSMUSG00000030683	Sez6l2	seizure related 6 homolog like 2 [Source:MGI Symbol;Acc:MGI:2385295]	2.47175	15.7266	3.64593e-78	2.64434
ENSMUSG00000011751	Sptbn4	spectrin beta, non-erythrocytic 4 [Source:MGI Symbol;Acc:MGI:1890574]	0.471495	3.00022	8.48925e-32	2.6386
ENSMUSG00000025427	Rnf165	ring finger protein 165 [Source:MGI Symbol;Acc:MGI:2444521]	0.626575	3.98396	0.000954099	2.62881
ENSMUSG00000003545	Fosb	FBJ osteosarcoma oncogene B [Source:MGI Symbol;Acc:MGI:95575]	0.246567	1.55971	4.33501e-11	2.62771
ENSMUSG00000025777	Gdap1	ganglioside-induced differentiation-associated-protein 1 [Source:MGI Symbol;Acc:MGI:1338002]	1.48663	9.35999	6.14063e-10	2.62306
ENSMUSG00000020151	Ptprr	protein tyrosine phosphatase, receptor type, R [Source:MGI Symbol;Acc:MGI:109559]	0.207057	1.29793	2.63447e-11	2.61911
ENSMUSG00000045009	Prrt3	proline-rich transmembrane protein 3 [Source:MGI Symbol;Acc:MGI:2444810]	0.174814	1.09392	2.28532e-06	2.61566
ENSMUSG00000052726	Kcnt2	potassium channel, subfamily T, member 2 [Source:MGI Symbol;Acc:MGI:3036273]	0.148868	0.935012	6.36574e-09	2.61527
ENSMUSG00000058441	Panx2	pannexin 2 [Source:MGI Symbol;Acc:MGI:1890615]	0.654835	4.05542	2.87508e-28	2.60355
ENSMUSG00000022099	Dmtn	dematin actin binding protein [Source:MGI Symbol;Acc:MGI:99670]	1.37418	8.49179	1.02081e-64	2.60143
ENSMUSG00000027894	Slc6a17	solute carrier family 6 (neurotransmitter transporter), member 17 [Source:MGI Symbol;Acc:MGI:2442535]	3.07483	18.9496	4.13345e-103	2.594
ENSMUSG00000044433	Camsap3	calmodulin regulated spectrin-associated protein family, member 3 [Source:MGI Symbol;Acc:MGI:1916947]	0.806961	4.94739	1.36995e-26	2.58561
ENSMUSG00000044216	Kcnj4	potassium inwardly-rectifying channel, subfamily J, member 4 [Source:MGI Symbol;Acc:MGI:104743]	1.01285	6.17537	8.03509e-19	2.58461
ENSMUSG00000053199	Arhgap20	Rho GTPase activating protein 20 [Source:MGI Symbol;Acc:MGI:2445175]	0.94764	5.78038	3.84703e-45	2.57629
ENSMUSG00000043857	Mgat5b	mannoside acetylglucosaminyltransferase 5, isoenzyme B [Source:MGI Symbol;Acc:MGI:3606200]	0.807583	4.93502	4.56063e-05	2.57478
ENSMUSG00000025576	Rbfox3	RNA binding protein, fox-1 homolog (C. elegans) 3 [Source:MGI Symbol;Acc:MGI:106368]	0.90696	5.53299	0.000829429	2.57269
ENSMUSG00000033316	Galnt9	UDP-N-acetyl-alpha-D-galactosamine:polypeptide N-acetylgalactosaminyltransferase 9 [Source:MGI Symbol;Acc:MGI:2677965]	0.198194	1.20165	2.83564e-08	2.57071
ENSMUSG00000021983	Atp8a2	ATPase, aminophospholipid transporter-like, class I, type 8A, member 2 [Source:MGI Symbol;Acc:MGI:1354710]	0.369021	2.21872	4.09443e-13	2.5571
ENSMUSG00000027438	Napb	N-ethylmaleimide sensitive fusion protein attachment protein beta [Source:MGI Symbol;Acc:MGI:104562]	2.88219	17.2033	4.42403e-12	2.5456
ENSMUSG00000024897	Apba1	amyloid beta (A4) precursor protein binding, family A, member 1 [Source:MGI Symbol;Acc:MGI:1860297]	2.02006	12.0312	1.60807e-13	2.5417
ENSMUSG00000025551	Fgf14	fibroblast growth factor 14 [Source:MGI Symbol;Acc:MGI:109189]	0.286427	1.69952	6.59801e-10	2.53963
ENSMUSG00000042724	Map3k9	mitogen-activated protein kinase kinase kinase 9 [Source:MGI Symbol;Acc:MGI:2449952]	0.62215	3.68571	7.26096e-62	2.53613
ENSMUSG00000050587	Lrrc4c	leucine rich repeat containing 4C [Source:MGI Symbol;Acc:MGI:2442636]	0.876788	5.19047	2.80749e-35	2.53509
ENSMUSG00000030098	Grip2	glutamate receptor interacting protein 2 [Source:MGI Symbol;Acc:MGI:2681173]	0.248251	1.47146	6.60787e-11	2.53068
ENSMUSG00000059149	Mfsd4a	major facilitator superfamily domain containing 4A [Source:MGI Symbol;Acc:MGI:2442786]	0.152657	0.893727	1.25749e-05	2.51622
ENSMUSG00000017740	Slc12a5	solute carrier family 12, member 5 [Source:MGI Symbol;Acc:MGI:1862037]	1.39082	8.13154	1.03173e-08	2.51425
ENSMUSG00000025318	Jph3	junctophilin 3 [Source:MGI Symbol;Acc:MGI:1891497]	0.842938	4.92888	2.7803e-05	2.51356
ENSMUSG00000063626	Unc5d	unc-5 netrin receptor D [Source:MGI Symbol;Acc:MGI:2389364]	0.237079	1.37623	9.33194e-26	2.51175
ENSMUSG00000055409	Nell1	NEL-like 1 [Source:MGI Symbol;Acc:MGI:2443902]	0.398749	2.32426	3.79386e-18	2.50771
ENSMUSG00000028289	Epha7	Eph receptor A7 [Source:MGI Symbol;Acc:MGI:95276]	0.21374	1.23774	5.25037e-16	2.50292
ENSMUSG00000049796	Crh	corticotropin releasing hormone [Source:MGI Symbol;Acc:MGI:88496]	0.160579	0.934738	0.00976314	2.50013
ENSMUSG00000057897	Camk2b	calcium/calmodulin-dependent protein kinase II, beta [Source:MGI Symbol;Acc:MGI:88257]	5.02408	29.0272	4.07794e-06	2.49624
ENSMUSG00000043811	Rtn4r	reticulon 4 receptor [Source:MGI Symbol;Acc:MGI:2136886]	0.474109	2.72005	1.65677e-11	2.49445
ENSMUSG00000025422	Agap2	ArfGAP with GTPase domain, ankyrin repeat and PH domain 2 [Source:MGI Symbol;Acc:MGI:3580016]	2.95309	16.9827	9.32133e-06	2.4883
ENSMUSG00000023034	Nr4a1	nuclear receptor subfamily 4, group A, member 1 [Source:MGI Symbol;Acc:MGI:1352454]	1.55361	8.96024	0.00215528	2.48768
ENSMUSG00000029861	Fam131b	family with sequence similarity 131, member B [Source:MGI Symbol;Acc:MGI:1923406]	0.748887	4.29555	5.96845e-15	2.48573
ENSMUSG00000029757	Dync1i1	dynein cytoplasmic 1 intermediate chain 1 [Source:MGI Symbol;Acc:MGI:107743]	1.81783	10.4248	0.00290932	2.48263
ENSMUSG00000045215	Asxl3	additional sex combs like 3 (Drosophila) [Source:MGI Symbol;Acc:MGI:2685175]	0.149065	0.856546	0.00408966	2.47981
ENSMUSG00000055078	Gabra5	gamma-aminobutyric acid (GABA) A receptor, subunit alpha 5 [Source:MGI Symbol;Acc:MGI:95617]	1.72738	9.79939	7.40598e-37	2.47515
ENSMUSG00000086181	C230034O21Rik	RIKEN cDNA C230034O21 gene [Source:MGI Symbol;Acc:MGI:2441892]	0.165629	0.949228	0.000358024	2.47499
ENSMUSG00000031654	Cbln1	cerebellin 1 precursor protein [Source:MGI Symbol;Acc:MGI:88281]	0.234756	1.33456	4.58235e-05	2.47357
ENSMUSG00000024008	Cpne5	copine V [Source:MGI Symbol;Acc:MGI:2385908]	0.169331	0.955042	8.52107e-07	2.45977
ENSMUSG00000026904	Slc4a10	solute carrier family 4, sodium bicarbonate cotransporter-like, member 10 [Source:MGI Symbol;Acc:MGI:2150150]	0.735743	4.11379	3.8478e-19	2.45372
ENSMUSG00000025221	Kcnip2	Kv channel-interacting protein 2 [Source:MGI Symbol;Acc:MGI:2135916]	0.250772	1.40151	4.116e-07	2.45293
ENSMUSG00000043004	Gng2	guanine nucleotide binding protein (G protein), gamma 2 [Source:MGI Symbol;Acc:MGI:102705]	6.69254	37.0765	1.03485e-141	2.44337
ENSMUSG00000026610	Esrrg	estrogen-related receptor gamma [Source:MGI Symbol;Acc:MGI:1347056]	0.242952	1.34465	1.39991e-13	2.44249
ENSMUSG00000079598	Clec2l	C-type lectin domain family 2, member L [Source:MGI Symbol;Acc:MGI:2141402]	1.02777	5.68465	1.05758e-09	2.43846
ENSMUSG00000026188	Tmem169	transmembrane protein 169 [Source:MGI Symbol;Acc:MGI:2442781]	0.424056	2.35763	1.98712e-07	2.4374
ENSMUSG00000003863	Ppfia3	protein tyrosine phosphatase, receptor type, f polypeptide (PTPRF), interacting protein (liprin), alpha 3 [Source:MGI Symbol;Acc:MGI:1924037]	1.01205	5.56971	1.62836e-29	2.4301
ENSMUSG00000003153	Slc2a3	solute carrier family 2 (facilitated glucose transporter), member 3 [Source:MGI Symbol;Acc:MGI:95757]	2.67055	14.5802	6.26614e-117	2.41928
ENSMUSG00000071862	Lrrtm2	leucine rich repeat transmembrane neuronal 2 [Source:MGI Symbol;Acc:MGI:2389174]	0.366509	2.00683	6.44637e-11	2.41352
ENSMUSG00000047842	Diras2	DIRAS family, GTP-binding RAS-like 2 [Source:MGI Symbol;Acc:MGI:1915453]	1.94701	10.6021	3.9629e-10	2.41129
ENSMUSG00000030134	Rasgef1a	RasGEF domain family, member 1A [Source:MGI Symbol;Acc:MGI:1917977]	0.394319	2.13223	4.73594e-14	2.40682
ENSMUSG00000069601	Ank3	ankyrin 3, epithelial [Source:MGI Symbol;Acc:MGI:88026]	1.2733	6.90395	9.73658e-61	2.40622
ENSMUSG00000003271	Sult2b1	sulfotransferase family, cytosolic, 2B, member 1 [Source:MGI Symbol;Acc:MGI:1926342]	0.195907	1.05692	0.000204607	2.40598
ENSMUSG00000002771	Grin2d	glutamate receptor, ionotropic, NMDA2D (epsilon 4) [Source:MGI Symbol;Acc:MGI:95823]	0.204276	1.09976	6.14063e-10	2.40401
ENSMUSG00000036306	Lzts1	leucine zipper, putative tumor suppressor 1 [Source:MGI Symbol;Acc:MGI:2684762]	0.25412	1.38068	1.23821e-06	2.40233
ENSMUSG00000020435	Osbp2	oxysterol binding protein 2 [Source:MGI Symbol;Acc:MGI:1921559]	0.535606	2.8991	1.13848e-16	2.40159
ENSMUSG00000050357	Rltpr	RGD motif, leucine rich repeats, tropomodulin domain and proline-rich containing [Source:MGI Symbol;Acc:MGI:2685431]	0.343587	1.8537	4.5032e-08	2.40068
ENSMUSG00000022865	Cxadr	coxsackie virus and adenovirus receptor [Source:MGI Symbol;Acc:MGI:1201679]	3.722	20.0731	2.57601e-19	2.39886
ENSMUSG00000036564	Ndrg4	N-myc downstream regulated gene 4 [Source:MGI Symbol;Acc:MGI:2384590]	10.7155	57.6834	6.86824e-15	2.39823
ENSMUSG00000029875	Ccdc184	coiled-coil domain containing 184 [Source:MGI Symbol;Acc:MGI:2146066]	0.922453	4.93197	8.65169e-21	2.39443
ENSMUSG00000045573	Penk	preproenkephalin [Source:MGI Symbol;Acc:MGI:104629]	0.671988	3.58264	7.70489e-10	2.39313
ENSMUSG00000028176	Lrrc7	leucine rich repeat containing 7 [Source:MGI Symbol;Acc:MGI:2676665]	0.295612	1.5837	2.03858e-16	2.38471
ENSMUSG00000031297	Slc7a3	solute carrier family 7 (cationic amino acid transporter, y+ system), member 3 [Source:MGI Symbol;Acc:MGI:1100521]	0.775623	4.11352	6.2422e-21	2.37992
ENSMUSG00000063646	Jakmip1	janus kinase and microtubule interacting protein 1 [Source:MGI Symbol;Acc:MGI:1923321]	0.729187	3.84335	9.85733e-15	2.37752
ENSMUSG00000007207	Stx1a	syntaxin 1A (brain) [Source:MGI Symbol;Acc:MGI:109355]	2.42639	12.8948	1.64562e-22	2.37743
ENSMUSG00000005583	Mef2c	myocyte enhancer factor 2C [Source:MGI Symbol;Acc:MGI:99458]	3.91561	20.8	9.42971e-58	2.37719
ENSMUSG00000018411	Mapt	microtubule-associated protein tau [Source:MGI Symbol;Acc:MGI:97180]	11.9387	63.4854	3.76902e-07	2.37573
ENSMUSG00000003410	Elavl3	ELAV (embryonic lethal, abnormal vision, Drosophila)-like 3 (Hu antigen C) [Source:MGI Symbol;Acc:MGI:109157]	3.36955	17.919	1.23215e-05	2.37522
ENSMUSG00000016349	Eef1a2	eukaryotic translation elongation factor 1 alpha 2 [Source:MGI Symbol;Acc:MGI:1096317]	4.62558	24.3304	1.88449e-68	2.36917
ENSMUSG00000029712	Actl6b	actin-like 6B [Source:MGI Symbol;Acc:MGI:1933548]	0.848444	4.47915	3.19114e-16	2.36612
ENSMUSG00000028545	Bend5	BEN domain containing 5 [Source:MGI Symbol;Acc:MGI:1914871]	0.341345	1.78822	7.90339e-05	2.36183
ENSMUSG00000025529	Zfp711	zinc finger protein 711 [Source:MGI Symbol;Acc:MGI:3045342]	0.303994	1.5932	2.39933e-14	2.36077
ENSMUSG00000032502	Stac	src homology three (SH3) and cysteine rich domain [Source:MGI Symbol;Acc:MGI:1201400]	0.250157	1.30535	2.18202e-06	2.35863
ENSMUSG00000038486	Sv2a	synaptic vesicle glycoprotein 2 a [Source:MGI Symbol;Acc:MGI:1927139]	4.17891	21.8726	2.59621e-10	2.35537
ENSMUSG00000030000	Add2	adducin 2 (beta) [Source:MGI Symbol;Acc:MGI:87919]	1.18086	6.19626	0.000394543	2.35221
ENSMUSG00000027748	Trpc4	transient receptor potential cation channel, subfamily C, member 4 [Source:MGI Symbol;Acc:MGI:109525]	0.307785	1.61997	4.00597e-05	2.35154
ENSMUSG00000036437	Npy1r	neuropeptide Y receptor Y1 [Source:MGI Symbol;Acc:MGI:104963]	0.683518	3.54343	1.60281e-18	2.35101
ENSMUSG00000051111	Sv2c	synaptic vesicle glycoprotein 2c [Source:MGI Symbol;Acc:MGI:1922459]	0.351006	1.83085	1.44603e-18	2.34841
ENSMUSG00000051335	Gfod1	glucose-fructose oxidoreductase domain containing 1 [Source:MGI Symbol;Acc:MGI:2145304]	0.303246	1.56369	8.16388e-12	2.32802
ENSMUSG00000028347	Tmeff1	transmembrane protein with EGF-like and two follistatin-like domains 1 [Source:MGI Symbol;Acc:MGI:1926810]	3.48368	17.8796	3.31687e-06	2.32477
ENSMUSG00000031104	Rab33a	RAB33A, member RAS oncogene family [Source:MGI Symbol;Acc:MGI:109493]	0.897973	4.55396	1.39349e-07	2.31771
ENSMUSG00000027296	Itpka	inositol 1,4,5-trisphosphate 3-kinase A [Source:MGI Symbol;Acc:MGI:1333822]	0.289964	1.45602	6.93315e-05	2.30351
ENSMUSG00000028528	Dnajc6	DnaJ heat shock protein family (Hsp40) member C6 [Source:MGI Symbol;Acc:MGI:1919935]	1.70817	8.56177	2.82816e-68	2.29948
ENSMUSG00000069227	Gprin1	G protein-regulated inducer of neurite outgrowth 1 [Source:MGI Symbol;Acc:MGI:1349455]	2.22586	11.1947	3.68295e-07	2.29766
ENSMUSG00000026018	Ica1l	islet cell autoantigen 1-like [Source:MGI Symbol;Acc:MGI:1917625]	0.46604	2.32452	2.81612e-16	2.29279
ENSMUSG00000075020	Mir670hg	MIR670 host gene (non-protein coding) [Source:MGI Symbol;Acc:MGI:3041234]	1.04746	5.24143	1.46628e-11	2.29165
ENSMUSG00000061601	Pclo	piccolo (presynaptic cytomatrix protein) [Source:MGI Symbol;Acc:MGI:1349390]	0.5608	2.81141	5.62654e-09	2.28921
ENSMUSG00000032452	Clstn2	calsyntenin 2 [Source:MGI Symbol;Acc:MGI:1929897]	1.0387	5.19549	7.64951e-17	2.28722
ENSMUSG00000044349	Snhg11	small nucleolar RNA host gene 11 [Source:MGI Symbol;Acc:MGI:2441845]	4.39031	21.7949	3.61806e-146	2.28489
ENSMUSG00000026764	Kif5c	kinesin family member 5C [Source:MGI Symbol;Acc:MGI:1098269]	5.84937	29.0259	4.88584e-22	2.27944
ENSMUSG00000021303	Gng4	guanine nucleotide binding protein (G protein), gamma 4 [Source:MGI Symbol;Acc:MGI:102703]	3.63248	17.9661	2.39247e-40	2.27464
ENSMUSG00000055373	Fut9	fucosyltransferase 9 [Source:MGI Symbol;Acc:MGI:1330859]	0.536622	2.66574	1.74273e-05	2.27347
ENSMUSG00000040495	Chrm4	cholinergic receptor, muscarinic 4 [Source:MGI Symbol;Acc:MGI:88399]	0.464191	2.28843	1.04595e-06	2.27051
ENSMUSG00000062591	Tubb4a	tubulin, beta 4A class IVA [Source:MGI Symbol;Acc:MGI:107848]	6.27401	30.8672	7.9921e-09	2.26623
ENSMUSG00000046178	Nxph1	neurexophilin 1 [Source:MGI Symbol;Acc:MGI:107492]	0.967478	4.7681	5.13887e-12	2.2648
ENSMUSG00000020102	Slc16a7	solute carrier family 16 (monocarboxylic acid transporters), member 7 [Source:MGI Symbol;Acc:MGI:1330284]	0.36226	1.76911	4.32566e-32	2.25949
ENSMUSG00000040035	Disp2	dispatched homolog 2 (Drosophila) [Source:MGI Symbol;Acc:MGI:2388733]	1.53081	7.47922	4.5254e-10	2.25441
ENSMUSG00000030268	Bcat1	branched chain aminotransferase 1, cytosolic [Source:MGI Symbol;Acc:MGI:104861]	1.07411	5.22605	9.26355e-57	2.25439
ENSMUSG00000030226	Lmo3	LIM domain only 3 [Source:MGI Symbol;Acc:MGI:102810]	1.13587	5.5246	2.68251e-23	2.25178
ENSMUSG00000057455	Rit2	Ras-like without CAAX 2 [Source:MGI Symbol;Acc:MGI:108054]	0.571386	2.75872	7.00711e-12	2.25025
ENSMUSG00000041649	Klf8	Kruppel-like factor 8 [Source:MGI Symbol;Acc:MGI:2442430]	0.333326	1.62253	3.20275e-12	2.24802
ENSMUSG00000031837	Necab2	N-terminal EF-hand calcium binding protein 2 [Source:MGI Symbol;Acc:MGI:2152211]	0.752504	3.62023	1.44847e-06	2.2271
ENSMUSG00000037579	Kcnh3	potassium voltage-gated channel, subfamily H (eag-related), member 3 [Source:MGI Symbol;Acc:MGI:1341723]	0.458227	2.18249	5.37223e-10	2.22327
ENSMUSG00000002997	Prkar2b	protein kinase, cAMP dependent regulatory, type II beta [Source:MGI Symbol;Acc:MGI:97760]	4.50592	21.4682	1.13748e-61	2.22228
ENSMUSG00000033342	Plppr5	phospholipid phosphatase related 5 [Source:MGI Symbol;Acc:MGI:1923019]	1.61299	7.6475	2.44052e-34	2.21476
ENSMUSG00000053192	Mllt11	myeloid/lymphoid or mixed-lineage leukemia; translocated to, 11 [Source:MGI Symbol;Acc:MGI:1929671]	11.9818	56.8038	5.27975e-13	2.21363
ENSMUSG00000037568	Vash2	vasohibin 2 [Source:MGI Symbol;Acc:MGI:2444826]	0.497215	2.3637	1.76796e-11	2.21263
ENSMUSG00000048251	Bcl11b	B cell leukemia/lymphoma 11B [Source:MGI Symbol;Acc:MGI:1929913]	0.497519	2.36277	0.00277853	2.20817
ENSMUSG00000066721	Zfp575	zinc finger protein 575 [Source:MGI Symbol;Acc:MGI:2141921]	0.283638	1.33541	2.11717e-05	2.2072
ENSMUSG00000027350	Chgb	chromogranin B [Source:MGI Symbol;Acc:MGI:88395]	5.27259	24.9315	1.45922e-10	2.20693
ENSMUSG00000005045	Chd5	chromodomain helicase DNA binding protein 5 [Source:MGI Symbol;Acc:MGI:3036258]	1.42783	6.7245	3.23443e-51	2.20311
ENSMUSG00000034413	Neurl1b	neuralized E3 ubiquitin protein ligase 1B [Source:MGI Symbol;Acc:MGI:3643092]	0.417743	1.95173	5.23599e-16	2.19419
ENSMUSG00000048895	Cdk5r1	cyclin-dependent kinase 5, regulatory subunit 1 (p35) [Source:MGI Symbol;Acc:MGI:101764]	2.89929	13.4677	0.000121122	2.18017
ENSMUSG00000004698	Hdac9	histone deacetylase 9 [Source:MGI Symbol;Acc:MGI:1931221]	1.65975	7.70023	1.57137e-43	2.17987
ENSMUSG00000027419	Pcsk2	proprotein convertase subtilisin/kexin type 2 [Source:MGI Symbol;Acc:MGI:97512]	0.892026	4.07906	1.93743e-14	2.17197
ENSMUSG00000023473	Celsr3	cadherin, EGF LAG seven-pass G-type receptor 3 [Source:MGI Symbol;Acc:MGI:1858236]	0.6917	3.19605	8.73914e-06	2.1698
ENSMUSG00000063434	Sorcs3	sortilin-related VPS10 domain containing receptor 3 [Source:MGI Symbol;Acc:MGI:1913923]	0.317233	1.46731	8.22359e-07	2.16783
ENSMUSG00000070304	Scn2b	sodium channel, voltage-gated, type II, beta [Source:MGI Symbol;Acc:MGI:106921]	0.515425	2.35601	8.07658e-18	2.16467
ENSMUSG00000046093	Hpcal4	hippocalcin-like 4 [Source:MGI Symbol;Acc:MGI:2157521]	1.40223	6.40174	3.86261e-36	2.16223
ENSMUSG00000057182	Scn3a	sodium channel, voltage-gated, type III, alpha [Source:MGI Symbol;Acc:MGI:98249]	0.353733	1.62289	1.66183e-12	2.1606
ENSMUSG00000027520	Zdbf2	zinc finger, DBF-type containing 2 [Source:MGI Symbol;Acc:MGI:1921134]	0.460315	2.10247	3.56233e-33	2.1594
ENSMUSG00000032946	Rasgrp2	RAS, guanyl releasing protein 2 [Source:MGI Symbol;Acc:MGI:1333849]	0.402764	1.83126	3.59986e-15	2.15857
ENSMUSG00000047013	Fbxo41	F-box protein 41 [Source:MGI Symbol;Acc:MGI:1261912]	1.14023	5.20733	2.07236e-07	2.15657
ENSMUSG00000024935	Slc1a1	solute carrier family 1 (neuronal/epithelial high affinity glutamate transporter, system Xag), member 1 [Source:MGI Symbol;Acc:MGI:105083]	1.53273	6.96499	3.30461e-06	2.14747
ENSMUSG00000019775	Rgs17	regulator of G-protein signaling 17 [Source:MGI Symbol;Acc:MGI:1927469]	0.336115	1.52548	1.55146e-09	2.14725
ENSMUSG00000040867	Begain	brain-enriched guanylate kinase-associated [Source:MGI Symbol;Acc:MGI:3044626]	1.09927	4.96841	2.34097e-15	2.14207
ENSMUSG00000052504	Epha3	Eph receptor A3 [Source:MGI Symbol;Acc:MGI:99612]	0.379916	1.71404	1.1672e-10	2.13605
ENSMUSG00000035864	Syt1	synaptotagmin I [Source:MGI Symbol;Acc:MGI:99667]	7.19439	32.3733	4.56757e-08	2.13575
ENSMUSG00000049265	Kcnk3	potassium channel, subfamily K, member 3 [Source:MGI Symbol;Acc:MGI:1100509]	0.206282	0.925809	1.47459e-06	2.13454
ENSMUSG00000028341	Nr4a3	nuclear receptor subfamily 4, group A, member 3 [Source:MGI Symbol;Acc:MGI:1352457]	3.87013	17.3312	9.7013e-78	2.13405
ENSMUSG00000040875	Osbpl10	oxysterol binding protein-like 10 [Source:MGI Symbol;Acc:MGI:1921736]	0.48356	2.16455	1.65925e-10	2.13214
ENSMUSG00000019906	Lin7a	lin-7 homolog A (C. elegans) [Source:MGI Symbol;Acc:MGI:2135609]	0.70803	3.14992	1.01877e-15	2.11959
ENSMUSG00000027895	Kcnc4	potassium voltage gated channel, Shaw-related subfamily, member 4 [Source:MGI Symbol;Acc:MGI:96670]	0.265694	1.1762	3.65261e-05	2.11567
ENSMUSG00000037872	Ackr1	atypical chemokine receptor 1 (Duffy blood group) [Source:MGI Symbol;Acc:MGI:1097689]	1.80795	7.94364	1.8781e-13	2.11458
ENSMUSG00000104597	B230334C09Rik	RIKEN cDNA B230334C09 gene [Source:MGI Symbol;Acc:MGI:2442224]	0.408934	1.81097	1.2114e-13	2.11003
ENSMUSG00000020866	Cacna1g	calcium channel, voltage-dependent, T type, alpha 1G subunit [Source:MGI Symbol;Acc:MGI:1201678]	0.596451	2.61089	7.8106e-20	2.09608
ENSMUSG00000001260	Gabrg1	gamma-aminobutyric acid (GABA) A receptor, subunit gamma 1 [Source:MGI Symbol;Acc:MGI:103156]	0.329428	1.41973	7.79926e-12	2.07971
ENSMUSG00000022421	Nptxr	neuronal pentraxin receptor [Source:MGI Symbol;Acc:MGI:1920590]	3.13249	13.4566	4.78576e-38	2.0725
ENSMUSG00000053465	Hs6st3	heparan sulfate 6-O-sulfotransferase 3 [Source:MGI Symbol;Acc:MGI:1354960]	0.715046	3.09218	2.2981e-05	2.07143
ENSMUSG00000050321	Neto1	neuropilin (NRP) and tolloid (TLL)-like 1 [Source:MGI Symbol;Acc:MGI:2180216]	0.891437	3.85802	0.0372729	2.07131
ENSMUSG00000030209	Grin2b	glutamate receptor, ionotropic, NMDA2B (epsilon 2) [Source:MGI Symbol;Acc:MGI:95821]	0.401459	1.72906	0.00157938	2.06714
ENSMUSG00000030092	Cntn6	contactin 6 [Source:MGI Symbol;Acc:MGI:1858223]	0.278436	1.17733	7.56804e-06	2.04712
ENSMUSG00000069814	Ccdc92b	coiled-coil domain containing 92B [Source:MGI Symbol;Acc:MGI:3588240]	0.367933	1.55573	1.28116e-07	2.04676
ENSMUSG00000041642	Kif21b	kinesin family member 21B [Source:MGI Symbol;Acc:MGI:109234]	2.76501	11.6892	3.87832e-10	2.04646
ENSMUSG00000044628	Rnf208	ring finger protein 208 [Source:MGI Symbol;Acc:MGI:1916096]	5.7388	24.1081	4.95951e-32	2.0426
ENSMUSG00000029095	Ablim2	actin-binding LIM protein 2 [Source:MGI Symbol;Acc:MGI:2385758]	0.655547	2.7502	2.57331e-16	2.04086
ENSMUSG00000022577	Ly6h	lymphocyte antigen 6 complex, locus H [Source:MGI Symbol;Acc:MGI:1346030]	3.81046	15.8923	4.2268e-33	2.03733
ENSMUSG00000053550	Shisa7	shisa family member 7 [Source:MGI Symbol;Acc:MGI:3605641]	0.785438	3.3064	0.000246695	2.03717
ENSMUSG00000028488	Sh3gl2	SH3-domain GRB2-like 2 [Source:MGI Symbol;Acc:MGI:700009]	1.75735	7.3542	0.00404404	2.0274
ENSMUSG00000036242	3632451O06Rik	RIKEN cDNA 3632451O06 gene [Source:MGI Symbol;Acc:MGI:1914669]	0.994726	4.1419	2.91722e-12	2.02616
ENSMUSG00000079654	Prrt4	proline-rich transmembrane protein 4 [Source:MGI Symbol;Acc:MGI:2141677]	0.280422	1.16635	2.08703e-05	2.02396
ENSMUSG00000031530	Dusp4	dual specificity phosphatase 4 [Source:MGI Symbol;Acc:MGI:2442191]	1.7073	7.05296	6.81325e-27	2.01615
ENSMUSG00000033510	Otud7a	OTU domain containing 7A [Source:MGI Symbol;Acc:MGI:2158505]	0.434949	1.79895	1.91773e-09	2.01573
ENSMUSG00000075318	Scn2a1	sodium channel, voltage-gated, type II, alpha 1 [Source:MGI Symbol;Acc:MGI:98248]	1.34387	5.55824	3.56432e-31	2.01488
ENSMUSG00000079157	Fam155a	family with sequence similarity 155, member A [Source:MGI Symbol;Acc:MGI:2142765]	0.672951	2.76793	5.41505e-10	2.00677
ENSMUSG00000082229	Nap1l2	nucleosome assembly protein 1-like 2 [Source:MGI Symbol;Acc:MGI:106654]	1.30632	5.32912	2.74551e-20	2.00014
ENSMUSG00000005447	Pafah1b3	platelet-activating factor acetylhydrolase, isoform 1b, subunit 3 [Source:MGI Symbol;Acc:MGI:108414]	4.15022	16.9106	2.92079e-17	1.9986
ENSMUSG00000026525	Opn3	opsin 3 [Source:MGI Symbol;Acc:MGI:1338022]	0.423375	1.72384	1.7443e-05	1.99551
ENSMUSG00000020810	Cygb	cytoglobin [Source:MGI Symbol;Acc:MGI:2149481]	0.426799	1.73061	2.30702e-05	1.98732
ENSMUSG00000043460	Elfn2	leucine rich repeat and fibronectin type III, extracellular 2 [Source:MGI Symbol;Acc:MGI:3608416]	0.691294	2.81239	1.28069e-08	1.98668
ENSMUSG00000026077	Npas2	neuronal PAS domain protein 2 [Source:MGI Symbol;Acc:MGI:109232]	0.349362	1.41229	8.90682e-10	1.98554
ENSMUSG00000004267	Eno2	enolase 2, gamma neuronal [Source:MGI Symbol;Acc:MGI:95394]	16.1503	65.1242	6.79521e-14	1.98505
ENSMUSG00000020312	Shc2	SHC (Src homology 2 domain containing) transforming protein 2 [Source:MGI Symbol;Acc:MGI:106180]	0.697521	2.80009	1.0988e-07	1.96736
ENSMUSG00000085609	1700016P03Rik	RIKEN cDNA 1700016P03 gene [Source:MGI Symbol;Acc:MGI:1922792]	0.561248	2.22262	0.00244243	1.96389
ENSMUSG00000052727	Map1b	microtubule-associated protein 1B [Source:MGI Symbol;Acc:MGI:1306778]	9.18368	36.4003	2.72976e-13	1.95239
ENSMUSG00000041020	Map7d2	MAP7 domain containing 2 [Source:MGI Symbol;Acc:MGI:1917474]	2.00068	7.87912	5.12552e-19	1.94629
ENSMUSG00000028222	Calb1	calbindin 1 [Source:MGI Symbol;Acc:MGI:88248]	0.566818	2.21015	4.24064e-11	1.94167
ENSMUSG00000022208	Jph4	junctophilin 4 [Source:MGI Symbol;Acc:MGI:2443113]	3.23991	12.6542	2.0257e-34	1.93562
ENSMUSG00000036882	Arhgap33	Rho GTPase activating protein 33 [Source:MGI Symbol;Acc:MGI:2673998]	4.62066	18.0725	1.80492e-07	1.9341
ENSMUSG00000029126	Nsg1	neuron specific gene family member 1 [Source:MGI Symbol;Acc:MGI:109149]	10.3415	40.2851	1.64666e-41	1.9314
ENSMUSG00000020669	Sh3yl1	Sh3 domain YSC-like 1 [Source:MGI Symbol;Acc:MGI:1346118]	0.891744	3.44025	4.49411e-07	1.92306
ENSMUSG00000041324	Inhba	inhibin beta-A [Source:MGI Symbol;Acc:MGI:96570]	0.589404	2.27518	3.89028e-07	1.91985
ENSMUSG00000051146	Camk2n2	calcium/calmodulin-dependent protein kinase II inhibitor 2 [Source:MGI Symbol;Acc:MGI:1920297]	3.52324	13.5882	3.21057e-12	1.9167
ENSMUSG00000061576	Dpp6	dipeptidylpeptidase 6 [Source:MGI Symbol;Acc:MGI:94921]	2.3302	8.99121	3.18308e-06	1.91621
ENSMUSG00000051726	Kcnf1	potassium voltage-gated channel, subfamily F, member 1 [Source:MGI Symbol;Acc:MGI:2687399]	0.953181	3.67333	2.4574e-11	1.91387
ENSMUSG00000031137	Fgf13	fibroblast growth factor 13 [Source:MGI Symbol;Acc:MGI:109178]	3.64784	13.9678	1.12839e-20	1.90518
ENSMUSG00000022454	Nell2	NEL-like 2 [Source:MGI Symbol;Acc:MGI:1858510]	7.89149	30.224	0.000203001	1.90083
ENSMUSG00000023033	Scn8a	sodium channel, voltage-gated, type VIII, alpha [Source:MGI Symbol;Acc:MGI:103169]	0.592926	2.27699	0.0127871	1.89996
ENSMUSG00000021314	Amph	amphiphysin [Source:MGI Symbol;Acc:MGI:103574]	3.2961	12.5907	8.18294e-19	1.89962
ENSMUSG00000072437	Nanos1	nanos homolog 1 (Drosophila) [Source:MGI Symbol;Acc:MGI:2669254]	0.506201	1.91679	1.68488e-07	1.88781
ENSMUSG00000030077	Chl1	cell adhesion molecule L1-like [Source:MGI Symbol;Acc:MGI:1098266]	5.71991	21.6219	1.34955e-73	1.88736
ENSMUSG00000046449	C77370	expressed sequence C77370 [Source:MGI Symbol;Acc:MGI:2148050]	0.612554	2.3224	2.90823e-13	1.88674
ENSMUSG00000021313	Ryr2	ryanodine receptor 2, cardiac [Source:MGI Symbol;Acc:MGI:99685]	0.220283	0.830608	6.12356e-17	1.88286
ENSMUSG00000027004	Frzb	frizzled-related protein [Source:MGI Symbol;Acc:MGI:892032]	0.242941	0.91534	0.000314934	1.881
ENSMUSG00000024112	Cacna1h	calcium channel, voltage-dependent, T type, alpha 1H subunit [Source:MGI Symbol;Acc:MGI:1928842]	1.15393	4.3332	0.000147194	1.87381
ENSMUSG00000051067	Lingo3	leucine rich repeat and Ig domain containing 3 [Source:MGI Symbol;Acc:MGI:3609246]	0.410106	1.53825	3.33001e-05	1.87355
ENSMUSG00000031840	Rab3a	RAB3A, member RAS oncogene family [Source:MGI Symbol;Acc:MGI:97843]	12.8636	48.111	5.17896e-30	1.8726
ENSMUSG00000029120	Ppp2r2c	protein phosphatase 2, regulatory subunit B, gamma [Source:MGI Symbol;Acc:MGI:2442660]	5.57149	20.7328	6.56089e-60	1.87129
ENSMUSG00000052584	Serp2	stress-associated endoplasmic reticulum protein family member 2 [Source:MGI Symbol;Acc:MGI:1919911]	3.61976	13.4358	5.52971e-13	1.8698
ENSMUSG00000041205	Map6d1	MAP6 domain containing 1 [Source:MGI Symbol;Acc:MGI:3607784]	0.360404	1.34716	6.14022e-05	1.8677
ENSMUSG00000056749	Nfil3	nuclear factor, interleukin 3, regulated [Source:MGI Symbol;Acc:MGI:109495]	2.56361	9.51991	1.32709e-21	1.86048
ENSMUSG00000014813	Stc1	stanniocalcin 1 [Source:MGI Symbol;Acc:MGI:109131]	0.394558	1.46747	7.59447e-06	1.85672
ENSMUSG00000038020	Rapgefl1	Rap guanine nucleotide exchange factor (GEF)-like 1 [Source:MGI Symbol;Acc:MGI:3611446]	1.00562	3.72287	5.56917e-14	1.85618
ENSMUSG00000068373	D430041D05Rik	RIKEN cDNA D430041D05 gene [Source:MGI Symbol;Acc:MGI:2181743]	0.655171	2.41772	1.01053e-18	1.84933
ENSMUSG00000018470	Kcnab3	potassium voltage-gated channel, shaker-related subfamily, beta member 3 [Source:MGI Symbol;Acc:MGI:1336208]	0.299194	1.10223	0.000332433	1.84749
ENSMUSG00000048482	Bdnf	brain derived neurotrophic factor [Source:MGI Symbol;Acc:MGI:88145]	1.69954	6.18901	6.91646e-26	1.8389
ENSMUSG00000039860	Srrm3	serine/arginine repetitive matrix 3 [Source:MGI Symbol;Acc:MGI:1920309]	0.462903	1.69348	6.67448e-08	1.8383
ENSMUSG00000054679	Srsf12	serine/arginine-rich splicing factor 12 [Source:MGI Symbol;Acc:MGI:2661424]	1.01422	3.67642	3.71549e-14	1.8283
ENSMUSG00000094910	D430019H16Rik	RIKEN cDNA D430019H16 gene [Source:MGI Symbol;Acc:MGI:2443127]	1.88019	6.82849	0.000567859	1.82522
ENSMUSG00000037169	Mycn	v-myc avian myelocytomatosis viral related oncogene, neuroblastoma derived [Source:MGI Symbol;Acc:MGI:97357]	0.782331	2.82711	9.54835e-06	1.81421
ENSMUSG00000032024	Clmp	CXADR-like membrane protein [Source:MGI Symbol;Acc:MGI:1918816]	1.31495	4.67873	4.5117e-20	1.80757
ENSMUSG00000045007	Tubg2	tubulin, gamma 2 [Source:MGI Symbol;Acc:MGI:2144208]	0.791709	2.82974	0.000145701	1.80545
ENSMUSG00000014837	4931428F04Rik	RIKEN cDNA 4931428F04 gene [Source:MGI Symbol;Acc:MGI:1921606]	3.2669	11.6562	4.28873e-37	1.80465
ENSMUSG00000037754	Ppp1r16b	protein phosphatase 1, regulatory (inhibitor) subunit 16B [Source:MGI Symbol;Acc:MGI:2151841]	0.71245	2.54414	0.00294735	1.79745
ENSMUSG00000035566	Pcdh17	protocadherin 17 [Source:MGI Symbol;Acc:MGI:2684924]	0.845931	3.01348	8.34447e-15	1.79567
ENSMUSG00000021974	Fgf9	fibroblast growth factor 9 [Source:MGI Symbol;Acc:MGI:104723]	0.251582	0.89045	0.000433927	1.7923
ENSMUSG00000050379	37499	septin 6 [Source:MGI Symbol;Acc:MGI:1888939]	2.15838	7.62006	6.49555e-29	1.79226
ENSMUSG00000028064	Sema4a	sema domain, immunoglobulin domain (Ig), transmembrane domain (TM) and short cytoplasmic domain, (semaphorin) 4A [Source:MGI Symbol;Acc:MGI:107560]	0.544731	1.92527	3.41897e-08	1.79213
ENSMUSG00000017978	Cadps2	Ca2+-dependent activator protein for secretion 2 [Source:MGI Symbol;Acc:MGI:2443963]	0.539504	1.89868	2.32265e-12	1.78874
ENSMUSG00000052373	Mpp3	membrane protein, palmitoylated 3 (MAGUK p55 subfamily member 3) [Source:MGI Symbol;Acc:MGI:1328354]	0.609949	2.15084	3.89028e-07	1.78208
ENSMUSG00000021613	Hapln1	hyaluronan and proteoglycan link protein 1 [Source:MGI Symbol;Acc:MGI:1337006]	0.655921	2.31376	3.13168e-11	1.78163
ENSMUSG00000097391	Mirg	miRNA containing gene [Source:MGI Symbol;Acc:MGI:3781106]	0.496665	1.73816	3.18638e-05	1.77626
ENSMUSG00000052302	Tbc1d30	TBC1 domain family, member 30 [Source:MGI Symbol;Acc:MGI:1921944]	0.549784	1.90817	1.77692e-09	1.76744
ENSMUSG00000026220	Slc16a14	solute carrier family 16 (monocarboxylic acid transporters), member 14 [Source:MGI Symbol;Acc:MGI:1919031]	0.465239	1.61802	7.82915e-06	1.76614
ENSMUSG00000068696	Gpr88	G-protein coupled receptor 88 [Source:MGI Symbol;Acc:MGI:1927653]	1.60566	5.52035	5.01382e-18	1.75799
ENSMUSG00000037887	Dusp8	dual specificity phosphatase 8 [Source:MGI Symbol;Acc:MGI:106626]	3.25415	11.2362	1.0011e-05	1.75356
ENSMUSG00000022762	Ncam2	neural cell adhesion molecule 2 [Source:MGI Symbol;Acc:MGI:97282]	0.767989	2.63787	3.24441e-11	1.74624
ENSMUSG00000026797	Stxbp1	syntaxin binding protein 1 [Source:MGI Symbol;Acc:MGI:107363]	14.8818	50.6628	1.322e-14	1.73624
ENSMUSG00000042671	Rgs8	regulator of G-protein signaling 8 [Source:MGI Symbol;Acc:MGI:108408]	0.616063	2.09692	3.67742e-17	1.73588
ENSMUSG00000022797	Tfrc	transferrin receptor [Source:MGI Symbol;Acc:MGI:98822]	5.60526	19.1023	6.39429e-34	1.73563
ENSMUSG00000025161	Slc16a3	solute carrier family 16 (monocarboxylic acid transporters), member 3 [Source:MGI Symbol;Acc:MGI:1933438]	0.75183	2.54009	4.14236e-10	1.72856
ENSMUSG00000020577	Tspan13	tetraspanin 13 [Source:MGI Symbol;Acc:MGI:1913359]	7.40867	24.9972	5.40122e-36	1.72753
ENSMUSG00000038264	Sema7a	sema domain, immunoglobulin domain (Ig), and GPI membrane anchor, (semaphorin) 7A [Source:MGI Symbol;Acc:MGI:1306826]	5.20147	17.5106	6.87291e-58	1.72385
ENSMUSG00000060314	Zfp941	zinc finger protein 941 [Source:MGI Symbol;Acc:MGI:3039601]	0.246997	0.833003	0.000145559	1.72327
ENSMUSG00000048834	Vstm2a	V-set and transmembrane domain containing 2A [Source:MGI Symbol;Acc:MGI:2384826]	1.60073	5.38238	2.84565e-18	1.72251
ENSMUSG00000064125	Prr36	proline rich 36 [Source:MGI Symbol;Acc:MGI:3605626]	1.21221	4.08929	2.26598e-12	1.72076
ENSMUSG00000032564	Cpne4	copine IV [Source:MGI Symbol;Acc:MGI:1921270]	0.956649	3.21683	4.7407e-07	1.7195
ENSMUSG00000005672	Kit	kit oncogene [Source:MGI Symbol;Acc:MGI:96677]	1.30014	4.38385	1.87753e-17	1.7187
ENSMUSG00000000861	Bcl11a	B cell CLL/lymphoma 11A (zinc finger protein) [Source:MGI Symbol;Acc:MGI:106190]	1.38044	4.65316	0.00050648	1.71847
ENSMUSG00000039431	Mtmr7	myotubularin related protein 7 [Source:MGI Symbol;Acc:MGI:1891693]	1.64202	5.4986	4.22256e-18	1.71735
ENSMUSG00000022415	Syngr1	synaptogyrin 1 [Source:MGI Symbol;Acc:MGI:1328323]	6.5549	21.9441	1.92763e-36	1.71377
ENSMUSG00000050558	Prokr2	prokineticin receptor 2 [Source:MGI Symbol;Acc:MGI:2181363]	0.476283	1.60054	6.77866e-07	1.71222
ENSMUSG00000030223	Ptpro	protein tyrosine phosphatase, receptor type, O [Source:MGI Symbol;Acc:MGI:1097152]	2.45697	8.23175	2.77112e-23	1.71208
ENSMUSG00000028832	Stmn1	stathmin 1 [Source:MGI Symbol;Acc:MGI:96739]	23.5709	78.8629	2.2859e-32	1.71062
ENSMUSG00000074923	Pak6	p21 protein (Cdc42/Rac)-activated kinase 6 [Source:MGI Symbol;Acc:MGI:2679420]	3.4723	11.5582	4.26787e-52	1.70743
ENSMUSG00000019852	Arfgef3	ARFGEF family member 3 [Source:MGI Symbol;Acc:MGI:106387]	0.854363	2.8546	3.60125e-20	1.70571
ENSMUSG00000005338	Cadm3	cell adhesion molecule 3 [Source:MGI Symbol;Acc:MGI:2137858]	7.19065	23.8174	1.66227e-31	1.70244
ENSMUSG00000049804	Armcx4	armadillo repeat containing, X-linked 4 [Source:MGI Symbol;Acc:MGI:2147887]	1.7131	5.70685	7.91768e-06	1.70119
ENSMUSG00000025665	Rps6ka6	ribosomal protein S6 kinase polypeptide 6 [Source:MGI Symbol;Acc:MGI:1914321]	0.39661	1.31809	2.7803e-05	1.69924
ENSMUSG00000097545	Mir124a-1hg	Mir124-1 host gene (non-protein coding) [Source:MGI Symbol;Acc:MGI:2442197]	1.74226	5.77374	1.59266e-11	1.6934
ENSMUSG00000048814	Lonrf2	LON peptidase N-terminal domain and ring finger 2 [Source:MGI Symbol;Acc:MGI:1920209]	1.99476	6.60227	1.54755e-19	1.69252
ENSMUSG00000046321	Hs3st2	heparan sulfate (glucosamine) 3-O-sulfotransferase 2 [Source:MGI Symbol;Acc:MGI:1333802]	0.573896	1.90788	0.00331507	1.6921
ENSMUSG00000055629	B4galnt4	beta-1,4-N-acetyl-galactosaminyl transferase 4 [Source:MGI Symbol;Acc:MGI:2652891]	1.5666	5.14757	7.76358e-16	1.687
ENSMUSG00000057716	Tmem178b	transmembrane protein 178B [Source:MGI Symbol;Acc:MGI:3647581]	2.58943	8.51884	1.30601e-28	1.68532
ENSMUSG00000024501	Dpysl3	dihydropyrimidinase-like 3 [Source:MGI Symbol;Acc:MGI:1349762]	30.2244	99.4656	8.75213e-08	1.68495
ENSMUSG00000054850	Smim10l2a	small integral membrane protein 10 like 2A [Source:MGI Symbol;Acc:MGI:2443645]	0.65038	2.12148	2.08179e-05	1.67761
ENSMUSG00000044667	Plppr4	phospholipid phosphatase related 4 [Source:MGI Symbol;Acc:MGI:106530]	5.86518	19.0535	3.88651e-71	1.67241
ENSMUSG00000020181	Nav3	neuron navigator 3 [Source:MGI Symbol;Acc:MGI:2183703]	0.758008	2.47468	1.05824e-09	1.66911
ENSMUSG00000052135	Foxo6	forkhead box O6 [Source:MGI Symbol;Acc:MGI:2676586]	0.645202	2.09751	0.00038683	1.66627
ENSMUSG00000021125	Arg2	arginase type II [Source:MGI Symbol;Acc:MGI:1330806]	0.684368	2.20234	0.00170903	1.66344
ENSMUSG00000040490	Lrfn2	leucine rich repeat and fibronectin type III domain containing 2 [Source:MGI Symbol;Acc:MGI:1917780]	0.442564	1.42628	1.0245e-05	1.65947
ENSMUSG00000022211	Lrrc16b	leucine rich repeat containing 16B [Source:MGI Symbol;Acc:MGI:2448573]	2.78383	8.99945	1.21186e-16	1.6584
ENSMUSG00000037990	Sh3rf3	SH3 domain containing ring finger 3 [Source:MGI Symbol;Acc:MGI:2444637]	1.69942	5.48321	1.23552e-21	1.65834
ENSMUSG00000041141	Pnmal1	PNMA-like 1 [Source:MGI Symbol;Acc:MGI:1918941]	1.40554	4.51149	5.31626e-17	1.65792
ENSMUSG00000025237	Parp6	poly (ADP-ribose) polymerase family, member 6 [Source:MGI Symbol;Acc:MGI:1914537]	5.38694	17.3654	3.25592e-19	1.65687
ENSMUSG00000059602	Syn3	synapsin III [Source:MGI Symbol;Acc:MGI:1351334]	0.425804	1.37321	1.95356e-07	1.65593
ENSMUSG00000045349	Sh2d5	SH2 domain containing 5 [Source:MGI Symbol;Acc:MGI:2446215]	0.415858	1.33835	0.000182272	1.65547
ENSMUSG00000034818	Celf5	CUGBP, Elav-like family member 5 [Source:MGI Symbol;Acc:MGI:2442333]	3.6151	11.5394	2.80749e-35	1.64621
ENSMUSG00000033066	Gas7	growth arrest specific 7 [Source:MGI Symbol;Acc:MGI:1202388]	3.89927	12.3999	1.65884e-71	1.64105
ENSMUSG00000040258	Nxph4	neurexophilin 4 [Source:MGI Symbol;Acc:MGI:1336197]	0.379547	1.20258	0.0220843	1.63692
ENSMUSG00000034570	Inpp5j	inositol polyphosphate 5-phosphatase J [Source:MGI Symbol;Acc:MGI:2158663]	0.720746	2.28643	8.29416e-09	1.6364
ENSMUSG00000042066	Tmcc2	transmembrane and coiled-coil domains 2 [Source:MGI Symbol;Acc:MGI:1916125]	3.47467	11.0308	1.12472e-18	1.63636
ENSMUSG00000000531	Grasp	GRP1 (general receptor for phosphoinositides 1)-associated scaffold protein [Source:MGI Symbol;Acc:MGI:1860303]	0.471358	1.48168	0.000596068	1.6235
ENSMUSG00000056158	Car10	carbonic anhydrase 10 [Source:MGI Symbol;Acc:MGI:1919855]	0.434476	1.36288	3.1449e-05	1.62251
ENSMUSG00000040276	Pacsin1	protein kinase C and casein kinase substrate in neurons 1 [Source:MGI Symbol;Acc:MGI:1345181]	2.16301	6.79554	4.63513e-20	1.62186
ENSMUSG00000048281	Dleu7	deleted in lymphocytic leukemia, 7 [Source:MGI Symbol;Acc:MGI:2447771]	0.464376	1.44645	0.0118147	1.61604
ENSMUSG00000025855	Prkar1b	protein kinase, cAMP dependent regulatory, type I beta [Source:MGI Symbol;Acc:MGI:97759]	11.652	36.2591	4.2968e-68	1.61056
ENSMUSG00000056602	Fry	FRY microtubule binding protein [Source:MGI Symbol;Acc:MGI:2443895]	0.898631	2.80456	2.02787e-15	1.60674
ENSMUSG00000025885	Myo5b	myosin VB [Source:MGI Symbol;Acc:MGI:106598]	0.64219	2.00701	2.7832e-08	1.60634
ENSMUSG00000032338	Hcn4	hyperpolarization-activated, cyclic nucleotide-gated K+ 4 [Source:MGI Symbol;Acc:MGI:1298209]	0.502355	1.56182	5.32989e-06	1.60486
ENSMUSG00000072875	Gpr27	G protein-coupled receptor 27 [Source:MGI Symbol;Acc:MGI:1202299]	1.52061	4.7082	4.0147e-08	1.60233
ENSMUSG00000074671	Tspyl3	TSPY-like 3 [Source:MGI Symbol;Acc:MGI:2139328]	0.682489	2.10332	2.37172e-07	1.59887
ENSMUSG00000036036	Zfp57	zinc finger protein 57 [Source:MGI Symbol;Acc:MGI:99204]	3.83513	11.8406	5.17898e-20	1.59667
ENSMUSG00000003500	Impdh1	inosine 5'-phosphate dehydrogenase 1 [Source:MGI Symbol;Acc:MGI:96567]	3.71687	11.4424	7.85787e-25	1.59428
ENSMUSG00000030401	Rtn2	reticulon 2 (Z-band associated protein) [Source:MGI Symbol;Acc:MGI:107612]	2.49696	7.66042	9.19219e-14	1.58653
ENSMUSG00000027834	Serpini1	serine (or cysteine) peptidase inhibitor, clade I, member 1 [Source:MGI Symbol;Acc:MGI:1194506]	2.88736	8.85185	3.97492e-13	1.58401
ENSMUSG00000027316	Gfra4	glial cell line derived neurotrophic factor family receptor alpha 4 [Source:MGI Symbol;Acc:MGI:1341873]	0.7007	2.14675	0.000454651	1.58224
ENSMUSG00000004961	Syt5	synaptotagmin V [Source:MGI Symbol;Acc:MGI:1926368]	7.47025	22.7369	3.99941e-28	1.58115
ENSMUSG00000046204	Pnma2	paraneoplastic antigen MA2 [Source:MGI Symbol;Acc:MGI:2444129]	0.920182	2.78471	3.48767e-11	1.56983
ENSMUSG00000024268	Celf4	CUGBP, Elav-like family member 4 [Source:MGI Symbol;Acc:MGI:1932407]	5.77049	17.4984	0.000259343	1.56979
ENSMUSG00000001227	Sema6b	sema domain, transmembrane domain (TM), and cytoplasmic domain, (semaphorin) 6B [Source:MGI Symbol;Acc:MGI:1202889]	2.00524	6.07493	3.60629e-15	1.56854
ENSMUSG00000020331	Hcn2	hyperpolarization-activated, cyclic nucleotide-gated K+ 2 [Source:MGI Symbol;Acc:MGI:1298210]	2.24166	6.78646	9.07486e-14	1.56737
ENSMUSG00000026826	Nr4a2	nuclear receptor subfamily 4, group A, member 2 [Source:MGI Symbol;Acc:MGI:1352456]	0.997223	3.01438	1.02028e-09	1.5662
ENSMUSG00000057706	Mex3b	mex3 RNA binding family member B [Source:MGI Symbol;Acc:MGI:1918252]	1.70262	5.1518	1.71555e-08	1.56286
ENSMUSG00000029832	Nfe2l3	nuclear factor, erythroid derived 2, like 3 [Source:MGI Symbol;Acc:MGI:1339958]	0.332169	1.00228	0.012557	1.56224
ENSMUSG00000030600	Lrfn1	leucine rich repeat and fibronectin type III domain containing 1 [Source:MGI Symbol;Acc:MGI:2136810]	2.4794	7.44414	5.05978e-16	1.5576
ENSMUSG00000060568	Fam78b	family with sequence similarity 78, member B [Source:MGI Symbol;Acc:MGI:2443050]	0.708939	2.13608	3.1509e-06	1.55245
ENSMUSG00000024064	Galnt14	UDP-N-acetyl-alpha-D-galactosamine:polypeptide N-acetylgalactosaminyltransferase 14 [Source:MGI Symbol;Acc:MGI:1918935]	0.272436	0.815247	0.00440231	1.55094
ENSMUSG00000042763	Maneal	mannosidase, endo-alpha-like [Source:MGI Symbol;Acc:MGI:2684896]	1.75393	5.26052	1.3376e-07	1.55085
ENSMUSG00000062995	Ica1	islet cell autoantigen 1 [Source:MGI Symbol;Acc:MGI:96391]	1.65731	4.94802	2.81408e-09	1.54934
ENSMUSG00000055430	Nap1l5	nucleosome assembly protein 1-like 5 [Source:MGI Symbol;Acc:MGI:1923555]	7.48687	22.3455	6.4634e-29	1.54875
ENSMUSG00000041073	Nacad	NAC alpha domain containing [Source:MGI Symbol;Acc:MGI:3603030]	1.70591	5.08938	4.37006e-15	1.54503
ENSMUSG00000059146	Ntrk3	neurotrophic tyrosine kinase, receptor, type 3 [Source:MGI Symbol;Acc:MGI:97385]	0.561312	1.67664	6.63459e-12	1.54362
ENSMUSG00000042589	Cux2	cut-like homeobox 2 [Source:MGI Symbol;Acc:MGI:107321]	0.727851	2.16195	1.10374e-11	1.53916
ENSMUSG00000031028	Tub	tubby candidate gene [Source:MGI Symbol;Acc:MGI:2651573]	3.01141	8.92395	2.19302e-05	1.53557
ENSMUSG00000056895	Hist3h2ba	histone cluster 3, H2ba [Source:MGI Symbol;Acc:MGI:1925553]	3.33672	9.85788	1.30478e-05	1.53188
ENSMUSG00000073433	Arhgdig	Rho GDP dissociation inhibitor (GDI) gamma [Source:MGI Symbol;Acc:MGI:108430]	2.22073	6.5258	1.53017e-14	1.53054
ENSMUSG00000060257	Scrt2	scratch family zinc finger 2 [Source:MGI Symbol;Acc:MGI:2139287]	0.53237	1.5817	0.00152683	1.53043
ENSMUSG00000026688	Mgst3	microsomal glutathione S-transferase 3 [Source:MGI Symbol;Acc:MGI:1913697]	6.40259	18.7294	3.86141e-12	1.52128
ENSMUSG00000050751	Pgbd5	piggyBac transposable element derived 5 [Source:MGI Symbol;Acc:MGI:2429955]	1.18518	3.44506	1.53582e-08	1.5138
ENSMUSG00000025425	St8sia5	ST8 alpha-N-acetyl-neuraminide alpha-2,8-sialyltransferase 5 [Source:MGI Symbol;Acc:MGI:109243]	0.829816	2.41688	2.30245e-05	1.51247
ENSMUSG00000034936	Arl4d	ADP-ribosylation factor-like 4D [Source:MGI Symbol;Acc:MGI:1933155]	0.623429	1.80521	0.0253994	1.50696
ENSMUSG00000022602	Arc	activity regulated cytoskeletal-associated protein [Source:MGI Symbol;Acc:MGI:88067]	0.320954	0.929654	0.00446369	1.50637
ENSMUSG00000024524	Gnal	guanine nucleotide binding protein, alpha stimulating, olfactory type [Source:MGI Symbol;Acc:MGI:95774]	3.46029	10.0281	9.26646e-37	1.50501
ENSMUSG00000042804	Gpr153	G protein-coupled receptor 153 [Source:MGI Symbol;Acc:MGI:1916157]	1.07243	3.11456	1.43949e-05	1.50274
ENSMUSG00000051703	Tmem198	transmembrane protein 198 [Source:MGI Symbol;Acc:MGI:2443133]	1.46072	4.22092	5.83317e-08	1.50175
ENSMUSG00000050967	Creg2	cellular repressor of E1A-stimulated genes 2 [Source:MGI Symbol;Acc:MGI:1928333]	0.866393	2.50402	1.24105e-09	1.50005
ENSMUSG00000028937	Acot7	acyl-CoA thioesterase 7 [Source:MGI Symbol;Acc:MGI:1917275]	12.7862	36.8065	2.75675e-36	1.4999
ENSMUSG00000053046	Brsk2	BR serine/threonine kinase 2 [Source:MGI Symbol;Acc:MGI:1923020]	2.3625	6.83353	3.22423e-13	1.49921
ENSMUSG00000055421	Pcdh9	protocadherin 9 [Source:MGI Symbol;Acc:MGI:1306801]	1.66927	4.82014	3.14744e-14	1.49497
ENSMUSG00000006651	Aplp1	amyloid beta (A4) precursor-like protein 1 [Source:MGI Symbol;Acc:MGI:88046]	21.8739	62.756	8.23116e-35	1.49431
ENSMUSG00000090063	Dlx6os1	distal-less homeobox 6, opposite strand 1 [Source:MGI Symbol;Acc:MGI:2443217]	1.3933	4.02766	2.00004e-07	1.49246
ENSMUSG00000061186	Sfmbt2	Scm-like with four mbt domains 2 [Source:MGI Symbol;Acc:MGI:2447794]	0.265836	0.758832	1.97348e-05	1.48449
ENSMUSG00000004187	Kifc2	kinesin family member C2 [Source:MGI Symbol;Acc:MGI:109187]	5.49897	15.7018	2.32125e-19	1.48424
ENSMUSG00000029651	Mtus2	microtubule associated tumor suppressor candidate 2 [Source:MGI Symbol;Acc:MGI:1915388]	0.453403	1.29073	3.74636e-09	1.48304
ENSMUSG00000022112	Gpc5	glypican 5 [Source:MGI Symbol;Acc:MGI:1194894]	0.406225	1.1537	0.00647548	1.47552
ENSMUSG00000062209	Erbb4	erb-b2 receptor tyrosine kinase 4 [Source:MGI Symbol;Acc:MGI:104771]	0.937474	2.66977	0.000445103	1.47236
ENSMUSG00000033618	Map3k13	mitogen-activated protein kinase kinase kinase 13 [Source:MGI Symbol;Acc:MGI:2444243]	0.513778	1.45916	1.37223e-06	1.46919
ENSMUSG00000070880	Gad1	glutamate decarboxylase 1 [Source:MGI Symbol;Acc:MGI:95632]	13.8943	39.179	2.31489e-28	1.46467
ENSMUSG00000027584	Oprl1	opioid receptor-like 1 [Source:MGI Symbol;Acc:MGI:97440]	0.789065	2.22187	3.99132e-05	1.46005
ENSMUSG00000042453	Reln	reelin [Source:MGI Symbol;Acc:MGI:103022]	2.62814	7.38676	0.000112698	1.45348
ENSMUSG00000036422	Pcdh8	protocadherin 8 [Source:MGI Symbol;Acc:MGI:1306800]	3.08782	8.59292	1.18334e-20	1.45103
ENSMUSG00000073678	Pgap1	post-GPI attachment to proteins 1 [Source:MGI Symbol;Acc:MGI:2443342]	2.18918	6.12719	5.19319e-18	1.44995
ENSMUSG00000060882	Kcnd2	potassium voltage-gated channel, Shal-related family, member 2 [Source:MGI Symbol;Acc:MGI:102663]	1.68502	4.72389	1.65779e-09	1.44925
ENSMUSG00000033453	Adamts15	a disintegrin-like and metallopeptidase (reprolysin type) with thrombospondin type 1 motif, 15 [Source:MGI Symbol;Acc:MGI:2449569]	0.660304	1.84439	3.05589e-07	1.448
ENSMUSG00000025189	Cnnm1	cyclin M1 [Source:MGI Symbol;Acc:MGI:1891366]	0.519988	1.44506	2.55891e-07	1.44749
ENSMUSG00000025592	Dach2	dachshund 2 (Drosophila) [Source:MGI Symbol;Acc:MGI:1890446]	0.719635	2.00477	2.97704e-06	1.44632
ENSMUSG00000044548	Dact1	dishevelled-binding antagonist of beta-catenin 1 [Source:MGI Symbol;Acc:MGI:1891740]	0.678369	1.89629	0.000460008	1.44612
ENSMUSG00000040640	Erc2	ELKS/RAB6-interacting/CAST family member 2 [Source:MGI Symbol;Acc:MGI:1098749]	2.24089	6.23646	1.3114e-14	1.44367
ENSMUSG00000041695	Kcnj2	potassium inwardly-rectifying channel, subfamily J, member 2 [Source:MGI Symbol;Acc:MGI:104744]	0.615445	1.7027	5.79908e-07	1.43661
ENSMUSG00000032101	Ddx25	DEAD (Asp-Glu-Ala-Asp) box polypeptide 25 [Source:MGI Symbol;Acc:MGI:1353582]	0.933027	2.57443	6.71378e-13	1.43574
ENSMUSG00000028572	Hook1	hook microtubule tethering protein 1 [Source:MGI Symbol;Acc:MGI:1925213]	1.57956	4.36026	9.73101e-12	1.43509
ENSMUSG00000027674	Pex5l	peroxisomal biogenesis factor 5-like [Source:MGI Symbol;Acc:MGI:1916672]	0.565007	1.5617	1.85803e-05	1.43507
ENSMUSG00000042182	Bend6	BEN domain containing 6 [Source:MGI Symbol;Acc:MGI:2444572]	4.21799	11.5883	3.3425e-16	1.43005
ENSMUSG00000036377	C530008M17Rik	RIKEN cDNA C530008M17 gene [Source:MGI Symbol;Acc:MGI:2444817]	3.51898	9.70755	0.000250998	1.42815
ENSMUSG00000009418	Nav1	neuron navigator 1 [Source:MGI Symbol;Acc:MGI:2183683]	2.42737	6.69524	0.000513879	1.42693
ENSMUSG00000023017	Asic1	acid-sensing (proton-gated) ion channel 1 [Source:MGI Symbol;Acc:MGI:1194915]	2.06962	5.69868	0.0267298	1.42325
ENSMUSG00000015981	Stk32c	serine/threonine kinase 32C [Source:MGI Symbol;Acc:MGI:2385336]	2.1885	5.97068	8.67272e-12	1.42298
ENSMUSG00000025092	Hspa12a	heat shock protein 12A [Source:MGI Symbol;Acc:MGI:1920692]	2.6817	7.35387	5.1779e-13	1.42274
ENSMUSG00000084845	Tmem240	transmembrane protein 240 [Source:MGI Symbol;Acc:MGI:3648074]	0.530792	1.44372	1.68451e-05	1.41428
ENSMUSG00000003070	Efna2	ephrin A2 [Source:MGI Symbol;Acc:MGI:102707]	0.537419	1.46032	0.00532224	1.41267
ENSMUSG00000020589	Fam49a	family with sequence similarity 49, member A [Source:MGI Symbol;Acc:MGI:1261783]	10.3244	27.9748	4.00153e-40	1.40983
ENSMUSG00000041351	Rap1gap	Rap1 GTPase-activating protein [Source:MGI Symbol;Acc:MGI:109338]	3.26074	8.8308	8.43087e-21	1.40968
ENSMUSG00000038777	Sema6c	sema domain, transmembrane domain (TM), and cytoplasmic domain, (semaphorin) 6C [Source:MGI Symbol;Acc:MGI:1338032]	1.18692	3.22381	1.87756e-07	1.4083
ENSMUSG00000079055	Slc8a3	solute carrier family 8 (sodium/calcium exchanger), member 3 [Source:MGI Symbol;Acc:MGI:107976]	0.504934	1.37157	2.869e-05	1.40742
ENSMUSG00000038390	Gpr162	G protein-coupled receptor 162 [Source:MGI Symbol;Acc:MGI:1315214]	3.54641	9.5823	9.18718e-26	1.40461
ENSMUSG00000020635	Fkbp1b	FK506 binding protein 1b [Source:MGI Symbol;Acc:MGI:1336205]	3.71916	10.0104	7.9972e-09	1.40157
ENSMUSG00000050272	Dscam	Down syndrome cell adhesion molecule [Source:MGI Symbol;Acc:MGI:1196281]	0.900474	2.44011	7.42938e-07	1.40032
ENSMUSG00000048721	Fndc9	fibronectin type III domain containing 9 [Source:MGI Symbol;Acc:MGI:2443410]	0.709285	1.90037	0.000559282	1.39599
ENSMUSG00000054934	Kcnmb4	potassium large conductance calcium-activated channel, subfamily M, beta member 4 [Source:MGI Symbol;Acc:MGI:1913272]	1.17777	3.1635	0.000169041	1.39313
ENSMUSG00000032578	Cish	cytokine inducible SH2-containing protein [Source:MGI Symbol;Acc:MGI:103159]	0.323567	0.866141	0.000902815	1.39271
ENSMUSG00000042743	Sgtb	small glutamine-rich tetratricopeptide repeat (TPR)-containing, beta [Source:MGI Symbol;Acc:MGI:2444615]	3.70632	9.92771	9.50006e-19	1.39077
ENSMUSG00000030747	Dgat2	diacylglycerol O-acyltransferase 2 [Source:MGI Symbol;Acc:MGI:1915050]	2.8265	7.53388	6.86785e-10	1.38655
ENSMUSG00000015599	Ttbk1	tau tubulin kinase 1 [Source:MGI Symbol;Acc:MGI:2147036]	1.7668	4.72409	1.22813e-16	1.38503
ENSMUSG00000025993	Slc40a1	solute carrier family 40 (iron-regulated transporter), member 1 [Source:MGI Symbol;Acc:MGI:1315204]	0.494868	1.32128	0.000206375	1.38484
ENSMUSG00000097451	Rian	RNA imprinted and accumulated in nucleus [Source:MGI Symbol;Acc:MGI:1922995]	8.00768	21.3948	3.81185e-05	1.38431
ENSMUSG00000030376	Slc8a2	solute carrier family 8 (sodium/calcium exchanger), member 2 [Source:MGI Symbol;Acc:MGI:107996]	2.79867	7.45306	2.44681e-14	1.38145
ENSMUSG00000030806	Stx1b	syntaxin 1B [Source:MGI Symbol;Acc:MGI:1930705]	7.37303	19.5811	1.83006e-18	1.37786
ENSMUSG00000032174	Icam5	intercellular adhesion molecule 5, telencephalin [Source:MGI Symbol;Acc:MGI:109430]	1.46984	3.88729	1.77792e-06	1.37521
ENSMUSG00000098912	1500004A13Rik	RIKEN cDNA 1500004A13 gene [Source:MGI Symbol;Acc:MGI:2442808]	0.529875	1.39772	0.00017781	1.37349
ENSMUSG00000031934	Panx1	pannexin 1 [Source:MGI Symbol;Acc:MGI:1860055]	1.9486	5.16444	1.80908e-09	1.37252
ENSMUSG00000063919	Srrm4	serine/arginine repetitive matrix 4 [Source:MGI Symbol;Acc:MGI:1916205]	1.17465	3.10156	3.72549e-09	1.366
ENSMUSG00000049044	Rapgef4	Rap guanine nucleotide exchange factor (GEF) 4 [Source:MGI Symbol;Acc:MGI:1917723]	2.47252	6.49382	2.98269e-15	1.36395
ENSMUSG00000031442	Mcf2l	mcf.2 transforming sequence-like [Source:MGI Symbol;Acc:MGI:103263]	3.09551	8.12761	7.66745e-15	1.35957
ENSMUSG00000022840	Adcy5	adenylate cyclase 5 [Source:MGI Symbol;Acc:MGI:99673]	1.63467	4.27647	7.35096e-16	1.35641
ENSMUSG00000004110	Cacna1e	calcium channel, voltage-dependent, R type, alpha 1E subunit [Source:MGI Symbol;Acc:MGI:106217]	0.754427	1.97453	8.25599e-16	1.35607
ENSMUSG00000005148	Klf5	Kruppel-like factor 5 [Source:MGI Symbol;Acc:MGI:1338056]	0.79107	2.05913	0.00312392	1.34678
ENSMUSG00000052374	Actn2	actinin alpha 2 [Source:MGI Symbol;Acc:MGI:109192]	0.38907	1.00877	0.018212	1.33833
ENSMUSG00000000308	Ckmt1	creatine kinase, mitochondrial 1, ubiquitous [Source:MGI Symbol;Acc:MGI:99441]	5.53452	14.2503	3.88253e-11	1.33632
ENSMUSG00000035486	Plk5	polo-like kinase 5 [Source:MGI Symbol;Acc:MGI:3026984]	0.409371	1.04847	0.0362642	1.32918
ENSMUSG00000035390	Brsk1	BR serine/threonine kinase 1 [Source:MGI Symbol;Acc:MGI:2685946]	10.7438	27.5658	1.79125e-18	1.32851
ENSMUSG00000021268	Meg3	maternally expressed 3 [Source:MGI Symbol;Acc:MGI:1202886]	16.3274	41.9668	0.000189463	1.32723
ENSMUSG00000041362	Shtn1	shootin 1 [Source:MGI Symbol;Acc:MGI:1918903]	3.3023	8.41147	1.40246e-23	1.32051
ENSMUSG00000056413	Adap1	ArfGAP with dual PH domains 1 [Source:MGI Symbol;Acc:MGI:2442201]	8.80071	22.3627	1.5407e-28	1.31988
ENSMUSG00000015568	Lpl	lipoprotein lipase [Source:MGI Symbol;Acc:MGI:96820]	2.42071	6.15211	2.47261e-18	1.31954
ENSMUSG00000031099	Smarca1	SWI/SNF related, matrix associated, actin dependent regulator of chromatin, subfamily a, member 1 [Source:MGI Symbol;Acc:MGI:1935127]	1.28393	3.26353	4.35522e-11	1.31697
ENSMUSG00000027950	Chrnb2	cholinergic receptor, nicotinic, beta polypeptide 2 (neuronal) [Source:MGI Symbol;Acc:MGI:87891]	1.07271	2.72659	2.05194e-09	1.31467
ENSMUSG00000024873	Cnih2	cornichon family AMPA receptor auxiliary protein 2 [Source:MGI Symbol;Acc:MGI:1277225]	12.7436	32.2167	5.1463e-19	1.31419
ENSMUSG00000031224	Magee2	melanoma antigen, family E, 2 [Source:MGI Symbol;Acc:MGI:2148316]	0.595127	1.51025	0.0032551	1.31308
ENSMUSG00000000120	Ngfr	nerve growth factor receptor (TNFR superfamily, member 16) [Source:MGI Symbol;Acc:MGI:97323]	0.483015	1.21759	0.0012942	1.3103
ENSMUSG00000029878	Dbpht2	DNA binding protein with his-thr domain [Source:MGI Symbol;Acc:MGI:2679513]	0.827256	2.08991	0.000272791	1.3087
ENSMUSG00000045348	Nyap1	neuronal tyrosine-phosphorylated phosphoinositide 3-kinase adaptor 1 [Source:MGI Symbol;Acc:MGI:2443880]	4.59693	11.6166	7.68873e-17	1.30702
ENSMUSG00000021061	Sptb	spectrin beta, erythrocytic [Source:MGI Symbol;Acc:MGI:98387]	0.536096	1.35015	1.559e-08	1.30201
ENSMUSG00000078566	Bnip3	BCL2/adenovirus E1B interacting protein 3 [Source:MGI Symbol;Acc:MGI:109326]	28.768	72.1451	0.0004365	1.29809
ENSMUSG00000027016	Zfp385b	zinc finger protein 385B [Source:MGI Symbol;Acc:MGI:2444734]	1.15992	2.92321	5.85588e-05	1.29777
ENSMUSG00000002266	Zim1	zinc finger, imprinted 1 [Source:MGI Symbol;Acc:MGI:1341879]	0.324902	0.817456	0.00451395	1.29535
ENSMUSG00000029765	Plxna4	plexin A4 [Source:MGI Symbol;Acc:MGI:2179061]	2.27552	5.70107	5.88957e-33	1.29344
ENSMUSG00000026259	Ngef	neuronal guanine nucleotide exchange factor [Source:MGI Symbol;Acc:MGI:1858414]	4.61798	11.5097	1.85635e-16	1.29084
ENSMUSG00000062444	Ap3b2	adaptor-related protein complex 3, beta 2 subunit [Source:MGI Symbol;Acc:MGI:1100869]	5.68094	14.1554	2.96936e-20	1.28757
ENSMUSG00000003974	Grm3	glutamate receptor, metabotropic 3 [Source:MGI Symbol;Acc:MGI:1351340]	0.517593	1.28519	0.00237367	1.28575
ENSMUSG00000002012	Pnck	pregnancy upregulated non-ubiquitously expressed CaM kinase [Source:MGI Symbol;Acc:MGI:1347357]	3.8326	9.46802	4.61684e-08	1.28241
ENSMUSG00000042750	Bex2	brain expressed X-linked 2 [Source:MGI Symbol;Acc:MGI:1338017]	21.6123	53.5115	1.97074e-14	1.28212
ENSMUSG00000031543	Ank1	ankyrin 1, erythroid [Source:MGI Symbol;Acc:MGI:88024]	0.426564	1.05268	1.27838e-06	1.27528
ENSMUSG00000040687	Madd	MAP-kinase activating death domain [Source:MGI Symbol;Acc:MGI:2444672]	4.13457	10.2033	1.2519e-33	1.2745
ENSMUSG00000038910	Plcl2	phospholipase C-like 2 [Source:MGI Symbol;Acc:MGI:1352756]	1.54069	3.79358	9.11128e-11	1.26999
ENSMUSG00000041923	Nol4	nucleolar protein 4 [Source:MGI Symbol;Acc:MGI:2441684]	2.19987	5.4192	2.91758e-09	1.26823
ENSMUSG00000027577	Chrna4	cholinergic receptor, nicotinic, alpha polypeptide 4 [Source:MGI Symbol;Acc:MGI:87888]	0.740029	1.8276	0.00481815	1.26667
ENSMUSG00000029161	Cgref1	cell growth regulator with EF hand domain 1 [Source:MGI Symbol;Acc:MGI:1915817]	2.81871	6.89104	4.10245e-06	1.2666
ENSMUSG00000020431	Adcy1	adenylate cyclase 1 [Source:MGI Symbol;Acc:MGI:99677]	6.26496	15.3522	0.00120055	1.25885
ENSMUSG00000027560	Dok5	docking protein 5 [Source:MGI Symbol;Acc:MGI:1924079]	4.74148	11.5263	2.18441e-11	1.25379
ENSMUSG00000019082	Slc25a22	solute carrier family 25 (mitochondrial carrier, glutamate), member 22 [Source:MGI Symbol;Acc:MGI:1915517]	5.72012	13.9088	1.53023e-35	1.2537
ENSMUSG00000056367	Actr3b	ARP3 actin-related protein 3B [Source:MGI Symbol;Acc:MGI:2661120]	5.56893	13.5417	6.11975e-16	1.25232
ENSMUSG00000039716	Dock3	dedicator of cyto-kinesis 3 [Source:MGI Symbol;Acc:MGI:2429763]	2.65982	6.48547	1.1449e-14	1.25192
ENSMUSG00000035576	L3mbtl1	l(3)mbt-like (Drosophila) [Source:MGI Symbol;Acc:MGI:2676663]	0.367992	0.894221	0.00582531	1.25107
ENSMUSG00000029449	Rhof	ras homolog family member F (in filopodia) [Source:MGI Symbol;Acc:MGI:1345629]	0.91246	2.1904	2.11496e-05	1.24365
ENSMUSG00000019880	Rspo3	R-spondin 3 [Source:MGI Symbol;Acc:MGI:1920030]	0.678155	1.63637	0.00216745	1.24084
ENSMUSG00000051920	Rspo2	R-spondin 2 [Source:MGI Symbol;Acc:MGI:1922667]	0.523681	1.25249	0.00305708	1.23377
ENSMUSG00000053297	AI854703	expressed sequence AI854703 [Source:MGI Symbol;Acc:MGI:2141510]	0.63109	1.51124	0.000337254	1.23323
ENSMUSG00000061603	Akap6	A kinase (PRKA) anchor protein 6 [Source:MGI Symbol;Acc:MGI:3050566]	2.49075	5.98956	9.83195e-18	1.23254
ENSMUSG00000043456	Zfp536	zinc finger protein 536 [Source:MGI Symbol;Acc:MGI:1926102]	0.928145	2.23354	1.75151e-05	1.23157
ENSMUSG00000014592	Camta1	calmodulin binding transcription activator 1 [Source:MGI Symbol;Acc:MGI:2140230]	2.5819	6.16786	6.272e-18	1.22643
ENSMUSG00000042826	Fgf11	fibroblast growth factor 11 [Source:MGI Symbol;Acc:MGI:109167]	4.41751	10.5429	2.54188e-09	1.22581
ENSMUSG00000029752	Asns	asparagine synthetase [Source:MGI Symbol;Acc:MGI:1350929]	10.0638	23.8924	5.8329e-27	1.2211
ENSMUSG00000031285	Dcx	doublecortin [Source:MGI Symbol;Acc:MGI:1277171]	7.2309	17.2559	0.00856701	1.21689
ENSMUSG00000044461	Shisa2	shisa family member 2 [Source:MGI Symbol;Acc:MGI:2444716]	0.361262	0.855574	0.0277285	1.20991
ENSMUSG00000057614	Gnai1	guanine nucleotide binding protein (G protein), alpha inhibiting 1 [Source:MGI Symbol;Acc:MGI:95771]	9.47388	22.3526	1.33521e-13	1.20651
ENSMUSG00000062184	Hs6st2	heparan sulfate 6-O-sulfotransferase 2 [Source:MGI Symbol;Acc:MGI:1354959]	1.50868	3.54903	5.20417e-10	1.20651
ENSMUSG00000058740	Kcnt1	potassium channel, subfamily T, member 1 [Source:MGI Symbol;Acc:MGI:1924627]	0.925242	2.1798	2.218e-07	1.20512
ENSMUSG00000033726	Emx1	empty spiracles homeobox 1 [Source:MGI Symbol;Acc:MGI:95387]	0.962335	2.25395	0.0236411	1.20345
ENSMUSG00000040631	Dok4	docking protein 4 [Source:MGI Symbol;Acc:MGI:2148865]	2.56504	6.02357	7.42756e-07	1.2022
ENSMUSG00000052551	Adarb2	adenosine deaminase, RNA-specific, B2 [Source:MGI Symbol;Acc:MGI:2151118]	0.672767	1.58844	8.67289e-05	1.20161
ENSMUSG00000044629	Cnrip1	cannabinoid receptor interacting protein 1 [Source:MGI Symbol;Acc:MGI:1917505]	8.85211	20.6936	5.29303e-14	1.19691
ENSMUSG00000027799	Nbea	neurobeachin [Source:MGI Symbol;Acc:MGI:1347075]	4.13981	9.71903	0.000103572	1.19677
ENSMUSG00000031278	Acsl4	acyl-CoA synthetase long-chain family member 4 [Source:MGI Symbol;Acc:MGI:1354713]	5.52702	12.9221	7.17371e-26	1.19589
ENSMUSG00000061080	Lsamp	limbic system-associated membrane protein [Source:MGI Symbol;Acc:MGI:1261760]	4.57153	10.7028	2.28795e-18	1.19555
ENSMUSG00000045589	Frrs1l	ferric-chelate reductase 1 like [Source:MGI Symbol;Acc:MGI:2442704]	1.89392	4.42547	3.81675e-08	1.19069
ENSMUSG00000042978	Sbk1	SH3-binding kinase 1 [Source:MGI Symbol;Acc:MGI:2135937]	9.27741	21.6081	2.08698e-17	1.18841
ENSMUSG00000061751	Kalrn	kalirin, RhoGEF kinase [Source:MGI Symbol;Acc:MGI:2685385]	1.59073	3.69783	3.60298e-16	1.18631
ENSMUSG00000035513	Ntng2	netrin G2 [Source:MGI Symbol;Acc:MGI:2159341]	10.0703	23.3848	4.46977e-20	1.18506
ENSMUSG00000030519	Apba2	amyloid beta (A4) precursor protein-binding, family A, member 2 [Source:MGI Symbol;Acc:MGI:1261791]	5.75518	13.3539	9.86285e-19	1.18482
ENSMUSG00000039629	Strip2	striatin interacting protein 2 [Source:MGI Symbol;Acc:MGI:2444363]	0.783672	1.81776	9.05681e-06	1.18239
ENSMUSG00000038576	Susd4	sushi domain containing 4 [Source:MGI Symbol;Acc:MGI:2138351]	2.98933	6.92363	3.97029e-09	1.18147
ENSMUSG00000033900	Map9	microtubule-associated protein 9 [Source:MGI Symbol;Acc:MGI:2442208]	5.35179	12.4087	2.76599e-16	1.18057
ENSMUSG00000028039	Efna3	ephrin A3 [Source:MGI Symbol;Acc:MGI:106644]	2.28689	5.26176	4.30246e-07	1.17981
ENSMUSG00000014786	Slc9a5	solute carrier family 9 (sodium/hydrogen exchanger), member 5 [Source:MGI Symbol;Acc:MGI:2685542]	1.77679	4.09559	2.44882e-06	1.17449
ENSMUSG00000023868	Pde10a	phosphodiesterase 10A [Source:MGI Symbol;Acc:MGI:1345143]	1.9084	4.40159	1.10756e-11	1.17235
ENSMUSG00000032262	Elovl4	elongation of very long chain fatty acids (FEN1/Elo2, SUR4/Elo3, yeast)-like 4 [Source:MGI Symbol;Acc:MGI:1933331]	3.20214	7.3707	5.5817e-10	1.17213
ENSMUSG00000040675	Mthfd1l	methylenetetrahydrofolate dehydrogenase (NADP+ dependent) 1-like [Source:MGI Symbol;Acc:MGI:1924836]	1.86424	4.27125	1.53539e-08	1.17036
ENSMUSG00000034731	Dgkh	diacylglycerol kinase, eta [Source:MGI Symbol;Acc:MGI:2444188]	0.946774	2.17332	4.49268e-05	1.16801
ENSMUSG00000052949	Rnf157	ring finger protein 157 [Source:MGI Symbol;Acc:MGI:2442484]	6.15642	14.1034	1.01729e-20	1.16544
ENSMUSG00000060530	A930017M01Rik	RIKEN cDNA A930017M01 gene [Source:MGI Symbol;Acc:MGI:2685151]	0.644963	1.47746	0.0391499	1.1651
ENSMUSG00000040855	Reps2	RALBP1 associated Eps domain containing protein 2 [Source:MGI Symbol;Acc:MGI:2663511]	1.84471	4.21497	1.18042e-15	1.1627
ENSMUSG00000102697	Pcdhac2	protocadherin alpha subfamily C, 2 [Source:MGI Symbol;Acc:MGI:1891443]	1.25272	2.86778	2.57811e-09	1.16258
ENSMUSG00000054423	Cadps	Ca2+-dependent secretion activator [Source:MGI Symbol;Acc:MGI:1350922]	7.71422	17.5868	1.96875e-39	1.16096
ENSMUSG00000022619	Mapk8ip2	mitogen-activated protein kinase 8 interacting protein 2 [Source:MGI Symbol;Acc:MGI:1926555]	4.39209	10.0187	2.40515e-14	1.15961
ENSMUSG00000029228	Lnx1	ligand of numb-protein X 1 [Source:MGI Symbol;Acc:MGI:1278335]	0.791031	1.81367	0.00458471	1.15949
ENSMUSG00000025938	Slco5a1	solute carrier organic anion transporter family, member 5A1 [Source:MGI Symbol;Acc:MGI:2443431]	0.609432	1.3901	7.14081e-06	1.15671
ENSMUSG00000018474	Chd3	chromodomain helicase DNA binding protein 3 [Source:MGI Symbol;Acc:MGI:1344395]	10.8498	24.7306	9.82198e-20	1.15657
ENSMUSG00000021250	Fos	FBJ osteosarcoma oncogene [Source:MGI Symbol;Acc:MGI:95574]	8.26539	18.8243	2.0181e-14	1.15563
ENSMUSG00000072214	37134	septin 5 [Source:MGI Symbol;Acc:MGI:1195461]	16.5464	37.6329	1.49921e-17	1.15473
ENSMUSG00000063446	Plppr1	phospholipid phosphatase related 1 [Source:MGI Symbol;Acc:MGI:2445015]	1.84048	4.20723	5.36087e-05	1.15462
ENSMUSG00000021699	Pde4d	phosphodiesterase 4D, cAMP specific [Source:MGI Symbol;Acc:MGI:99555]	2.72796	6.21335	6.86785e-10	1.15332
ENSMUSG00000020027	Socs2	suppressor of cytokine signaling 2 [Source:MGI Symbol;Acc:MGI:1201787]	0.697117	1.58664	0.00246278	1.15288
ENSMUSG00000056004	9330182L06Rik	RIKEN cDNA 9330182L06 gene [Source:MGI Symbol;Acc:MGI:2443264]	1.06817	2.42689	2.99713e-06	1.15227
ENSMUSG00000047428	Dlk2	delta-like 2 homolog (Drosophila) [Source:MGI Symbol;Acc:MGI:2146838]	2.06051	4.65575	1.16051e-05	1.14865
ENSMUSG00000018012	Rac3	RAS-related C3 botulinum substrate 3 [Source:MGI Symbol;Acc:MGI:2180784]	14.2935	32.2766	9.46857e-19	1.14864
ENSMUSG00000090223	Pcp4	Purkinje cell protein 4 [Source:MGI Symbol;Acc:MGI:97509]	4.58748	10.3473	0.00484013	1.14384
ENSMUSG00000070644	Etnk2	ethanolamine kinase 2 [Source:MGI Symbol;Acc:MGI:2443760]	0.417053	0.936009	0.0438715	1.14191
ENSMUSG00000040972	Igsf21	immunoglobulin superfamily, member 21 [Source:MGI Symbol;Acc:MGI:2681842]	1.96554	4.44177	0.00198772	1.14119
ENSMUSG00000040118	Cacna2d1	calcium channel, voltage-dependent, alpha2/delta subunit 1 [Source:MGI Symbol;Acc:MGI:88295]	4.62039	10.4177	3.69876e-14	1.14034
ENSMUSG00000047658	Gal3st3	galactose-3-O-sulfotransferase 3 [Source:MGI Symbol;Acc:MGI:3617843]	2.1221	4.76049	2.08179e-05	1.13431
ENSMUSG00000024403	Atp6v1g2	ATPase, H+ transporting, lysosomal V1 subunit G2 [Source:MGI Symbol;Acc:MGI:1913487]	7.01368	15.6887	4.37006e-15	1.13256
ENSMUSG00000000409	Lck	lymphocyte protein tyrosine kinase [Source:MGI Symbol;Acc:MGI:96756]	0.570004	1.26548	0.0274249	1.12702
ENSMUSG00000040009	Gnaz	guanine nucleotide binding protein, alpha z subunit [Source:MGI Symbol;Acc:MGI:95780]	3.83066	8.53086	1.16264e-11	1.12591
ENSMUSG00000054702	Ap1s3	adaptor-related protein complex AP-1, sigma 3 [Source:MGI Symbol;Acc:MGI:1891304]	0.387771	0.862505	0.0424898	1.12533
ENSMUSG00000021596	Mctp1	multiple C2 domains, transmembrane 1 [Source:MGI Symbol;Acc:MGI:1926021]	1.46476	3.25495	1.73747e-08	1.12238
ENSMUSG00000028804	Csmd2	CUB and Sushi multiple domains 2 [Source:MGI Symbol;Acc:MGI:2386401]	0.586568	1.31074	7.06301e-05	1.12176
ENSMUSG00000037492	Zmat4	zinc finger, matrin type 4 [Source:MGI Symbol;Acc:MGI:2443497]	0.486615	1.08031	0.00857507	1.11993
ENSMUSG00000042155	Klhl23	kelch-like 23 [Source:MGI Symbol;Acc:MGI:2683536]	3.01028	6.68499	2.6075e-11	1.11818
ENSMUSG00000022321	Cdh10	cadherin 10 [Source:MGI Symbol;Acc:MGI:107436]	1.60411	3.55457	3.43522e-06	1.11557
ENSMUSG00000027221	Chst1	carbohydrate (keratan sulfate Gal-6) sulfotransferase 1 [Source:MGI Symbol;Acc:MGI:1924219]	2.53514	5.6055	1.41033e-05	1.11551
ENSMUSG00000056073	Grik2	glutamate receptor, ionotropic, kainate 2 (beta 2) [Source:MGI Symbol;Acc:MGI:95815]	1.53681	3.40293	2.48365e-07	1.11454
ENSMUSG00000045498	Pcdhb3	protocadherin beta 3 [Source:MGI Symbol;Acc:MGI:2136737]	0.524674	1.15964	0.0080201	1.11415
ENSMUSG00000003824	Syce2	synaptonemal complex central element protein 2 [Source:MGI Symbol;Acc:MGI:1919096]	0.915967	2.01456	0.0318692	1.11373
ENSMUSG00000048899	Rimkla	ribosomal modification protein rimK-like family member A [Source:MGI Symbol;Acc:MGI:3040686]	0.712069	1.56902	0.000685346	1.10906
ENSMUSG00000041112	Elmo1	engulfment and cell motility 1 [Source:MGI Symbol;Acc:MGI:2153044]	6.33226	13.8695	7.13185e-25	1.10342
ENSMUSG00000045763	Basp1	brain abundant, membrane attached signal protein 1 [Source:MGI Symbol;Acc:MGI:1917600]	51.3474	112.244	5.50749e-31	1.1014
ENSMUSG00000011256	Adam19	a disintegrin and metallopeptidase domain 19 (meltrin beta) [Source:MGI Symbol;Acc:MGI:105377]	1.00779	2.20569	1.22047e-07	1.09799
ENSMUSG00000019831	Wasf1	WAS protein family, member 1 [Source:MGI Symbol;Acc:MGI:1890563]	5.48673	12.0068	1.14978e-06	1.09704
ENSMUSG00000011589	Fsd1	fibronectin type 3 and SPRY domain-containing protein [Source:MGI Symbol;Acc:MGI:1934858]	5.44075	11.8499	2.82608e-09	1.09489
ENSMUSG00000026447	Pik3c2b	phosphoinositide-3-kinase, class 2, beta polypeptide [Source:MGI Symbol;Acc:MGI:2685045]	0.433415	0.947058	0.000740311	1.09283
ENSMUSG00000041078	Grid1	glutamate receptor, ionotropic, delta 1 [Source:MGI Symbol;Acc:MGI:95812]	0.82357	1.79397	4.19029e-05	1.09159
ENSMUSG00000044060	A830010M20Rik	RIKEN cDNA A830010M20 gene [Source:MGI Symbol;Acc:MGI:2445097]	1.67669	3.65106	6.39187e-08	1.08993
ENSMUSG00000021066	Atl1	atlastin GTPase 1 [Source:MGI Symbol;Acc:MGI:1921241]	4.15321	8.97581	5.37335e-10	1.08069
ENSMUSG00000025375	Aatk	apoptosis-associated tyrosine kinase [Source:MGI Symbol;Acc:MGI:1197518]	3.27284	7.05456	4.13292e-12	1.07697
ENSMUSG00000040724	Kcna2	potassium voltage-gated channel, shaker-related subfamily, member 2 [Source:MGI Symbol;Acc:MGI:96659]	0.809716	1.751	2.34635e-06	1.07681
ENSMUSG00000040270	Bach2	BTB and CNC homology, basic leucine zipper transcription factor 2 [Source:MGI Symbol;Acc:MGI:894679]	0.656582	1.4172	7.29088e-05	1.07576
ENSMUSG00000039546	Ajap1	adherens junction associated protein 1 [Source:MGI Symbol;Acc:MGI:2685419]	0.730035	1.57373	0.0255406	1.07572
ENSMUSG00000006586	Runx1t1	runt-related transcription factor 1; translocated to, 1 (cyclin D-related) [Source:MGI Symbol;Acc:MGI:104793]	0.656513	1.4147	0.000382662	1.0747
ENSMUSG00000040785	Ttc3	tetratricopeptide repeat domain 3 [Source:MGI Symbol;Acc:MGI:1276539]	22.2538	47.9263	1.13097e-05	1.07358
ENSMUSG00000025738	Fbxl16	F-box and leucine-rich repeat protein 16 [Source:MGI Symbol;Acc:MGI:2448488]	10.2633	22.0096	6.50276e-14	1.07118
ENSMUSG00000093880	Tmem181c-ps	transmembrane protein 181C, pseudogene [Source:MGI Symbol;Acc:MGI:3780993]	1.37043	2.93385	0.0131264	1.0669
ENSMUSG00000032890	Rims3	regulating synaptic membrane exocytosis 3 [Source:MGI Symbol;Acc:MGI:2443331]	1.81377	3.87425	1.95704e-12	1.0655
ENSMUSG00000072623	Zfp9	zinc finger protein 9 [Source:MGI Symbol;Acc:MGI:99210]	1.67814	3.58492	1.71773e-06	1.06292
ENSMUSG00000063239	Grm4	glutamate receptor, metabotropic 4 [Source:MGI Symbol;Acc:MGI:1351341]	0.569529	1.21947	0.0108429	1.06284
ENSMUSG00000021364	Elovl2	elongation of very long chain fatty acids (FEN1/Elo2, SUR4/Elo3, yeast)-like 2 [Source:MGI Symbol;Acc:MGI:1858960]	1.70086	3.62378	1.18247e-05	1.06255
ENSMUSG00000023011	Faim2	Fas apoptotic inhibitory molecule 2 [Source:MGI Symbol;Acc:MGI:1919643]	1.64138	3.49501	4.12481e-06	1.06186
ENSMUSG00000007617	Homer1	homer scaffolding protein 1 [Source:MGI Symbol;Acc:MGI:1347345]	2.46306	5.25529	4.68464e-10	1.05931
ENSMUSG00000022523	Fgf12	fibroblast growth factor 12 [Source:MGI Symbol;Acc:MGI:109183]	5.49044	11.6663	7.49559e-14	1.05873
ENSMUSG00000002006	Pdzd4	PDZ domain containing 4 [Source:MGI Symbol;Acc:MGI:2443483]	5.86241	12.4234	4.04021e-12	1.05398
ENSMUSG00000029403	Cdkl2	cyclin-dependent kinase-like 2 (CDC2-related kinase) [Source:MGI Symbol;Acc:MGI:1858227]	2.38378	5.05415	8.11546e-07	1.05388
ENSMUSG00000030638	Sh3gl3	SH3-domain GRB2-like 3 [Source:MGI Symbol;Acc:MGI:700011]	1.74132	3.69369	0.0117079	1.05373
ENSMUSG00000034187	Nsf	N-ethylmaleimide sensitive fusion protein [Source:MGI Symbol;Acc:MGI:104560]	11.6986	24.7982	1.56447e-14	1.0535
ENSMUSG00000079523	Tmsb10	thymosin, beta 10 [Source:MGI Symbol;Acc:MGI:109146]	64.0748	135.599	4.64367e-12	1.05219
ENSMUSG00000025813	Homer2	homer scaffolding protein 2 [Source:MGI Symbol;Acc:MGI:1347354]	0.55636	1.18287	4.80245e-05	1.05206
ENSMUSG00000043419	Chd3os	chromodomain helicase DNA binding protein 3, opposite strand [Source:MGI Symbol;Acc:MGI:1915359]	3.56536	7.54291	3.56231e-06	1.05076
ENSMUSG00000025892	Gria4	glutamate receptor, ionotropic, AMPA4 (alpha 4) [Source:MGI Symbol;Acc:MGI:95811]	2.56442	5.41982	1.04455e-11	1.04821
ENSMUSG00000021057	Akap5	A kinase (PRKA) anchor protein 5 [Source:MGI Symbol;Acc:MGI:2685104]	1.08364	2.28377	2.42125e-08	1.04737
ENSMUSG00000022623	Shank3	SH3/ankyrin domain gene 3 [Source:MGI Symbol;Acc:MGI:1930016]	3.81825	8.05121	2.47616e-20	1.04581
ENSMUSG00000021936	Mapk8	mitogen-activated protein kinase 8 [Source:MGI Symbol;Acc:MGI:1346861]	5.95302	12.5356	1.1479e-14	1.04368
ENSMUSG00000032968	Inha	inhibin alpha [Source:MGI Symbol;Acc:MGI:96569]	4.50552	9.46333	2.89372e-07	1.04363
ENSMUSG00000020723	Cacng4	calcium channel, voltage-dependent, gamma subunit 4 [Source:MGI Symbol;Acc:MGI:1859167]	4.55042	9.59881	8.12322e-08	1.0433
ENSMUSG00000035640	Cbarp	calcium channel, voltage-dependent, beta subunit associated regulatory protein [Source:MGI Symbol;Acc:MGI:1354170]	8.87739	18.5995	3.30829e-23	1.03926
ENSMUSG00000030731	Syt3	synaptotagmin III [Source:MGI Symbol;Acc:MGI:99665]	2.26243	4.7507	2.17007e-05	1.03917
ENSMUSG00000060240	Cend1	cell cycle exit and neuronal differentiation 1 [Source:MGI Symbol;Acc:MGI:1929898]	13.2355	27.6884	1.12472e-18	1.03916
ENSMUSG00000030329	Pianp	PILR alpha associated neural protein [Source:MGI Symbol;Acc:MGI:2441908]	3.34854	6.99666	7.20083e-07	1.03377
ENSMUSG00000006435	Neurl1a	neuralized E3 ubiquitin protein ligase 1A [Source:MGI Symbol;Acc:MGI:1334263]	1.26679	2.63733	0.000140198	1.0336
ENSMUSG00000059921	Unc5c	unc-5 netrin receptor C [Source:MGI Symbol;Acc:MGI:1095412]	1.25673	2.62696	6.6153e-09	1.02991
ENSMUSG00000023755	Rhebl1	Ras homolog enriched in brain like 1 [Source:MGI Symbol;Acc:MGI:1916409]	1.55563	3.2289	0.0265914	1.02902
ENSMUSG00000052516	Robo2	roundabout guidance receptor 2 [Source:MGI Symbol;Acc:MGI:1890110]	4.10555	8.53631	2.86022e-16	1.02357
ENSMUSG00000058589	Anks1b	ankyrin repeat and sterile alpha motif domain containing 1B [Source:MGI Symbol;Acc:MGI:1924781]	1.87579	3.89786	8.14352e-08	1.02293
ENSMUSG00000106847	Peg13	paternally expressed 13 [Source:MGI Symbol;Acc:MGI:2663476]	8.02695	16.6383	1.12651e-15	1.02048
ENSMUSG00000039620	6430573F11Rik	RIKEN cDNA 6430573F11 gene [Source:MGI Symbol;Acc:MGI:2442328]	0.480864	0.993398	0.0041051	1.0181
ENSMUSG00000000628	Hk2	hexokinase 2 [Source:MGI Symbol;Acc:MGI:1315197]	3.79204	7.7763	2.16347e-15	1.00913
ENSMUSG00000029436	Mmp17	matrix metallopeptidase 17 [Source:MGI Symbol;Acc:MGI:1346076]	1.43424	2.94753	8.57283e-05	1.00496
ENSMUSG00000047945	Marcksl1	MARCKS-like 1 [Source:MGI Symbol;Acc:MGI:97143]	52.092	106.511	4.88073e-43	1.00438
