# Supplementary material for: Neurons and neuronal activity control gene expression in astrocytes to regulate their development and metabolism
Source: Nat Commun. 2017 May 2;8:15132. doi: 10.1038/ncomms15132 (PMC5418577; doi:10.1038/ncomms15132)
Supplement: Supplementary Data 8 — Within the group of genes elevated in vivo compared to in vitro (Cahoy et al (2008) (695 genes induced >2-fold) the influence of neurons on astrocytic expression is shown, ranked according to fold-change. [file ncomms15132-s9.xlsx]

## Sheet: Sheet1
gene_name	description	direction (Cahoy et al.)	Cultured Astrocytes (Cahoy et al)	P7 in vivo astrocytes (Cahoy et al.)	Astro-mono-FPKM	Astro-CoCulture_FPKM	Fold_Change (mono vs. coculture)	T-TEST
Cldn10	claudin 10 [Source:MGI Symbol;Acc:MGI:1913101]	up	273	4856	0.396002	11.1791	29.2792	2.51227e-06
Slc6a11	solute carrier family 6 (neurotransmitter transporter, GABA), member 11 [Source:MGI Symbol;Acc:MGI:95630]	up	40	1589	0.49173	6.45148	13.5927
Hes5	hairy and enhancer of split 5 (Drosophila) [Source:MGI Symbol;Acc:MGI:104876]	up	37	15031	2.36863	27.5993	12.1062
Slc1a2	solute carrier family 1 (glial high affinity glutamate transporter), member 2 [Source:MGI Symbol;Acc:MGI:101931]	up	436	3500	9.6907	105.095	11.2408
2900052N01Rik	RIKEN cDNA 2900052N01 gene [Source:MGI Symbol;Acc:MGI:1920290]	up	307	1596	4.23786	41.6915	10.1627
Nrarp	Notch-regulated ankyrin repeat protein [Source:MGI Symbol;Acc:MGI:1914372]	up	429	9740	0.329215	3.13133	9.84863
Fmo1	flavin containing monooxygenase 1 [Source:MGI Symbol;Acc:MGI:1310002]	up	935	3822	1.15744	10.929	9.79098
Car8	carbonic anhydrase 8 [Source:MGI Symbol;Acc:MGI:88253]	up	9	1108	0.412703	3.6552	9.18149
Cyp4f15	cytochrome P450, family 4, subfamily f, polypeptide 15 [Source:MGI Symbol;Acc:MGI:2146921]	up	311	1579	2.55009	20.4071	8.28985
Hapln1	hyaluronan and proteoglycan link protein 1 [Source:MGI Symbol;Acc:MGI:1337006]	up	36	6134	0.324571	2.44215	7.7738
Slc30a10	solute carrier family 30, member 10 [Source:MGI Symbol;Acc:MGI:2685058]	up	22	2117	0.210425	1.56809	7.72533
Cmtm5	CKLF-like MARVEL transmembrane domain containing 5 [Source:MGI Symbol;Acc:MGI:2447164]	up	181	3408	5.3241	36.9487	7.202
Adcyap1r1	adenylate cyclase activating polypeptide 1 receptor 1 [Source:MGI Symbol;Acc:MGI:108449]	up	301	14803	6.29671	43.6647	7.19152
Dio2	deiodinase, iodothyronine, type II [Source:MGI Symbol;Acc:MGI:1338833]	up	355	16621	1.50119	9.8096	6.75003
Tmem100	transmembrane protein 100 [Source:MGI Symbol;Acc:MGI:1915138]	up	114	2604	2.13171	12.3898	6.02159
Grm3	glutamate receptor, metabotropic 3 [Source:MGI Symbol;Acc:MGI:1351340]	up	194	11778	0.384051	2.14753	5.78328
Slco1c1	solute carrier organic anion transporter family, member 1c1 [Source:MGI Symbol;Acc:MGI:1889679]	up	653	15563	9.88195	53.7422	5.63511
Cd38	CD38 antigen [Source:MGI Symbol;Acc:MGI:107474]	up	748	1695	0.304475	1.64248	5.5586
Agt	angiotensinogen (serpin peptidase inhibitor, clade A, member 8) [Source:MGI Symbol;Acc:MGI:87963]	up	140	4017	1.25667	6.33272	5.20438
Chst1	carbohydrate (keratan sulfate Gal-6) sulfotransferase 1 [Source:MGI Symbol;Acc:MGI:1924219]	up	91	3898	1.0869	5.41432	5.17934
Cdo1	cysteine dioxygenase 1, cytosolic [Source:MGI Symbol;Acc:MGI:105925]	up	307	1065	2.2139	10.787	5.03098
Dkk3	dickkopf homolog 3 (Xenopus laevis) [Source:MGI Symbol;Acc:MGI:1354952]	up	3076	6198	16.6705	81.1584	5.03069
Itih5	inter-alpha (globulin) inhibitor H5 [Source:MGI Symbol;Acc:MGI:1925751]	up	651	1491	1.89978	8.65945	4.71408
Car2	carbonic anhydrase 2 [Source:MGI Symbol;Acc:MGI:88269]	up	2708	19162	20.04	90.8478	4.68248
Rlbp1	retinaldehyde binding protein 1 [Source:MGI Symbol;Acc:MGI:97930]	up	125	5894	3.05036	13.7689	4.67915
Ephb1	Eph receptor B1 [Source:MGI Symbol;Acc:MGI:1096337]	up	232	2188	1.13832	4.82993	4.40499
Tnfrsf19	tumor necrosis factor receptor superfamily, member 19 [Source:MGI Symbol;Acc:MGI:1352474]	up	954	13530	6.11551	24.4575	4.14448
Sh3gl2	SH3-domain GRB2-like 2 [Source:MGI Symbol;Acc:MGI:700009]	up	17	1039	0.719628	2.85174	4.09613
Sparcl1	SPARC-like 1 [Source:MGI Symbol;Acc:MGI:108110]	up	7794	31038	109.416	429.087	4.06181
Gpam	glycerol-3-phosphate acyltransferase, mitochondrial [Source:MGI Symbol;Acc:MGI:109162]	up	6297	20961	31.4378	122.393	4.01844
Slc1a3	solute carrier family 1 (glial high affinity glutamate transporter), member 3 [Source:MGI Symbol;Acc:MGI:99917]	up	4380	24681	387.564	1502.73	4.00797
Baalc	brain and acute leukemia, cytoplasmic [Source:MGI Symbol;Acc:MGI:1928704]	up	756	2755	5.21797	20.262	4.00455
Ptprt	protein tyrosine phosphatase, receptor type, T [Source:MGI Symbol;Acc:MGI:1321152]	up	756	3526	2.63175	10.0544	3.95181
Ndrg2	N-myc downstream regulated gene 2 [Source:MGI Symbol;Acc:MGI:1352498]	up	8972	18334	84.1342	317.017	3.90302
Cspg5	chondroitin sulfate proteoglycan 5 [Source:MGI Symbol;Acc:MGI:1352747]	up	824	18283	16.8551	62.6084	3.84675
Lsamp	limbic system-associated membrane protein [Source:MGI Symbol;Acc:MGI:1261760]	up	211	3326	2.53448	9.41302	3.84465
Bcan	brevican [Source:MGI Symbol;Acc:MGI:1096385]	up	4381	30653	49.7392	176.662	3.67314
Nr4a1	nuclear receptor subfamily 4, group A, member 1 [Source:MGI Symbol;Acc:MGI:1352454]	up	184	11597	1.13178	4.01972	3.67002
Bmpr1b	bone morphogenetic protein receptor, type 1B [Source:MGI Symbol;Acc:MGI:107191]	up	965	4848	4.19646	14.1966	3.49886
Cbs	cystathionine beta-synthase [Source:MGI Symbol;Acc:MGI:88285]	up	918	6708	3.73581	11.7383	3.24749
Pxdn	peroxidasin homolog (Drosophila) [Source:MGI Symbol;Acc:MGI:1916925]	up	641	2116	4.22527	13.2518	3.23827
Ptn	pleiotrophin [Source:MGI Symbol;Acc:MGI:97804]	up	1038	24589	80.5506	247.639	3.18396
Abca8a	ATP-binding cassette, sub-family A (ABC1), member 8a [Source:MGI Symbol;Acc:MGI:2386846]	up	79	1043	6.56142	20.2084	3.18218
Egr2	early growth response 2 [Source:MGI Symbol;Acc:MGI:95296]	up	199	1485	0.288197	0.878743	3.13918
Mmd2	monocyte to macrophage differentiation-associated 2 [Source:MGI Symbol;Acc:MGI:1922354]	up	6092	30076	42.8048	127.614	3.09055
Ttyh1	tweety homolog 1 (Drosophila) [Source:MGI Symbol;Acc:MGI:1889007]	up	1132	9155	80.9876	237.706	3.03707
St6galnac5	ST6 (alpha-N-acetyl-neuraminyl-2,3-beta-galactosyl-1,3)-N-acetylgalactosaminide alpha-2,6-sialyltransferase 5 [Source:MGI Symbol;Acc:MGI:1349471]	up	152	9091	1.79489	5.22129	3.02029
Arrb1	arrestin, beta 1 [Source:MGI Symbol;Acc:MGI:99473]	up	214	2479	5.44334	15.6213	2.96622
Angpt1	angiopoietin 1 [Source:MGI Symbol;Acc:MGI:108448]	up	509	1960	9.60939	27.3583	2.94103
Btg1	B cell translocation gene 1, anti-proliferative [Source:MGI Symbol;Acc:MGI:88215]	up	2169	5642	5.51236	15.5636	2.92053
Bmper	BMP-binding endothelial regulator [Source:MGI Symbol;Acc:MGI:1920480]	up	248	2861	4.67522	13.1149	2.90092
Trim9	tripartite motif-containing 9 [Source:MGI Symbol;Acc:MGI:2137354]	up	833	4458	10.6157	28.9757	2.82334
Acsl6	acyl-CoA synthetase long-chain family member 6 [Source:MGI Symbol;Acc:MGI:894291]	up	4122	11688	9.47821	25.1764	2.74619
Mfge8	milk fat globule-EGF factor 8 protein [Source:MGI Symbol;Acc:MGI:102768]	up	3225	25011	77.558	204.665	2.73604
Mfap3l	microfibrillar-associated protein 3-like [Source:MGI Symbol;Acc:MGI:1918556]	up	2991	6634	18.8051	49.0775	2.69656
Pygl	liver glycogen phosphorylase [Source:MGI Symbol;Acc:MGI:97829]	up	378	832	2.74933	7.14231	2.6823
Dlgap1	discs, large (Drosophila) homolog-associated protein 1 [Source:MGI Symbol;Acc:MGI:1346065]	up	216	1445	2.20626	5.65872	2.6491
Angptl4	angiopoietin-like 4 [Source:MGI Symbol;Acc:MGI:1888999]	up	72	3736	0.801957	2.05644	2.64198
Dgkb	diacylglycerol kinase, beta [Source:MGI Symbol;Acc:MGI:2442474]	up	182	2154	1.02461	2.60411	2.62701
Gpr37l1	G protein-coupled receptor 37-like 1 [Source:MGI Symbol;Acc:MGI:1928503]	up	4872	18491	6.07806	15.4924	2.62332
Rgs20	regulator of G-protein signaling 20 [Source:MGI Symbol;Acc:MGI:1929866]	up	2503	7852	12.5801	31.7826	2.60794
Sec14l2	SEC14-like 2 (S. cerevisiae) [Source:MGI Symbol;Acc:MGI:1915065]	up	303	1402	9.51716	23.6416	2.56736
Kcnj16	potassium inwardly-rectifying channel, subfamily J, member 16 [Source:MGI Symbol;Acc:MGI:1314842]	up	31	1539	2.47071	6.13322	2.56086
Ephx2	epoxide hydrolase 2, cytoplasmic [Source:MGI Symbol;Acc:MGI:99500]	up	708	2377	5.91002	14.6166	2.55496
Paqr8	progestin and adipoQ receptor family member VIII [Source:MGI Symbol;Acc:MGI:1921479]	up	2788	6896	18.6684	46.0007	2.54562
Rasa3	RAS p21 protein activator 3 [Source:MGI Symbol;Acc:MGI:1197013]	up	1770	4774	13.4582	33.0567	2.53129
Mertk	c-mer proto-oncogene tyrosine kinase [Source:MGI Symbol;Acc:MGI:96965]	up	620	1948	1.50379	3.67761	2.52291
Apcdd1	adenomatosis polyposis coli down-regulated 1 [Source:MGI Symbol;Acc:MGI:3513977]	up	199	6323	1.25967	3.06682	2.51679
Pdzrn3	PDZ domain containing RING finger 3 [Source:MGI Symbol;Acc:MGI:1933157]	up	673	4841	6.98853	17.0271	2.51611
Grin3a	glutamate receptor ionotropic, NMDA3A [Source:MGI Symbol;Acc:MGI:1933206]	up	101	1729	0.857294	2.07234	2.50718
Kcnn2	potassium intermediate/small conductance calcium-activated channel, subfamily N, member 2 [Source:MGI Symbol;Acc:MGI:2153182]	up	337	1097	3.38091	8.10876	2.48205
Camk2n1	calcium/calmodulin-dependent protein kinase II inhibitor 1 [Source:MGI Symbol;Acc:MGI:1913509]	up	1273	3384	10.6193	25.3462	2.47099
Fut9	fucosyltransferase 9 [Source:MGI Symbol;Acc:MGI:1330859]	up	148	2654	0.613275	1.46378	2.46788
Gnao1	guanine nucleotide binding protein, alpha O [Source:MGI Symbol;Acc:MGI:95775]	up	1187	2567	85.8122	204.352	2.46408
Thrsp	thyroid hormone responsive [Source:MGI Symbol;Acc:MGI:109126]	up	519	2587	20.555	48.5619	2.44506
Ankrd6	ankyrin repeat domain 6 [Source:MGI Symbol;Acc:MGI:2154278]	up	312	1648	4.87774	11.3132	2.39855
Abhd3	abhydrolase domain containing 3 [Source:MGI Symbol;Acc:MGI:2147183]	up	702	8999	6.15228	14.2875	2.39462
Fjx1	four jointed box 1 (Drosophila) [Source:MGI Symbol;Acc:MGI:1341907]	up	685	7510	9.14576	21.1855	2.39223
Ttpa	tocopherol (alpha) transfer protein [Source:MGI Symbol;Acc:MGI:1354168]	up	329	4090	0.721343	1.65305	2.36081
Rasa2	RAS p21 protein activator 2 [Source:MGI Symbol;Acc:MGI:2149960]	up	773	3337	5.1802	11.8461	2.35612
Gja1	gap junction protein, alpha 1 [Source:MGI Symbol;Acc:MGI:95713]	up	11386	22812	138.207	311.677	2.33538
Mamdc2	MAM domain containing 2 [Source:MGI Symbol;Acc:MGI:1918988]	up	1484	3052	22.4188	50.5531	2.32974
Cyp7b1	cytochrome P450, family 7, subfamily b, polypeptide 1 [Source:MGI Symbol;Acc:MGI:104978]	up	1098	5328	2.81339	6.33881	2.32443
Ngef	neuronal guanine nucleotide exchange factor [Source:MGI Symbol;Acc:MGI:1858414]	up	153	4321	4.27106	9.48131	2.29535
Efs	embryonal Fyn-associated substrate [Source:MGI Symbol;Acc:MGI:105311]	up	200	835	1.4577	3.23614	2.29352
Scara3	scavenger receptor class A, member 3 [Source:MGI Symbol;Acc:MGI:2444418]	up	542	2856	4.3701	9.68532	2.28787
Igfbp4	insulin-like growth factor binding protein 4 [Source:MGI Symbol;Acc:MGI:96439]	up	2680	5438	1.45065	3.2105	2.28545
Mbp	myelin basic protein [Source:MGI Symbol;Acc:MGI:96925]	up	302	915	2.82689	6.24031	2.27054
Omg	oligodendrocyte myelin glycoprotein [Source:MGI Symbol;Acc:MGI:106586]	up	18	1193	1.48346	3.23795	2.26961
Fndc4	fibronectin type III domain containing 4 [Source:MGI Symbol;Acc:MGI:1917195]	up	237	2250	10.9243	23.7639	2.25169
Gabra4	gamma-aminobutyric acid (GABA) A receptor, subunit alpha 4 [Source:MGI Symbol;Acc:MGI:95616]	up	390	2383	5.3445	11.6327	2.24832
Dab1	disabled 1 [Source:MGI Symbol;Acc:MGI:108554]	up	147	1846	6.86938	14.873	2.23679
Egr1	early growth response 1 [Source:MGI Symbol;Acc:MGI:95295]	up	1299	18157	2.16482	4.70634	2.23665
Slc6a1	solute carrier family 6 (neurotransmitter transporter, GABA), member 1 [Source:MGI Symbol;Acc:MGI:95627]	up	1446	16367	29.4278	63.6495	2.23553
Col9a1	collagen, type IX, alpha 1 [Source:MGI Symbol;Acc:MGI:88465]	up	351	2138	0.698062	1.48456	2.19407
Slc14a1	solute carrier family 14 (urea transporter), member 1 [Source:MGI Symbol;Acc:MGI:1351654]	up	452	4464	1.40236	2.97718	2.19032
Marcksl1	MARCKS-like 1 [Source:MGI Symbol;Acc:MGI:97143]	up	2665	18304	13.9488	29.522	2.18882
Atp8a1	ATPase, aminophospholipid transporter (APLT), class I, type 8A, member 1 [Source:MGI Symbol;Acc:MGI:1330848]	up	146	3765	3.48921	7.30232	2.16943
Col16a1	collagen, type XVI, alpha 1 [Source:MGI Symbol;Acc:MGI:1095396]	up	202	1357	9.77994	20.5095	2.16873
Tlcd1	TLC domain containing 1 [Source:MGI Symbol;Acc:MGI:1915572]	up	1263	6608	9.64104	20.2169	2.16865
Enpp2	ectonucleotide pyrophosphatase/phosphodiesterase 2 [Source:MGI Symbol;Acc:MGI:1321390]	up	846	1869	1.32653	2.77795	2.15894
Sema6a	sema domain, transmembrane domain (TM), and cytoplasmic domain, (semaphorin) 6A [Source:MGI Symbol;Acc:MGI:1203727]	up	253	2030	8.83517	18.3344	2.1482
Mical1	microtubule associated monooxygenase, calponin and LIM domain containing 1 [Source:MGI Symbol;Acc:MGI:2385847]	up	310	1663	3.63659	7.58124	2.14805
Ppargc1a	peroxisome proliferative activated receptor, gamma, coactivator 1 alpha [Source:MGI Symbol;Acc:MGI:1342774]	up	756	1832	2.51265	5.18364	2.12624
Ptprz1	protein tyrosine phosphatase, receptor type Z, polypeptide 1 [Source:MGI Symbol;Acc:MGI:97816]	up	8952	26138	67.7478	139.255	2.12252
Glrb	glycine receptor, beta subunit [Source:MGI Symbol;Acc:MGI:95751]	up	1004	2495	11.7784	23.9785	2.10381
Plxnc1	plexin C1 [Source:MGI Symbol;Acc:MGI:1890127]	up	461	2153	2.81577	5.7182	2.1
Drp2	dystrophin related protein 2 [Source:MGI Symbol;Acc:MGI:107432]	up	343	1217	4.3749	8.87054	2.0989
Cyp2j9	cytochrome P450, family 2, subfamily j, polypeptide 9 [Source:MGI Symbol;Acc:MGI:1921769]	up	491	2649	8.24912	16.7391	2.09685
Tspan13	tetraspanin 13 [Source:MGI Symbol;Acc:MGI:1913359]	up	1264	5569	6.25504	12.6624	2.09183
Sncaip	synuclein, alpha interacting protein (synphilin) [Source:MGI Symbol;Acc:MGI:1915097]	up	118	927	12.373	24.963	2.08614
Myrip	myosin VIIA and Rab interacting protein [Source:MGI Symbol;Acc:MGI:2384407]	up	344	1529	1.86274	3.71363	2.06444
Ntsr2	neurotensin receptor 2 [Source:MGI Symbol;Acc:MGI:108018]	up	610	11407	38.5792	76.6793	2.05832
Acot1	acyl-CoA thioesterase 1 [Source:MGI Symbol;Acc:MGI:1349396]	up	1888	9137	37.1866	73.9847	2.05438
Fxyd6	FXYD domain-containing ion transport regulator 6 [Source:MGI Symbol;Acc:MGI:1890226]	up	1327	6240	26.3041	52.2046	2.05181
Rps6ka6	ribosomal protein S6 kinase polypeptide 6 [Source:MGI Symbol;Acc:MGI:1914321]	up	47	1176	0.539904	1.07209	2.04569
Csdc2	cold shock domain containing C2, RNA binding [Source:MGI Symbol;Acc:MGI:2146027]	up	1147	2867	30.8124	60.372	2.02383
Pld2	phospholipase D2 [Source:MGI Symbol;Acc:MGI:892877]	up	661	3734	16.5584	32.2942	2.01586
Scg3	secretogranin III [Source:MGI Symbol;Acc:MGI:103032]	up	5906	19279	115.576	224.644	2.0116
Grid2	glutamate receptor, ionotropic, delta 2 [Source:MGI Symbol;Acc:MGI:95813]	up	56	2616	0.346681	0.672765	2.00496
Hsd11b1	hydroxysteroid 11-beta dehydrogenase 1 [Source:MGI Symbol;Acc:MGI:103562]	up	60	1912	0.839047	1.62212	1.99712
Nap1l5	nucleosome assembly protein 1-like 5 [Source:MGI Symbol;Acc:MGI:1923555]	up	615	3786	6.18362	11.8987	1.98748
Emp2	epithelial membrane protein 2 [Source:MGI Symbol;Acc:MGI:1098726]	up	3813	12697	49.0739	93.3888	1.96744
Plp1	proteolipid protein (myelin) 1 [Source:MGI Symbol;Acc:MGI:97623]	up	897	3289	8.16349	15.5786	1.9671
Selenbp1	selenium binding protein 1 [Source:MGI Symbol;Acc:MGI:96825]	up	565	1758	1.44995	2.74164	1.9626
Eya1	eyes absent 1 homolog (Drosophila) [Source:MGI Symbol;Acc:MGI:109344]	up	377	1673	5.55759	10.5187	1.96209
Pde4b	phosphodiesterase 4B, cAMP specific [Source:MGI Symbol;Acc:MGI:99557]	up	890	4503	6.72507	12.7565	1.95601
Specc1	sperm antigen with calponin homology and coiled-coil domains 1 [Source:MGI Symbol;Acc:MGI:2442356]	up	926	4626	12.2274	23.0511	1.94703
Tmeff1	transmembrane protein with EGF-like and two follistatin-like domains 1 [Source:MGI Symbol;Acc:MGI:1926810]	up	277	892	2.56652	4.8589	1.94555
Adcy2	adenylate cyclase 2 [Source:MGI Symbol;Acc:MGI:99676]	up	479	3738	4.628	8.66445	1.94058
Mdk	midkine [Source:MGI Symbol;Acc:MGI:96949]	up	583	6200	7.99731	15.0205	1.93802
Nfkbiz	nuclear factor of kappa light polypeptide gene enhancer in B cells inhibitor, zeta [Source:MGI Symbol;Acc:MGI:1931595]	up	704	3479	3.10597	5.84272	1.93694
Ctsc	cathepsin C [Source:MGI Symbol;Acc:MGI:109553]	up	3624	7897	4.8302	9.08802	1.93637
Hlf	hepatic leukemia factor [Source:MGI Symbol;Acc:MGI:96108]	up	158	1736	1.41939	2.65036	1.93408
Gprasp2	G protein-coupled receptor associated sorting protein 2 [Source:MGI Symbol;Acc:MGI:2442071]	up	320	970	6.07395	11.2649	1.91833
Klf12	Kruppel-like factor 12 [Source:MGI Symbol;Acc:MGI:1333796]	up	284	1203	2.18927	4.0684	1.9173
Nav1	neuron navigator 1 [Source:MGI Symbol;Acc:MGI:2183683]	up	787	2794	1.17792	2.1831	1.91556
Abat	4-aminobutyrate aminotransferase [Source:MGI Symbol;Acc:MGI:2443582]	up	3322	7903	55.8263	103.342	1.91429
Adrbk2	adrenergic receptor kinase, beta 2 [Source:MGI Symbol;Acc:MGI:87941]	up	175	1643	4.67517	8.65854	1.91318
Rap1gap	Rap1 GTPase-activating protein [Source:MGI Symbol;Acc:MGI:109338]	up	154	924	3.38464	6.2248	1.89961
Il18	interleukin 18 [Source:MGI Symbol;Acc:MGI:107936]	up	753	5583	21.9157	39.9083	1.88471
Slc27a1	solute carrier family 27 (fatty acid transporter), member 1 [Source:MGI Symbol;Acc:MGI:1347098]	up	698	3752	38.9657	70.722	1.87605
Rorb	RAR-related orphan receptor beta [Source:MGI Symbol;Acc:MGI:1343464]	up	232	913	1.71362	3.10183	1.87189
Atp13a4	ATPase type 13A4 [Source:MGI Symbol;Acc:MGI:1924456]	up	88	3005	2.87473	5.21412	1.87171
E330009J07Rik	RIKEN cDNA E330009J07 gene [Source:MGI Symbol;Acc:MGI:2444256]	up	404	1524	3.40553	6.16283	1.87015
Chst10	carbohydrate sulfotransferase 10 [Source:MGI Symbol;Acc:MGI:2138283]	up	140	1084	2.03067	3.66392	1.86732
Etv1	ets variant 1 [Source:MGI Symbol;Acc:MGI:99254]	up	313	793	1.84795	3.33087	1.86437
Ttyh3	tweety homolog 3 (Drosophila) [Source:MGI Symbol;Acc:MGI:1925589]	up	551	4204	50.5213	91.076	1.86155
Spire1	spire homolog 1 (Drosophila) [Source:MGI Symbol;Acc:MGI:1915416]	up	1612	3673	23.3163	41.9984	1.86086
Mbtd1	mbt domain containing 1 [Source:MGI Symbol;Acc:MGI:2143977]	up	566	1485	5.74677	10.3375	1.85477
Gpr137b	G protein-coupled receptor 137B [Source:MGI Symbol;Acc:MGI:1891463]	up	1463	3149	8.64461	15.5014	1.85116
Clasp2	CLIP associating protein 2 [Source:MGI Symbol;Acc:MGI:1923749]	up	1255	3033	21.7573	39.0442	1.85115
Nnat	neuronatin [Source:MGI Symbol;Acc:MGI:104716]	up	170	1695	102.809	183.8	1.84834
Lmcd1	LIM and cysteine-rich domains 1 [Source:MGI Symbol;Acc:MGI:1353635]	up	256	1684	6.76679	12.0362	1.83346
C130071C03Rik	RIKEN cDNA C130071C03 gene [Source:MGI Symbol;Acc:MGI:2443574]	up	708	3486	18.0645	32.0667	1.83251
Gnb4	guanine nucleotide binding protein (G protein), beta 4 [Source:MGI Symbol;Acc:MGI:104581]	up	322	1314	0.564835	0.995763	1.82693
Ppp1r3c	protein phosphatase 1, regulatory (inhibitor) subunit 3C [Source:MGI Symbol;Acc:MGI:1858229]	up	4643	13456	16.4394	28.8487	1.81511
Pogk	pogo transposable element with KRAB domain [Source:MGI Symbol;Acc:MGI:1918842]	up	359	2113	5.05073	8.85382	1.80996
Acaa2	acetyl-Coenzyme A acyltransferase 2 (mitochondrial 3-oxoacyl-Coenzyme A thiolase) [Source:MGI Symbol;Acc:MGI:1098623]	up	2089	4374	46.9733	81.7685	1.7991
Emx2	empty spiracles homeobox 2 [Source:MGI Symbol;Acc:MGI:95388]	up	573	1445	5.95478	10.3608	1.79853
Isoc1	isochorismatase domain containing 1 [Source:MGI Symbol;Acc:MGI:1913557]	up	196	874	8.56693	14.9014	1.79742
Frem2	Fras1 related extracellular matrix protein 2 [Source:MGI Symbol;Acc:MGI:2444465]	up	160	1433	1.22099	2.12018	1.79147
Tmem144	transmembrane protein 144 [Source:MGI Symbol;Acc:MGI:1917902]	up	378	901	0.748606	1.29321	1.78962
Fgf12	fibroblast growth factor 12 [Source:MGI Symbol;Acc:MGI:109183]	up	161	1077	3.31672	5.75158	1.785
Gpm6a	glycoprotein m6a [Source:MGI Symbol;Acc:MGI:107671]	up	11324	27775	138.663	239.059	1.78313
Sash1	SAM and SH3 domain containing 1 [Source:MGI Symbol;Acc:MGI:1917347]	up	2673	9331	27.2538	47.0931	1.78278
Lrig1	leucine-rich repeats and immunoglobulin-like domains 1 [Source:MGI Symbol;Acc:MGI:107935]	up	2273	8518	50.6643	87.3989	1.78166
Grtp1	GH regulated TBC protein 1 [Source:MGI Symbol;Acc:MGI:1914040]	up	209	1545	4.63786	7.94423	1.77103
Cpxm1	carboxypeptidase X 1 (M14 family) [Source:MGI Symbol;Acc:MGI:1934569]	up	184	1852	5.35526	9.14753	1.77014
Rnf24	ring finger protein 24 [Source:MGI Symbol;Acc:MGI:1261771]	up	682	1933	14.2006	24.3044	1.76771
Frmd4a	FERM domain containing 4A [Source:MGI Symbol;Acc:MGI:1919850]	up	1071	4918	4.15985	7.09823	1.76273
Tmem86a	transmembrane protein 86A [Source:MGI Symbol;Acc:MGI:1915143]	up	400	994	8.0522	13.7333	1.75707
Rab6b	RAB6B, member RAS oncogene family [Source:MGI Symbol;Acc:MGI:107283]	up	474	1660	4.17437	7.09512	1.75504
Col9a3	collagen, type IX, alpha 3 [Source:MGI Symbol;Acc:MGI:894686]	up	151	2295	2.14131	3.63474	1.75247
Prkcd	protein kinase C, delta [Source:MGI Symbol;Acc:MGI:97598]	up	528	1281	6.84078	11.6239	1.75098
Cmtm3	CKLF-like MARVEL transmembrane domain containing 3 [Source:MGI Symbol;Acc:MGI:2447162]	up	430	1235	14.7777	25.0984	1.7503
Tmem51	transmembrane protein 51 [Source:MGI Symbol;Acc:MGI:2384874]	up	184	2428	4.715	7.9273	1.7394
Tspan7	tetraspanin 7 [Source:MGI Symbol;Acc:MGI:1298407]	up	11448	27086	136.529	229.716	1.73763
Hivep1	human immunodeficiency virus type I enhancer binding protein 1 [Source:MGI Symbol;Acc:MGI:96100]	up	414	974	5.17023	8.68914	1.73373
AI464131	expressed sequence AI464131 [Source:MGI Symbol;Acc:MGI:2140300]	up	204	5611	1.53383	2.55783	1.72724
Vcam1	vascular cell adhesion molecule 1 [Source:MGI Symbol;Acc:MGI:98926]	up	3960	15769	28.7695	48.0873	1.72565
Elovl2	elongation of very long chain fatty acids (FEN1/Elo2, SUR4/Elo3, yeast)-like 2 [Source:MGI Symbol;Acc:MGI:1858960]	up	111	4464	1.37306	2.27795	1.71927
Npc1	Niemann-Pick type C1 [Source:MGI Symbol;Acc:MGI:1097712]	up	666	2293	15.3493	25.5784	1.71829
Spag9	sperm associated antigen 9 [Source:MGI Symbol;Acc:MGI:1918084]	up	6238	15515	38.2024	63.4606	1.71611
Entpd2	ectonucleoside triphosphate diphosphohydrolase 2 [Source:MGI Symbol;Acc:MGI:1096863]	up	1251	7649	3.81806	6.35582	1.71128
Wnt7b	wingless-type MMTV integration site family, member 7B [Source:MGI Symbol;Acc:MGI:98962]	up	275	1454	8.39437	13.8417	1.70921
Lhfpl2	lipoma HMGIC fusion partner-like 2 [Source:MGI Symbol;Acc:MGI:2145236]	up	507	2427	6.2266	10.3117	1.70779
Gabra2	gamma-aminobutyric acid (GABA) A receptor, subunit alpha 2 [Source:MGI Symbol;Acc:MGI:95614]	up	53	1347	0.494254	0.814689	1.70567
Gng12	guanine nucleotide binding protein (G protein), gamma 12 [Source:MGI Symbol;Acc:MGI:1336171]	up	4593	10839	41.2452	68.0209	1.70256
Abca5	ATP-binding cassette, sub-family A (ABC1), member 5 [Source:MGI Symbol;Acc:MGI:2386607]	up	421	894	2.71306	4.45327	1.69125
Ednrb	endothelin receptor type B [Source:MGI Symbol;Acc:MGI:102720]	up	3374	20308	106.767	174.268	1.68668
9330182L06Rik	RIKEN cDNA 9330182L06 gene [Source:MGI Symbol;Acc:MGI:2443264]	up	147	8855	1.12385	1.83353	1.68425
Bcl2	B cell leukemia/lymphoma 2 [Source:MGI Symbol;Acc:MGI:88138]	up	1270	2541	13.3108	21.6566	1.68178
Tagln3	transgelin 3 [Source:MGI Symbol;Acc:MGI:1926784]	up	305	3754	4.75508	7.7388	1.68139
Trps1	trichorhinophalangeal syndrome I (human) [Source:MGI Symbol;Acc:MGI:1927616]	up	762	1941	5.08308	8.25723	1.67912
Asphd2	aspartate beta-hydroxylase domain containing 2 [Source:MGI Symbol;Acc:MGI:1920148]	up	984	2003	13.2701	21.4164	1.6665
Tle4	transducin-like enhancer of split 4, homolog of Drosophila E(spl) [Source:MGI Symbol;Acc:MGI:104633]	up	889	2662	9.65957	15.5726	1.66536
Fchsd2	FCH and double SH3 domains 2 [Source:MGI Symbol;Acc:MGI:2448475]	up	684	1842	14.3753	23.1374	1.66273
Aldh9a1	aldehyde dehydrogenase 9, subfamily A1 [Source:MGI Symbol;Acc:MGI:1861622]	up	1437	5422	14.6355	23.4476	1.65711
Pla2g7	phospholipase A2, group VII (platelet-activating factor acetylhydrolase, plasma) [Source:MGI Symbol;Acc:MGI:1351327]	up	4758	20076	294.078	468.303	1.64876
Bzrap1	benzodiazepine receptor associated protein 1 [Source:MGI Symbol;Acc:MGI:2450877]	up	314	773	6.44436	10.255	1.64421
Sirpa	signal-regulatory protein alpha [Source:MGI Symbol;Acc:MGI:108563]	up	922	3898	53.0471	84.2558	1.63912
Slc6a9	solute carrier family 6 (neurotransmitter transporter, glycine), member 9 [Source:MGI Symbol;Acc:MGI:95760]	up	510	4330	4.52883	7.16356	1.63124
Kctd5	potassium channel tetramerisation domain containing 5 [Source:MGI Symbol;Acc:MGI:1916509]	up	1661	5885	20.2858	31.9994	1.62913
0610040J01Rik	RIKEN cDNA 0610040J01 gene [Source:MGI Symbol;Acc:MGI:1923511]	up	52	951	1.49981	2.36709	1.62829
Paqr7	progestin and adipoQ receptor family member VII [Source:MGI Symbol;Acc:MGI:1919154]	up	760	3548	10.1803	16.0459	1.62763
Papss2	3'-phosphoadenosine 5'-phosphosulfate synthase 2 [Source:MGI Symbol;Acc:MGI:1330223]	up	696	1616	10.5652	16.5536	1.61457
Myo6	myosin VI [Source:MGI Symbol;Acc:MGI:104785]	up	2118	5042	26.7484	41.7523	1.61381
Tmc7	transmembrane channel-like gene family 7 [Source:MGI Symbol;Acc:MGI:2443317]	up	668	1823	4.11978	6.37746	1.59977
Trib2	tribbles homolog 2 (Drosophila) [Source:MGI Symbol;Acc:MGI:2145021]	up	608	4933	11.7959	18.0913	1.58584
Cat	catalase [Source:MGI Symbol;Acc:MGI:88271]	up	3066	6550	51.2736	78.6453	1.58445
Acss2	acyl-CoA synthetase short-chain family member 2 [Source:MGI Symbol;Acc:MGI:1890410]	up	1932	4221	10.1028	15.4242	1.57751
Lonrf3	LON peptidase N-terminal domain and ring finger 3 [Source:MGI Symbol;Acc:MGI:1921615]	up	1431	2877	7.57816	11.558	1.57198
Slc15a2	solute carrier family 15 (H+/peptide transporter), member 2 [Source:MGI Symbol;Acc:MGI:1890457]	up	5436	17879	42.934	65.1846	1.56999
Lrp4	low density lipoprotein receptor-related protein 4 [Source:MGI Symbol;Acc:MGI:2442252]	up	417	1138	41.0195	62.0224	1.56697
Phyhipl	phytanoyl-CoA hydroxylase interacting protein-like [Source:MGI Symbol;Acc:MGI:1918161]	up	1977	8702	16.1655	24.3924	1.56026
Olfml1	olfactomedin-like 1 [Source:MGI Symbol;Acc:MGI:2679264]	up	552	1223	12.2331	18.4392	1.55477
Pde1b	phosphodiesterase 1B, Ca2+-calmodulin dependent [Source:MGI Symbol;Acc:MGI:97523]	up	325	1915	13.3905	20.1779	1.55407
Zcchc18	zinc finger, CCHC domain containing 18 [Source:MGI Symbol;Acc:MGI:1914245]	up	1085	2584	19.6021	29.4989	1.55259
Ckap5	cytoskeleton associated protein 5 [Source:MGI Symbol;Acc:MGI:1923036]	up	1663	3391	49.4639	74.2319	1.55042
Sorcs2	sortilin-related VPS10 domain containing receptor 2 [Source:MGI Symbol;Acc:MGI:1932289]	up	777	3741	9.0761	13.616	1.55024
Hectd2	HECT domain containing 2 [Source:MGI Symbol;Acc:MGI:2442663]	up	155	894	0.840597	1.26315	1.54981
Notch3	notch 3 [Source:MGI Symbol;Acc:MGI:99460]	up	396	2206	6.4468	9.63651	1.54428
Gpr155	G protein-coupled receptor 155 [Source:MGI Symbol;Acc:MGI:1915776]	up	476	1457	3.63991	5.44424	1.54298
Slc22a17	solute carrier family 22 (organic cation transporter), member 17 [Source:MGI Symbol;Acc:MGI:1926225]	up	2038	8344	55.0577	81.8039	1.53555
Cadps2	Ca2+-dependent activator protein for secretion 2 [Source:MGI Symbol;Acc:MGI:2443963]	up	117	2511	0.934817	1.39135	1.53408
Psph	phosphoserine phosphatase [Source:MGI Symbol;Acc:MGI:97788]	up	1265	4831	16.22	24.0625	1.53337
B3galt1	UDP-Gal:betaGlcNAc beta 1,3-galactosyltransferase, polypeptide 1 [Source:MGI Symbol;Acc:MGI:1349403]	up	234	809	4.18671	6.20876	1.53267
Rgma	repulsive guidance molecule family member A [Source:MGI Symbol;Acc:MGI:2679262]	up	186	877	41.5302	61.5068	1.52707
Slc4a4	solute carrier family 4 (anion exchanger), member 4 [Source:MGI Symbol;Acc:MGI:1927555]	up	7776	19553	52.9783	78.4334	1.5268
Btd	biotinidase [Source:MGI Symbol;Acc:MGI:1347001]	up	409	1196	24.9093	36.8762	1.52637
Timp4	tissue inhibitor of metalloproteinase 4 [Source:MGI Symbol;Acc:MGI:109125]	up	2503	5741	2.18616	3.22703	1.52512
Gpr19	G protein-coupled receptor 19 [Source:MGI Symbol;Acc:MGI:892973]	up	1386	2859	18.3067	27.0362	1.52378
Yes1	Yamaguchi sarcoma viral (v-yes) oncogene homolog 1 [Source:MGI Symbol;Acc:MGI:99147]	up	627	1487	8.39641	12.3777	1.52096
Bmyc	brain expressed myelocytomatosis oncogene [Source:MGI Symbol;Acc:MGI:88184]	up	257	912	5.37699	7.8999	1.51843
Kcnip3	Kv channel interacting protein 3, calsenilin [Source:MGI Symbol;Acc:MGI:1929258]	up	38	2817	6.61259	9.7014	1.5168
Klf4	Kruppel-like factor 4 (gut) [Source:MGI Symbol;Acc:MGI:1342287]	up	648	9986	1.34695	1.9786	1.51664
Dpysl4	dihydropyrimidinase-like 4 [Source:MGI Symbol;Acc:MGI:1349764]	up	180	1278	4.3939	6.45473	1.51554
Slc1a4	solute carrier family 1 (glutamate/neutral amino acid transporter), member 4 [Source:MGI Symbol;Acc:MGI:2135601]	up	3033	20028	39.9414	58.6163	1.5154
Jmjd1c	jumonji domain containing 1C [Source:MGI Symbol;Acc:MGI:1918614]	up	1328	2949	8.46926	12.3749	1.50732
Cd1d1	CD1d1 antigen [Source:MGI Symbol;Acc:MGI:107674]	up	248	985	2.40432	3.51151	1.50565
Sox11	SRY (sex determining region Y)-box 11 [Source:MGI Symbol;Acc:MGI:98359]	up	534	1697	1.72701	2.51232	1.50453
Rasl10b	RAS-like, family 10, member B [Source:MGI Symbol;Acc:MGI:2685575]	up	357	981	3.67564	5.34109	1.50254
Tram1l1	translocation associated membrane protein 1-like 1 [Source:MGI Symbol;Acc:MGI:2443503]	up	575	1215	1.65615	2.41188	1.50192
Mark1	MAP/microtubule affinity regulating kinase 1 [Source:MGI Symbol;Acc:MGI:2664902]	up	562	1561	5.86583	8.52248	1.49984
Fos	FBJ osteosarcoma oncogene [Source:MGI Symbol;Acc:MGI:95574]	up	3086	29215	23.7116	34.5142	1.4981
Igsf1	immunoglobulin superfamily, member 1 [Source:MGI Symbol;Acc:MGI:2147913]	up	192	3544	3.4479	4.9768	1.49411
Fabp5	fatty acid binding protein 5, epidermal [Source:MGI Symbol;Acc:MGI:101790]	up	1746	22605	18.1921	26.2586	1.48974
Tnfrsf21	tumor necrosis factor receptor superfamily, member 21 [Source:MGI Symbol;Acc:MGI:2151075]	up	2072	4623	6.0026	8.6549	1.48966
Med12l	mediator complex subunit 12-like [Source:MGI Symbol;Acc:MGI:2139916]	up	234	1022	1.04079	1.48992	1.48145
Cdh13	cadherin 13 [Source:MGI Symbol;Acc:MGI:99551]	up	366	927	11.9631	17.0601	1.47918
Ets2	E26 avian leukemia oncogene 2, 3' domain [Source:MGI Symbol;Acc:MGI:95456]	up	351	714	2.50199	3.57021	1.4747
Zbtb41	zinc finger and BTB domain containing 41 homolog [Source:MGI Symbol;Acc:MGI:2444487]	up	1632	3804	5.55946	7.91709	1.47032
Wsb1	WD repeat and SOCS box-containing 1 [Source:MGI Symbol;Acc:MGI:1926139]	up	1592	4475	94.5773	134.524	1.46809
Tgfb2	transforming growth factor, beta 2 [Source:MGI Symbol;Acc:MGI:98726]	up	1162	4700	13.5049	19.1737	1.46503
Chd1l	chromodomain helicase DNA binding protein 1-like [Source:MGI Symbol;Acc:MGI:1915308]	up	579	1336	4.13908	5.85309	1.46019
Fut8	fucosyltransferase 8 [Source:MGI Symbol;Acc:MGI:1858901]	up	1054	3806	11.4915	16.1856	1.45273
Cdh10	cadherin 10 [Source:MGI Symbol;Acc:MGI:107436]	up	660	3981	2.5605	3.59249	1.45221
Snn	stannin [Source:MGI Symbol;Acc:MGI:1276549]	up	1574	4866	60.2722	84.6234	1.45118
Gem	GTP binding protein (gene overexpressed in skeletal muscle) [Source:MGI Symbol;Acc:MGI:99844]	up	512	2651	34.3682	48.4279	1.45112
Slc25a18	solute carrier family 25 (mitochondrial carrier), member 18 [Source:MGI Symbol;Acc:MGI:1919053]	up	1839	8425	253.614	355.668	1.44841
Gatm	glycine amidinotransferase (L-arginine:glycine amidinotransferase) [Source:MGI Symbol;Acc:MGI:1914342]	up	105	2254	4.88541	6.874	1.44305
Nr1d1	nuclear receptor subfamily 1, group D, member 1 [Source:MGI Symbol;Acc:MGI:2444210]	up	198	1016	13.3641	18.7231	1.44209
Astn1	astrotactin 1 [Source:MGI Symbol;Acc:MGI:1098567]	up	2760	12089	15.9621	22.2511	1.44174
Cyp2j6	cytochrome P450, family 2, subfamily j, polypeptide 6 [Source:MGI Symbol;Acc:MGI:1270148]	up	458	1137	11.204	15.6279	1.43916
Aldh5a1	aldhehyde dehydrogenase family 5, subfamily A1 [Source:MGI Symbol;Acc:MGI:2441982]	up	1213	4138	7.73424	10.7324	1.43646
Cxcl14	chemokine (C-X-C motif) ligand 14 [Source:MGI Symbol;Acc:MGI:1888514]	up	523	2572	26.705	37.1599	1.43643
Rps6ka5	ribosomal protein S6 kinase, polypeptide 5 [Source:MGI Symbol;Acc:MGI:1920336]	up	254	750	4.35058	6.05011	1.43605
Alcam	activated leukocyte cell adhesion molecule [Source:MGI Symbol;Acc:MGI:1313266]	up	559	3641	4.1175	5.7005	1.43304
Acsbg1	acyl-CoA synthetase bubblegum family member 1 [Source:MGI Symbol;Acc:MGI:2385656]	up	4230	9190	124.316	171.987	1.43128
Adhfe1	alcohol dehydrogenase, iron containing, 1 [Source:MGI Symbol;Acc:MGI:1923437]	up	2258	5441	15.0764	20.9267	1.42891
Nhsl1	NHS-like 1 [Source:MGI Symbol;Acc:MGI:106390]	up	624	2857	6.41366	8.87669	1.4283
Ppp2r2b	protein phosphatase 2, regulatory subunit B, beta [Source:MGI Symbol;Acc:MGI:1920180]	up	572	2741	26.5991	36.6978	1.42606
Nr4a2	nuclear receptor subfamily 4, group A, member 2 [Source:MGI Symbol;Acc:MGI:1352456]	up	198	2220	1.22357	1.68446	1.42605
2310022B05Rik	RIKEN cDNA 2310022B05 gene [Source:MGI Symbol;Acc:MGI:1916801]	up	3564	10796	71.7725	98.8466	1.42376
Caskin1	CASK interacting protein 1 [Source:MGI Symbol;Acc:MGI:2442952]	up	227	1313	4.81787	6.62654	1.42272
Dtna	dystrobrevin alpha [Source:MGI Symbol;Acc:MGI:106039]	up	1685	3600	45.82	63.098	1.42153
Vegfc	vascular endothelial growth factor C [Source:MGI Symbol;Acc:MGI:109124]	up	314	1247	1.17885	1.61848	1.42114
Cnnm3	cyclin M3 [Source:MGI Symbol;Acc:MGI:2151055]	up	229	2252	8.36268	11.5023	1.42065
Gli3	GLI-Kruppel family member GLI3 [Source:MGI Symbol;Acc:MGI:95729]	up	1092	2347	5.68365	7.79983	1.41837
Rnf182	ring finger protein 182 [Source:MGI Symbol;Acc:MGI:3045355]	up	612	2222	8.71168	11.9652	1.41597
Clcn6	chloride channel 6 [Source:MGI Symbol;Acc:MGI:1347049]	up	442	2715	9.90176	13.5231	1.4105
Rdh11	retinol dehydrogenase 11 [Source:MGI Symbol;Acc:MGI:102581]	up	1001	2852	13.5515	18.4981	1.40894
Agpat5	1-acylglycerol-3-phosphate O-acyltransferase 5 (lysophosphatidic acid acyltransferase, epsilon) [Source:MGI Symbol;Acc:MGI:1196345]	up	764	2177	3.78753	5.1632	1.40826
Rdh5	retinol dehydrogenase 5 [Source:MGI Symbol;Acc:MGI:1201412]	up	297	1040	26.4853	35.8753	1.40459
Fgfr3	fibroblast growth factor receptor 3 [Source:MGI Symbol;Acc:MGI:95524]	up	2925	12169	58.4064	79.3562	1.40346
Sox21	SRY (sex determining region Y)-box 21 [Source:MGI Symbol;Acc:MGI:2654070]	up	1645	4645	31.088	42.2353	1.40153
Ncald	neurocalcin delta [Source:MGI Symbol;Acc:MGI:1196326]	up	495	1149	20.2577	27.5176	1.40089
Sgip1	SH3-domain GRB2-like (endophilin) interacting protein 1 [Source:MGI Symbol;Acc:MGI:1920344]	up	278	1100	6.01698	8.12583	1.39345
Tle1	transducin-like enhancer of split 1, homolog of Drosophila E(spl) [Source:MGI Symbol;Acc:MGI:104636]	up	482	1350	13.4258	18.0841	1.39143
Usp24	ubiquitin specific peptidase 24 [Source:MGI Symbol;Acc:MGI:1919936]	up	460	1038	9.92417	13.3822	1.39119
Papss1	3'-phosphoadenosine 5'-phosphosulfate synthase 1 [Source:MGI Symbol;Acc:MGI:1330587]	up	2800	6619	39.7265	53.5066	1.39045
Plekhg1	pleckstrin homology domain containing, family G (with RhoGef domain) member 1 [Source:MGI Symbol;Acc:MGI:2676551]	up	693	1982	2.27259	3.0549	1.38741
Tpmt	thiopurine methyltransferase [Source:MGI Symbol;Acc:MGI:98812]	up	397	926	6.46952	8.70659	1.38594
Fyn	Fyn proto-oncogene [Source:MGI Symbol;Acc:MGI:95602]	up	2066	4772	34.7063	46.6051	1.38414
Asrgl1	asparaginase like 1 [Source:MGI Symbol;Acc:MGI:1913764]	up	2586	9620	134.34	179.459	1.38242
Sema4d	sema domain, immunoglobulin domain (Ig), transmembrane domain (TM) and short cytoplasmic domain, (semaphorin) 4D [Source:MGI Symbol;Acc:MGI:109244]	up	341	753	3.4956	4.68264	1.38197
Clk1	CDC-like kinase 1 [Source:MGI Symbol;Acc:MGI:107403]	up	1526	3200	23.0298	30.8269	1.38122
Acss1	acyl-CoA synthetase short-chain family member 1 [Source:MGI Symbol;Acc:MGI:1915988]	up	2448	6017	37.8001	50.4208	1.38051
Hes1	hairy and enhancer of split 1 (Drosophila) [Source:MGI Symbol;Acc:MGI:104853]	up	894	4237	14.5536	19.4251	1.37797
Tbc1d24	TBC1 domain family, member 24 [Source:MGI Symbol;Acc:MGI:2443456]	up	387	836	3.45443	4.60639	1.37641
Amph	amphiphysin [Source:MGI Symbol;Acc:MGI:103574]	up	359	1409	2.97441	3.94627	1.37339
Lhx2	LIM homeobox protein 2 [Source:MGI Symbol;Acc:MGI:96785]	up	1226	3398	41.9571	55.787	1.37276
Hebp1	heme binding protein 1 [Source:MGI Symbol;Acc:MGI:1333880]	up	515	1649	5.21582	6.91286	1.37167
Fads2	fatty acid desaturase 2 [Source:MGI Symbol;Acc:MGI:1930079]	up	3010	15771	534.79	707.089	1.36747
Akt3	thymoma viral proto-oncogene 3 [Source:MGI Symbol;Acc:MGI:1345147]	up	369	850	11.988	15.8832	1.36708
Vegfb	vascular endothelial growth factor B [Source:MGI Symbol;Acc:MGI:106199]	up	434	1201	52.3259	69.1059	1.36547
Slc35d1	solute carrier family 35 (UDP-glucuronic acid/UDP-N-acetylgalactosamine dual transporter), member D1 [Source:MGI Symbol;Acc:MGI:2140361]	up	596	1325	12.1745	16.0747	1.36494
Rabgap1l	RAB GTPase activating protein 1-like [Source:MGI Symbol;Acc:MGI:1352507]	up	738	1587	5.78696	7.64852	1.3646
Nr2e1	nuclear receptor subfamily 2, group E, member 1 [Source:MGI Symbol;Acc:MGI:1100526]	up	343	1062	43.8118	57.7342	1.36173
Rnd2	Rho family GTPase 2 [Source:MGI Symbol;Acc:MGI:1338755]	up	856	5432	26.5468	34.8709	1.3614
Hus1	Hus1 homolog (S. pombe) [Source:MGI Symbol;Acc:MGI:1277962]	up	1421	3427	7.75118	10.2275	1.36099
Gphn	gephyrin [Source:MGI Symbol;Acc:MGI:109602]	up	541	1499	8.21477	10.8022	1.35764
Mfhas1	malignant fibrous histiocytoma amplified sequence 1 [Source:MGI Symbol;Acc:MGI:1098644]	up	450	3681	3.29568	4.32456	1.35716
Sema6d	sema domain, transmembrane domain (TM), and cytoplasmic domain, (semaphorin) 6D [Source:MGI Symbol;Acc:MGI:2387661]	up	4121	15156	19.5496	25.6701	1.35615
Kif21b	kinesin family member 21B [Source:MGI Symbol;Acc:MGI:109234]	up	197	1333	3.36559	4.41442	1.35477
Gtdc1	glycosyltransferase-like domain containing 1 [Source:MGI Symbol;Acc:MGI:2444269]	up	466	997	3.73022	4.88679	1.35374
Acot2	acyl-CoA thioesterase 2 [Source:MGI Symbol;Acc:MGI:2159605]	up	515	2106	4.90496	6.43496	1.35129
Cbr3	carbonyl reductase 3 [Source:MGI Symbol;Acc:MGI:1309992]	up	1625	4228	15.7861	20.6304	1.35026
Taok3	TAO kinase 3 [Source:MGI Symbol;Acc:MGI:3041177]	up	547	1256	8.80212	11.4413	1.34276
Sox5	SRY (sex determining region Y)-box 5 [Source:MGI Symbol;Acc:MGI:98367]	up	164	1499	1.73541	2.24768	1.34243
Stk38l	serine/threonine kinase 38 like [Source:MGI Symbol;Acc:MGI:1922250]	up	358	766	5.72769	7.44277	1.34191
Rfx4	regulatory factor X, 4 (influences HLA class II expression) [Source:MGI Symbol;Acc:MGI:1918387]	up	1116	3880	27.8574	36.196	1.34183
D630045J12Rik	RIKEN cDNA D630045J12 gene [Source:MGI Symbol;Acc:MGI:2669829]	up	86	941	1.71149	2.2116	1.33541
Sephs1	selenophosphate synthetase 1 [Source:MGI Symbol;Acc:MGI:1923580]	up	1170	2397	11.0059	14.2376	1.33524
Cpeb4	cytoplasmic polyadenylation element binding protein 4 [Source:MGI Symbol;Acc:MGI:1914829]	up	2436	6313	9.02984	11.6478	1.33229
Dexi	dexamethasone-induced transcript [Source:MGI Symbol;Acc:MGI:1926236]	up	450	1483	9.60804	12.4132	1.33145
Zfp41	zinc finger protein 41 [Source:MGI Symbol;Acc:MGI:99186]	up	241	879	5.57133	7.18508	1.33137
Bri3bp	Bri3 binding protein [Source:MGI Symbol;Acc:MGI:1924059]	up	959	1966	7.22157	9.30031	1.33012
Marcks	myristoylated alanine rich protein kinase C substrate [Source:MGI Symbol;Acc:MGI:96907]	up	3496	13115	105.891	136.162	1.32823
2810410L24Rik	RIKEN cDNA 2810410L24 gene [Source:MGI Symbol;Acc:MGI:1923627]	up	307	918	3.09878	3.98759	1.32811
Abtb2	ankyrin repeat and BTB (POZ) domain containing 2 [Source:MGI Symbol;Acc:MGI:2139365]	up	808	3378	5.87261	7.53557	1.32543
Ttc3	tetratricopeptide repeat domain 3 [Source:MGI Symbol;Acc:MGI:1276539]	up	6046	14784	22.6458	28.9556	1.32015
Elovl6	ELOVL family member 6, elongation of long chain fatty acids (yeast) [Source:MGI Symbol;Acc:MGI:2156528]	up	1045	3205	3.23139	4.12563	1.31906
Ddhd1	DDHD domain containing 1 [Source:MGI Symbol;Acc:MGI:2150302]	up	402	1544	6.03376	7.67562	1.31692
Fads1	fatty acid desaturase 1 [Source:MGI Symbol;Acc:MGI:1923517]	up	7855	15848	231.907	294.833	1.31645
Hdgfrp3	hepatoma-derived growth factor, related protein 3 [Source:MGI Symbol;Acc:MGI:1352760]	up	679	1524	6.48138	8.25476	1.31419
Slc26a6	solute carrier family 26, member 6 [Source:MGI Symbol;Acc:MGI:2159728]	up	299	1392	5.022	6.38132	1.31314
Eps8	epidermal growth factor receptor pathway substrate 8 [Source:MGI Symbol;Acc:MGI:104684]	up	180	2105	1.93794	2.46406	1.31259
Zfp532	zinc finger protein 532 [Source:MGI Symbol;Acc:MGI:3036282]	up	241	1055	4.97505	6.30873	1.30908
Tmem18	transmembrane protein 18 [Source:MGI Symbol;Acc:MGI:2387176]	up	1187	2580	12.1318	15.4053	1.309
Pde9a	phosphodiesterase 9A [Source:MGI Symbol;Acc:MGI:1277179]	up	207	874	9.70226	12.2834	1.30574
Samd14	sterile alpha motif domain containing 14 [Source:MGI Symbol;Acc:MGI:2384945]	up	357	1063	16.9385	21.3581	1.30227
Pcdh10	protocadherin 10 [Source:MGI Symbol;Acc:MGI:1338042]	up	1205	4112	38.9659	49.1312	1.30205
Akt2	thymoma viral proto-oncogene 2 [Source:MGI Symbol;Acc:MGI:104874]	up	1102	4636	27.8815	35.0815	1.30041
Rnf149	ring finger protein 149 [Source:MGI Symbol;Acc:MGI:2677438]	up	2178	5775	8.87224	11.1312	1.29624
Syt11	synaptotagmin XI [Source:MGI Symbol;Acc:MGI:1859547]	up	7232	15014	155.48	194.919	1.29554
Clcc1	chloride channel CLIC-like 1 [Source:MGI Symbol;Acc:MGI:2385186]	up	765	1608	15.0068	18.8097	1.29276
Mras	muscle and microspikes RAS [Source:MGI Symbol;Acc:MGI:1100856]	up	543	1105	40.5608	50.7352	1.29154
Klhl25	kelch-like 25 [Source:MGI Symbol;Acc:MGI:2668031]	up	862	2385	11.4766	14.3191	1.28894
Hsdl2	hydroxysteroid dehydrogenase like 2 [Source:MGI Symbol;Acc:MGI:1919729]	up	1401	2911	29.7044	36.9467	1.28375
Tm7sf2	transmembrane 7 superfamily member 2 [Source:MGI Symbol;Acc:MGI:1920416]	up	1668	11104	11.7185	14.5519	1.28298
Dock1	dedicator of cytokinesis 1 [Source:MGI Symbol;Acc:MGI:2429765]	up	1495	4040	14.8746	18.3754	1.27568
Lrrn1	leucine rich repeat protein 1, neuronal [Source:MGI Symbol;Acc:MGI:106038]	up	235	1044	13.6955	16.8688	1.27552
Sema4b	sema domain, immunoglobulin domain (Ig), transmembrane domain (TM) and short cytoplasmic domain, (semaphorin) 4B [Source:MGI Symbol;Acc:MGI:107559]	up	503	1203	9.56244	11.7486	1.26934
Gpx7	glutathione peroxidase 7 [Source:MGI Symbol;Acc:MGI:1914555]	up	631	1707	3.16092	3.87192	1.26843
Sardh	sarcosine dehydrogenase [Source:MGI Symbol;Acc:MGI:2183102]	up	514	1039	9.63655	11.7971	1.26471
Kcne1l	potassium voltage-gated channel, Isk-related family, member 1-like, pseudogene [Source:MGI Symbol;Acc:MGI:1913490]	up	440	3133	24.4196	29.8096	1.26316
Psip1	PC4 and SFRS1 interacting protein 1 [Source:MGI Symbol;Acc:MGI:2142116]	up	1201	2662	47.9889	58.6931	1.26306
4930402H24Rik	RIKEN cDNA 4930402H24 gene [Source:MGI Symbol;Acc:MGI:1923029]	up	678	1928	31.7053	38.7297	1.26294
Chsy1	chondroitin sulfate synthase 1 [Source:MGI Symbol;Acc:MGI:2681120]	up	2468	6313	5.68512	6.9514	1.26193
Tbc1d12	TBC1D12: TBC1 domain family, member 12 [Source:MGI Symbol;Acc:MGI:2384803]	up	738	2339	4.8792	5.97613	1.26151
Dip2a	DIP2 disco-interacting protein 2 homolog A (Drosophila) [Source:MGI Symbol;Acc:MGI:2385920]	up	2497	5133	13.1791	16.1089	1.26064
Celsr1	cadherin, EGF LAG seven-pass G-type receptor 1 (flamingo homolog, Drosophila) [Source:MGI Symbol;Acc:MGI:1100883]	up	265	928	4.46257	5.43857	1.25951
Dusp1	dual specificity phosphatase 1 [Source:MGI Symbol;Acc:MGI:105120]	up	4173	20764	17.8829	21.8596	1.25829
Cyp4f16	cytochrome P450, family 4, subfamily f, polypeptide 16 [Source:MGI Symbol;Acc:MGI:1917351]	up	328	759	7.97849	9.7078	1.25558
Dnase2a	deoxyribonuclease II alpha [Source:MGI Symbol;Acc:MGI:1329019]	up	755	1530	5.36286	6.52136	1.25498
Spast	spastin [Source:MGI Symbol;Acc:MGI:1858896]	up	1697	4176	9.36841	11.3821	1.25379
Nr3c1	nuclear receptor subfamily 3, group C, member 1 [Source:MGI Symbol;Acc:MGI:95824]	up	1342	3509	24.3189	29.5222	1.25185
Dhx35	DEAH (Asp-Glu-Ala-His) box polypeptide 35 [Source:MGI Symbol;Acc:MGI:1918965]	up	584	1260	7.22511	8.71803	1.24653
Zdhhc17	zinc finger, DHHC domain containing 17 [Source:MGI Symbol;Acc:MGI:2445110]	up	1184	3700	11.8777	14.3425	1.24629
Cyp4f14	cytochrome P450, family 4, subfamily f, polypeptide 14 [Source:MGI Symbol;Acc:MGI:1927669]	up	475	1074	15.3784	18.5357	1.24555
Zfp277	zinc finger protein 277 [Source:MGI Symbol;Acc:MGI:1890393]	up	259	787	17.8275	21.4535	1.24334
1110001J03Rik	RIKEN cDNA 1110001J03 gene [Source:MGI Symbol;Acc:MGI:1913367]	up	325	773	33.1567	39.9231	1.24267
Mfap3	microfibrillar-associated protein 3 [Source:MGI Symbol;Acc:MGI:1924068]	up	1646	3514	4.64647	5.59772	1.24262
S100b	S100 protein, beta polypeptide, neural [Source:MGI Symbol;Acc:MGI:98217]	up	345	2136	15.058	18.0738	1.2419
Plat	plasminogen activator, tissue [Source:MGI Symbol;Acc:MGI:97610]	up	2449	6401	55.3006	66.7518	1.2419
Tanc2	tetratricopeptide repeat, ankyrin repeat and coiled-coil containing 2 [Source:MGI Symbol;Acc:MGI:2444121]	up	257	743	2.74132	3.27935	1.23653
Spry2	sprouty homolog 2 (Drosophila) [Source:MGI Symbol;Acc:MGI:1345138]	up	998	2974	43.0136	51.4496	1.23528
Cox10	cytochrome c oxidase assembly protein 10 [Source:MGI Symbol;Acc:MGI:1917633]	up	221	824	8.07724	9.61517	1.23494
Ampd2	adenosine monophosphate deaminase 2 [Source:MGI Symbol;Acc:MGI:88016]	up	1684	3670	27.0418	32.3614	1.23439
Man2a2	mannosidase 2, alpha 2 [Source:MGI Symbol;Acc:MGI:2150656]	up	3217	6716	24.2545	28.9665	1.23331
Abcd3	ATP-binding cassette, sub-family D (ALD), member 3 [Source:MGI Symbol;Acc:MGI:1349216]	up	7877	16631	34.4798	41.1445	1.23216
Pafah1b3	platelet-activating factor acetylhydrolase, isoform 1b, subunit 3 [Source:MGI Symbol;Acc:MGI:108414]	up	298	877	15.3946	18.3663	1.232
Itpr2	inositol 1,4,5-triphosphate receptor 2 [Source:MGI Symbol;Acc:MGI:99418]	up	331	1457	2.6392	3.13733	1.23087
Pacsin3	protein kinase C and casein kinase substrate in neurons 3 [Source:MGI Symbol;Acc:MGI:1891410]	up	969	2162	27.2469	32.4633	1.23062
Lrch3	leucine-rich repeats and calponin homology (CH) domain containing 3 [Source:MGI Symbol;Acc:MGI:1917394]	up	555	1126	13.9247	16.6077	1.23017
Cry2	cryptochrome 2 (photolyase-like) [Source:MGI Symbol;Acc:MGI:1270859]	up	590	1186	15.5052	18.456	1.23011
Klhl5	kelch-like 5 [Source:MGI Symbol;Acc:MGI:1919028]	up	1696	9337	35.4718	42.1547	1.22914
Slc39a10	solute carrier family 39 (zinc transporter), member 10 [Source:MGI Symbol;Acc:MGI:1914515]	up	2266	4535	7.49309	8.90467	1.22826
Tspan6	tetraspanin 6 [Source:MGI Symbol;Acc:MGI:1926264]	up	2696	5820	69.938	83.1491	1.228
Abcd2	ATP-binding cassette, sub-family D (ALD), member 2 [Source:MGI Symbol;Acc:MGI:1349467]	up	53	1131	1.20008	1.43223	1.22651
Zfp521	zinc finger protein 521 [Source:MGI Symbol;Acc:MGI:95459]	up	1010	2876	9.02655	10.7029	1.22402
Coro2b	coronin, actin binding protein, 2B [Source:MGI Symbol;Acc:MGI:2444283]	up	344	1011	18.2756	21.5512	1.21895
Whsc1	Wolf-Hirschhorn syndrome candidate 1 (human) [Source:MGI Symbol;Acc:MGI:1276574]	up	499	1484	10.9173	12.9	1.21856
Maged2	melanoma antigen, family D, 2 [Source:MGI Symbol;Acc:MGI:1933391]	up	1141	3455	43.0532	50.6987	1.21736
Gamt	guanidinoacetate methyltransferase [Source:MGI Symbol;Acc:MGI:1098221]	up	211	903	11.8329	13.9248	1.21405
Kcnd2	potassium voltage-gated channel, Shal-related family, member 2 [Source:MGI Symbol;Acc:MGI:102663]	up	75	1942	1.9984	2.34162	1.2122
Gpsm2	G-protein signalling modulator 2 (AGS3-like, C. elegans) [Source:MGI Symbol;Acc:MGI:1923373]	up	503	1086	8.86137	10.381	1.21199
Agpat3	1-acylglycerol-3-phosphate O-acyltransferase 3 [Source:MGI Symbol;Acc:MGI:1336186]	up	1790	5990	71.5085	83.7019	1.21038
Zdhhc21	zinc finger, DHHC domain containing 21 [Source:MGI Symbol;Acc:MGI:1915518]	up	456	1661	3.57774	4.17761	1.20656
Dopey2	dopey family member 2 [Source:MGI Symbol;Acc:MGI:1917278]	up	367	1317	5.78049	6.74652	1.20369
Setdb1	SET domain, bifurcated 1 [Source:MGI Symbol;Acc:MGI:1934229]	up	470	1072	9.3548	10.8921	1.20221
Lnx1	ligand of numb-protein X 1 [Source:MGI Symbol;Acc:MGI:1278335]	up	254	1232	0.477818	0.555277	1.20071
Camk2g	calcium/calmodulin-dependent protein kinase II gamma [Source:MGI Symbol;Acc:MGI:88259]	up	1897	4351	19.8059	23.0107	1.20039
Nfia	nuclear factor I/A [Source:MGI Symbol;Acc:MGI:108056]	up	3411	8636	21.1272	24.4921	1.19978
Sestd1	SEC14 and spectrin domains 1 [Source:MGI Symbol;Acc:MGI:1916262]	up	461	947	4.24899	4.93119	1.19853
Fbxl5	F-box and leucine-rich repeat protein 5 [Source:MGI Symbol;Acc:MGI:2152883]	up	869	1789	12.7335	14.7862	1.19771
Clk4	CDC like kinase 4 [Source:MGI Symbol;Acc:MGI:1098551]	up	436	888	22.4673	26.0302	1.19673
Epha5	Eph receptor A5 [Source:MGI Symbol;Acc:MGI:99654]	up	330	3046	7.26072	8.40526	1.19584
Gabbr1	gamma-aminobutyric acid (GABA) B receptor, 1 [Source:MGI Symbol;Acc:MGI:1860139]	up	1036	13482	23.0189	26.6333	1.1957
Wasf1	WAS protein family, member 1 [Source:MGI Symbol;Acc:MGI:1890563]	up	465	1659	10.6214	12.2633	1.19446
Fez1	fasciculation and elongation protein zeta 1 (zygin I) [Source:MGI Symbol;Acc:MGI:2670976]	up	3059	8364	176.004	203.33	1.19358
Abr	active BCR-related gene [Source:MGI Symbol;Acc:MGI:107771]	up	273	1533	13.5159	15.6075	1.19152
Fnbp4	formin binding protein 4 [Source:MGI Symbol;Acc:MGI:1860513]	up	270	1021	12.2699	14.169	1.19045
Ctsf	cathepsin F [Source:MGI Symbol;Acc:MGI:1861434]	up	864	3197	54.7694	62.9687	1.18763
Lama2	laminin, alpha 2 [Source:MGI Symbol;Acc:MGI:99912]	up	562	1279	0.967467	1.11533	1.18731
Sbk1	SH3-binding kinase 1 [Source:MGI Symbol;Acc:MGI:2135937]	up	1316	3735	6.13567	7.03145	1.18445
Tbce	tubulin-specific chaperone E [Source:MGI Symbol;Acc:MGI:1917680]	up	504	1150	18.6432	21.359	1.18182
Gpc6	glypican 6 [Source:MGI Symbol;Acc:MGI:1346322]	up	841	1960	14.436	16.4983	1.18136
Klhl23	kelch-like 23 [Source:MGI Symbol;Acc:MGI:2683536]	up	496	2370	4.13847	4.72227	1.17765
Lhfpl4	lipoma HMGIC fusion partner-like protein 4 [Source:MGI Symbol;Acc:MGI:3057108]	up	320	918	5.39726	6.14463	1.17735
Stau2	staufen (RNA binding protein) homolog 2 (Drosophila) [Source:MGI Symbol;Acc:MGI:1352508]	up	309	822	13.4616	15.3632	1.17694
Rnf167	ring finger protein 167 [Source:MGI Symbol;Acc:MGI:1917760]	up	398	1353	31.4651	35.8497	1.17652
Osgep	O-sialoglycoprotein endopeptidase [Source:MGI Symbol;Acc:MGI:1913496]	up	1253	2544	5.76832	6.56543	1.1742
Mmd	monocyte to macrophage differentiation-associated [Source:MGI Symbol;Acc:MGI:1914718]	up	3037	6257	29.7567	33.7755	1.17369
Ppp1r9a	protein phosphatase 1, regulatory (inhibitor) subunit 9A [Source:MGI Symbol;Acc:MGI:2442401]	up	1161	2362	8.59716	9.76477	1.17249
Ptk2	PTK2 protein tyrosine kinase 2 [Source:MGI Symbol;Acc:MGI:95481]	up	1289	3692	20.2623	22.9925	1.17211
Lrp1	low density lipoprotein receptor-related protein 1 [Source:MGI Symbol;Acc:MGI:96828]	up	1911	4671	43.9899	49.8263	1.16943
Atrn	attractin [Source:MGI Symbol;Acc:MGI:1341628]	up	801	1708	16.0597	18.1771	1.16865
Sec61a2	Sec61, alpha subunit 2 (S. cerevisiae) [Source:MGI Symbol;Acc:MGI:1931071]	up	546	1505	8.70044	9.81126	1.1658
Zfp292	zinc finger protein 292 [Source:MGI Symbol;Acc:MGI:1353423]	up	389	792	4.53085	5.1191	1.16562
Fars2	phenylalanine-tRNA synthetase 2 (mitochondrial) [Source:MGI Symbol;Acc:MGI:1917205]	up	1442	6178	12.5912	14.175	1.16428
Stard4	StAR-related lipid transfer (START) domain containing 4 [Source:MGI Symbol;Acc:MGI:2156764]	up	712	2025	6.63196	7.46903	1.16417
2810468N07Rik	RIKEN cDNA 2810468N07 gene [Source:MGI Symbol;Acc:MGI:1920084]	up	347	882	17.8661	20.0914	1.16253
Adcy8	adenylate cyclase 8 [Source:MGI Symbol;Acc:MGI:1341110]	up	276	1576	5.93204	6.6728	1.16067
Ccnt2	cyclin T2 [Source:MGI Symbol;Acc:MGI:1920199]	up	320	682	8.01397	9.00353	1.16039
Dpy19l3	dpy-19-like 3 (C. elegans) [Source:MGI Symbol;Acc:MGI:2443952]	up	387	824	13.2691	14.8652	1.15699
Jarid2	jumonji, AT rich interactive domain 2 [Source:MGI Symbol;Acc:MGI:104813]	up	283	1129	2.8852	3.22848	1.15503
Phka1	phosphorylase kinase alpha 1 [Source:MGI Symbol;Acc:MGI:97576]	up	490	1316	5.40633	6.03401	1.1524
Agl	amylo-1,6-glucosidase, 4-alpha-glucanotransferase [Source:MGI Symbol;Acc:MGI:1924809]	up	599	1559	9.08073	10.1108	1.15044
Galnt4	UDP-N-acetyl-alpha-D-galactosamine:polypeptide N-acetylgalactosaminyltransferase 4 [Source:MGI Symbol;Acc:MGI:894692]	up	814	1903	4.98853	5.56042	1.15008
Plxnb1	plexin B1 [Source:MGI Symbol;Acc:MGI:2154238]	up	2088	6380	68.8605	76.3871	1.14748
Hdac9	histone deacetylase 9 [Source:MGI Symbol;Acc:MGI:1931221]	up	289	719	2.31354	2.57898	1.14719
Tank	TRAF family member-associated Nf-kappa B activator [Source:MGI Symbol;Acc:MGI:107676]	up	878	1881	15.243	16.9589	1.14703
Angel1	angel homolog 1 (Drosophila) [Source:MGI Symbol;Acc:MGI:1915987]	up	320	691	1.99219	2.21133	1.14612
Ing4	inhibitor of growth family, member 4 [Source:MGI Symbol;Acc:MGI:107307]	up	404	929	0.658093	0.729892	1.14495
Lss	lanosterol synthase [Source:MGI Symbol;Acc:MGI:1336155]	up	555	1656	5.32202	5.88867	1.14392
Vldlr	very low density lipoprotein receptor [Source:MGI Symbol;Acc:MGI:98935]	up	312	4452	3.68125	4.09048	1.14374
Peli1	pellino 1 [Source:MGI Symbol;Acc:MGI:1914495]	up	531	1344	6.23211	6.89806	1.14341
Ankrd16	ankyrin repeat domain 16 [Source:MGI Symbol;Acc:MGI:2444796]	up	427	940	10.1875	11.2757	1.14251
Sfxn5	sideroflexin 5 [Source:MGI Symbol;Acc:MGI:2137681]	up	2156	10254	118.948	130.962	1.14203
Porcn	porcupine homolog (Drosophila) [Source:MGI Symbol;Acc:MGI:1890212]	up	777	2015	10.1414	11.1964	1.14053
Ldlrad3	low density lipoprotein receptor class A domain containing 3 [Source:MGI Symbol;Acc:MGI:2138856]	up	404	1187	8.74138	9.63678	1.13724
Tom1l1	target of myb1-like 1 (chicken) [Source:MGI Symbol;Acc:MGI:1919193]	up	339	772	14.1843	15.6026	1.13603
Polg2	polymerase (DNA directed), gamma 2, accessory subunit [Source:MGI Symbol;Acc:MGI:1354947]	up	429	919	1.93496	2.12224	1.13462
Mageh1	melanoma antigen, family H, 1 [Source:MGI Symbol;Acc:MGI:1922875]	up	1282	3044	44.6016	48.9205	1.13458
Elmod2	ELMO/CED-12 domain containing 2 [Source:MGI Symbol;Acc:MGI:2445165]	up	655	1545	2.75458	3.02452	1.13362
Als2cl	ALS2 C-terminal like [Source:MGI Symbol;Acc:MGI:2447532]	up	270	891	7.39903	8.1065	1.13239
Kcnk2	potassium channel, subfamily K, member 2 [Source:MGI Symbol;Acc:MGI:109366]	up	1611	5905	79.22	86.6263	1.13087
Cpsf6	cleavage and polyadenylation specific factor 6 [Source:MGI Symbol;Acc:MGI:1913948]	up	819	1821	12.9824	14.2258	1.12987
Adcy3	adenylate cyclase 3 [Source:MGI Symbol;Acc:MGI:99675]	up	397	882	2.13716	2.3308	1.12695
Bex2	brain expressed X-linked 2 [Source:MGI Symbol;Acc:MGI:1338017]	up	481	3273	16.3834	17.8408	1.12668
Dnmt3a	DNA methyltransferase 3A [Source:MGI Symbol;Acc:MGI:1261827]	up	340	2755	7.50879	8.18258	1.12507
Herc1	hect (homologous to the E6-AP (UBE3A) carboxyl terminus) domain and RCC1 (CHC1)-like domain (RLD) 1 [Source:MGI Symbol;Acc:MGI:2384589]	up	456	1001	5.10614	5.56149	1.12403
Rgs7	regulator of G protein signaling 7 [Source:MGI Symbol;Acc:MGI:1346089]	up	470	2779	3.21415	3.50012	1.12308
Nbn	nibrin [Source:MGI Symbol;Acc:MGI:1351625]	up	364	792	10.9203	11.875	1.12305
Spsb4	splA/ryanodine receptor domain and SOCS box containing 4 [Source:MGI Symbol;Acc:MGI:2183445]	up	143	1391	2.24292	2.43203	1.12193
Cep68	centrosomal protein 68 [Source:MGI Symbol;Acc:MGI:2667663]	up	329	708	7.21775	7.83648	1.12045
Trak1	trafficking protein, kinesin binding 1 [Source:MGI Symbol;Acc:MGI:1914345]	up	1159	2687	24.4016	26.4239	1.12004
Sall2	sal-like 2 (Drosophila) [Source:MGI Symbol;Acc:MGI:1354373]	up	612	1240	23.2398	25.1616	1.11837
Strn	striatin, calmodulin binding protein [Source:MGI Symbol;Acc:MGI:1333757]	up	480	1087	3.42191	3.70673	1.11772
Slc9a6	solute carrier family 9 (sodium/hydrogen exchanger), member 6 [Source:MGI Symbol;Acc:MGI:2443511]	up	1974	4081	13.706	14.7935	1.11455
Fasn	fatty acid synthase [Source:MGI Symbol;Acc:MGI:95485]	up	1544	6602	29.4645	31.7451	1.1129
Serf1	small EDRK-rich factor 1 [Source:MGI Symbol;Acc:MGI:1337114]	up	306	981	29.6185	31.851	1.11091
Chd7	chromodomain helicase DNA binding protein 7 [Source:MGI Symbol;Acc:MGI:2444748]	up	208	836	5.1709	5.52976	1.10587
Dmxl2	Dmx-like 2 [Source:MGI Symbol;Acc:MGI:2444630]	up	782	1609	3.87429	4.15573	1.10558
Scarb1	scavenger receptor class B, member 1 [Source:MGI Symbol;Acc:MGI:893578]	up	850	1744	6.41355	6.88982	1.10499
Tmtc2	transmembrane and tetratricopeptide repeat containing 2 [Source:MGI Symbol;Acc:MGI:1914057]	up	292	1466	2.57353	2.75128	1.10426
Per1	period circadian clock 1 [Source:MGI Symbol;Acc:MGI:1098283]	up	574	1257	5.75104	6.15048	1.10422
Wrnip1	Werner helicase interacting protein 1 [Source:MGI Symbol;Acc:MGI:1926153]	up	741	1535	13.6488	14.5975	1.10281
Egfr	epidermal growth factor receptor [Source:MGI Symbol;Acc:MGI:95294]	up	479	4909	9.54654	10.169	1.10262
Dgat1	diacylglycerol O-acyltransferase 1 [Source:MGI Symbol;Acc:MGI:1333825]	up	863	1884	13.9715	14.8823	1.09963
Gramd3	GRAM domain containing 3 [Source:MGI Symbol;Acc:MGI:1914815]	up	1025	4816	17.047	18.151	1.09835
Tmem30a	transmembrane protein 30A [Source:MGI Symbol;Acc:MGI:106402]	up	2817	6603	70.8758	75.3245	1.09684
Dgcr2	DiGeorge syndrome critical region gene 2 [Source:MGI Symbol;Acc:MGI:892866]	up	674	1773	15.6288	16.5804	1.09533
Fkbp10	FK506 binding protein 10 [Source:MGI Symbol;Acc:MGI:104769]	up	1665	3728	14.6577	15.5312	1.09454
0610007P14Rik	RIKEN cDNA 0610007P14 gene [Source:MGI Symbol;Acc:MGI:1915571]	up	906	2405	13.3635	14.1573	1.09379
Slc38a3	solute carrier family 38, member 3 [Source:MGI Symbol;Acc:MGI:1923507]	up	4446	11308	39.82	42.0918	1.09363
Vegfa	vascular endothelial growth factor A [Source:MGI Symbol;Acc:MGI:103178]	up	408	2043	20.4748	21.687	1.09256
Ing2	inhibitor of growth family, member 2 [Source:MGI Symbol;Acc:MGI:1916510]	up	566	1177	7.38657	7.81443	1.09254
Tspan14	tetraspanin 14 [Source:MGI Symbol;Acc:MGI:1196325]	up	766	2083	20.182	21.3425	1.091
Actr3b	ARP3 actin-related protein 3B [Source:MGI Symbol;Acc:MGI:2661120]	up	614	1627	8.22247	8.68504	1.0907
Ehbp1	EH domain binding protein 1 [Source:MGI Symbol;Acc:MGI:2667252]	up	604	2078	10.7228	11.3193	1.0903
Itih3	inter-alpha trypsin inhibitor, heavy chain 3 [Source:MGI Symbol;Acc:MGI:96620]	up	1069	3392	21.887	23.1254	1.08985
8430419L09Rik	RIKEN cDNA 8430419L09 gene [Source:MGI Symbol;Acc:MGI:1921775]	up	914	4966	5.24727	5.52654	1.08891
Pld1	phospholipase D1 [Source:MGI Symbol;Acc:MGI:109585]	up	377	1013	4.0516	4.27413	1.08793
Polg	polymerase (DNA directed), gamma [Source:MGI Symbol;Acc:MGI:1196389]	up	598	1288	8.07889	8.51206	1.08703
Rmnd5a	required for meiotic nuclear division 5 homolog A (S. cerevisiae) [Source:MGI Symbol;Acc:MGI:1915727]	up	844	1820	17.9088	18.8595	1.08678
Gramd1a	GRAM domain containing 1A [Source:MGI Symbol;Acc:MGI:105490]	up	425	1142	16.1321	16.9791	1.08625
Ptpra	protein tyrosine phosphatase, receptor type, A [Source:MGI Symbol;Acc:MGI:97808]	up	3277	8070	87.7786	91.9439	1.08025
Adam17	a disintegrin and metallopeptidase domain 17 [Source:MGI Symbol;Acc:MGI:1096335]	up	1052	3214	13.5682	14.1985	1.0797
Pcdh19	protocadherin 19 [Source:MGI Symbol;Acc:MGI:2685563]	up	298	982	1.13836	1.18653	1.07775
Mmp14	matrix metallopeptidase 14 (membrane-inserted) [Source:MGI Symbol;Acc:MGI:101900]	up	2453	6159	35.8139	37.397	1.07728
Mapt	microtubule-associated protein tau [Source:MGI Symbol;Acc:MGI:97180]	up	130	877	23.7252	24.535	1.0702
Clk2	CDC-like kinase 2 [Source:MGI Symbol;Acc:MGI:1098669]	up	565	1388	14.9856	15.541	1.06957
Gstm5	glutathione S-transferase, mu 5 [Source:MGI Symbol;Acc:MGI:1309466]	up	6189	15486	44.2682	45.5171	1.06298
Ccnl2	cyclin L2 [Source:MGI Symbol;Acc:MGI:1927119]	up	834	2236	36.1854	37.2705	1.06269
Klhl7	kelch-like 7 [Source:MGI Symbol;Acc:MGI:1196453]	up	1173	2695	14.072	14.4589	1.05956
Tug1	taurine upregulated gene 1 [Source:MGI Symbol;Acc:MGI:2144114]	up	1219	3635	14.7604	15.1224	1.05813
Zfp318	zinc finger protein 318 [Source:MGI Symbol;Acc:MGI:1889348]	up	481	991	6.93492	7.09488	1.05667
Tpcn1	two pore channel 1 [Source:MGI Symbol;Acc:MGI:2182472]	up	319	857	33.2652	33.8844	1.05448
Slc35b2	solute carrier family 35, member B2 [Source:MGI Symbol;Acc:MGI:1921086]	up	682	1522	26.2522	26.8144	1.05233
Nr2f1	nuclear receptor subfamily 2, group F, member 1 [Source:MGI Symbol;Acc:MGI:1352451]	up	3029	8753	42.63	43.3396	1.05173
Pcdh7	protocadherin 7 [Source:MGI Symbol;Acc:MGI:1860487]	up	330	1422	5.05523	5.14819	1.05142
Pmm1	phosphomannomutase 1 [Source:MGI Symbol;Acc:MGI:1353418]	up	2311	5625	120.488	122.759	1.05131
Cd47	CD47 antigen (Rh-related antigen, integrin-associated signal transducer) [Source:MGI Symbol;Acc:MGI:96617]	up	2141	4305	13.3438	13.5834	1.05101
Trp53i13	transformation related protein 53 inducible protein 13 [Source:MGI Symbol;Acc:MGI:1915125]	up	332	674	13.2562	13.4504	1.04816
Idi1	isopentenyl-diphosphate delta isomerase [Source:MGI Symbol;Acc:MGI:2442264]	up	2668	11667	2.74494	2.7775	1.04806
Wnt7a	wingless-type MMTV integration site family, member 7A [Source:MGI Symbol;Acc:MGI:98961]	up	1113	3138	14.7222	14.9022	1.04541
Slc31a1	solute carrier family 31, member 1 [Source:MGI Symbol;Acc:MGI:1333843]	up	1130	2373	21.1697	21.4073	1.04368
Bdh1	3-hydroxybutyrate dehydrogenase, type 1 [Source:MGI Symbol;Acc:MGI:1919161]	up	1419	3570	6.83402	6.88897	1.04154
Dhcr7	7-dehydrocholesterol reductase [Source:MGI Symbol;Acc:MGI:1298378]	up	484	4558	8.55111	8.6299	1.04139
Son	Son DNA binding protein [Source:MGI Symbol;Acc:MGI:98353]	up	1972	4679	63.8304	64.1499	1.03731
Pfkfb2	6-phosphofructo-2-kinase/fructose-2,6-biphosphatase 2 [Source:MGI Symbol;Acc:MGI:107815]	up	299	716	6.6839	6.7085	1.03665
Rnf121	ring finger protein 121 [Source:MGI Symbol;Acc:MGI:1922462]	up	1162	2420	18.5762	18.6064	1.03493
Lrrc45	leucine rich repeat containing 45 [Source:MGI Symbol;Acc:MGI:2387183]	up	777	1604	22.8504	22.8946	1.0347
Fnbp1l	formin binding protein 1-like [Source:MGI Symbol;Acc:MGI:1925642]	up	1343	4288	10.6518	10.6283	1.02987
Ccnl1	cyclin L1 [Source:MGI Symbol;Acc:MGI:1922664]	up	666	4160	11.6621	11.6341	1.02959
Aco1	aconitase 1 [Source:MGI Symbol;Acc:MGI:87879]	up	1864	4293	25.0612	24.956	1.02685
Smpd2	sphingomyelin phosphodiesterase 2, neutral [Source:MGI Symbol;Acc:MGI:1278330]	up	1206	3329	13.6936	13.6	1.02673
Gdpd2	glycerophosphodiester phosphodiesterase domain containing 2 [Source:MGI Symbol;Acc:MGI:1918834]	up	781	2922	37.3079	37.0437	1.02618
Dpy19l1	dpy-19-like 1 (C. elegans) [Source:MGI Symbol;Acc:MGI:1915685]	up	856	2847	13.4529	13.3807	1.02606
Pank1	pantothenate kinase 1 [Source:MGI Symbol;Acc:MGI:1922985]	up	654	2035	8.69395	8.61376	1.02592
Purg	purine-rich element binding protein G [Source:MGI Symbol;Acc:MGI:1922279]	up	2026	5873	13.2968	13.1831	1.02385
Coq7	demethyl-Q 7 [Source:MGI Symbol;Acc:MGI:107207]	up	1182	2402	7.30172	7.21313	1.0206
Hmgcr	3-hydroxy-3-methylglutaryl-Coenzyme A reductase [Source:MGI Symbol;Acc:MGI:96159]	up	480	5211	14.5459	14.3246	1.01796
Chic2	cysteine-rich hydrophobic domain 2 [Source:MGI Symbol;Acc:MGI:1921527]	up	1171	2497	6.14872	6.06411	1.0172
Slc14a2	solute carrier family 14 (urea transporter), member 2 [Source:MGI Symbol;Acc:MGI:1351653]	up	111	1285	2.23078	2.19738	1.01574
Fzd9	frizzled homolog 9 (Drosophila) [Source:MGI Symbol;Acc:MGI:1313278]	up	43	1149	2.76882	2.70798	1.01472
H1f0	H1 histone family, member 0 [Source:MGI Symbol;Acc:MGI:95893]	up	3239	6505	96.8245	95.0462	1.014
Atad3a	ATPase family, AAA domain containing 3A [Source:MGI Symbol;Acc:MGI:1919214]	up	2555	5597	17.5994	17.293	1.01325
Tmem44	transmembrane protein 44 [Source:MGI Symbol;Acc:MGI:1924489]	up	159	1629	13.5332	13.2613	1.0118
Ephb3	Eph receptor B3 [Source:MGI Symbol;Acc:MGI:104770]	up	376	2496	10.3024	10.0425	1.00844
2510009E07Rik	RIKEN cDNA 2510009E07 gene [Source:MGI Symbol;Acc:MGI:1919440]	up	1140	3824	23.1684	22.6295	1.00826
Cxcl1	chemokine (C-X-C motif) ligand 1 [Source:MGI Symbol;Acc:MGI:108068]	up	306	1387	0.731193	0.725417	1.00551
Trit1	tRNA isopentenyltransferase 1 [Source:MGI Symbol;Acc:MGI:1914216]	up	489	982	7.47856	7.27059	1.00318
Ap4s1	adaptor-related protein complex AP-4, sigma 1 [Source:MGI Symbol;Acc:MGI:1337065]	up	415	976	22.0356	21.3889	1.0022
Prpf4b	PRP4 pre-mRNA processing factor 4 homolog B (yeast) [Source:MGI Symbol;Acc:MGI:109584]	up	731	2548	26.9893	26.1217	0.998285
Abhd12	abhydrolase domain containing 12 [Source:MGI Symbol;Acc:MGI:1923442]	up	1826	6154	38.3564	37.0101	0.996706
Amot	angiomotin [Source:MGI Symbol;Acc:MGI:108440]	up	2480	6175	15.1063	14.5662	0.995875
Pnrc2	proline-rich nuclear receptor coactivator 2 [Source:MGI Symbol;Acc:MGI:106512]	up	2586	5831	85.9623	82.8714	0.994929
Itga6	integrin alpha 6 [Source:MGI Symbol;Acc:MGI:96605]	up	1494	5340	30.3593	29.3054	0.99474
Elp4	elongation protein 4 homolog (S. cerevisiae) [Source:MGI Symbol;Acc:MGI:1925016]	up	772	1548	12.0263	11.4904	0.983924
Tubb2b	tubulin, beta 2B class IIB [Source:MGI Symbol;Acc:MGI:1920960]	up	8927	18083	239.291	228.221	0.982504
Zc3h7b	zinc finger CCCH type containing 7B [Source:MGI Symbol;Acc:MGI:1328310]	up	1256	2745	46.7397	44.4243	0.981523
Syne1	spectrin repeat containing, nuclear envelope 1 [Source:MGI Symbol;Acc:MGI:1927152]	up	302	1028	2.878	2.72936	0.97951
Junb	jun B proto-oncogene [Source:MGI Symbol;Acc:MGI:96647]	up	472	4654	10.5975	10.0804	0.978244
Gdpd1	glycerophosphodiester phosphodiesterase domain containing 1 [Source:MGI Symbol;Acc:MGI:1913819]	up	578	1168	10.1088	9.54407	0.975712
Evl	Ena-vasodilator stimulated phosphoprotein [Source:MGI Symbol;Acc:MGI:1194884]	up	382	1110	19.0315	17.9683	0.974668
Pnn	pinin [Source:MGI Symbol;Acc:MGI:1100514]	up	903	2545	30.9883	29.1191	0.969701
Ilkap	integrin-linked kinase-associated serine/threonine phosphatase 2C [Source:MGI Symbol;Acc:MGI:1914694]	up	378	824	26.2722	24.6643	0.968955
Fibp	fibroblast growth factor (acidic) intracellular binding protein [Source:MGI Symbol;Acc:MGI:1926233]	up	405	894	42.6347	39.9571	0.965928
Snrk	SNF related kinase [Source:MGI Symbol;Acc:MGI:108104]	up	2687	5480	15.0238	14.0367	0.965177
Agrn	agrin [Source:MGI Symbol;Acc:MGI:87961]	up	2214	8416	39.7763	37.163	0.964679
Pcyt2	phosphate cytidylyltransferase 2, ethanolamine [Source:MGI Symbol;Acc:MGI:1915921]	up	616	1921	32.169	29.9949	0.963845
Satb1	special AT-rich sequence binding protein 1 [Source:MGI Symbol;Acc:MGI:105084]	up	595	2135	7.35292	6.85518	0.963452
Dera	2-deoxyribose-5-phosphate aldolase homolog (C. elegans) [Source:MGI Symbol;Acc:MGI:1913762]	up	444	1101	5.24432	4.89418	0.96093
Npas3	neuronal PAS domain protein 3 [Source:MGI Symbol;Acc:MGI:1351610]	up	1761	5315	15.5187	14.3913	0.95883
Prkdc	protein kinase, DNA activated, catalytic polypeptide [Source:MGI Symbol;Acc:MGI:104779]	up	274	803	2.2898	2.12963	0.958517
2410002F23Rik	RIKEN cDNA 2410002F23 gene [Source:MGI Symbol;Acc:MGI:1914226]	up	469	996	10.6932	9.91509	0.955823
Grhl1	grainyhead-like 1 (Drosophila) [Source:MGI Symbol;Acc:MGI:2182540]	up	96	1266	1.00061	0.923024	0.953137
Slc7a5	solute carrier family 7 (cationic amino acid transporter, y+ system), member 5 [Source:MGI Symbol;Acc:MGI:1298205]	up	436	1541	23.4165	21.5186	0.948268
Rab30	RAB30, member RAS oncogene family [Source:MGI Symbol;Acc:MGI:1923235]	up	174	1205	7.43938	6.79123	0.943323
Mvd	mevalonate (diphospho) decarboxylase [Source:MGI Symbol;Acc:MGI:2179327]	up	382	2622	9.22679	8.36906	0.938912
Them4	thioesterase superfamily member 4 [Source:MGI Symbol;Acc:MGI:1923028]	up	428	956	4.05213	3.68208	0.936268
Bckdhb	branched chain ketoacid dehydrogenase E1, beta polypeptide [Source:MGI Symbol;Acc:MGI:88137]	up	1656	3710	16.2204	14.6879	0.935487
Gpld1	glycosylphosphatidylinositol specific phospholipase D1 [Source:MGI Symbol;Acc:MGI:106604]	up	477	2703	9.62054	8.6857	0.933102
Ddit3	DNA-damage inducible transcript 3 [Source:MGI Symbol;Acc:MGI:109247]	up	432	951	37.4821	33.8861	0.933004
Prpf38b	PRP38 pre-mRNA processing factor 38 (yeast) domain containing B [Source:MGI Symbol;Acc:MGI:1914171]	up	670	1450	24.7961	22.3636	0.931033
Cml1	camello-like 1 [Source:MGI Symbol;Acc:MGI:1913366]	up	1007	2179	28.1556	25.3482	0.930953
Rfng	RFNG O-fucosylpeptide 3-beta-N-acetylglucosaminyltransferase [Source:MGI Symbol;Acc:MGI:894275]	up	594	1243	18.4123	16.5503	0.929427
0610037L13Rik	RIKEN cDNA 0610037L13 gene [Source:MGI Symbol;Acc:MGI:1921348]	up	688	1654	15.8846	14.2988	0.929382
Dhcr24	24-dehydrocholesterol reductase [Source:MGI Symbol;Acc:MGI:1922004]	up	730	4792	14.5698	13.0766	0.92797
Akap7	A kinase (PRKA) anchor protein 7 [Source:MGI Symbol;Acc:MGI:1859150]	up	598	1392	9.43215	8.48336	0.927558
U2af1	U2 small nuclear ribonucleoprotein auxiliary factor (U2AF) 1 [Source:MGI Symbol;Acc:MGI:98884]	up	1489	3066	47.5252	42.4993	0.922811
Gba2	glucosidase beta 2 [Source:MGI Symbol;Acc:MGI:2654325]	up	440	1180	11.106	9.91806	0.92149
Vps37b	vacuolar protein sorting 37B (yeast) [Source:MGI Symbol;Acc:MGI:1916724]	up	479	1404	10.3846	9.25966	0.921189
Cttnbp2	cortactin binding protein 2 [Source:MGI Symbol;Acc:MGI:1353467]	up	247	1034	7.99251	7.13988	0.920932
Srebf1	sterol regulatory element binding transcription factor 1 [Source:MGI Symbol;Acc:MGI:107606]	up	3039	7878	124.138	110.468	0.919346
Bpgm	2,3-bisphosphoglycerate mutase [Source:MGI Symbol;Acc:MGI:1098242]	up	2072	4988	29.6859	26.3638	0.91731
Eif2s3y	eukaryotic translation initiation factor 2, subunit 3, structural gene Y-linked [Source:MGI Symbol;Acc:MGI:1349430]	up	734	1563	11.8822	10.5491	0.916512
Foxk2	forkhead box K2 [Source:MGI Symbol;Acc:MGI:1916087]	up	927	1950	15.9531	14.1463	0.915136
Pabpn1	poly(A) binding protein, nuclear 1 [Source:MGI Symbol;Acc:MGI:1859158]	up	7531	15483	21.9131	19.3756	0.912677
Sfpq	splicing factor proline/glutamine rich (polypyrimidine tract binding protein associated) [Source:MGI Symbol;Acc:MGI:1918764]	up	452	3255	60.1658	53.1633	0.911501
Pomt1	protein-O-mannosyltransferase 1 [Source:MGI Symbol;Acc:MGI:2138994]	up	387	828	11.7543	10.3472	0.910047
Ptgfrn	prostaglandin F2 receptor negative regulator [Source:MGI Symbol;Acc:MGI:1277114]	up	941	1902	9.11277	8.03905	0.909167
Pigs	phosphatidylinositol glycan anchor biosynthesis, class S [Source:MGI Symbol;Acc:MGI:2687325]	up	1430	4723	50.1109	44.0728	0.908634
Chmp6	charged multivesicular body protein 6 [Source:MGI Symbol;Acc:MGI:3583942]	up	542	1273	20.8845	18.3814	0.907882
Fkbp2	FK506 binding protein 2 [Source:MGI Symbol;Acc:MGI:95542]	up	1488	3919	56.0913	49.029	0.903714
Chrdl1	chordin-like 1 [Source:MGI Symbol;Acc:MGI:1933172]	up	664	2661	26.8458	23.5225	0.903407
Tgif2	TGFB-induced factor homeobox 2 [Source:MGI Symbol;Acc:MGI:1915299]	up	256	1419	0.563557	0.492512	0.902526
Malat1	metastasis associated lung adenocarcinoma transcript 1 (non-coding RNA) [Source:MGI Symbol;Acc:MGI:1919539]	up	949	8184	81.5251	71.0968	0.902226
Blmh	bleomycin hydrolase [Source:MGI Symbol;Acc:MGI:1345186]	up	1856	3965	6.59993	5.764	0.902068
Ctnna2	catenin (cadherin associated protein), alpha 2 [Source:MGI Symbol;Acc:MGI:88275]	up	489	1912	31.8364	27.6979	0.899364
Ppfia1	protein tyrosine phosphatase, receptor type, f polypeptide (PTPRF), interacting protein (liprin), alpha 1 [Source:MGI Symbol;Acc:MGI:1924750]	up	397	806	12.5019	10.871	0.896914
Fancl	Fanconi anemia, complementation group L [Source:MGI Symbol;Acc:MGI:1914280]	up	476	1132	3.27471	2.83789	0.896131
Ece1	endothelin converting enzyme 1 [Source:MGI Symbol;Acc:MGI:1101357]	up	238	1097	2.25989	1.95502	0.895297
Arl4a	ADP-ribosylation factor-like 4A [Source:MGI Symbol;Acc:MGI:99437]	up	338	791	11.1035	9.60344	0.893643
Ppp1r14b	protein phosphatase 1, regulatory (inhibitor) subunit 14B [Source:MGI Symbol;Acc:MGI:107682]	up	1698	3461	75.5727	65.3283	0.892274
Fus	fused in sarcoma [Source:MGI Symbol;Acc:MGI:1353633]	up	1603	8338	75.8879	65.3331	0.888758
Acat2	acetyl-Coenzyme A acetyltransferase 2 [Source:MGI Symbol;Acc:MGI:87871]	up	3352	10996	18.6969	16.0096	0.88604
Safb	scaffold attachment factor B [Source:MGI Symbol;Acc:MGI:2146974]	up	810	1634	35.4428	30.3691	0.884863
Zfpm2	zinc finger protein, multitype 2 [Source:MGI Symbol;Acc:MGI:1334444]	up	483	1269	3.27019	2.80321	0.88408
Insig1	insulin induced gene 1 [Source:MGI Symbol;Acc:MGI:1916289]	up	869	2888	32.528	27.7824	0.883472
Tst	thiosulfate sulfurtransferase, mitochondrial [Source:MGI Symbol;Acc:MGI:98852]	up	337	1450	218.165	186.253	0.882562
Cdc42ep4	CDC42 effector protein (Rho GTPase binding) 4 [Source:MGI Symbol;Acc:MGI:1929760]	up	2422	5107	48.8868	41.8001	0.882402
1110065P20Rik	RIKEN cDNA 1110065P20 gene [Source:MGI Symbol;Acc:MGI:1916170]	up	1464	3283	13.2036	11.2764	0.881026
Erp29	endoplasmic reticulum protein 29 [Source:MGI Symbol;Acc:MGI:1914647]	up	1220	2950	16.3721	13.9597	0.878389
Cyp51	cytochrome P450, family 51 [Source:MGI Symbol;Acc:MGI:106040]	up	1482	6833	19.7168	16.5729	0.870742
AI854517	expressed sequence AI854517 [Source:MGI Symbol;Acc:MGI:2142071]	up	611	1611	24.3283	20.4619	0.869244
Ccdc28b	coiled coil domain containing 28B [Source:MGI Symbol;Acc:MGI:1913514]	up	277	3312	12.2984	10.2427	0.861503
Ppp1r1a	protein phosphatase 1, regulatory (inhibitor) subunit 1A [Source:MGI Symbol;Acc:MGI:1889595]	up	231	888	37.4997	31.2479	0.859543
Cd14	CD14 antigen [Source:MGI Symbol;Acc:MGI:88318]	up	308	730	6.53061	5.47442	0.859371
Trpc1	transient receptor potential cation channel, subfamily C, member 1 [Source:MGI Symbol;Acc:MGI:109528]	up	394	797	5.1506	4.26302	0.855174
1600020E01Rik	RIKEN cDNA 1600020E01 gene [Source:MGI Symbol;Acc:MGI:1919262]	up	401	1107	6.50808	5.36335	0.853326
Cacng4	calcium channel, voltage-dependent, gamma subunit 4 [Source:MGI Symbol;Acc:MGI:1859167]	up	42	1466	8.63591	7.06209	0.846914
Nsdhl	NAD(P) dependent steroid dehydrogenase-like [Source:MGI Symbol;Acc:MGI:1099438]	up	2975	7498	24.3888	19.903	0.843661
Wdr46	WD repeat domain 46 [Source:MGI Symbol;Acc:MGI:1931871]	up	663	1696	7.75486	6.32136	0.841601
Tmed1	transmembrane emp24 domain containing 1 [Source:MGI Symbol;Acc:MGI:106201]	up	1025	2111	23.3901	18.9923	0.840055
Bzw2	basic leucine zipper and W2 domains 2 [Source:MGI Symbol;Acc:MGI:1914162]	up	301	936	22.326	18.0822	0.837141
Arf5	ADP-ribosylation factor 5 [Source:MGI Symbol;Acc:MGI:99434]	up	331	796	76.7612	62.2263	0.837043
Plod1	procollagen-lysine, 2-oxoglutarate 5-dioxygenase 1 [Source:MGI Symbol;Acc:MGI:99907]	up	551	1560	16.7891	13.5728	0.834966
Tpbg	trophoblast glycoprotein [Source:MGI Symbol;Acc:MGI:1341264]	up	610	1625	17.6329	14.2016	0.83346
Kctd12	potassium channel tetramerisation domain containing 12 [Source:MGI Symbol;Acc:MGI:2145823]	up	267	4085	1.80206	1.45112	0.829782
Tor2a	torsin family 2, member A [Source:MGI Symbol;Acc:MGI:1353596]	up	477	1023	15.048	12.0522	0.826014
Btg2	B cell translocation gene 2, anti-proliferative [Source:MGI Symbol;Acc:MGI:108384]	up	704	5368	37.5285	29.5655	0.812289
Tmem132a	transmembrane protein 132A [Source:MGI Symbol;Acc:MGI:2147810]	up	478	1370	10.7884	8.48929	0.812021
Klf2	Kruppel-like factor 2 (lung) [Source:MGI Symbol;Acc:MGI:1342772]	up	535	1782	2.9106	2.28222	0.804501
Mbd3	methyl-CpG binding domain protein 3 [Source:MGI Symbol;Acc:MGI:1333812]	up	409	1138	84.5319	65.7283	0.803393
Sema5b	sema domain, seven thrombospondin repeats (type 1 and type 1-like), transmembrane domain (TM) and short cytoplasmic domain, (semaphorin) 5B [Source:MGI Symbol;Acc:MGI:107555]	up	293	4224	18.9708	14.7635	0.802107
Ramp1	receptor (calcitonin) activity modifying protein 1 [Source:MGI Symbol;Acc:MGI:1858418]	up	3164	6332	8.23783	6.38894	0.80159
Adamts9	a disintegrin-like and metallopeptidase (reprolysin type) with thrombospondin type 1 motif, 9 [Source:MGI Symbol;Acc:MGI:1916320]	up	451	1189	5.24146	4.05089	0.798915
Chst7	carbohydrate (N-acetylglucosamino) sulfotransferase 7 [Source:MGI Symbol;Acc:MGI:1891767]	up	373	1069	5.82197	4.48505	0.794428
Kif21a	kinesin family member 21A [Source:MGI Symbol;Acc:MGI:109188]	up	443	1135	17.1185	13.1333	0.790726
Slc27a4	solute carrier family 27 (fatty acid transporter), member 4 [Source:MGI Symbol;Acc:MGI:1347347]	up	707	1640	19.2061	14.4955	0.779135
Erdr1	erythroid differentiation regulator 1 [Source:MGI Symbol;Acc:MGI:2384747]	up	1453	5512	7.22329	5.42713	0.774276
Tmem97	transmembrane protein 97 [Source:MGI Symbol;Acc:MGI:1916321]	up	237	959	7.8252	5.83675	0.76971
Cuedc1	CUE domain containing 1 [Source:MGI Symbol;Acc:MGI:2144281]	up	328	866	19.999	14.8663	0.767646
Kirrel3	kin of IRRE like 3 (Drosophila) [Source:MGI Symbol;Acc:MGI:1914953]	up	101	1237	6.67169	4.90477	0.758821
Ddit4	DNA-damage-inducible transcript 4 [Source:MGI Symbol;Acc:MGI:1921997]	up	1732	3791	72.7347	53.4073	0.757064
Slc24a3	solute carrier family 24 (sodium/potassium/calcium exchanger), member 3 [Source:MGI Symbol;Acc:MGI:2137513]	up	235	1919	6.61048	4.81992	0.753438
Trp53bp2	transformation related protein 53 binding protein 2 [Source:MGI Symbol;Acc:MGI:2138319]	up	641	1700	14.3202	10.392	0.75006
Cdk2ap1	CDK2 (cyclin-dependent kinase 2)-associated protein 1 [Source:MGI Symbol;Acc:MGI:1202069]	up	5802	12625	44.6545	32.4283	0.749674
Tspan9	tetraspanin 9 [Source:MGI Symbol;Acc:MGI:1924558]	up	2456	5194	26.2229	18.971	0.74796
Fdft1	farnesyl diphosphate farnesyl transferase 1 [Source:MGI Symbol;Acc:MGI:102706]	up	5802	12593	47.1736	34.0209	0.745101
Unc13b	unc-13 homolog B (C. elegans) [Source:MGI Symbol;Acc:MGI:1342278]	up	380	1046	12.224	8.78648	0.742422
Adra2a	adrenergic receptor, alpha 2a [Source:MGI Symbol;Acc:MGI:87934]	up	354	727	12.6932	9.08906	0.739962
Zfp36	zinc finger protein 36 [Source:MGI Symbol;Acc:MGI:99180]	up	688	4563	9.39615	6.72525	0.737242
Pmvk	phosphomevalonate kinase [Source:MGI Symbol;Acc:MGI:1915853]	up	1191	3683	41.0615	29.2596	0.736453
Sdc3	syndecan 3 [Source:MGI Symbol;Acc:MGI:1349163]	up	1569	4351	55.944	39.6398	0.731624
Jun	jun proto-oncogene [Source:MGI Symbol;Acc:MGI:96646]	up	1239	13765	51.028	35.9684	0.726464
1700019G17Rik	RIKEN cDNA 1700019G17 gene [Source:MGI Symbol;Acc:MGI:1922791]	up	282	1111	4.2414	2.96929	0.721025
Atf4	activating transcription factor 4 [Source:MGI Symbol;Acc:MGI:88096]	up	3312	6786	85.3546	59.3113	0.717289
Hmgb3	high mobility group box 3 [Source:MGI Symbol;Acc:MGI:1098219]	up	1459	3747	13.0823	8.95793	0.705851
Ier2	immediate early response 2 [Source:MGI Symbol;Acc:MGI:104815]	up	509	8907	4.32846	2.95308	0.703065
Eif4g3	eukaryotic translation initiation factor 4 gamma, 3 [Source:MGI Symbol;Acc:MGI:1923935]	up	1467	3852	29.0672	19.3072	0.685638
Spon1	spondin 1, (f-spondin) extracellular matrix protein [Source:MGI Symbol;Acc:MGI:2385287]	up	1724	5906	50.2423	32.5479	0.66813
Cnr1	cannabinoid receptor 1 (brain) [Source:MGI Symbol;Acc:MGI:104615]	up	128	917	1.88683	1.2194	0.667977
Cth	cystathionase (cystathionine gamma-lyase) [Source:MGI Symbol;Acc:MGI:1339968]	up	1235	3058	10.5412	6.75523	0.66248
Fdps	farnesyl diphosphate synthetase [Source:MGI Symbol;Acc:MGI:104888]	up	579	2819	4.85407	3.10755	0.661718
Psd2	pleckstrin and Sec7 domain containing 2 [Source:MGI Symbol;Acc:MGI:1921252]	up	449	1981	23.3094	14.8435	0.657495
Mvk	mevalonate kinase [Source:MGI Symbol;Acc:MGI:107624]	up	562	1846	12.6342	8.01374	0.6546
Id2	inhibitor of DNA binding 2 [Source:MGI Symbol;Acc:MGI:96397]	up	7756	17391	83.8159	52.6684	0.647638
Ptch1	patched homolog 1 [Source:MGI Symbol;Acc:MGI:105373]	up	3898	12322	29.0187	17.9294	0.638868
Atf3	activating transcription factor 3 [Source:MGI Symbol;Acc:MGI:109384]	up	410	2357	8.88232	5.53953	0.638081
Slc13a3	solute carrier family 13 (sodium-dependent dicarboxylate transporter), member 3 [Source:MGI Symbol;Acc:MGI:2149635]	up	1360	6702	15.0515	9.24264	0.635888
Efhd1	EF hand domain containing 1 [Source:MGI Symbol;Acc:MGI:1921607]	up	203	2501	5.16049	3.16956	0.634611
Ppp1r14c	protein phosphatase 1, regulatory (inhibitor) subunit 14c [Source:MGI Symbol;Acc:MGI:1923392]	up	375	1218	9.80384	6.01826	0.632717
Aarsd1	alanyl-tRNA synthetase domain containing 1 [Source:MGI Symbol;Acc:MGI:1916934]	up	551	1133	0.865894	0.52253	0.623488
Rrbp1	ribosome binding protein 1 [Source:MGI Symbol;Acc:MGI:1932395]	up	2208	5070	45.2234	27.1172	0.619286
Sqle	squalene epoxidase [Source:MGI Symbol;Acc:MGI:109296]	up	5185	12392	51.7321	30.4992	0.609297
Metrnl	meteorin, glial cell differentiation regulator-like [Source:MGI Symbol;Acc:MGI:2384806]	up	468	1029	18.2291	10.7586	0.608797
Vit	vitrin [Source:MGI Symbol;Acc:MGI:1921449]	up	654	1457	6.57234	3.68911	0.578942
Tnc	tenascin C [Source:MGI Symbol;Acc:MGI:101922]	up	2396	10620	27.6432	14.9981	0.559494
Olig2	oligodendrocyte transcription factor 2 [Source:MGI Symbol;Acc:MGI:1355331]	up	641	1797	41.5551	21.9383	0.546085
Cyr61	cysteine rich protein 61 [Source:MGI Symbol;Acc:MGI:88613]	up	9564	21784	308.198	162.675	0.543499
Srf	serum response factor [Source:MGI Symbol;Acc:MGI:106658]	up	637	1857	12.74	6.45204	0.522749
Mmp15	matrix metallopeptidase 15 [Source:MGI Symbol;Acc:MGI:109320]	up	285	781	33.7791	16.7714	0.513294
Itga7	integrin alpha 7 [Source:MGI Symbol;Acc:MGI:102700]	up	665	1569	42.4136	20.8831	0.508217
B3gat1	beta-1,3-glucuronyltransferase 1 (glucuronosyltransferase P) [Source:MGI Symbol;Acc:MGI:1924148]	up	57	1909	17.4342	8.47226	0.501005
Socs3	suppressor of cytokine signaling 3 [Source:MGI Symbol;Acc:MGI:1201791]	up	2827	6792	21.393	9.92828	0.47863
Reln	reelin [Source:MGI Symbol;Acc:MGI:103022]	up	118	1442	1.96209	0.745646	0.392794
Fndc5	fibronectin type III domain containing 5 [Source:MGI Symbol;Acc:MGI:1917614]	up	127	1123	10.2942	3.76909	0.379353
Gadd45g	growth arrest and DNA-damage-inducible 45 gamma [Source:MGI Symbol;Acc:MGI:1346325]	up	3243	9133	130.679	39.2333	0.310324
