# Supplementary material for: Neurons and neuronal activity control gene expression in astrocytes to regulate their development and metabolism
Source: Nat Commun. 2017 May 2;8:15132. doi: 10.1038/ncomms15132 (PMC5418577; doi:10.1038/ncomms15132)
Supplement: Supplementary Data 9 — Within the group of genes repressed in vivo compared to in vitro (Cahoy et al (2008) (654 genes repressed >2-fold) the influence of neurons on astrocytic expression is shown, ranked according to fold-change. [file ncomms15132-s10.xlsx]

## Sheet: Sheet1
gene_name	description	direction (Cahoy et al.)	Cultured Astrocytes (Cahoy et al)	P7 in vivo astrocytes (Cahoy et al.)	Astro-mono-FPKM	Astro-CoCulture_FPKM	Fold_Change (mono vs. coculture)	T-TEST
Casq1	calsequestrin 1 [Source:MGI Symbol;Acc:MGI:1309468]	down	2755	211	34.0581	3.7779	0.114523	4.15868e-08
Crabp1	cellular retinoic acid binding protein I [Source:MGI Symbol;Acc:MGI:88490]	down	1075	31	13.3964	1.73233	0.133371
Shh	sonic hedgehog [Source:MGI Symbol;Acc:MGI:98297]	down	1188	41	7.52473	0.98311	0.134038
Glycam1	glycosylation dependent cell adhesion molecule 1 [Source:MGI Symbol;Acc:MGI:95759]	down	2262	472	435.709	60.4396	0.143513
Col3a1	collagen, type III, alpha 1 [Source:MGI Symbol;Acc:MGI:88453]	down	4567	220	3.49892	0.676607	0.199232
Acta2	actin, alpha 2, smooth muscle, aorta [Source:MGI Symbol;Acc:MGI:87909]	down	22595	1111	342.333	68.8742	0.208112
1500015O10Rik	RIKEN cDNA 1500015O10 gene [Source:MGI Symbol;Acc:MGI:1926146]	down	15544	1064	676.142	139.47	0.212935
Tagln	transgelin [Source:MGI Symbol;Acc:MGI:106012]	down	12644	370	463.001	101.007	0.225675
Igfbp3	insulin-like growth factor binding protein 3 [Source:MGI Symbol;Acc:MGI:96438]	down	14221	84	480.057	122.251	0.262488
Fmod	fibromodulin [Source:MGI Symbol;Acc:MGI:1328364]	down	10011	98	353.118	91.5887	0.267742
Akr1b3	aldo-keto reductase family 1, member B3 (aldose reductase) [Source:MGI Symbol;Acc:MGI:1353494]	down	3794	964	33.7795	9.84191	0.300404
Myl9	myosin, light polypeptide 9, regulatory [Source:MGI Symbol;Acc:MGI:2138915]	down	3753	926	165.481	48.0738	0.300743
Gpc4	glypican 4 [Source:MGI Symbol;Acc:MGI:104902]	down	11273	2518	403	122.551	0.313998
Arvcf	armadillo repeat gene deleted in velo-cardio-facial syndrome [Source:MGI Symbol;Acc:MGI:109620]	down	2577	216	171.635	52.8095	0.31741
Nexn	nexilin [Source:MGI Symbol;Acc:MGI:1916060]	down	911	124	18.4042	5.65328	0.317617
Cnn2	calponin 2 [Source:MGI Symbol;Acc:MGI:105093]	down	7714	240	120.62	37.1087	0.318321
Tgm2	transglutaminase 2, C polypeptide [Source:MGI Symbol;Acc:MGI:98731]	down	4613	81	44.2417	13.9961	0.326808
Tnfrsf12a	tumor necrosis factor receptor superfamily, member 12a [Source:MGI Symbol;Acc:MGI:1351484]	down	4732	234	81.6212	26.1093	0.329213
Nuak1	NUAK family, SNF1-like kinase, 1 [Source:MGI Symbol;Acc:MGI:1925226]	down	4923	506	56.1096	18.5469	0.341417
Prss23	protease, serine 23 [Source:MGI Symbol;Acc:MGI:1923703]	down	18234	805	138.068	45.8673	0.342676
Hspb8	heat shock protein 8 [Source:MGI Symbol;Acc:MGI:2135756]	down	8543	1037	518.792	177.097	0.351402
Tpm1	tropomyosin 1, alpha [Source:MGI Symbol;Acc:MGI:98809]	down	2957	944	162.655	55.4157	0.351842
Col8a1	collagen, type VIII, alpha 1 [Source:MGI Symbol;Acc:MGI:88463]	down	4131	48	55.5002	19.1619	0.356062
Adamtsl3	ADAMTS-like 3 [Source:MGI Symbol;Acc:MGI:3028499]	down	1171	181	15.7781	5.73819	0.375405
Tspan17	tetraspanin 17 [Source:MGI Symbol;Acc:MGI:1921507]	down	1857	80	30.7537	11.3738	0.381174
Pdlim1	PDZ and LIM domain 1 (elfin) [Source:MGI Symbol;Acc:MGI:1860611]	down	1536	129	15.1713	5.62806	0.382305
Ctnnal1	catenin (cadherin associated protein), alpha-like 1 [Source:MGI Symbol;Acc:MGI:1859649]	down	4077	458	168.597	62.5106	0.382384
Ogn	osteoglycin [Source:MGI Symbol;Acc:MGI:109278]	down	8527	25	120.047	46.526	0.399292
Tubb6	tubulin, beta 6 class V [Source:MGI Symbol;Acc:MGI:1915201]	down	2805	463	37.3813	14.7827	0.406659
Myh9	myosin, heavy polypeptide 9, non-muscle [Source:MGI Symbol;Acc:MGI:107717]	down	3410	695	26.8646	10.6601	0.409237
Col1a2	collagen, type I, alpha 2 [Source:MGI Symbol;Acc:MGI:88468]	down	7418	1980	3.04536	1.22161	0.414675
Pdlim7	PDZ and LIM domain 7 [Source:MGI Symbol;Acc:MGI:1914649]	down	2428	436	41.7854	16.9183	0.417205
Mthfd2	methylenetetrahydrofolate dehydrogenase (NAD+ dependent), methenyltetrahydrofolate cyclohydrolase [Source:MGI Symbol;Acc:MGI:1338850]	down	805	251	6.07387	2.47104	0.419176
Flna	filamin, alpha [Source:MGI Symbol;Acc:MGI:95556]	down	4088	661	166.344	67.8745	0.421561
Lgals1	lectin, galactose binding, soluble 1 [Source:MGI Symbol;Acc:MGI:96777]	down	29270	1558	628.99	257.987	0.423296
Hmmr	hyaluronan mediated motility receptor (RHAMM) [Source:MGI Symbol;Acc:MGI:104667]	down	869	287	0.99544	0.412802	0.428746
Vasn	vasorin [Source:MGI Symbol;Acc:MGI:2177651]	down	3271	699	45.9014	19.2132	0.43146
Col18a1	collagen, type XVIII, alpha 1 [Source:MGI Symbol;Acc:MGI:88451]	down	1753	131	18.2021	7.69746	0.435767
Lox	lysyl oxidase [Source:MGI Symbol;Acc:MGI:96817]	down	5169	36	4.03207	1.71828	0.438482
Col11a1	collagen, type XI, alpha 1 [Source:MGI Symbol;Acc:MGI:88446]	down	1432	356	54.743	23.2694	0.438561
Itga3	integrin alpha 3 [Source:MGI Symbol;Acc:MGI:96602]	down	1117	111	24.2249	10.309	0.43947
Ctgf	connective tissue growth factor [Source:MGI Symbol;Acc:MGI:95537]	down	18808	1481	604.212	258.777	0.440545
Col4a1	collagen, type IV, alpha 1 [Source:MGI Symbol;Acc:MGI:88454]	down	7070	2424	40.6697	17.3947	0.441305
Asns	asparagine synthetase [Source:MGI Symbol;Acc:MGI:1350929]	down	2870	249	14.018	6.06728	0.44579
Nfasc	neurofascin [Source:MGI Symbol;Acc:MGI:104753]	down	803	248	19.225	8.34509	0.446908
Slco3a1	solute carrier organic anion transporter family, member 3a1 [Source:MGI Symbol;Acc:MGI:1351867]	down	1725	60	13.8611	6.01655	0.447939
Stmn2	stathmin-like 2 [Source:MGI Symbol;Acc:MGI:98241]	down	5495	564	39.4445	17.1685	0.448817
Nes	nestin [Source:MGI Symbol;Acc:MGI:101784]	down	2355	539	69.6255	30.3283	0.449154
Tmsb4x	thymosin, beta 4, X chromosome [Source:MGI Symbol;Acc:MGI:99510]	down	29619	13821	3541.72	1541.58	0.449185
Adamts1	a disintegrin-like and metallopeptidase (reprolysin type) with thrombospondin type 1 motif, 1 [Source:MGI Symbol;Acc:MGI:109249]	down	3975	1948	8.6987	3.78417	0.449236
Msrb3	methionine sulfoxide reductase B3 [Source:MGI Symbol;Acc:MGI:2443538]	down	1533	64	22.719	9.93819	0.451628
Col4a2	collagen, type IV, alpha 2 [Source:MGI Symbol;Acc:MGI:88455]	down	1835	600	19.713	8.7015	0.455545
Tcf19	transcription factor 19 [Source:MGI Symbol;Acc:MGI:103180]	down	925	399	6.47085	2.90189	0.462918
Adam12	a disintegrin and metallopeptidase domain 12 (meltrin alpha) [Source:MGI Symbol;Acc:MGI:105378]	down	953	184	3.77119	1.6918	0.46301
Klhdc8a	kelch domain containing 8A [Source:MGI Symbol;Acc:MGI:2442630]	down	3808	31	33.597	15.2736	0.469005
Palld	palladin, cytoskeletal associated protein [Source:MGI Symbol;Acc:MGI:1919583]	down	3656	1153	54.7682	24.9903	0.470622
Adm	adrenomedullin [Source:MGI Symbol;Acc:MGI:108058]	down	3716	194	9.96469	4.5707	0.47291
Grb14	growth factor receptor bound protein 14 [Source:MGI Symbol;Acc:MGI:1355324]	down	1012	225	22.9913	10.5946	0.474224
Actn1	actinin, alpha 1 [Source:MGI Symbol;Acc:MGI:2137706]	down	12772	2333	135.018	62.142	0.474891
Atp1a1	ATPase, Na+/K+ transporting, alpha 1 polypeptide [Source:MGI Symbol;Acc:MGI:88105]	down	5979	1133	394.53	183.094	0.478941
Tpm2	tropomyosin 2, beta [Source:MGI Symbol;Acc:MGI:98810]	down	2867	276	7.70398	3.56725	0.479512
Cdc20	cell division cycle 20 [Source:MGI Symbol;Acc:MGI:1859866]	down	3436	1224	4.34596	2.0556	0.4878
Lrrfip1	leucine rich repeat (in FLII) interacting protein 1 [Source:MGI Symbol;Acc:MGI:1342770]	down	4371	489	26.6866	12.6541	0.488584
Cp	ceruloplasmin [Source:MGI Symbol;Acc:MGI:88476]	down	5043	43	178.067	85.5678	0.494479
Fbln5	fibulin 5 [Source:MGI Symbol;Acc:MGI:1346091]	down	14844	90	40.0057	19.2932	0.496039
Anln	anillin, actin binding protein [Source:MGI Symbol;Acc:MGI:1920174]	down	2569	309	3.09195	1.50023	0.49988
Nck2	non-catalytic region of tyrosine kinase adaptor protein 2 [Source:MGI Symbol;Acc:MGI:1306821]	down	1150	441	36.1241	17.6572	0.50389
Sertad1	SERTA domain containing 1 [Source:MGI Symbol;Acc:MGI:1913438]	down	996	469	25.1939	12.3577	0.505738
Cep55	centrosomal protein 55 [Source:MGI Symbol;Acc:MGI:1921357]	down	816	271	0.776675	0.382402	0.506785
Fn1	fibronectin 1 [Source:MGI Symbol;Acc:MGI:95566]	down	5507	480	62.3367	30.7195	0.50777
Cks2	CDC28 protein kinase regulatory subunit 2 [Source:MGI Symbol;Acc:MGI:1913447]	down	2863	1050	5.14621	2.54412	0.511344
Pcolce	procollagen C-endopeptidase enhancer protein [Source:MGI Symbol;Acc:MGI:105099]	down	1659	63	11.6872	5.82097	0.514259
Me2	malic enzyme 2, NAD(+)-dependent, mitochondrial [Source:MGI Symbol;Acc:MGI:2147351]	down	878	314	32.3687	16.1704	0.51459
Hk2	hexokinase 2 [Source:MGI Symbol;Acc:MGI:1315197]	down	1434	591	3.39589	1.7006	0.51613
Slc39a13	solute carrier family 39 (metal ion transporter), member 13 [Source:MGI Symbol;Acc:MGI:1915677]	down	1284	502	48.6195	24.4349	0.518697
Hist1h4i	histone cluster 1, H4i [Source:MGI Symbol;Acc:MGI:2448432]	down	1117	36	27.3869	13.8476	0.522007
Osbpl5	oxysterol binding protein-like 5 [Source:MGI Symbol;Acc:MGI:1930265]	down	928	110	52.9688	26.8763	0.523454
Lhfp	lipoma HMGIC fusion partner [Source:MGI Symbol;Acc:MGI:1920048]	down	11979	5195	93.1967	47.5173	0.526244
Amotl2	angiomotin-like 2 [Source:MGI Symbol;Acc:MGI:1929286]	down	2406	652	64.9519	33.3219	0.528769
Col5a2	collagen, type V, alpha 2 [Source:MGI Symbol;Acc:MGI:88458]	down	8380	1074	72.9134	37.6762	0.533102
Csf1	colony stimulating factor 1 (macrophage) [Source:MGI Symbol;Acc:MGI:1339753]	down	3600	1010	91.1324	47.1641	0.533212
Polr2l	polymerase (RNA) II (DNA directed) polypeptide L [Source:MGI Symbol;Acc:MGI:1913741]	down	9172	2931	17.2779	9.00315	0.538134
Coro1c	coronin, actin binding protein 1C [Source:MGI Symbol;Acc:MGI:1345964]	down	925	231	21.4568	11.2017	0.539347
Thy1	thymus cell antigen 1, theta [Source:MGI Symbol;Acc:MGI:98747]	down	7498	1716	32.2657	16.9015	0.539757
Mpp1	membrane protein, palmitoylated [Source:MGI Symbol;Acc:MGI:105941]	down	5233	289	90.5597	47.6556	0.543384
Anxa3	annexin A3 [Source:MGI Symbol;Acc:MGI:1201378]	down	18336	112	282.982	149.816	0.544649
Cdon	cell adhesion molecule-related/down-regulated by oncogenes [Source:MGI Symbol;Acc:MGI:1926387]	down	2378	672	30.2712	15.98	0.545288
Cdc42ep1	CDC42 effector protein (Rho GTPase binding) 1 [Source:MGI Symbol;Acc:MGI:1929763]	down	1392	658	39.4473	20.9414	0.547079
Hist2h3c2	histone cluster 2, H3c2 [Source:MGI Symbol;Acc:MGI:2448357]	down	3078	339	13.4824	7.12986	0.54806
Bgn	biglycan [Source:MGI Symbol;Acc:MGI:88158]	down	7691	2326	29.7179	15.803	0.549398
Acsl1	acyl-CoA synthetase long-chain family member 1 [Source:MGI Symbol;Acc:MGI:102797]	down	856	192	3.71062	1.98109	0.549714
Tle3	transducin-like enhancer of split 3, homolog of Drosophila E(spl) [Source:MGI Symbol;Acc:MGI:104634]	down	3564	936	34.1688	18.243	0.550881
Ccdc3	coiled-coil domain containing 3 [Source:MGI Symbol;Acc:MGI:1921436]	down	10697	1846	3.75574	2.04013	0.5595
Zyx	zyxin [Source:MGI Symbol;Acc:MGI:103072]	down	2155	504	34.0443	18.5017	0.559914
Rras2	related RAS viral (r-ras) oncogene homolog 2 [Source:MGI Symbol;Acc:MGI:1914172]	down	2104	253	21.3291	11.6369	0.56316
Tgfb1i1	transforming growth factor beta 1 induced transcript 1 [Source:MGI Symbol;Acc:MGI:102784]	down	1562	177	8.85866	4.87437	0.565976
Fscn1	fascin homolog 1, actin bundling protein (Strongylocentrotus purpuratus) [Source:MGI Symbol;Acc:MGI:1352745]	down	13677	4696	129.727	71.3894	0.566305
Flnb	filamin, beta [Source:MGI Symbol;Acc:MGI:2446089]	down	2269	144	38.62	21.1962	0.566359
Phldb1	pleckstrin homology-like domain, family B, member 1 [Source:MGI Symbol;Acc:MGI:2143230]	down	1230	462	39.0324	21.4602	0.56742
Ptrf	polymerase I and transcript release factor [Source:MGI Symbol;Acc:MGI:1277968]	down	1289	67	97.0389	53.5619	0.569477
Olfml3	olfactomedin-like 3 [Source:MGI Symbol;Acc:MGI:1914877]	down	2493	129	2.5329	1.42505	0.579283
Cttn	cortactin [Source:MGI Symbol;Acc:MGI:99695]	down	24040	8327	111.374	62.9366	0.582839
Cltb	clathrin, light polypeptide (Lcb) [Source:MGI Symbol;Acc:MGI:1921575]	down	6127	1046	153.528	87.023	0.584033
Tpm4	tropomyosin 4 [Source:MGI Symbol;Acc:MGI:2449202]	down	11663	2225	125.034	71.1859	0.587516
Fads3	fatty acid desaturase 3 [Source:MGI Symbol;Acc:MGI:1928740]	down	1822	525	40.4942	23.0546	0.587638
Syt12	synaptotagmin XII [Source:MGI Symbol;Acc:MGI:2159601]	down	975	191	2.13233	1.21926	0.592559
Cryab	crystallin, alpha B [Source:MGI Symbol;Acc:MGI:88516]	down	15866	872	326.945	187.704	0.593534
Actn4	actinin alpha 4 [Source:MGI Symbol;Acc:MGI:1890773]	down	9854	1855	108.526	63.1223	0.599791
Nudt18	nudix (nucleoside diphosphate linked moiety X)-type motif 18 [Source:MGI Symbol;Acc:MGI:2385853]	down	1684	757	13.2699	7.71874	0.600222
Cdk6	cyclin-dependent kinase 6 [Source:MGI Symbol;Acc:MGI:1277162]	down	1003	453	7.8424	4.5752	0.602066
Snx7	sorting nexin 7 [Source:MGI Symbol;Acc:MGI:1923811]	down	2226	616	6.57334	3.84358	0.603526
Ccnd1	cyclin D1 [Source:MGI Symbol;Acc:MGI:88313]	down	13492	1176	84.7615	49.8415	0.605633
Myo1c	myosin IC [Source:MGI Symbol;Acc:MGI:106612]	down	2716	270	15.8586	9.37119	0.608138
Ect2	ect2 oncogene [Source:MGI Symbol;Acc:MGI:95281]	down	865	405	3.03969	1.80169	0.609966
Ttr	transthyretin [Source:MGI Symbol;Acc:MGI:98865]	down	7112	1008	1.95724	1.17785	0.614892
Fstl1	follistatin-like 1 [Source:MGI Symbol;Acc:MGI:102793]	down	9888	3103	214.722	128.419	0.61713
Slit2	slit homolog 2 (Drosophila) [Source:MGI Symbol;Acc:MGI:1315205]	down	1167	583	7.37866	4.41878	0.618227
Ctps	cytidine 5'-triphosphate synthase [Source:MGI Symbol;Acc:MGI:1858304]	down	7890	1016	55.6784	33.6682	0.621939
Hmox1	heme oxygenase 1 [Source:MGI Symbol;Acc:MGI:96163]	down	2277	136	209.275	126.399	0.623008
Cd59a	CD59a antigen [Source:MGI Symbol;Acc:MGI:109177]	down	1409	150	25.1895	15.2583	0.624139
Capns1	calpain, small subunit 1 [Source:MGI Symbol;Acc:MGI:88266]	down	11360	5308	302.45	183.339	0.625771
Itga1	integrin alpha 1 [Source:MGI Symbol;Acc:MGI:96599]	down	1382	93	9.85047	5.98281	0.626103
Cks1b	CDC28 protein kinase 1b [Source:MGI Symbol;Acc:MGI:1889208]	down	6626	2823	21.5812	13.1226	0.626247
Plekhg2	pleckstrin homology domain containing, family G (with RhoGef domain) member 2 [Source:MGI Symbol;Acc:MGI:2141874]	down	3752	516	41.3474	25.1331	0.626763
Timp2	tissue inhibitor of metalloproteinase 2 [Source:MGI Symbol;Acc:MGI:98753]	down	16897	4732	442.068	268.611	0.627635
Rexo2	REX2, RNA exonuclease 2 homolog (S. cerevisiae) [Source:MGI Symbol;Acc:MGI:1888981]	down	6933	2028	122.597	74.8204	0.630037
Mpp6	membrane protein, palmitoylated 6 (MAGUK p55 subfamily member 6) [Source:MGI Symbol;Acc:MGI:1927340]	down	4996	2486	91.3088	55.743	0.630724
Akap12	A kinase (PRKA) anchor protein (gravin) 12 [Source:MGI Symbol;Acc:MGI:1932576]	down	13077	418	55.9092	34.289	0.631128
Mrps6	mitochondrial ribosomal protein S6 [Source:MGI Symbol;Acc:MGI:2153111]	down	21608	4935	443.2	271.499	0.631764
Slc41a2	solute carrier family 41, member 2 [Source:MGI Symbol;Acc:MGI:2442940]	down	761	270	23.5028	14.4317	0.633387
Mtss1	metastasis suppressor 1 [Source:MGI Symbol;Acc:MGI:2384818]	down	2547	910	60.6001	37.3737	0.636624
Mmp2	matrix metallopeptidase 2 [Source:MGI Symbol;Acc:MGI:97009]	down	1901	148	1.68696	1.04516	0.638468
Sorbs3	sorbin and SH3 domain containing 3 [Source:MGI Symbol;Acc:MGI:700013]	down	2042	787	129.39	80.1645	0.639133
Hspb6	heat shock protein, alpha-crystallin-related, B6 [Source:MGI Symbol;Acc:MGI:2685325]	down	5616	655	17.1547	10.6188	0.639342
Rbms3	RNA binding motif, single stranded interacting protein [Source:MGI Symbol;Acc:MGI:2444477]	down	991	179	5.66335	3.51341	0.639802
Rtp4	receptor transporter protein 4 [Source:MGI Symbol;Acc:MGI:1915025]	down	1469	218	13.1787	8.18313	0.64022
Creb3	cAMP responsive element binding protein 3 [Source:MGI Symbol;Acc:MGI:99946]	down	4705	2320	46.0957	28.5959	0.64041
Lmna	lamin A [Source:MGI Symbol;Acc:MGI:96794]	down	2322	852	39.3789	24.5216	0.641858
Cyb5r3	cytochrome b5 reductase 3 [Source:MGI Symbol;Acc:MGI:94893]	down	14492	5504	327.997	204.28	0.643
Efemp2	epidermal growth factor-containing fibulin-like extracellular matrix protein 2 [Source:MGI Symbol;Acc:MGI:1891209]	down	6293	1976	99.9153	62.248	0.643495
Dap	death-associated protein [Source:MGI Symbol;Acc:MGI:1918190]	down	7592	1410	42.1854	26.4563	0.647196
Tmsb10	thymosin, beta 10 [Source:MGI Symbol;Acc:MGI:109146]	down	8124	2520	79.8018	50.1262	0.647516
Fzd8	frizzled homolog 8 (Drosophila) [Source:MGI Symbol;Acc:MGI:108460]	down	754	320	7.08485	4.44345	0.648867
St8sia2	ST8 alpha-N-acetyl-neuraminide alpha-2,8-sialyltransferase 2 [Source:MGI Symbol;Acc:MGI:106020]	down	3236	370	65.4595	41.177	0.649297
Anxa2	annexin A2 [Source:MGI Symbol;Acc:MGI:88246]	down	18097	1683	255.804	161.541	0.651158
Olfm2	olfactomedin 2 [Source:MGI Symbol;Acc:MGI:3045350]	down	1258	168	82.2848	52.0225	0.651981
Thyn1	thymocyte nuclear protein 1 [Source:MGI Symbol;Acc:MGI:1925112]	down	1232	596	11.3134	7.15678	0.652497
Antxr2	anthrax toxin receptor 2 [Source:MGI Symbol;Acc:MGI:1919164]	down	912	249	3.60609	2.28004	0.652748
Zic3	zinc finger protein of the cerebellum 3 [Source:MGI Symbol;Acc:MGI:106676]	down	1842	634	9.46781	6.02233	0.654894
Pepd	peptidase D [Source:MGI Symbol;Acc:MGI:97542]	down	2363	725	36.8488	23.4098	0.655543
Tln1	talin 1 [Source:MGI Symbol;Acc:MGI:1099832]	down	1786	595	54.8072	34.9095	0.657168
Hipk3	homeodomain interacting protein kinase 3 [Source:MGI Symbol;Acc:MGI:1314882]	down	5203	1047	23.0051	14.7149	0.65885
Itgb1	integrin beta 1 (fibronectin receptor beta) [Source:MGI Symbol;Acc:MGI:96610]	down	5213	1507	203.906	130.244	0.659085
Ptprk	protein tyrosine phosphatase, receptor type, K [Source:MGI Symbol;Acc:MGI:103310]	down	1045	302	11.24	7.17968	0.659852
Ak1	adenylate kinase 1 [Source:MGI Symbol;Acc:MGI:87977]	down	2137	549	114.186	73.2908	0.662675
Col5a1	collagen, type V, alpha 1 [Source:MGI Symbol;Acc:MGI:88457]	down	1820	305	10.2851	6.6224	0.663554
Pik3r1	phosphatidylinositol 3-kinase, regulatory subunit, polypeptide 1 (p85 alpha) [Source:MGI Symbol;Acc:MGI:97583]	down	2297	1050	40.7685	26.1811	0.663624
Nusap1	nucleolar and spindle associated protein 1 [Source:MGI Symbol;Acc:MGI:2675669]	down	969	441	2.58313	1.66969	0.667696
S100a11	S100 calcium binding protein A11 [Source:MGI Symbol;Acc:MGI:1338798]	down	10997	528	542.967	352.75	0.669414
Wwc1	WW, C2 and coiled-coil domain containing 1 [Source:MGI Symbol;Acc:MGI:2388637]	down	11771	5348	223.388	145.499	0.672031
Cetn4	centrin 4 [Source:MGI Symbol;Acc:MGI:2677454]	down	5344	325	5.91201	3.86628	0.673516
Pcbd2	pterin 4 alpha carbinolamine dehydratase/dimerization cofactor of hepatocyte nuclear factor 1 alpha (TCF1) 2 [Source:MGI Symbol;Acc:MGI:1919812]	down	3032	1389	23.6132	15.4878	0.676516
Eif4ebp1	eukaryotic translation initiation factor 4E binding protein 1 [Source:MGI Symbol;Acc:MGI:103267]	down	1074	320	26.1653	17.3441	0.682634
Enpp4	ectonucleotide pyrophosphatase/phosphodiesterase 4 [Source:MGI Symbol;Acc:MGI:2682634]	down	2502	787	24.3494	16.1414	0.683642
Ran	RAN, member RAS oncogene family [Source:MGI Symbol;Acc:MGI:1333112]	down	3709	1524	67.3209	44.6888	0.685997
Ilk	integrin linked kinase [Source:MGI Symbol;Acc:MGI:1195267]	down	5932	2753	4.3822	2.92365	0.688863
Me3	malic enzyme 3, NADP(+)-dependent, mitochondrial [Source:MGI Symbol;Acc:MGI:1916679]	down	921	155	9.49537	6.34112	0.68935
2310057M21Rik	RIKEN cDNA 2310057M21 gene [Source:MGI Symbol;Acc:MGI:1915527]	down	840	266	6.51933	4.36175	0.689573
Serpinf1	serine (or cysteine) peptidase inhibitor, clade F, member 1 [Source:MGI Symbol;Acc:MGI:108080]	down	14460	6848	183.206	122.664	0.689745
Ptgds	prostaglandin D2 synthase (brain) [Source:MGI Symbol;Acc:MGI:99261]	down	1276	230	61.8137	41.2825	0.690097
Cobll1	Cobl-like 1 [Source:MGI Symbol;Acc:MGI:2442894]	down	1422	165	27.5389	18.4445	0.690914
Sema3c	sema domain, immunoglobulin domain (Ig), short basic domain, secreted, (semaphorin) 3C [Source:MGI Symbol;Acc:MGI:107557]	down	1827	197	13.1747	8.82944	0.691029
Slco1a4	solute carrier organic anion transporter family, member 1a4 [Source:MGI Symbol;Acc:MGI:1351896]	down	7457	108	70.6803	47.3143	0.691286
Aldh1a1	aldehyde dehydrogenase family 1, subfamily A1 [Source:MGI Symbol;Acc:MGI:1353450]	down	5712	1683	36.0927	24.1751	0.692734
Akr1c14	aldo-keto reductase family 1, member C14 [Source:MGI Symbol;Acc:MGI:2145458]	down	5053	3	92.2223	62.039	0.693115
Cdh2	cadherin 2 [Source:MGI Symbol;Acc:MGI:88355]	down	7941	3896	178.318	120.11	0.69445
Pdlim2	PDZ and LIM domain 2 [Source:MGI Symbol;Acc:MGI:2384850]	down	3678	129	55.9338	37.7797	0.69676
Sap18	Sin3-associated polypeptide 18 [Source:MGI Symbol;Acc:MGI:1277978]	down	9193	3692	44.8071	30.3422	0.698223
Dcbld2	discoidin, CUB and LCCL domain containing 2 [Source:MGI Symbol;Acc:MGI:1920629]	down	1638	654	8.70357	5.89407	0.698615
Stard5	StAR-related lipid transfer (START) domain containing 5 [Source:MGI Symbol;Acc:MGI:2156765]	down	1807	395	24.1777	16.3917	0.698956
Ahnak	AHNAK nucleoprotein (desmoyokin) [Source:MGI Symbol;Acc:MGI:1316648]	down	9443	359	41.7729	28.2949	0.699664
Rock2	Rho-associated coiled-coil containing protein kinase 2 [Source:MGI Symbol;Acc:MGI:107926]	down	1961	262	33.732	22.8906	0.699742
Skp1a	S-phase kinase-associated protein 1A [Source:MGI Symbol;Acc:MGI:103575]	down	12336	4553	534.974	364.364	0.703152
Bace2	beta-site APP-cleaving enzyme 2 [Source:MGI Symbol;Acc:MGI:1860440]	down	1365	149	50.9956	34.8479	0.704033
Plxna2	plexin A2 [Source:MGI Symbol;Acc:MGI:107684]	down	964	364	9.28672	6.33453	0.704396
Ppfibp1	PTPRF interacting protein, binding protein 1 (liprin beta 1) [Source:MGI Symbol;Acc:MGI:1914783]	down	988	138	12.8903	8.81175	0.705021
Clic1	chloride intracellular channel 1 [Source:MGI Symbol;Acc:MGI:2148924]	down	5898	1349	184.269	126.002	0.705185
Wdr35	WD repeat domain 35 [Source:MGI Symbol;Acc:MGI:1921932]	down	1184	579	42.0029	28.6643	0.705471
Rrm2	ribonucleotide reductase M2 [Source:MGI Symbol;Acc:MGI:98181]	down	5884	2237	4.94292	3.38124	0.705947
Msn	moesin [Source:MGI Symbol;Acc:MGI:97167]	down	12416	1881	194.586	134.408	0.712122
Cyb561	cytochrome b-561 [Source:MGI Symbol;Acc:MGI:103253]	down	991	65	2.14998	1.49171	0.714303
Mycbp	c-myc binding protein [Source:MGI Symbol;Acc:MGI:1891750]	down	1138	252	10.5285	7.29012	0.7147
Sorbs2	sorbin and SH3 domain containing 2 [Source:MGI Symbol;Acc:MGI:1924574]	down	2835	217	115.004	80.0268	0.716179
Stat1	signal transducer and activator of transcription 1 [Source:MGI Symbol;Acc:MGI:103063]	down	842	280	10.4135	7.23556	0.716874
Bcar1	breast cancer anti-estrogen resistance 1 [Source:MGI Symbol;Acc:MGI:108091]	down	1851	579	25.5827	17.7618	0.717367
Ankrd50	ankyrin repeat domain 50 [Source:MGI Symbol;Acc:MGI:2139777]	down	2023	574	14.366	10.0429	0.721381
Hspb1	heat shock protein 1 [Source:MGI Symbol;Acc:MGI:96240]	down	18958	338	9.723	6.80329	0.722425
Ninj1	ninjurin 1 [Source:MGI Symbol;Acc:MGI:1196617]	down	6327	1945	42.8981	30.1637	0.723668
Rras	Harvey rat sarcoma oncogene, subgroup R [Source:MGI Symbol;Acc:MGI:98179]	down	5663	1387	102.378	72.1313	0.725877
Olfm1	olfactomedin 1 [Source:MGI Symbol;Acc:MGI:1860437]	down	1930	486	34.6808	24.4767	0.728125
Bcl2l1	BCL2-like 1 [Source:MGI Symbol;Acc:MGI:88139]	down	3646	898	79.3061	55.9978	0.729131
Ifi35	interferon-induced protein 35 [Source:MGI Symbol;Acc:MGI:1917360]	down	3140	94	20.4037	14.4245	0.729274
Tpm3	tropomyosin 3, gamma [Source:MGI Symbol;Acc:MGI:1890149]	down	10256	4758	111.329	78.8088	0.729919
Ckap2	cytoskeleton associated protein 2 [Source:MGI Symbol;Acc:MGI:1931797]	down	1680	515	15.273	10.8386	0.732061
Vcl	vinculin [Source:MGI Symbol;Acc:MGI:98927]	down	10582	4347	34.5525	24.5486	0.732281
Flot1	flotillin 1 [Source:MGI Symbol;Acc:MGI:1100500]	down	5156	2222	135.48	96.6919	0.735453
Plekha2	pleckstrin homology domain-containing, family A (phosphoinositide binding specific) member 2 [Source:MGI Symbol;Acc:MGI:1928144]	down	2462	140	10.9163	7.79231	0.736541
Ogfrl1	opioid growth factor receptor-like 1 [Source:MGI Symbol;Acc:MGI:1917405]	down	981	262	8.49182	6.08406	0.738154
Efna5	ephrin A5 [Source:MGI Symbol;Acc:MGI:107444]	down	970	327	10.427	7.45657	0.738987
Acot9	acyl-CoA thioesterase 9 [Source:MGI Symbol;Acc:MGI:1928939]	down	4268	460	28.8064	20.6595	0.739515
Phtf1	putative homeodomain transcription factor 1 [Source:MGI Symbol;Acc:MGI:1332671]	down	1546	523	11.283	8.12885	0.743308
Rhoj	ras homolog gene family, member J [Source:MGI Symbol;Acc:MGI:1931551]	down	809	292	7.1344	5.15459	0.74334
Aga	aspartylglucosaminidase [Source:MGI Symbol;Acc:MGI:104873]	down	2818	1327	22.168	15.9787	0.744493
Lgals3bp	lectin, galactoside-binding, soluble, 3 binding protein [Source:MGI Symbol;Acc:MGI:99554]	down	1564	317	33.666	24.3178	0.744846
Tns1	tensin 1 [Source:MGI Symbol;Acc:MGI:104552]	down	1453	331	9.97133	7.2046	0.744977
Nxn	nucleoredoxin [Source:MGI Symbol;Acc:MGI:109331]	down	3361	941	39.2934	28.3589	0.745136
Sra1	steroid receptor RNA activator 1 [Source:MGI Symbol;Acc:MGI:1344414]	down	1822	816	40.7201	29.4445	0.745936
Thbs2	thrombospondin 2 [Source:MGI Symbol;Acc:MGI:98738]	down	950	229	9.99482	7.24226	0.746329
Chordc1	cysteine and histidine-rich domain (CHORD)-containing, zinc-binding protein 1 [Source:MGI Symbol;Acc:MGI:1914167]	down	4160	1366	27.9285	20.1991	0.746874
Enc1	ectodermal-neural cortex 1 [Source:MGI Symbol;Acc:MGI:109610]	down	3421	1394	19.1342	13.8456	0.746892
Cald1	caldesmon 1 [Source:MGI Symbol;Acc:MGI:88250]	down	13075	573	140.641	102.272	0.75036
Vamp5	vesicle-associated membrane protein 5 [Source:MGI Symbol;Acc:MGI:1858622]	down	1355	135	15.0674	10.9594	0.751549
Tgfb3	transforming growth factor, beta 3 [Source:MGI Symbol;Acc:MGI:98727]	down	942	252	19.2855	14.1	0.752927
Anxa1	annexin A1 [Source:MGI Symbol;Acc:MGI:96819]	down	12171	78	29.487	21.6631	0.756727
Maf	avian musculoaponeurotic fibrosarcoma (v-maf) AS42 oncogene homolog [Source:MGI Symbol;Acc:MGI:96909]	down	1403	446	11.086	8.12652	0.757697
Atox1	ATX1 (antioxidant protein 1) homolog 1 (yeast) [Source:MGI Symbol;Acc:MGI:1333855]	down	4398	1941	141.82	104.106	0.758124
Ptpn21	protein tyrosine phosphatase, non-receptor type 21 [Source:MGI Symbol;Acc:MGI:1344406]	down	1022	177	17.9923	13.2296	0.758303
Sytl2	synaptotagmin-like 2 [Source:MGI Symbol;Acc:MGI:1933366]	down	993	95	20.1305	14.8267	0.758492
Pcbp3	poly(rC) binding protein 3 [Source:MGI Symbol;Acc:MGI:1890470]	down	1189	309	20.9462	15.4364	0.759289
Mt3	metallothionein 3 [Source:MGI Symbol;Acc:MGI:97173]	down	10201	3185	1777.99	1308.52	0.759494
Amotl1	angiomotin-like 1 [Source:MGI Symbol;Acc:MGI:1922973]	down	3018	966	37.4691	27.5708	0.760141
Igfbp5	insulin-like growth factor binding protein 5 [Source:MGI Symbol;Acc:MGI:96440]	down	21460	6936	964.529	711.268	0.762301
Vim	vimentin [Source:MGI Symbol;Acc:MGI:98932]	down	36219	11509	3408.69	2520.39	0.762643
Kitl	kit ligand [Source:MGI Symbol;Acc:MGI:96974]	down	1687	509	6.04641	4.47609	0.763002
Acsl5	acyl-CoA synthetase long-chain family member 5 [Source:MGI Symbol;Acc:MGI:1919129]	down	1537	379	14.1045	10.4337	0.763631
Lats2	large tumor suppressor 2 [Source:MGI Symbol;Acc:MGI:1354386]	down	4893	824	52.4612	38.9433	0.764896
Pole4	polymerase (DNA-directed), epsilon 4 (p12 subunit) [Source:MGI Symbol;Acc:MGI:1914229]	down	2060	978	42.3673	31.4116	0.766938
Samhd1	SAM domain and HD domain, 1 [Source:MGI Symbol;Acc:MGI:1927468]	down	1036	328	19.3638	14.4022	0.767088
Slc6a6	solute carrier family 6 (neurotransmitter transporter, taurine), member 6 [Source:MGI Symbol;Acc:MGI:98488]	down	1213	419	35.9853	26.8012	0.768905
Kctd10	potassium channel tetramerisation domain containing 10 [Source:MGI Symbol;Acc:MGI:2141207]	down	5916	1405	32.6637	24.326	0.769208
Syap1	synapse associated protein 1 [Source:MGI Symbol;Acc:MGI:1914293]	down	6438	3117	105.965	79.1504	0.770351
Spsb1	splA/ryanodine receptor domain and SOCS box containing 1 [Source:MGI Symbol;Acc:MGI:1921896]	down	3029	598	9.00611	6.73071	0.770451
Tacc2	transforming, acidic coiled-coil containing protein 2 [Source:MGI Symbol;Acc:MGI:1928899]	down	1202	583	7.80615	5.82298	0.77058
Sparc	secreted acidic cysteine rich glycoprotein [Source:MGI Symbol;Acc:MGI:98373]	down	23812	7035	2574.06	1920.74	0.770908
Copz2	coatomer protein complex, subunit zeta 2 [Source:MGI Symbol;Acc:MGI:1929008]	down	1962	574	30.6479	22.9888	0.77343
Prdx6	peroxiredoxin 6 [Source:MGI Symbol;Acc:MGI:894320]	down	20065	7891	1589.94	1189.63	0.774003
Hpcal1	hippocalcin-like 1 [Source:MGI Symbol;Acc:MGI:1855689]	down	1001	315	4.2456	3.1907	0.774826
Luzp1	leucine zipper protein 1 [Source:MGI Symbol;Acc:MGI:107629]	down	1102	474	11.9698	9.00858	0.776961
Tulp4	tubby like protein 4 [Source:MGI Symbol;Acc:MGI:1916092]	down	5735	2656	10.4527	7.86967	0.776991
BC029722	cDNA sequence BC029722 [Source:MGI Symbol;Acc:MGI:3584273]	down	1365	574	16.2024	12.2768	0.781096
Fth1	ferritin heavy chain 1 [Source:MGI Symbol;Acc:MGI:95588]	down	34746	16966	4302.21	3252.42	0.781767
Pdxk	pyridoxal (pyridoxine, vitamin B6) kinase [Source:MGI Symbol;Acc:MGI:1351869]	down	2457	988	8.96799	6.79447	0.783134
Cntn1	contactin 1 [Source:MGI Symbol;Acc:MGI:105980]	down	3341	1323	10.2979	7.81429	0.783554
Nme5	NME/NM23 family member 5 [Source:MGI Symbol;Acc:MGI:1922783]	down	1407	353	99.7814	75.7514	0.784409
Mcfd2	multiple coagulation factor deficiency 2 [Source:MGI Symbol;Acc:MGI:2183439]	down	3185	1451	18.9899	14.4461	0.784915
Nmt1	N-myristoyltransferase 1 [Source:MGI Symbol;Acc:MGI:102579]	down	6215	2312	71.7994	54.5886	0.785
Cyld	cylindromatosis (turban tumor syndrome) [Source:MGI Symbol;Acc:MGI:1921506]	down	1354	546	7.65825	5.83345	0.785723
Fkbp7	FK506 binding protein 7 [Source:MGI Symbol;Acc:MGI:1336879]	down	1783	287	17.7233	13.5409	0.786858
Tmeff2	transmembrane protein with EGF-like and two follistatin-like domains 2 [Source:MGI Symbol;Acc:MGI:1861735]	down	1483	301	28.922	22.1769	0.789973
Ctsd	cathepsin D [Source:MGI Symbol;Acc:MGI:88562]	down	18237	8062	1197.48	918.851	0.790719
Oraov1	oral cancer overexpressed 1 [Source:MGI Symbol;Acc:MGI:1919534]	down	1141	501	10.3425	7.94613	0.793422
1110007C09Rik	RIKEN cDNA 1110007C09 gene [Source:MGI Symbol;Acc:MGI:1915730]	down	759	289	31.2741	24.1038	0.794042
Pcbp4	poly(rC) binding protein 4 [Source:MGI Symbol;Acc:MGI:1890471]	down	3409	1686	52.1616	40.3997	0.799829
Man1a	mannosidase 1, alpha [Source:MGI Symbol;Acc:MGI:104677]	down	3592	549	31.7561	24.6506	0.800099
Srp14	signal recognition particle 14 [Source:MGI Symbol;Acc:MGI:107169]	down	13528	6552	133.507	103.548	0.800147
Elof1	elongation factor 1 homolog (ELF1, S. cerevisiae) [Source:MGI Symbol;Acc:MGI:1913376]	down	2808	1303	96.2329	74.5976	0.800271
Adipor2	adiponectin receptor 2 [Source:MGI Symbol;Acc:MGI:93830]	down	7223	2358	55.3146	43.0809	0.804734
Exoc4	exocyst complex component 4 [Source:MGI Symbol;Acc:MGI:1096376]	down	4052	1531	62.1456	48.4284	0.804833
Klhl21	kelch-like 21 [Source:MGI Symbol;Acc:MGI:1919288]	down	1329	262	18.3175	14.3158	0.805935
Fkbp14	FK506 binding protein 14 [Source:MGI Symbol;Acc:MGI:2387639]	down	2462	1115	16.8334	13.1981	0.808085
Osbpl3	oxysterol binding protein-like 3 [Source:MGI Symbol;Acc:MGI:1918970]	down	1033	88	28.7204	22.5189	0.808176
Galk2	galactokinase 2 [Source:MGI Symbol;Acc:MGI:1917226]	down	1152	516	17.975	14.0859	0.808319
Ikbkg	inhibitor of kappaB kinase gamma [Source:MGI Symbol;Acc:MGI:1338074]	down	1724	800	15.9571	12.5052	0.809461
Rdh10	retinol dehydrogenase 10 (all-trans) [Source:MGI Symbol;Acc:MGI:1924238]	down	3142	1402	46.9779	36.8728	0.809876
Rbms1	RNA binding motif, single stranded interacting protein 1 [Source:MGI Symbol;Acc:MGI:1861774]	down	2395	323	19.6465	15.4711	0.810956
Idh2	isocitrate dehydrogenase 2 (NADP+), mitochondrial [Source:MGI Symbol;Acc:MGI:96414]	down	14751	5008	251.38	197.864	0.812822
Man1c1	mannosidase, alpha, class 1C, member 1 [Source:MGI Symbol;Acc:MGI:2446214]	down	1114	550	60.2654	47.5803	0.813865
Dnajb4	DnaJ (Hsp40) homolog, subfamily B, member 4 [Source:MGI Symbol;Acc:MGI:1914285]	down	7811	1744	26.6241	21.0755	0.817101
Ccnd3	cyclin D3 [Source:MGI Symbol;Acc:MGI:88315]	down	2769	1086	30.7016	24.3577	0.818234
Braf	Braf transforming gene [Source:MGI Symbol;Acc:MGI:88190]	down	1692	833	13.2163	10.481	0.819473
1110051M20Rik	RIKEN cDNA 1110051M20 gene [Source:MGI Symbol;Acc:MGI:1915079]	down	1834	878	37.104	29.4282	0.819484
Ssbp3	single-stranded DNA binding protein 3 [Source:MGI Symbol;Acc:MGI:1919725]	down	1724	530	53.4045	42.3708	0.819533
Dync2li1	dynein cytoplasmic 2 light intermediate chain 1 [Source:MGI Symbol;Acc:MGI:1913996]	down	3020	1433	76.2135	60.8125	0.822715
Abcb6	ATP-binding cassette, sub-family B (MDR/TAP), member 6 [Source:MGI Symbol;Acc:MGI:1921354]	down	1078	516	1.55502	1.2404	0.824902
Loxl3	lysyl oxidase-like 3 [Source:MGI Symbol;Acc:MGI:1337004]	down	1477	671	11.2692	8.99532	0.825231
Vasp	vasodilator-stimulated phosphoprotein [Source:MGI Symbol;Acc:MGI:109268]	down	952	462	38.2516	30.8052	0.830095
Lrrc59	leucine rich repeat containing 59 [Source:MGI Symbol;Acc:MGI:2138133]	down	6223	3070	35.6978	28.7827	0.831947
Bag3	BCL2-associated athanogene 3 [Source:MGI Symbol;Acc:MGI:1352493]	down	2180	836	40.0036	32.241	0.83222
Ift52	intraflagellar transport 52 [Source:MGI Symbol;Acc:MGI:2387217]	down	1109	419	36.9479	29.8006	0.8333
Adss	adenylosuccinate synthetase, non muscle [Source:MGI Symbol;Acc:MGI:87948]	down	3225	1159	39.3267	31.8416	0.834522
Parva	parvin, alpha [Source:MGI Symbol;Acc:MGI:1931144]	down	3606	1381	65.1143	52.8164	0.838195
Cotl1	coactosin-like 1 (Dictyostelium) [Source:MGI Symbol;Acc:MGI:1919292]	down	7421	3086	266.179	216.631	0.83934
Eif2s3x	eukaryotic translation initiation factor 2, subunit 3, structural gene X-linked [Source:MGI Symbol;Acc:MGI:1349431]	down	3633	1736	21.4166	17.4373	0.839978
Bmp6	bone morphogenetic protein 6 [Source:MGI Symbol;Acc:MGI:88182]	down	2108	148	103.37	84.2494	0.840405
Ern1	endoplasmic reticulum (ER) to nucleus signalling 1 [Source:MGI Symbol;Acc:MGI:1930134]	down	923	441	3.68628	3.01948	0.845617
Sulf1	sulfatase 1 [Source:MGI Symbol;Acc:MGI:2138563]	down	1798	188	8.43775	6.94239	0.847215
Sdc4	syndecan 4 [Source:MGI Symbol;Acc:MGI:1349164]	down	4158	1523	86.1356	70.6785	0.847964
Ostf1	osteoclast stimulating factor 1 [Source:MGI Symbol;Acc:MGI:700012]	down	898	359	8.1542	6.72601	0.848117
Mnat1	menage a trois 1 [Source:MGI Symbol;Acc:MGI:106207]	down	1066	435	9.07886	7.47779	0.848893
Fhl1	four and a half LIM domains 1 [Source:MGI Symbol;Acc:MGI:1298387]	down	19462	4033	319.567	262.891	0.849108
Ddx58	DEAD (Asp-Glu-Ala-Asp) box polypeptide 58 [Source:MGI Symbol;Acc:MGI:2442858]	down	1366	236	22.897	18.8769	0.849508
Pdcd6ip	programmed cell death 6 interacting protein [Source:MGI Symbol;Acc:MGI:1333753]	down	1121	334	30.7351	25.3387	0.850081
Ywhag	tyrosine 3-monooxygenase/tryptophan 5-monooxygenase activation protein, gamma polypeptide [Source:MGI Symbol;Acc:MGI:108109]	down	6160	2651	63.1649	52.0934	0.850367
Ero1l	ERO1-like (S. cerevisiae) [Source:MGI Symbol;Acc:MGI:1354385]	down	1483	716	7.19141	5.94138	0.85051
Pak1	p21 protein (Cdc42/Rac)-activated kinase 1 [Source:MGI Symbol;Acc:MGI:1339975]	down	5128	1818	28.4328	23.396	0.850999
Morn2	MORN repeat containing 2 [Source:MGI Symbol;Acc:MGI:2674071]	down	1364	646	54.6577	44.9479	0.8511
Pdgfd	platelet-derived growth factor, D polypeptide [Source:MGI Symbol;Acc:MGI:1919035]	down	2032	524	13.5883	11.2399	0.852501
Cirh1a	cirrhosis, autosomal recessive 1A (human) [Source:MGI Symbol;Acc:MGI:1096573]	down	966	425	14.2199	11.7597	0.853917
Fzd7	frizzled homolog 7 (Drosophila) [Source:MGI Symbol;Acc:MGI:108570]	down	1834	764	8.61811	7.13746	0.853947
Emp3	epithelial membrane protein 3 [Source:MGI Symbol;Acc:MGI:1098729]	down	1163	80	20.8759	17.3477	0.856385
Epb4.1l4a	erythrocyte protein band 4.1 like 4a [Source:MGI Symbol;Acc:MGI:103007]	down	1753	574	15.6065	12.9624	0.856964
Atp6v1e1	ATPase, H+ transporting, lysosomal V1 subunit E1 [Source:MGI Symbol;Acc:MGI:894326]	down	10847	4598	73.6151	61.0628	0.85721
Myo1e	myosin IE [Source:MGI Symbol;Acc:MGI:106621]	down	1676	333	41.2207	34.2426	0.857248
Etf1	eukaryotic translation termination factor 1 [Source:MGI Symbol;Acc:MGI:2385071]	down	3408	1658	47.8507	39.8282	0.858289
Wdr1	WD repeat domain 1 [Source:MGI Symbol;Acc:MGI:1337100]	down	2095	1007	75.6283	62.9299	0.858792
Gpd1	glycerol-3-phosphate dehydrogenase 1 (soluble) [Source:MGI Symbol;Acc:MGI:95679]	down	1099	322	11.3838	9.47899	0.859177
Plekha3	pleckstrin homology domain-containing, family A (phosphoinositide binding specific) member 3 [Source:MGI Symbol;Acc:MGI:1932515]	down	1756	790	19.3787	16.1591	0.859433
Tmem123	transmembrane protein 123 [Source:MGI Symbol;Acc:MGI:1919179]	down	2720	624	32.5403	27.1902	0.860669
Agpat4	1-acylglycerol-3-phosphate O-acyltransferase 4 (lysophosphatidic acid acyltransferase, delta) [Source:MGI Symbol;Acc:MGI:1915512]	down	7621	1363	24.0535	20.0623	0.8621
Tax1bp3	Tax1 (human T cell leukemia virus type I) binding protein 3 [Source:MGI Symbol;Acc:MGI:1923531]	down	2757	866	12.6492	10.5711	0.862826
Nucks1	nuclear casein kinase and cyclin-dependent kinase substrate 1 [Source:MGI Symbol;Acc:MGI:1934811]	down	11341	5168	28.7422	24.0259	0.863419
Tmem98	transmembrane protein 98 [Source:MGI Symbol;Acc:MGI:1923457]	down	2739	1207	91.4485	76.5874	0.863555
Rassf8	Ras association (RalGDS/AF-6) domain family (N-terminal) member 8 [Source:MGI Symbol;Acc:MGI:1918573]	down	1759	766	8.68341	7.27579	0.863833
Wbp5	WW domain binding protein 5 [Source:MGI Symbol;Acc:MGI:109567]	down	11585	4071	174.821	146.626	0.864826
Cd2ap	CD2-associated protein [Source:MGI Symbol;Acc:MGI:1330281]	down	1320	592	7.27763	6.11352	0.865029
Got2	glutamatic-oxaloacetic transaminase 2, mitochondrial [Source:MGI Symbol;Acc:MGI:95792]	down	8613	2756	30.7096	25.7493	0.865397
Abcg2	ATP-binding cassette, sub-family G (WHITE), member 2 [Source:MGI Symbol;Acc:MGI:1347061]	down	1402	305	2.25749	1.89675	0.865609
Ifnar2	interferon (alpha and beta) receptor 2 [Source:MGI Symbol;Acc:MGI:1098243]	down	1295	604	9.82772	8.26501	0.866259
Ephx1	epoxide hydrolase 1, microsomal [Source:MGI Symbol;Acc:MGI:95405]	down	15196	1060	311.204	261.878	0.868729
Gria3	glutamate receptor, ionotropic, AMPA3 (alpha 3) [Source:MGI Symbol;Acc:MGI:95810]	down	1094	263	34.0394	28.693	0.869013
Cpt2	carnitine palmitoyltransferase 2 [Source:MGI Symbol;Acc:MGI:109176]	down	1843	810	20.6705	17.4156	0.869825
Arhgef18	rho/rac guanine nucleotide exchange factor (GEF) 18 [Source:MGI Symbol;Acc:MGI:2142567]	down	3475	1183	35.3311	29.806	0.870395
1810011O10Rik	RIKEN cDNA 1810011O10 gene [Source:MGI Symbol;Acc:MGI:1916318]	down	950	402	2.47045	2.08058	0.871366
1110008P14Rik	RIKEN cDNA 1110008P14 gene [Source:MGI Symbol;Acc:MGI:1920987]	down	3027	338	25.2059	21.3814	0.872273
Plxnb2	plexin B2 [Source:MGI Symbol;Acc:MGI:2154239]	down	6690	2745	118.299	100.01	0.872443
Arhgap29	Rho GTPase activating protein 29 [Source:MGI Symbol;Acc:MGI:2443818]	down	1241	211	13.3519	11.3052	0.872728
Tmem63a	transmembrane protein 63a [Source:MGI Symbol;Acc:MGI:2384789]	down	792	375	13.6007	11.4992	0.87281
Setd7	SET domain containing (lysine methyltransferase) 7 [Source:MGI Symbol;Acc:MGI:1920501]	down	2820	1194	39.6479	33.563	0.873871
Igtp	interferon gamma induced GTPase [Source:MGI Symbol;Acc:MGI:107729]	down	1923	484	9.08718	7.70223	0.874556
Pmp22	peripheral myelin protein 22 [Source:MGI Symbol;Acc:MGI:97631]	down	15880	2618	88.741	75.2562	0.874774
Mbd1	methyl-CpG binding domain protein 1 [Source:MGI Symbol;Acc:MGI:1333811]	down	4626	1046	18.7768	15.928	0.875133
Gls	glutaminase [Source:MGI Symbol;Acc:MGI:95752]	down	1180	451	13.003	11.0693	0.877841
Itpr1	inositol 1,4,5-trisphosphate receptor 1 [Source:MGI Symbol;Acc:MGI:96623]	down	1915	128	8.16938	6.9543	0.879404
Gmnn	geminin [Source:MGI Symbol;Acc:MGI:1927344]	down	1401	519	4.43724	3.78922	0.881809
Mapk10	mitogen-activated protein kinase 10 [Source:MGI Symbol;Acc:MGI:1346863]	down	4865	2016	23.052	19.6627	0.882024
Ppp3r1	protein phosphatase 3, regulatory subunit B, alpha isoform (calcineurin B, type I) [Source:MGI Symbol;Acc:MGI:107172]	down	3225	1514	52.5018	44.973	0.884403
Gas6	growth arrest specific 6 [Source:MGI Symbol;Acc:MGI:95660]	down	4089	503	160.372	137.735	0.884589
Wwc2	WW, C2 and coiled-coil domain containing 2 [Source:MGI Symbol;Acc:MGI:1261872]	down	2366	840	29.0937	24.9526	0.884757
Arhgap11a	Rho GTPase activating protein 11A [Source:MGI Symbol;Acc:MGI:2444300]	down	1914	809	2.81885	2.41786	0.885138
Rnf6	ring finger protein (C3H2C3 type) 6 [Source:MGI Symbol;Acc:MGI:1921382]	down	1924	770	19.3648	16.6218	0.885334
Rapgef6	Rap guanine nucleotide exchange factor (GEF) 6 [Source:MGI Symbol;Acc:MGI:2384761]	down	972	463	5.3868	4.62244	0.885341
Mtap	methylthioadenosine phosphorylase [Source:MGI Symbol;Acc:MGI:1914152]	down	5257	1616	18.6428	16.0375	0.88682
Slc6a8	solute carrier family 6 (neurotransmitter transporter, creatine), member 8 [Source:MGI Symbol;Acc:MGI:2147834]	down	4760	1920	42.7122	36.7239	0.887405
Arl6ip5	ADP-ribosylation factor-like 6 interacting protein 5 [Source:MGI Symbol;Acc:MGI:1929501]	down	5023	2368	115.034	99.0456	0.887526
Esd	esterase D/formylglutathione hydrolase [Source:MGI Symbol;Acc:MGI:95421]	down	13859	4163	75.5654	65.0969	0.888349
Chchd4	coiled-coil-helix-coiled-coil-helix domain containing 4 [Source:MGI Symbol;Acc:MGI:1919420]	down	1633	756	16.6964	14.3794	0.888614
Mrps18b	mitochondrial ribosomal protein S18B [Source:MGI Symbol;Acc:MGI:1914223]	down	1140	549	9.05589	7.78853	0.889683
Dcxr	dicarbonyl L-xylulose reductase [Source:MGI Symbol;Acc:MGI:1915130]	down	3801	1366	75.7537	65.2679	0.889729
Exoc8	exocyst complex component 8 [Source:MGI Symbol;Acc:MGI:2142527]	down	1106	545	4.74453	4.09164	0.889763
Tm4sf1	transmembrane 4 superfamily member 1 [Source:MGI Symbol;Acc:MGI:104678]	down	7905	411	46.1128	39.8998	0.890766
Sdc2	syndecan 2 [Source:MGI Symbol;Acc:MGI:1349165]	down	9036	2341	145.675	125.697	0.891011
BC022687	cDNA sequence BC022687 [Source:MGI Symbol;Acc:MGI:2443738]	down	1173	515	28.2862	24.4963	0.893731
Bola3	bolA-like 3 (E. coli) [Source:MGI Symbol;Acc:MGI:1925903]	down	3371	1637	12.4861	10.8195	0.893761
Grb10	growth factor receptor bound protein 10 [Source:MGI Symbol;Acc:MGI:103232]	down	1947	453	3.93409	3.41545	0.895392
Gpx1	glutathione peroxidase 1 [Source:MGI Symbol;Acc:MGI:104887]	down	12749	1439	314.376	273.48	0.896198
Cd24a	CD24a antigen [Source:MGI Symbol;Acc:MGI:88323]	down	9201	1772	201.82	175.74	0.897075
Cd151	CD151 antigen [Source:MGI Symbol;Acc:MGI:1096360]	down	13499	4145	110.233	95.9272	0.898738
Matn2	matrilin 2 [Source:MGI Symbol;Acc:MGI:109613]	down	940	92	9.78233	8.59911	0.903414
H2-K1	histocompatibility 2, K1, K region [Source:MGI Symbol;Acc:MGI:95904]	down	5451	2067	38.3493	33.6014	0.904155
Gcnt2	glucosaminyl (N-acetyl) transferase 2, I-branching enzyme [Source:MGI Symbol;Acc:MGI:1100870]	down	1081	179	5.21632	4.57513	0.90421
Auh	AU RNA binding protein/enoyl-coenzyme A hydratase [Source:MGI Symbol;Acc:MGI:1338011]	down	1635	740	12.665	11.1131	0.904451
Gstm1	glutathione S-transferase, mu 1 [Source:MGI Symbol;Acc:MGI:95860]	down	19177	9313	2634.3	2305.46	0.904878
Pam	peptidylglycine alpha-amidating monooxygenase [Source:MGI Symbol;Acc:MGI:97475]	down	1018	392	80.3652	70.4502	0.905588
Lpp	LIM domain containing preferred translocation partner in lipoma [Source:MGI Symbol;Acc:MGI:2441849]	down	4523	2004	1.86522	1.637	0.905878
Acot11	acyl-CoA thioesterase 11 [Source:MGI Symbol;Acc:MGI:1913736]	down	4082	1692	11.9662	10.5006	0.908079
Pcgf5	polycomb group ring finger 5 [Source:MGI Symbol;Acc:MGI:1923505]	down	1829	648	17.2428	15.1793	0.908172
Endod1	endonuclease domain containing 1 [Source:MGI Symbol;Acc:MGI:1919196]	down	1855	588	21.5745	19.013	0.910713
Ppm1f	protein phosphatase 1F (PP2C domain containing) [Source:MGI Symbol;Acc:MGI:1918464]	down	1704	820	24.3128	21.4695	0.911206
Ensa	endosulfine alpha [Source:MGI Symbol;Acc:MGI:1891189]	down	3374	1598	49.2477	43.5295	0.912478
Emb	embigin [Source:MGI Symbol;Acc:MGI:95321]	down	1246	321	1.48972	1.31927	0.91364
B2m	beta-2 microglobulin [Source:MGI Symbol;Acc:MGI:88127]	down	9840	3355	632.806	560.986	0.914557
Sec22b	SEC22 vesicle trafficking protein homolog B (S. cerevisiae) [Source:MGI Symbol;Acc:MGI:1338759]	down	4628	2270	30.3993	26.985	0.916022
Tcta	T cell leukemia translocation altered gene [Source:MGI Symbol;Acc:MGI:1918829]	down	6310	2499	51.1691	45.5541	0.918964
Atp7a	ATPase, Cu++ transporting, alpha polypeptide [Source:MGI Symbol;Acc:MGI:99400]	down	1171	328	4.23256	3.78458	0.919703
Ghr	growth hormone receptor [Source:MGI Symbol;Acc:MGI:95708]	down	3156	1062	11.2843	10.0533	0.919801
Folh1	folate hydrolase 1 [Source:MGI Symbol;Acc:MGI:1858193]	down	1873	682	6.11299	5.45417	0.920267
Errfi1	ERBB receptor feedback inhibitor 1 [Source:MGI Symbol;Acc:MGI:1921405]	down	2849	1145	7.27404	6.51125	0.921016
Prdx3	peroxiredoxin 3 [Source:MGI Symbol;Acc:MGI:88034]	down	3520	1431	33.651	30.0446	0.921255
Bicc1	bicaudal C homolog 1 (Drosophila) [Source:MGI Symbol;Acc:MGI:1933388]	down	883	153	20.8969	18.7006	0.92239
Unc5b	unc-5 homolog B (C. elegans) [Source:MGI Symbol;Acc:MGI:894703]	down	1171	127	2.33056	2.08608	0.923731
Myadm	myeloid-associated differentiation marker [Source:MGI Symbol;Acc:MGI:1355332]	down	6553	567	26.9337	24.147	0.925032
Tbc1d2b	TBC1 domain family, member 2B [Source:MGI Symbol;Acc:MGI:1914266]	down	1464	252	20.2755	18.1903	0.925943
Ifih1	interferon induced with helicase C domain 1 [Source:MGI Symbol;Acc:MGI:1918836]	down	1099	123	3.43609	3.09323	0.926815
Gpx4	glutathione peroxidase 4 [Source:MGI Symbol;Acc:MGI:104767]	down	13606	3776	395.63	355.469	0.926916
Wnk1	WNK lysine deficient protein kinase 1 [Source:MGI Symbol;Acc:MGI:2442092]	down	18148	8363	57.5365	51.6442	0.927274
Hspa4l	heat shock protein 4 like [Source:MGI Symbol;Acc:MGI:107422]	down	3839	1165	34.4488	31.017	0.929319
Pros1	protein S (alpha) [Source:MGI Symbol;Acc:MGI:1095733]	down	1654	582	33.286	30.027	0.930086
Ifitm2	interferon induced transmembrane protein 2 [Source:MGI Symbol;Acc:MGI:1933382]	down	2034	878	445.515	402.059	0.930186
Plce1	phospholipase C, epsilon 1 [Source:MGI Symbol;Acc:MGI:1921305]	down	7586	2013	39.5117	35.6454	0.930762
C1ql3	C1q-like 3 [Source:MGI Symbol;Acc:MGI:2387350]	down	7621	685	40.6391	36.5475	0.930878
Rpl12	ribosomal protein L12 [Source:MGI Symbol;Acc:MGI:98002]	down	4846	2398	38.9188	35.1735	0.931255
Synj2bp	synaptojanin 2 binding protein [Source:MGI Symbol;Acc:MGI:1344347]	down	1167	440	7.87426	7.13731	0.935655
Dynlrb2	dynein light chain roadblock-type 2 [Source:MGI Symbol;Acc:MGI:1922715]	down	783	340	55.9603	50.6916	0.935703
Ifit3	interferon-induced protein with tetratricopeptide repeats 3 [Source:MGI Symbol;Acc:MGI:1101055]	down	1410	203	71.1016	64.6144	0.938539
AW209491	expressed sequence AW209491 [Source:MGI Symbol;Acc:MGI:2145422]	down	1975	884	11.3062	10.2809	0.938673
Tspan4	tetraspanin 4 [Source:MGI Symbol;Acc:MGI:1928097]	down	5146	200	24.5142	22.3678	0.941024
Ripk1	receptor (TNFRSF)-interacting serine-threonine kinase 1 [Source:MGI Symbol;Acc:MGI:108212]	down	1607	484	8.80609	8.04052	0.942341
Mina	myc induced nuclear antigen [Source:MGI Symbol;Acc:MGI:1914264]	down	754	342	3.27161	2.98341	0.943501
Cops2	COP9 (constitutive photomorphogenic) homolog, subunit 2 (Arabidopsis thaliana) [Source:MGI Symbol;Acc:MGI:1330276]	down	3377	1453	40.5582	37.1304	0.944212
Prosc	proline synthetase co-transcribed [Source:MGI Symbol;Acc:MGI:1891207]	down	2986	1435	26.2769	24.0612	0.944876
Calm3	calmodulin 3 [Source:MGI Symbol;Acc:MGI:103249]	down	4730	2305	207.335	190.017	0.945967
Vamp8	vesicle-associated membrane protein 8 [Source:MGI Symbol;Acc:MGI:1336882]	down	2223	680	15.6738	14.3872	0.947243
Ypel5	yippee-like 5 (Drosophila) [Source:MGI Symbol;Acc:MGI:1916937]	down	3750	1220	19.5894	18.003	0.948398
Mxra8	matrix-remodelling associated 8 [Source:MGI Symbol;Acc:MGI:1922011]	down	9642	1513	119.197	109.909	0.950615
Anxa5	annexin A5 [Source:MGI Symbol;Acc:MGI:106008]	down	17097	2234	335.158	309.403	0.951752
Spata6	spermatogenesis associated 6 [Source:MGI Symbol;Acc:MGI:1915196]	down	1260	204	33.7434	31.1492	0.951931
Snip1	Smad nuclear interacting protein 1 [Source:MGI Symbol;Acc:MGI:2156003]	down	2527	904	7.01246	6.46071	0.952641
Parp9	poly (ADP-ribose) polymerase family, member 9 [Source:MGI Symbol;Acc:MGI:1933117]	down	890	273	11.5326	10.679	0.953992
Med31	mediator complex subunit 31 [Source:MGI Symbol;Acc:MGI:1914529]	down	1830	721	21.8918	20.2897	0.954791
Rbms2	RNA binding motif, single stranded interacting protein 2 [Source:MGI Symbol;Acc:MGI:1861776]	down	1429	711	18.408	17.0206	0.955532
G6pdx	glucose-6-phosphate dehydrogenase X-linked [Source:MGI Symbol;Acc:MGI:105979]	down	8167	1574	61.9276	57.3556	0.956413
Nbl1	neuroblastoma, suppression of tumorigenicity 1 [Source:MGI Symbol;Acc:MGI:104591]	down	1269	189	136.704	126.782	0.956824
Ecm1	extracellular matrix protein 1 [Source:MGI Symbol;Acc:MGI:103060]	down	3995	137	23.0689	21.4326	0.959155
Cyp1b1	cytochrome P450, family 1, subfamily b, polypeptide 1 [Source:MGI Symbol;Acc:MGI:88590]	down	4992	2209	28.9539	26.9937	0.959815
Cfl2	cofilin 2, muscle [Source:MGI Symbol;Acc:MGI:101763]	down	8726	3794	41.2226	38.41	0.960153
Dnaja4	DnaJ (Hsp40) homolog, subfamily A, member 4 [Source:MGI Symbol;Acc:MGI:1927638]	down	1309	440	7.97307	7.43059	0.960463
Hist1h2bc	histone cluster 1, H2bc [Source:MGI Symbol;Acc:MGI:1915274]	down	6474	1819	153.937	143.36	0.961378
Lin7a	lin-7 homolog A (C. elegans) [Source:MGI Symbol;Acc:MGI:2135609]	down	1007	71	0.596292	0.555034	0.962624
Rhbdd1	rhomboid domain containing 1 [Source:MGI Symbol;Acc:MGI:1924117]	down	1079	527	11.746	10.9678	0.964632
Ctsh	cathepsin H [Source:MGI Symbol;Acc:MGI:107285]	down	1038	377	10.8695	10.1878	0.965114
Usp2	ubiquitin specific peptidase 2 [Source:MGI Symbol;Acc:MGI:1858178]	down	2277	1101	17.8588	16.6763	0.965406
Mdm2	transformed mouse 3T3 cell double minute 2 [Source:MGI Symbol;Acc:MGI:96952]	down	1439	538	37.8445	35.4787	0.96623
Mbnl1	muscleblind-like 1 (Drosophila) [Source:MGI Symbol;Acc:MGI:1928482]	down	4720	2101	15.3634	14.3972	0.967479
Cyb5r1	cytochrome b5 reductase 1 [Source:MGI Symbol;Acc:MGI:1919267]	down	1175	161	14.1416	13.2676	0.968259
Nup37	nucleoporin 37 [Source:MGI Symbol;Acc:MGI:1919964]	down	1189	592	8.28624	7.77311	0.968313
Sqrdl	sulfide quinone reductase-like (yeast) [Source:MGI Symbol;Acc:MGI:1929899]	down	1529	429	19.0923	17.9026	0.968717
Ift80	intraflagellar transport 80 [Source:MGI Symbol;Acc:MGI:1915509]	down	1386	649	16.4658	15.4644	0.970025
H2-D1	histocompatibility 2, D region locus 1 [Source:MGI Symbol;Acc:MGI:95896]	down	3297	612	224.475	211.825	0.972037
Plekhf1	pleckstrin homology domain containing, family F (with FYVE domain) member 1 [Source:MGI Symbol;Acc:MGI:1919537]	down	1606	317	12.0245	11.378	0.972497
Rsu1	Ras suppressor protein 1 [Source:MGI Symbol;Acc:MGI:103040]	down	4246	2099	54.2349	51.152	0.973651
Stk24	serine/threonine kinase 24 [Source:MGI Symbol;Acc:MGI:2385007]	down	2352	1103	17.3236	16.3809	0.975108
Cap1	CAP, adenylate cyclase-associated protein 1 (yeast) [Source:MGI Symbol;Acc:MGI:88262]	down	857	332	105.116	99.4562	0.975945
S100a6	S100 calcium binding protein A6 (calcyclin) [Source:MGI Symbol;Acc:MGI:1339467]	down	10974	1456	326.829	309.155	0.976907
Arl2	ADP-ribosylation factor-like 2 [Source:MGI Symbol;Acc:MGI:1928393]	down	1741	848	32.1766	30.4537	0.977671
Rnf168	ring finger protein 168 [Source:MGI Symbol;Acc:MGI:1917488]	down	1142	551	9.04065	8.56368	0.97788
Uchl1	ubiquitin carboxy-terminal hydrolase L1 [Source:MGI Symbol;Acc:MGI:103149]	down	1314	260	137.011	129.723	0.978056
Asb8	ankyrin repeat and SOCS box-containing 8 [Source:MGI Symbol;Acc:MGI:1925791]	down	1005	415	27.9122	26.4642	0.978573
Atp6v0e	ATPase, H+ transporting, lysosomal V0 subunit E [Source:MGI Symbol;Acc:MGI:1328318]	down	10526	4571	37.7033	35.7653	0.978702
Phldb2	pleckstrin homology-like domain, family B, member 2 [Source:MGI Symbol;Acc:MGI:2444981]	down	1758	446	4.68545	4.44095	0.978988
Paip2	polyadenylate-binding protein-interacting protein 2 [Source:MGI Symbol;Acc:MGI:1915119]	down	8269	3862	158.177	150.266	0.981053
Nupr1	nuclear protein transcription regulator 1 [Source:MGI Symbol;Acc:MGI:1891834]	down	1073	135	3.42856	3.28587	0.985599
Otud1	OTU domain containing 1 [Source:MGI Symbol;Acc:MGI:1918448]	down	931	264	18.9053	18.0833	0.986601
Ifitm1	interferon induced transmembrane protein 1 [Source:MGI Symbol;Acc:MGI:1915963]	down	1186	60	5.68765	5.46841	0.988557
Zfp703	zinc finger protein 703 [Source:MGI Symbol;Acc:MGI:2662729]	down	3968	1619	82.2909	78.9121	0.988685
Osbpl9	oxysterol binding protein-like 9 [Source:MGI Symbol;Acc:MGI:1923784]	down	5123	2091	41.3237	39.6153	0.989181
Frmd6	FERM domain containing 6 [Source:MGI Symbol;Acc:MGI:2442579]	down	1506	343	18.0705	17.3494	0.989189
Myd88	myeloid differentiation primary response gene 88 [Source:MGI Symbol;Acc:MGI:108005]	down	712	314	8.18475	7.88297	0.990339
Fundc2	FUN14 domain containing 2 [Source:MGI Symbol;Acc:MGI:1914641]	down	6509	2787	30.8253	29.5688	0.990456
Tgfbr2	transforming growth factor, beta receptor II [Source:MGI Symbol;Acc:MGI:98729]	down	2265	276	16.6508	15.9944	0.990685
Ifitm3	interferon induced transmembrane protein 3 [Source:MGI Symbol;Acc:MGI:1913391]	down	13405	1640	356.301	343.238	0.991399
Emp1	epithelial membrane protein 1 [Source:MGI Symbol;Acc:MGI:107941]	down	2900	1403	15.7794	15.2111	0.991619
Gss	glutathione synthetase [Source:MGI Symbol;Acc:MGI:95852]	down	1001	253	6.80121	6.54823	0.991953
Prr13	proline rich 13 [Source:MGI Symbol;Acc:MGI:1913401]	down	3787	1612	51.8779	50.0813	0.994854
S100a10	S100 calcium binding protein A10 (calpactin) [Source:MGI Symbol;Acc:MGI:1339468]	down	7340	964	44.7888	43.2583	0.995047
Sult1a1	sulfotransferase family 1A, phenol-preferring, member 1 [Source:MGI Symbol;Acc:MGI:102896]	down	2861	79	3.23671	3.11453	0.995145
Nudt4	nudix (nucleoside diphosphate linked moiety X)-type motif 4 [Source:MGI Symbol;Acc:MGI:1918457]	down	4797	2246	121.073	117.037	0.99684
Rnd3	Rho family GTPase 3 [Source:MGI Symbol;Acc:MGI:1921444]	down	2098	680	18.2899	17.6714	0.997267
Mtfr1	mitochondrial fission regulator 1 [Source:MGI Symbol;Acc:MGI:1914722]	down	908	402	13.2104	12.79	0.998789
Capg	capping protein (actin filament), gelsolin-like [Source:MGI Symbol;Acc:MGI:1098259]	down	947	106	21.5268	20.899	1.00027
Ccng1	cyclin G1 [Source:MGI Symbol;Acc:MGI:102890]	down	18664	3417	146.649	142.308	1.00036
Fkbp5	FK506 binding protein 5 [Source:MGI Symbol;Acc:MGI:104670]	down	4145	182	2.6152	2.53558	1.00066
Mbnl2	muscleblind-like 2 [Source:MGI Symbol;Acc:MGI:2145597]	down	5860	2227	34.4987	33.5471	1.00157
Sdsl	serine dehydratase-like [Source:MGI Symbol;Acc:MGI:2182607]	down	1361	555	14.9152	14.4619	1.00332
Anxa7	annexin A7 [Source:MGI Symbol;Acc:MGI:88031]	down	2016	788	45.094	43.8479	1.00341
2900026A02Rik	RIKEN cDNA 2900026A02 gene [Source:MGI Symbol;Acc:MGI:1920194]	down	1331	500	8.77756	8.53778	1.00544
Slmap	sarcolemma associated protein [Source:MGI Symbol;Acc:MGI:1933549]	down	3542	1452	16.5412	16.1275	1.00562
Cdca4	cell division cycle associated 4 [Source:MGI Symbol;Acc:MGI:1919213]	down	1167	522	5.01	4.88739	1.00598
Sfxn3	sideroflexin 3 [Source:MGI Symbol;Acc:MGI:2137679]	down	1060	470	19.199	18.7328	1.00629
Socs5	suppressor of cytokine signaling 5 [Source:MGI Symbol;Acc:MGI:2385459]	down	1022	502	9.18289	8.96219	1.00755
Usp25	ubiquitin specific peptidase 25 [Source:MGI Symbol;Acc:MGI:1353655]	down	1395	596	12.7163	12.445	1.00832
Pafah2	platelet-activating factor acetylhydrolase 2 [Source:MGI Symbol;Acc:MGI:2140321]	down	2288	734	8.94673	8.75632	1.00904
Sacm1l	SAC1 (suppressor of actin mutations 1, homolog)-like (S. cerevisiae) [Source:MGI Symbol;Acc:MGI:1933169]	down	5017	2161	29.3989	28.8244	1.01096
Arpc1b	actin related protein 2/3 complex, subunit 1B [Source:MGI Symbol;Acc:MGI:1343142]	down	2597	576	24.5355	24.0876	1.01138
Fem1c	fem-1 homolog c (C.elegans) [Source:MGI Symbol;Acc:MGI:2444737]	down	1921	836	9.284	9.13568	1.01408
Gnpnat1	glucosamine-phosphate N-acetyltransferase 1 [Source:MGI Symbol;Acc:MGI:1858963]	down	717	285	4.96074	4.88021	1.01427
Ube2j1	ubiquitin-conjugating enzyme E2J 1 [Source:MGI Symbol;Acc:MGI:1926245]	down	2514	1187	17.0057	16.773	1.0162
Icam1	intercellular adhesion molecule 1 [Source:MGI Symbol;Acc:MGI:96392]	down	1328	235	8.12217	8.00016	1.01649
Parp3	poly (ADP-ribose) polymerase family, member 3 [Source:MGI Symbol;Acc:MGI:1891258]	down	1901	336	26.2444	25.8663	1.01679
Pter	phosphotriesterase related [Source:MGI Symbol;Acc:MGI:107372]	down	3538	1483	67.934	66.7797	1.01763
Tpd52	tumor protein D52 [Source:MGI Symbol;Acc:MGI:107749]	down	1555	596	7.75563	7.6655	1.01894
Glis3	GLIS family zinc finger 3 [Source:MGI Symbol;Acc:MGI:2444289]	down	1396	452	21.3969	21.1203	1.01968
Churc1	churchill domain containing 1 [Source:MGI Symbol;Acc:MGI:1923684]	down	2560	731	2.70404	2.68837	1.02427
Sec24d	Sec24 related gene family, member D (S. cerevisiae) [Source:MGI Symbol;Acc:MGI:1916858]	down	3014	562	21.033	20.9028	1.02463
Rab4a	RAB4A, member RAS oncogene family [Source:MGI Symbol;Acc:MGI:105069]	down	1009	424	29.5003	29.3035	1.02609
Serpina3n	serine (or cysteine) peptidase inhibitor, clade A, member 3N [Source:MGI Symbol;Acc:MGI:105045]	down	14959	2022	98.5552	98.248	1.02621
Aldh1a7	aldehyde dehydrogenase family 1, subfamily A7 [Source:MGI Symbol;Acc:MGI:1347050]	down	1265	179	0.540195	0.538225	1.02756
Rai14	retinoic acid induced 14 [Source:MGI Symbol;Acc:MGI:1922896]	down	1759	377	4.12767	4.11659	1.02823
Aff1	AF4/FMR2 family, member 1 [Source:MGI Symbol;Acc:MGI:1100819]	down	1562	558	10.0482	10.0102	1.02871
Serpinb6a	serine (or cysteine) peptidase inhibitor, clade B, member 6a [Source:MGI Symbol;Acc:MGI:103123]	down	6202	1475	52.7244	52.6387	1.02955
Cdkn1a	cyclin-dependent kinase inhibitor 1A (P21) [Source:MGI Symbol;Acc:MGI:104556]	down	5654	260	78.0375	78.0824	1.03037
Nov	nephroblastoma overexpressed gene [Source:MGI Symbol;Acc:MGI:109185]	down	1568	152	3.41013	3.43195	1.03083
Steap1	six transmembrane epithelial antigen of the prostate 1 [Source:MGI Symbol;Acc:MGI:1917608]	down	760	290	1.42331	1.42258	1.03268
Dynlt3	dynein light chain Tctex-type 3 [Source:MGI Symbol;Acc:MGI:1914367]	down	11040	5220	83.9388	84.0199	1.03352
Sh3d19	SH3 domain protein D19 [Source:MGI Symbol;Acc:MGI:1350923]	down	936	455	6.39681	6.40324	1.03388
Tmem87a	transmembrane protein 87A [Source:MGI Symbol;Acc:MGI:2441844]	down	945	148	8.06302	8.08244	1.03466
Lima1	LIM domain and actin binding 1 [Source:MGI Symbol;Acc:MGI:1920992]	down	1198	321	30.3654	30.4648	1.03562
D6Wsu163e	DNA segment, Chr 6, Wayne State University 163, expressed [Source:MGI Symbol;Acc:MGI:107893]	down	829	366	6.29519	6.32861	1.03722
9430020K01Rik	RIKEN cDNA 9430020K01 gene [Source:MGI Symbol;Acc:MGI:2685174]	down	2101	320	30.9326	31.3339	1.04436
Samd9l	sterile alpha motif domain containing 9-like [Source:MGI Symbol;Acc:MGI:1343184]	down	1239	58	4.24726	4.30873	1.04449
Cav1	caveolin 1, caveolae protein [Source:MGI Symbol;Acc:MGI:102709]	down	11744	4954	37.7766	38.3931	1.0466
Tnfrsf1a	tumor necrosis factor receptor superfamily, member 1a [Source:MGI Symbol;Acc:MGI:1314884]	down	4398	1446	72.992	74.2933	1.04862
Fbxo2	F-box protein 2 [Source:MGI Symbol;Acc:MGI:2446216]	down	15457	7453	123.851	125.795	1.04994
Rcn3	reticulocalbin 3, EF-hand calcium binding domain [Source:MGI Symbol;Acc:MGI:1277122]	down	1477	591	33.9192	34.6269	1.05403
Scpep1	serine carboxypeptidase 1 [Source:MGI Symbol;Acc:MGI:1921867]	down	3858	1735	25.221	25.8145	1.05425
F2r	coagulation factor II (thrombin) receptor [Source:MGI Symbol;Acc:MGI:101802]	down	17176	6868	69.2266	70.6855	1.05437
Hfe	hemochromatosis [Source:MGI Symbol;Acc:MGI:109191]	down	941	259	7.31604	7.50879	1.05602
Nebl	nebulette [Source:MGI Symbol;Acc:MGI:1921353]	down	5332	2498	26.8379	27.5454	1.05769
Sord	sorbitol dehydrogenase [Source:MGI Symbol;Acc:MGI:98266]	down	1249	348	21.4521	21.9953	1.05946
Nt5dc2	5'-nucleotidase domain containing 2 [Source:MGI Symbol;Acc:MGI:1917271]	down	2175	1051	14.3178	14.7118	1.06108
Nicn1	nicolin 1 [Source:MGI Symbol;Acc:MGI:1913507]	down	2271	1050	33.6423	34.5718	1.06109
Plp2	proteolipid protein 2 [Source:MGI Symbol;Acc:MGI:1298382]	down	6911	1018	25.8102	26.6222	1.06236
Cflar	CASP8 and FADD-like apoptosis regulator [Source:MGI Symbol;Acc:MGI:1336166]	down	1046	391	13.1266	13.5105	1.0625
Ralbp1	ralA binding protein 1 [Source:MGI Symbol;Acc:MGI:108466]	down	1292	622	20.813	21.4843	1.06513
Sesn1	sestrin 1 [Source:MGI Symbol;Acc:MGI:2155278]	down	6819	2138	34.3629	35.5981	1.06858
Sspn	sarcospan [Source:MGI Symbol;Acc:MGI:1353511]	down	1551	724	5.85835	6.089	1.07276
Pfkp	phosphofructokinase, platelet [Source:MGI Symbol;Acc:MGI:1891833]	down	7577	917	59.3574	61.6568	1.07331
Snx16	sorting nexin 16 [Source:MGI Symbol;Acc:MGI:1921968]	down	1234	543	5.39412	5.62309	1.07351
Cstb	cystatin B [Source:MGI Symbol;Acc:MGI:109514]	down	8234	2928	42.3044	43.9324	1.0744
Iqgap2	IQ motif containing GTPase activating protein 2 [Source:MGI Symbol;Acc:MGI:2449975]	down	2184	464	7.42961	7.74527	1.0756
Fyco1	FYVE and coiled-coil domain containing 1 [Source:MGI Symbol;Acc:MGI:107277]	down	1668	528	15.9497	16.6218	1.07638
Nek9	NIMA (never in mitosis gene a)-related expressed kinase 9 [Source:MGI Symbol;Acc:MGI:2387995]	down	8872	3983	46.0153	48.0058	1.07645
Abcc1	ATP-binding cassette, sub-family C (CFTR/MRP), member 1 [Source:MGI Symbol;Acc:MGI:102676]	down	1687	672	5.92903	6.21192	1.07857
Ints6	integrator complex subunit 6 [Source:MGI Symbol;Acc:MGI:1202397]	down	4857	754	3.96085	4.15075	1.0814
Zfp322a	zinc finger protein 322A [Source:MGI Symbol;Acc:MGI:2442566]	down	776	331	7.21606	7.59241	1.08614
Mafk	v-maf musculoaponeurotic fibrosarcoma oncogene family, protein K (avian) [Source:MGI Symbol;Acc:MGI:99951]	down	1004	363	15.8039	16.6671	1.08704
Sulf2	sulfatase 2 [Source:MGI Symbol;Acc:MGI:1919293]	down	5018	1760	43.7139	46.2622	1.08935
Pim3	proviral integration site 3 [Source:MGI Symbol;Acc:MGI:1355297]	down	6835	2804	8.38193	8.8751	1.08981
Mat2b	methionine adenosyltransferase II, beta [Source:MGI Symbol;Acc:MGI:1913667]	down	2710	1094	38.3249	40.5382	1.09075
Ube2b	ubiquitin-conjugating enzyme E2B [Source:MGI Symbol;Acc:MGI:102944]	down	4957	978	35.032	37.2413	1.09697
Bambi	BMP and activin membrane-bound inhibitor [Source:MGI Symbol;Acc:MGI:1915260]	down	1396	399	7.48711	8.02002	1.10257
Agtrap	angiotensin II, type I receptor-associated protein [Source:MGI Symbol;Acc:MGI:1339977]	down	823	344	13.6852	14.6372	1.10297
Serping1	serine (or cysteine) peptidase inhibitor, clade G, member 1 [Source:MGI Symbol;Acc:MGI:894696]	down	4034	297	64.3112	68.829	1.1044
Efemp1	epidermal growth factor-containing fibulin-like extracellular matrix protein 1 [Source:MGI Symbol;Acc:MGI:1339998]	down	1463	323	8.05722	8.68003	1.11553
Psrc1	proline/serine-rich coiled-coil 1 [Source:MGI Symbol;Acc:MGI:1913099]	down	1074	233	37.3029	40.3845	1.11701
Ccrn4l	CCR4 carbon catabolite repression 4-like (S. cerevisiae) [Source:MGI Symbol;Acc:MGI:109382]	down	2932	1279	3.77639	4.10785	1.11807
B630005N14Rik	RIKEN cDNA B630005N14 gene [Source:MGI Symbol;Acc:MGI:2141466]	down	1653	806	10.84	11.8387	1.12583
Cyfip2	cytoplasmic FMR1 interacting protein 2 [Source:MGI Symbol;Acc:MGI:1924134]	down	839	339	15.4531	16.8879	1.12825
Lrp11	low density lipoprotein receptor-related protein 11 [Source:MGI Symbol;Acc:MGI:2442989]	down	1999	913	7.32252	8.03407	1.12997
Polk	polymerase (DNA directed), kappa [Source:MGI Symbol;Acc:MGI:1349767]	down	871	180	7.56012	8.29917	1.13128
Cnih4	cornichon homolog 4 (Drosophila) [Source:MGI Symbol;Acc:MGI:1925828]	down	3994	1943	22.7731	24.9542	1.13167
Steap2	six transmembrane epithelial antigen of prostate 2 [Source:MGI Symbol;Acc:MGI:1921301]	down	1267	614	1.70566	1.88575	1.13852
Gclc	glutamate-cysteine ligase, catalytic subunit [Source:MGI Symbol;Acc:MGI:104990]	down	2985	1050	78.4866	86.7572	1.14177
Suox	sulfite oxidase [Source:MGI Symbol;Acc:MGI:2446117]	down	1911	498	30.0749	33.3638	1.14431
Htatip2	HIV-1 tat interactive protein 2, homolog (human) [Source:MGI Symbol;Acc:MGI:1859271]	down	949	107	10.9554	12.1723	1.14711
Nfe2l2	nuclear factor, erythroid derived 2, like 2 [Source:MGI Symbol;Acc:MGI:108420]	down	8970	1720	185.759	206.726	1.14845
Phlda3	pleckstrin homology-like domain, family A, member 3 [Source:MGI Symbol;Acc:MGI:1351485]	down	1263	151	63.9661	71.2153	1.14848
Cd44	CD44 antigen [Source:MGI Symbol;Acc:MGI:88338]	down	6701	2025	47.6405	53.1656	1.15097
Gsto1	glutathione S-transferase omega 1 [Source:MGI Symbol;Acc:MGI:1342273]	down	2970	494	10.7097	11.9254	1.15143
Ctf1	cardiotrophin 1 [Source:MGI Symbol;Acc:MGI:105115]	down	949	346	19.7709	22.1616	1.15748
Anxa4	annexin A4 [Source:MGI Symbol;Acc:MGI:88030]	down	2840	237	25.1262	28.2095	1.15813
Cttnbp2nl	CTTNBP2 N-terminal like [Source:MGI Symbol;Acc:MGI:1933137]	down	5200	2362	15.3175	17.2065	1.15945
Ggta1	glycoprotein galactosyltransferase alpha 1, 3 [Source:MGI Symbol;Acc:MGI:95704]	down	4791	953	31.6543	35.6369	1.16111
Fech	ferrochelatase [Source:MGI Symbol;Acc:MGI:95513]	down	3428	1460	21.3959	24.089	1.16144
Cdk7	cyclin-dependent kinase 7 [Source:MGI Symbol;Acc:MGI:102956]	down	1286	548	7.59004	8.54506	1.16185
Prelp	proline arginine-rich end leucine-rich repeat [Source:MGI Symbol;Acc:MGI:2151110]	down	3677	444	90.635	102.106	1.16339
Tfb2m	transcription factor B2, mitochondrial [Source:MGI Symbol;Acc:MGI:107937]	down	1350	642	6.41113	7.25605	1.16488
Mmp16	matrix metallopeptidase 16 [Source:MGI Symbol;Acc:MGI:1276107]	down	791	251	4.58679	5.18653	1.1667
Crlf1	cytokine receptor-like factor 1 [Source:MGI Symbol;Acc:MGI:1340030]	down	5398	402	2.54073	2.88223	1.17211
Tfdp2	transcription factor Dp 2 [Source:MGI Symbol;Acc:MGI:107167]	down	1427	691	8.59105	9.75996	1.17252
Aox1	aldehyde oxidase 1 [Source:MGI Symbol;Acc:MGI:88035]	down	1379	224	9.4454	10.7426	1.17498
Dhrs1	dehydrogenase/reductase (SDR family) member 1 [Source:MGI Symbol;Acc:MGI:1196314]	down	20208	8312	137.62	156.781	1.17526
Pnpo	pyridoxine 5'-phosphate oxidase [Source:MGI Symbol;Acc:MGI:2144151]	down	1255	148	5.87457	6.69069	1.17625
Islr	immunoglobulin superfamily containing leucine-rich repeat [Source:MGI Symbol;Acc:MGI:1349645]	down	5713	2584	277.369	316.4	1.17632
Cebpg	CCAAT/enhancer binding protein (C/EBP), gamma [Source:MGI Symbol;Acc:MGI:104982]	down	1669	573	13.4087	15.3144	1.1781
Ak3	adenylate kinase 3 [Source:MGI Symbol;Acc:MGI:1860835]	down	9864	4892	138.504	159.308	1.18605
Aass	aminoadipate-semialdehyde synthase [Source:MGI Symbol;Acc:MGI:1353573]	down	821	189	5.6018	6.44064	1.18802
Slc38a1	solute carrier family 38, member 1 [Source:MGI Symbol;Acc:MGI:2145895]	down	3286	1532	51.9454	59.8393	1.18979
Trim25	tripartite motif-containing 25 [Source:MGI Symbol;Acc:MGI:102749]	down	2809	1251	2.71709	3.14541	1.1932
Elk3	ELK3, member of ETS oncogene family [Source:MGI Symbol;Acc:MGI:101762]	down	1362	502	6.66938	7.76137	1.19791
Serpinb9	serine (or cysteine) peptidase inhibitor, clade B, member 9 [Source:MGI Symbol;Acc:MGI:106603]	down	1359	175	5.0553	5.86414	1.19892
Sphk1	sphingosine kinase 1 [Source:MGI Symbol;Acc:MGI:1316649]	down	1598	313	0.785802	0.918645	1.20026
Zc3h12c	zinc finger CCCH type containing 12C [Source:MGI Symbol;Acc:MGI:3026959]	down	984	425	3.19346	3.7244	1.20313
Kpna4	karyopherin (importin) alpha 4 [Source:MGI Symbol;Acc:MGI:1100848]	down	3955	1390	16.5702	19.4368	1.20958
Ell2	elongation factor RNA polymerase II 2 [Source:MGI Symbol;Acc:MGI:2183438]	down	1274	271	2.18532	2.56601	1.21126
Aebp1	AE binding protein 1 [Source:MGI Symbol;Acc:MGI:1197012]	down	844	189	9.97725	11.8065	1.21776
Ssx2ip	synovial sarcoma, X breakpoint 2 interacting protein [Source:MGI Symbol;Acc:MGI:2139150]	down	1926	800	18.2593	21.5459	1.21978
Gfpt2	glutamine fructose-6-phosphate transaminase 2 [Source:MGI Symbol;Acc:MGI:1338883]	down	805	393	3.642	4.31836	1.22236
D230025D16Rik	RIKEN cDNA D230025D16 gene [Source:MGI Symbol;Acc:MGI:2443049]	down	1874	714	9.32473	11.0878	1.22449
Arid5b	AT rich interactive domain 5B (MRF1-like) [Source:MGI Symbol;Acc:MGI:2175912]	down	3862	526	6.58153	7.82976	1.22629
Cdkn2b	cyclin-dependent kinase inhibitor 2B (p15, inhibits CDK4) [Source:MGI Symbol;Acc:MGI:104737]	down	1446	215	12.7308	15.3165	1.24052
Cpne8	copine VIII [Source:MGI Symbol;Acc:MGI:1914121]	down	1178	428	13.3386	16.2019	1.25248
Lztfl1	leucine zipper transcription factor-like 1 [Source:MGI Symbol;Acc:MGI:1934860]	down	1410	688	8.33111	10.1394	1.25645
Hipk1	homeodomain interacting protein kinase 1 [Source:MGI Symbol;Acc:MGI:1314873]	down	4504	1771	30.8234	37.5459	1.25725
Hebp2	heme binding protein 2 [Source:MGI Symbol;Acc:MGI:1860084]	down	1007	331	2.78724	3.42152	1.2658
Gbp2	guanylate binding protein 2 [Source:MGI Symbol;Acc:MGI:102772]	down	926	193	9.63186	11.8475	1.26861
Rhou	ras homolog gene family, member U [Source:MGI Symbol;Acc:MGI:1916831]	down	4701	609	25.2025	31.5159	1.28876
Osmr	oncostatin M receptor [Source:MGI Symbol;Acc:MGI:1330819]	down	7865	1330	38.4355	48.1608	1.29212
Txnrd1	thioredoxin reductase 1 [Source:MGI Symbol;Acc:MGI:1354175]	down	5542	1308	77.6766	97.4732	1.29475
Cyba	cytochrome b-245, alpha polypeptide [Source:MGI Symbol;Acc:MGI:1316658]	down	2019	930	18.6864	23.5473	1.29796
Ociad2	OCIA domain containing 2 [Source:MGI Symbol;Acc:MGI:1916377]	down	1145	106	5.34182	6.71013	1.29797
Adipor1	adiponectin receptor 1 [Source:MGI Symbol;Acc:MGI:1919924]	down	3706	1667	48.4156	61.0066	1.29912
Lbp	lipopolysaccharide binding protein [Source:MGI Symbol;Acc:MGI:1098776]	down	1859	119	20.1224	25.4087	1.3033
Vat1	vesicle amine transport protein 1 homolog (T californica) [Source:MGI Symbol;Acc:MGI:1349450]	down	882	339	41.4756	52.4479	1.30387
Rab23	RAB23, member RAS oncogene family [Source:MGI Symbol;Acc:MGI:99833]	down	1002	468	11.6003	14.7781	1.31363
Lrrc8c	leucine rich repeat containing 8 family, member C [Source:MGI Symbol;Acc:MGI:2140839]	down	8744	1022	13.7764	17.534	1.31411
Cebpd	CCAAT/enhancer binding protein (C/EBP), delta [Source:MGI Symbol;Acc:MGI:103573]	down	8108	3826	106.518	136.135	1.31554
1810009A15Rik	RIKEN cDNA 1810009A15 gene [Source:MGI Symbol;Acc:MGI:1913526]	down	2130	1019	1.04798	1.33606	1.31826
Ctss	cathepsin S [Source:MGI Symbol;Acc:MGI:107341]	down	1478	661	13.5097	17.4057	1.31884
Prps2	phosphoribosyl pyrophosphate synthetase 2 [Source:MGI Symbol;Acc:MGI:97776]	down	5996	2352	20.6407	26.5932	1.32822
Srxn1	sulfiredoxin 1 homolog (S. cerevisiae) [Source:MGI Symbol;Acc:MGI:104971]	down	1065	315	17.9025	23.06	1.33038
Ass1	argininosuccinate synthetase 1 [Source:MGI Symbol;Acc:MGI:88090]	down	2586	72	67.6507	87.639	1.3343
Dusp6	dual specificity phosphatase 6 [Source:MGI Symbol;Acc:MGI:1914853]	down	1876	759	12.7738	16.5763	1.3368
Col6a1	collagen, type VI, alpha 1 [Source:MGI Symbol;Acc:MGI:88459]	down	2047	93	4.98739	6.50488	1.34272
Sft2d2	SFT2 domain containing 2 [Source:MGI Symbol;Acc:MGI:1917362]	down	1595	723	30.8882	40.2313	1.34552
Fzd3	frizzled homolog 3 (Drosophila) [Source:MGI Symbol;Acc:MGI:108476]	down	1147	452	16.8526	22.0072	1.34634
Hist1h1c	histone cluster 1, H1c [Source:MGI Symbol;Acc:MGI:1931526]	down	20562	6254	156.454	204.664	1.3469
Ndrg1	N-myc downstream regulated gene 1 [Source:MGI Symbol;Acc:MGI:1341799]	down	10954	122	108.837	142.597	1.35497
2810474O19Rik	RIKEN cDNA 2810474O19 gene [Source:MGI Symbol;Acc:MGI:1914496]	down	947	296	10.9212	14.385	1.35688
Usp53	ubiquitin specific peptidase 53 [Source:MGI Symbol;Acc:MGI:2139607]	down	917	219	31.2675	41.2472	1.35757
Ppap2c	phosphatidic acid phosphatase type 2C [Source:MGI Symbol;Acc:MGI:1354945]	down	877	125	7.59953	10.0758	1.36881
Pla2g4a	phospholipase A2, group IVA (cytosolic, calcium-dependent) [Source:MGI Symbol;Acc:MGI:1195256]	down	996	93	1.49865	2.01146	1.38383
Slc2a3	solute carrier family 2 (facilitated glucose transporter), member 3 [Source:MGI Symbol;Acc:MGI:95757]	down	1486	419	2.57529	3.45818	1.38408
Dixdc1	DIX domain containing 1 [Source:MGI Symbol;Acc:MGI:2679721]	down	856	318	6.81856	9.15959	1.38526
Mapkapk3	mitogen-activated protein kinase-activated protein kinase 3 [Source:MGI Symbol;Acc:MGI:2143163]	down	1936	613	4.53217	6.11528	1.39215
Tcp11l2	t-complex 11 (mouse) like 2 [Source:MGI Symbol;Acc:MGI:2444679]	down	2606	1242	33.2946	45.265	1.4008
Lgals3	lectin, galactose binding, soluble 3 [Source:MGI Symbol;Acc:MGI:96778]	down	3336	294	23.6627	32.5733	1.41585
S100a4	S100 calcium binding protein A4 [Source:MGI Symbol;Acc:MGI:1330282]	down	2016	786	43.8221	60.2634	1.42104
Ddit4l	DNA-damage-inducible transcript 4-like [Source:MGI Symbol;Acc:MGI:1920534]	down	2588	796	18.948	26.4914	1.44174
Sorbs1	sorbin and SH3 domain containing 1 [Source:MGI Symbol;Acc:MGI:700014]	down	10716	3461	63.942	91.0949	1.46981
Nudt7	nudix (nucleoside diphosphate linked moiety X)-type motif 7 [Source:MGI Symbol;Acc:MGI:1914778]	down	1084	449	3.41009	4.92249	1.48965
2900011O08Rik	RIKEN cDNA 2900011O08 gene [Source:MGI Symbol;Acc:MGI:1914504]	down	2392	437	41.9327	61.0205	1.50411
Ifit2	interferon-induced protein with tetratricopeptide repeats 2 [Source:MGI Symbol;Acc:MGI:99449]	down	2116	355	18.3102	27.3271	1.54049
Ehd3	EH-domain containing 3 [Source:MGI Symbol;Acc:MGI:1928900]	down	1680	556	10.1996	15.2296	1.54073
Cyp39a1	cytochrome P450, family 39, subfamily a, polypeptide 1 [Source:MGI Symbol;Acc:MGI:1927096]	down	1061	337	7.51774	11.3236	1.55495
Hmga1	high mobility group AT-hook 1 [Source:MGI Symbol;Acc:MGI:96160]	down	1446	699	3.86256	5.92341	1.58426
Cyp4v3	cytochrome P450, family 4, subfamily v, polypeptide 3 [Source:MGI Symbol;Acc:MGI:2142763]	down	4282	1260	14.9965	23.1026	1.58893
Col6a2	collagen, type VI, alpha 2 [Source:MGI Symbol;Acc:MGI:88460]	down	1386	74	1.6803	2.62022	1.6071
Rab27b	RAB27B, member RAS oncogene family [Source:MGI Symbol;Acc:MGI:1931295]	down	988	50	2.5465	3.97389	1.60773
Elovl7	ELOVL family member 7, elongation of long chain fatty acids (yeast) [Source:MGI Symbol;Acc:MGI:1921809]	down	1385	143	0.936865	1.47728	1.62531
Tagln2	transgelin 2 [Source:MGI Symbol;Acc:MGI:1312985]	down	2919	457	38.6755	62.7062	1.66988
Tmem37	transmembrane protein 37 [Source:MGI Symbol;Acc:MGI:2157899]	down	1414	127	7.77357	12.6345	1.67629
Rnf130	ring finger protein 130 [Source:MGI Symbol;Acc:MGI:1891717]	down	3449	1685	64.3113	105.848	1.69648
Crip1	cysteine-rich protein 1 (intestinal) [Source:MGI Symbol;Acc:MGI:88501]	down	1504	310	2.62534	4.42271	1.74079
Txnip	thioredoxin interacting protein [Source:MGI Symbol;Acc:MGI:1889549]	down	6158	2498	27.6692	48.5742	1.80254
Gsn	gelsolin [Source:MGI Symbol;Acc:MGI:95851]	down	9733	1075	146.849	263.65	1.85318
Pcbd1	pterin 4 alpha carbinolamine dehydratase/dimerization cofactor of hepatocyte nuclear factor 1 alpha (TCF1) 1 [Source:MGI Symbol;Acc:MGI:94873]	down	1328	427	3.24687	5.9189	1.87423
Bcat1	branched chain aminotransferase 1, cytosolic [Source:MGI Symbol;Acc:MGI:104861]	down	2318	137	0.95504	1.78908	1.93072
Rbp1	retinol binding protein 1, cellular [Source:MGI Symbol;Acc:MGI:97876]	down	3321	477	20.5148	41.1994	2.07384
Spp1	secreted phosphoprotein 1 [Source:MGI Symbol;Acc:MGI:98389]	down	5249	99	43.4515	88.8103	2.08563
Prkar1b	protein kinase, cAMP dependent regulatory, type I beta [Source:MGI Symbol;Acc:MGI:97759]	down	4432	508	10.6956	22.3971	2.1637
Gng11	guanine nucleotide binding protein (G protein), gamma 11 [Source:MGI Symbol;Acc:MGI:1913316]	down	820	408	1.40664	3.17512	2.32714
Igfbp7	insulin-like growth factor binding protein 7 [Source:MGI Symbol;Acc:MGI:1352480]	down	4203	1071	37.0167	83.7979	2.32942
St6gal1	beta galactoside alpha 2,6 sialyltransferase 1 [Source:MGI Symbol;Acc:MGI:108470]	down	7168	2462	13.0439	29.4098	2.33025
Mgst1	microsomal glutathione S-transferase 1 [Source:MGI Symbol;Acc:MGI:1913850]	down	14034	5210	153.317	358.908	2.41116
