# Supplementary material for: Neurons and neuronal activity control gene expression in astrocytes to regulate their development and metabolism
Source: Nat Commun. 2017 May 2;8:15132. doi: 10.1038/ncomms15132 (PMC5418577; doi:10.1038/ncomms15132)
Supplement: Supplementary Data 11 — Genes induced in astrocytes by synaptic activity in the presence of TBOA. [file ncomms15132-s12.xlsx]

## Sheet: Sheet1
gene	gene_name	description	(BiC/TBOA+TTX)_FKPM	(BiC/TBOA)_FKPM	Fold_Change	DESeq2_padj
ENSMUSG00000050711	Scg2	secretogranin II [Source:MGI Symbol;Acc:MGI:103033]	2.39943	58.3578	24.6133	5.24677e-55
ENSMUSG00000004371	Il11	interleukin 11 [Source:MGI Symbol;Acc:MGI:107613]	0.193477	3.65443	19.1206	7.15229e-28
ENSMUSG00000021647	Cartpt	CART prepropeptide [Source:MGI Symbol;Acc:MGI:1351330]	0.2763	4.40395	16.1349	5.20853e-32
ENSMUSG00000028766	Alpl	alkaline phosphatase, liver/bone/kidney [Source:MGI Symbol;Acc:MGI:87983]	0.805627	9.50517	11.9056	1.22107e-74
ENSMUSG00000038224	Serpinf2	serine (or cysteine) peptidase inhibitor, clade F, member 2 [Source:MGI Symbol;Acc:MGI:107173]	0.808287	9.21377	11.5153	1.57481e-108
ENSMUSG00000064637	Snora20	small nucleolar RNA, H/ACA box 20 [Source:MGI Symbol;Acc:MGI:3819492]	0.373578	4.02429	10.8382	4.14782e-06
ENSMUSG00000054702	Ap1s3	adaptor-related protein complex AP-1, sigma 3 [Source:MGI Symbol;Acc:MGI:1891304]	0.353824	3.73448	10.7141	1.62329e-31
ENSMUSG00000007682	Dio2	deiodinase, iodothyronine, type II [Source:MGI Symbol;Acc:MGI:1338833]	5.79745	60.9382	10.6446	5.06986e-57
ENSMUSG00000100075	1700018L02Rik	RIKEN cDNA 1700018L02 gene [Source:MGI Symbol;Acc:MGI:1914579]	2.59229	25.3855	9.91045	5.59764e-64
ENSMUSG00000030043	Tacr1	tachykinin receptor 1 [Source:MGI Symbol;Acc:MGI:98475]	1.75747	16.6683	9.60288	3.4136e-54
ENSMUSG00000031636	Pdlim3	PDZ and LIM domain 3 [Source:MGI Symbol;Acc:MGI:1859274]	0.265627	2.50677	9.5321	5.78011e-23
ENSMUSG00000086443	4933421A08Rik	RIKEN cDNA 4933421A08 gene [Source:MGI Symbol;Acc:MGI:1918347]	0.706987	5.95618	8.53604	2.15548e-37
ENSMUSG00000032380	Dapk2	death-associated protein kinase 2 [Source:MGI Symbol;Acc:MGI:1341297]	1.0586	8.16228	7.81668	4.13776e-43
ENSMUSG00000028341	Nr4a3	nuclear receptor subfamily 4, group A, member 3 [Source:MGI Symbol;Acc:MGI:1352457]	4.72641	33.862	7.25498	7.00578e-34
ENSMUSG00000069763	Tmem100	transmembrane protein 100 [Source:MGI Symbol;Acc:MGI:1915138]	5.11484	33.055	6.53444	8.69601e-108
ENSMUSG00000009216	Fam163b	family with sequence similarity 163, member B [Source:MGI Symbol;Acc:MGI:1926106]	0.297166	1.8258	6.22912	6.89482e-23
ENSMUSG00000092988	Mir3093	microRNA 3093 [Source:MGI Symbol;Acc:MGI:4834307]	0.748156	4.4025	5.96441	0.00277146
ENSMUSG00000045613	Chrm2	cholinergic receptor, muscarinic 2, cardiac [Source:MGI Symbol;Acc:MGI:88397]	0.255826	1.45386	5.76564	1.35206e-22
ENSMUSG00000050896	Rtn4rl2	reticulon 4 receptor-like 2 [Source:MGI Symbol;Acc:MGI:2669796]	0.718722	3.85142	5.40683	1.71581e-20
ENSMUSG00000072941	Sod3	superoxide dismutase 3, extracellular [Source:MGI Symbol;Acc:MGI:103181]	14.3644	74.4442	5.24607	5.77842e-140
ENSMUSG00000050423	Ppp1r3g	protein phosphatase 1, regulatory (inhibitor) subunit 3G [Source:MGI Symbol;Acc:MGI:1923737]	0.664048	3.42219	5.21086	1.29302e-22
ENSMUSG00000012350	Ehf	ets homologous factor [Source:MGI Symbol;Acc:MGI:1270840]	0.276328	1.37715	5.03491	1.32159e-26
ENSMUSG00000025515	Muc2	mucin 2 [Source:MGI Symbol;Acc:MGI:1339364]	0.205775	0.997678	4.89033	0.00808709
ENSMUSG00000092021	Gbp11	guanylate binding protein 11 [Source:MGI Symbol;Acc:MGI:3646307]	0.662794	3.17891	4.86046	4.54336e-28
ENSMUSG00000001349	Cnn1	calponin 1 [Source:MGI Symbol;Acc:MGI:104979]	15.7683	74.8388	4.81414	7.76369e-28
ENSMUSG00000030235	Slco1c1	solute carrier organic anion transporter family, member 1c1 [Source:MGI Symbol;Acc:MGI:1889679]	42.7973	196.692	4.64344	3.5453e-130
ENSMUSG00000022483	Col2a1	collagen, type II, alpha 1 [Source:MGI Symbol;Acc:MGI:88452]	0.284031	1.29762	4.61521	3.29645e-33
ENSMUSG00000038917	3930402G23Rik	RIKEN cDNA 3930402G23 gene [Source:MGI Symbol;Acc:MGI:1921277]	2.73464	12.0038	4.44692	1.02051e-73
ENSMUSG00000004105	Angptl2	angiopoietin-like 2 [Source:MGI Symbol;Acc:MGI:1347002]	3.95115	17.0603	4.3652	1.01324e-31
ENSMUSG00000028655	Mfsd2a	major facilitator superfamily domain containing 2A [Source:MGI Symbol;Acc:MGI:1923824]	31.663	135.274	4.32042	7.0759e-191
ENSMUSG00000041669	Prima1	proline rich membrane anchor 1 [Source:MGI Symbol;Acc:MGI:1926097]	0.413322	1.76572	4.31119	1.89991e-09
ENSMUSG00000056367	Actr3b	ARP3 actin-related protein 3B [Source:MGI Symbol;Acc:MGI:2661120]	6.00068	25.4979	4.2939	1.34797e-33
ENSMUSG00000021699	Pde4d	phosphodiesterase 4D, cAMP specific [Source:MGI Symbol;Acc:MGI:99555]	3.87573	16.316	4.26018	4.64238e-54
ENSMUSG00000024424	Ttc39c	tetratricopeptide repeat domain 39C [Source:MGI Symbol;Acc:MGI:1919997]	4.2657	17.9022	4.24506	9.73829e-54
ENSMUSG00000014813	Stc1	stanniocalcin 1 [Source:MGI Symbol;Acc:MGI:109131]	0.615529	2.48255	4.07708	1.3e-20
ENSMUSG00000020734	Grin2c	glutamate receptor, ionotropic, NMDA2C (epsilon 3) [Source:MGI Symbol;Acc:MGI:95822]	0.44362	1.72884	3.94914	1.00928e-29
ENSMUSG00000054136	Adm2	adrenomedullin 2 [Source:MGI Symbol;Acc:MGI:2675256]	0.357703	1.38468	3.89971	1.61138e-06
ENSMUSG00000024511	Rab27b	RAB27B, member RAS oncogene family [Source:MGI Symbol;Acc:MGI:1931295]	3.205	12.0635	3.80971	4.6272e-36
ENSMUSG00000104475	D630036G22Rik	RIKEN cDNA D630036G22 gene [Source:MGI Symbol;Acc:MGI:3045265]	1.001	3.71578	3.76028	7.70948e-13
ENSMUSG00000051111	Sv2c	synaptic vesicle glycoprotein 2c [Source:MGI Symbol;Acc:MGI:1922459]	1.36324	5.03029	3.73871	1.44544e-20
ENSMUSG00000022032	Scara5	scavenger receptor class A, member 5 (putative) [Source:MGI Symbol;Acc:MGI:1918395]	0.620246	2.27721	3.7151	2.65951e-28
ENSMUSG00000027894	Slc6a17	solute carrier family 6 (neurotransmitter transporter), member 17 [Source:MGI Symbol;Acc:MGI:2442535]	4.08354	14.8608	3.68551	2.50275e-27
ENSMUSG00000015217	Hmgb3	high mobility group box 3 [Source:MGI Symbol;Acc:MGI:1098219]	6.90148	24.5326	3.59628	7.46692e-55
ENSMUSG00000032135	Mcam	melanoma cell adhesion molecule [Source:MGI Symbol;Acc:MGI:1933966]	7.99921	28.2806	3.58034	9.39427e-31
ENSMUSG00000023868	Pde10a	phosphodiesterase 10A [Source:MGI Symbol;Acc:MGI:1345143]	4.14415	14.6469	3.57301	2.00083e-22
ENSMUSG00000040010	Slc7a5	solute carrier family 7 (cationic amino acid transporter, y+ system), member 5 [Source:MGI Symbol;Acc:MGI:1298205]	14.9238	52.4628	3.55401	1.60217e-138
ENSMUSG00000067279	Ppp1r3c	protein phosphatase 1, regulatory (inhibitor) subunit 3C [Source:MGI Symbol;Acc:MGI:1858229]	26.3251	90.7133	3.48525	1.24859e-36
ENSMUSG00000019990	Pde7b	phosphodiesterase 7B [Source:MGI Symbol;Acc:MGI:1352752]	0.755797	2.59845	3.46931	8.7439e-31
ENSMUSG00000022479	Vdr	vitamin D receptor [Source:MGI Symbol;Acc:MGI:103076]	0.687566	2.35365	3.4528	1.17221e-19
ENSMUSG00000036800	Fam135b	family with sequence similarity 135, member B [Source:MGI Symbol;Acc:MGI:1917613]	0.416568	1.41749	3.44464	9.31401e-13
ENSMUSG00000051159	Cited1	Cbp/p300-interacting transactivator with Glu/Asp-rich carboxy-terminal domain 1 [Source:MGI Symbol;Acc:MGI:108023]	5.31284	17.9989	3.41757	7.05724e-33
ENSMUSG00000031963	Bmper	BMP-binding endothelial regulator [Source:MGI Symbol;Acc:MGI:1920480]	8.74654	29.3877	3.39499	2.36587e-107
ENSMUSG00000008318	Relt	RELT tumor necrosis factor receptor [Source:MGI Symbol;Acc:MGI:2443373]	2.31881	7.71832	3.36336	4.71675e-52
ENSMUSG00000041025	Iffo2	intermediate filament family orphan 2 [Source:MGI Symbol;Acc:MGI:2140675]	3.45062	11.32	3.31357	3.47697e-49
ENSMUSG00000022094	Slc39a14	solute carrier family 39 (zinc transporter), member 14 [Source:MGI Symbol;Acc:MGI:2384851]	28.5313	93.0675	3.29839	3.33598e-41
ENSMUSG00000038400	Pmepa1	prostate transmembrane protein, androgen induced 1 [Source:MGI Symbol;Acc:MGI:1929600]	13.6975	44.6481	3.29447	1.83057e-85
ENSMUSG00000029544	Cabp1	calcium binding protein 1 [Source:MGI Symbol;Acc:MGI:1352750]	1.17211	3.79784	3.27662	5.20853e-32
ENSMUSG00000040125	Gpr26	G protein-coupled receptor 26 [Source:MGI Symbol;Acc:MGI:2441758]	0.620467	1.96135	3.20767	1.55978e-12
ENSMUSG00000037411	Serpine1	serine (or cysteine) peptidase inhibitor, clade E, member 1 [Source:MGI Symbol;Acc:MGI:97608]	4.29822	13.584	3.20008	2.56557e-20
ENSMUSG00000026527	Rgs7	regulator of G protein signaling 7 [Source:MGI Symbol;Acc:MGI:1346089]	2.26891	7.1271	3.17941	4.97099e-23
ENSMUSG00000106651	RP24-555P13.4		0.379162	1.19232	3.1772	5.77276e-06
ENSMUSG00000020186	Csrp2	cysteine and glycine-rich protein 2 [Source:MGI Symbol;Acc:MGI:1202907]	15.1926	47.1776	3.14471	5.55365e-19
ENSMUSG00000046352	Gjb2	gap junction protein, beta 2 [Source:MGI Symbol;Acc:MGI:95720]	1.88002	5.85643	3.1444	5.46753e-24
ENSMUSG00000022840	Adcy5	adenylate cyclase 5 [Source:MGI Symbol;Acc:MGI:99673]	1.54023	4.79106	3.142	2.47764e-56
ENSMUSG00000028036	Ptgfr	prostaglandin F receptor [Source:MGI Symbol;Acc:MGI:97796]	1.31247	3.95507	3.05028	6.80302e-27
ENSMUSG00000030717	Nupr1	nuclear protein transcription regulator 1 [Source:MGI Symbol;Acc:MGI:1891834]	9.09307	27.1947	3.02091	1.21071e-19
ENSMUSG00000017400	Stac2	SH3 and cysteine rich domain 2 [Source:MGI Symbol;Acc:MGI:2144518]	0.665759	1.95694	2.96647	2.04083e-10
ENSMUSG00000036192	Rorb	RAR-related orphan receptor beta [Source:MGI Symbol;Acc:MGI:1343464]	4.80809	13.967	2.94023	4.97888e-42
ENSMUSG00000056749	Nfil3	nuclear factor, interleukin 3, regulated [Source:MGI Symbol;Acc:MGI:109495]	3.71476	10.774	2.93064	8.46175e-36
ENSMUSG00000024899	Papss2	3'-phosphoadenosine 5'-phosphosulfate synthase 2 [Source:MGI Symbol;Acc:MGI:1330223]	27.9757	81.1551	2.92892	2.63e-53
ENSMUSG00000002341	Ncan	neurocan [Source:MGI Symbol;Acc:MGI:104694]	61.1714	175.595	2.89926	6.39732e-61
ENSMUSG00000033022	Cdo1	cysteine dioxygenase 1, cytosolic [Source:MGI Symbol;Acc:MGI:105925]	17.7346	50.2288	2.86524	1.01975e-38
ENSMUSG00000058624	Gda	guanine deaminase [Source:MGI Symbol;Acc:MGI:95678]	1.18618	3.34462	2.85901	5.14505e-17
ENSMUSG00000097727	F630040K05Rik	RIKEN cDNA F630040K05 gene [Source:MGI Symbol;Acc:MGI:4437734]	0.934314	2.62618	2.83817	0.00052423
ENSMUSG00000029335	Bmp3	bone morphogenetic protein 3 [Source:MGI Symbol;Acc:MGI:88179]	0.577549	1.61744	2.83405	1.51433e-19
ENSMUSG00000026064	Ptp4a1	protein tyrosine phosphatase 4a1 [Source:MGI Symbol;Acc:MGI:1277096]	5.41725	14.9187	2.79409	2.85979e-19
ENSMUSG00000033998	Kcnk1	potassium channel, subfamily K, member 1 [Source:MGI Symbol;Acc:MGI:109322]	46.4564	127.715	2.77989	3.83199e-62
ENSMUSG00000000686	Abhd15	abhydrolase domain containing 15 [Source:MGI Symbol;Acc:MGI:1914727]	0.50549	1.3783	2.74959	2.19999e-10
ENSMUSG00000035131	Brinp3	bone morphogenetic protein/retinoic acid inducible neural specific 3 [Source:MGI Symbol;Acc:MGI:2443035]	0.349383	0.944789	2.728	8.24338e-11
ENSMUSG00000010825	Grid2ip	glutamate receptor, ionotropic, delta 2 (Grid2) interacting protein 1 [Source:MGI Symbol;Acc:MGI:2176213]	0.357522	0.964118	2.72658	7.58791e-11
ENSMUSG00000033383	Rtp1	receptor transporter protein 1 [Source:MGI Symbol;Acc:MGI:2685450]	1.95438	5.19621	2.69426	1.76292e-31
ENSMUSG00000042116	Vwa1	von Willebrand factor A domain containing 1 [Source:MGI Symbol;Acc:MGI:2179729]	4.39582	11.6173	2.66724	1.31605e-32
ENSMUSG00000025161	Slc16a3	solute carrier family 16 (monocarboxylic acid transporters), member 3 [Source:MGI Symbol;Acc:MGI:1933438]	2.874	7.57039	2.66256	2.56069e-09
ENSMUSG00000020017	Hal	histidine ammonia lyase [Source:MGI Symbol;Acc:MGI:96010]	0.356083	0.934744	2.65419	1.54277e-09
ENSMUSG00000064246	Chil1	chitinase-like 1 [Source:MGI Symbol;Acc:MGI:1340899]	53.2154	139.063	2.63545	4.07404e-13
ENSMUSG00000032656	2003-03-01	membrane-associated ring finger (C3HC4) 3 [Source:MGI Symbol;Acc:MGI:2443667]	2.89324	7.52413	2.62847	1.58451e-79
ENSMUSG00000030137	Tuba8	tubulin, alpha 8 [Source:MGI Symbol;Acc:MGI:1858225]	0.988634	2.56689	2.62805	7.44947e-09
ENSMUSG00000030790	Adm	adrenomedullin [Source:MGI Symbol;Acc:MGI:108058]	15.0075	38.7399	2.60793	9.6877e-16
ENSMUSG00000051076	Vtcn1	V-set domain containing T cell activation inhibitor 1 [Source:MGI Symbol;Acc:MGI:3039619]	0.443016	1.14057	2.58895	7.72045e-05
ENSMUSG00000072571	Tmem253	transmembrane protein 253 [Source:MGI Symbol;Acc:MGI:3588246]	1.00378	2.55185	2.57421	1.87165e-08
ENSMUSG00000020684	Rasl10b	RAS-like, family 10, member B [Source:MGI Symbol;Acc:MGI:2685575]	3.43797	8.7262	2.56609	2.88025e-35
ENSMUSG00000024190	Dusp1	dual specificity phosphatase 1 [Source:MGI Symbol;Acc:MGI:105120]	24.0535	60.8162	2.55733	2.63968e-19
ENSMUSG00000023951	Vegfa	vascular endothelial growth factor A [Source:MGI Symbol;Acc:MGI:103178]	58.3096	147.49	2.55438	8.00825e-10
ENSMUSG00000039385	Cdh6	cadherin 6 [Source:MGI Symbol;Acc:MGI:107435]	2.63327	6.59453	2.53576	4.77902e-17
ENSMUSG00000026313	Hdac4	histone deacetylase 4 [Source:MGI Symbol;Acc:MGI:3036234]	10.7551	26.8481	2.52339	3.08141e-39
ENSMUSG00000056313	1810011O10Rik	RIKEN cDNA 1810011O10 gene [Source:MGI Symbol;Acc:MGI:1916318]	1.62253	4.02471	2.51277	2.24092e-12
ENSMUSG00000040998	Npnt	nephronectin [Source:MGI Symbol;Acc:MGI:2148811]	8.45296	20.9105	2.50325	2.33282e-33
ENSMUSG00000022296	Baalc	brain and acute leukemia, cytoplasmic [Source:MGI Symbol;Acc:MGI:1928704]	15.2426	37.6677	2.49842	1.53756e-19
ENSMUSG00000033327	Tnxb	tenascin XB [Source:MGI Symbol;Acc:MGI:1932137]	0.522121	1.28471	2.48749	2.18766e-17
ENSMUSG00000046733	Gprc5a	G protein-coupled receptor, family C, group 5, member A [Source:MGI Symbol;Acc:MGI:1891250]	0.357242	0.871433	2.4641	7.35799e-05
ENSMUSG00000024042	Sik1	salt inducible kinase 1 [Source:MGI Symbol;Acc:MGI:104754]	1.96988	4.75514	2.44436	4.31611e-18
ENSMUSG00000034825	Nrip3	nuclear receptor interacting protein 3 [Source:MGI Symbol;Acc:MGI:1925843]	0.611309	1.46746	2.4243	1.60311e-06
ENSMUSG00000028370	Pappa	pregnancy-associated plasma protein A [Source:MGI Symbol;Acc:MGI:97479]	0.957824	2.29203	2.41999	1.13125e-06
ENSMUSG00000028909	Ptpru	protein tyrosine phosphatase, receptor type, U [Source:MGI Symbol;Acc:MGI:1321151]	1.15411	2.7589	2.41851	3.53245e-25
ENSMUSG00000007594	Hapln4	hyaluronan and proteoglycan link protein 4 [Source:MGI Symbol;Acc:MGI:2679531]	0.730675	1.7501	2.4162	1.39887e-13
ENSMUSG00000049001	Ndnf	neuron-derived neurotrophic factor [Source:MGI Symbol;Acc:MGI:1915419]	3.33549	7.97487	2.41611	2.81031e-28
ENSMUSG00000021359	Tfap2a	transcription factor AP-2, alpha [Source:MGI Symbol;Acc:MGI:104671]	0.533411	1.27272	2.41564	9.97297e-10
ENSMUSG00000062480	Acat3	acetyl-Coenzyme A acetyltransferase 3 [Source:MGI Symbol;Acc:MGI:109182]	3.30996	7.88484	2.40427	2.13191e-23
ENSMUSG00000036298	Slc2a13	solute carrier family 2 (facilitated glucose transporter), member 13 [Source:MGI Symbol;Acc:MGI:2146030]	1.8878	4.47997	2.40286	1.27447e-26
ENSMUSG00000062257	Opcml	opioid binding protein/cell adhesion molecule-like [Source:MGI Symbol;Acc:MGI:97397]	1.64538	3.89071	2.39552	2.15115e-19
ENSMUSG00000027074	Slc43a3	solute carrier family 43, member 3 [Source:MGI Symbol;Acc:MGI:1931054]	16.0325	37.9166	2.38956	5.46965e-50
ENSMUSG00000039865	Slc44a3	solute carrier family 44, member 3 [Source:MGI Symbol;Acc:MGI:2384860]	4.18615	9.8879	2.38633	1.06432e-22
ENSMUSG00000037010	Apln	apelin [Source:MGI Symbol;Acc:MGI:1353624]	10.3173	24.2709	2.37676	1.42085e-12
ENSMUSG00000000628	Hk2	hexokinase 2 [Source:MGI Symbol;Acc:MGI:1315197]	4.24628	9.91764	2.3613	4.21469e-12
ENSMUSG00000087230	Mroh3	maestro heat-like repeat family member 3 [Source:MGI Symbol;Acc:MGI:1923672]	0.324367	0.757156	2.35877	0.000223819
ENSMUSG00000032846	Zswim6	zinc finger SWIM-type containing 6 [Source:MGI Symbol;Acc:MGI:1914513]	8.29828	19.3261	2.35661	1.21653e-33
ENSMUSG00000042109	Csdc2	cold shock domain containing C2, RNA binding [Source:MGI Symbol;Acc:MGI:2146027]	37.7413	87.5786	2.3456	4.32663e-58
ENSMUSG00000022206	Npr3	natriuretic peptide receptor 3 [Source:MGI Symbol;Acc:MGI:97373]	2.93676	6.78556	2.33895	6.73554e-12
ENSMUSG00000051146	Camk2n2	calcium/calmodulin-dependent protein kinase II inhibitor 2 [Source:MGI Symbol;Acc:MGI:1920297]	3.70437	8.54589	2.33465	2.96223e-14
ENSMUSG00000090063	Dlx6os1	distal-less homeobox 6, opposite strand 1 [Source:MGI Symbol;Acc:MGI:2443217]	2.3304	5.32628	2.32318	7.5314e-07
ENSMUSG00000037161	Mgarp	mitochondria localized glutamic acid rich protein [Source:MGI Symbol;Acc:MGI:1914999]	0.643674	1.47603	2.31044	0.000303308
ENSMUSG00000009075	Cabp7	calcium binding protein 7 [Source:MGI Symbol;Acc:MGI:2183437]	0.386334	0.877883	2.28985	3.31491e-05
ENSMUSG00000022324	Matn2	matrilin 2 [Source:MGI Symbol;Acc:MGI:109613]	15.7617	35.7374	2.28906	2.01968e-39
ENSMUSG00000032334	Loxl1	lysyl oxidase-like 1 [Source:MGI Symbol;Acc:MGI:106096]	13.0028	29.3252	2.27861	1.49876e-29
ENSMUSG00000005124	Wisp1	WNT1 inducible signaling pathway protein 1 [Source:MGI Symbol;Acc:MGI:1197008]	0.990173	2.22582	2.27393	2.28398e-17
ENSMUSG00000025475	Adgra1	adhesion G protein-coupled receptor A1 [Source:MGI Symbol;Acc:MGI:1277167]	4.89777	10.9671	2.26359	1.59229e-46
ENSMUSG00000039954	Stk32a	serine/threonine kinase 32A [Source:MGI Symbol;Acc:MGI:2442403]	1.48682	3.32295	2.26178	3.81239e-22
ENSMUSG00000026826	Nr4a2	nuclear receptor subfamily 4, group A, member 2 [Source:MGI Symbol;Acc:MGI:1352456]	2.00307	4.45087	2.25487	3.01694e-11
ENSMUSG00000029359	Tesc	tescalcin [Source:MGI Symbol;Acc:MGI:1930803]	0.485888	1.08508	2.25326	0.00539394
ENSMUSG00000022951	Rcan1	regulator of calcineurin 1 [Source:MGI Symbol;Acc:MGI:1890564]	27.8832	62.026	2.24609	8.22835e-41
ENSMUSG00000086822	5330413P13Rik	RIKEN cDNA 5330413P13 gene [Source:MGI Symbol;Acc:MGI:3041161]	0.409116	0.909283	2.24488	8.19324e-07
ENSMUSG00000020178	Adora2a	adenosine A2a receptor [Source:MGI Symbol;Acc:MGI:99402]	1.61892	3.59848	2.24362	4.63774e-11
ENSMUSG00000004885	Crabp2	cellular retinoic acid binding protein II [Source:MGI Symbol;Acc:MGI:88491]	0.509593	1.13231	2.23853	0.0185913
ENSMUSG00000039328	Rnf122	ring finger protein 122 [Source:MGI Symbol;Acc:MGI:1916117]	1.82396	4.00586	2.2232	1.20516e-24
ENSMUSG00000022340	Sybu	syntabulin (syntaxin-interacting) [Source:MGI Symbol;Acc:MGI:2442392]	26.266	57.4342	2.21105	1.8838e-29
ENSMUSG00000026819	Slc25a25	solute carrier family 25 (mitochondrial carrier, phosphate carrier), member 25 [Source:MGI Symbol;Acc:MGI:1915913]	9.98556	21.7838	2.20773	1.23319e-48
ENSMUSG00000105594	RP23-372N19.2		0.453679	0.987879	2.19855	9.6203e-06
ENSMUSG00000039097	Rln1	relaxin 1 [Source:MGI Symbol;Acc:MGI:97931]	0.812198	1.7627	2.19783	1.84757e-07
ENSMUSG00000031841	Cdh13	cadherin 13 [Source:MGI Symbol;Acc:MGI:99551]	23.844	51.861	2.19774	1.41417e-48
ENSMUSG00000001348	Acp5	acid phosphatase 5, tartrate resistant [Source:MGI Symbol;Acc:MGI:87883]	0.403873	0.876362	2.18862	0.00442835
ENSMUSG00000001988	Npas1	neuronal PAS domain protein 1 [Source:MGI Symbol;Acc:MGI:109205]	8.33952	17.9692	2.17753	1.66494e-29
ENSMUSG00000031661	Nkd1	naked cuticle 1 homolog (Drosophila) [Source:MGI Symbol;Acc:MGI:2135954]	0.730811	1.56267	2.1648	1.89074e-11
ENSMUSG00000024066	Xdh	xanthine dehydrogenase [Source:MGI Symbol;Acc:MGI:98973]	1.50217	3.20525	2.15975	1.53569e-13
ENSMUSG00000026193	Fn1	fibronectin 1 [Source:MGI Symbol;Acc:MGI:95566]	91.5229	194.752	2.15144	8.06164e-12
ENSMUSG00000049493	Pls1	plastin 1 (I-isoform) [Source:MGI Symbol;Acc:MGI:104809]	6.0294	12.7418	2.14027	7.80822e-28
ENSMUSG00000030854	Ptpn5	protein tyrosine phosphatase, non-receptor type 5 [Source:MGI Symbol;Acc:MGI:97807]	0.810408	1.71072	2.13195	8.39159e-12
ENSMUSG00000049588	Ccdc69	coiled-coil domain containing 69 [Source:MGI Symbol;Acc:MGI:1196234]	1.25824	2.64892	2.13063	5.71097e-08
ENSMUSG00000057716	Tmem178b	transmembrane protein 178B [Source:MGI Symbol;Acc:MGI:3647581]	5.63305	11.8505	2.12936	8.74355e-19
ENSMUSG00000024261	Syt4	synaptotagmin IV [Source:MGI Symbol;Acc:MGI:101759]	0.493365	1.03831	2.12853	0.000478889
ENSMUSG00000072945	Ripply1	ripply1 homolog (zebrafish) [Source:MGI Symbol;Acc:MGI:3614797]	5.01422	10.5671	2.12793	1.43235e-07
ENSMUSG00000018821	Avpi1	arginine vasopressin-induced 1 [Source:MGI Symbol;Acc:MGI:1916784]	12.5859	26.4371	2.1231	8.90035e-30
ENSMUSG00000038523	1700003F12Rik	RIKEN cDNA 1700003F12 gene [Source:MGI Symbol;Acc:MGI:1922730]	0.822085	1.72188	2.11594	0.00382635
ENSMUSG00000063889	Crem	cAMP responsive element modulator [Source:MGI Symbol;Acc:MGI:88495]	8.85504	18.4448	2.1072	5.98662e-33
ENSMUSG00000021057	Akap5	A kinase (PRKA) anchor protein 5 [Source:MGI Symbol;Acc:MGI:2685104]	0.843038	1.74847	2.09842	1.12501e-14
ENSMUSG00000026241	Nppc	natriuretic peptide type C [Source:MGI Symbol;Acc:MGI:97369]	1.57881	3.27342	2.09788	0.00010417
ENSMUSG00000027656	Wisp2	WNT1 inducible signaling pathway protein 2 [Source:MGI Symbol;Acc:MGI:1328326]	35.8193	74.2717	2.09548	1.30565e-29
ENSMUSG00000086155	9430041J12Rik	RIKEN cDNA 9430041J12 gene [Source:MGI Symbol;Acc:MGI:1924573]	0.7959	1.64956	2.09315	9.60049e-08
ENSMUSG00000047911	Npm2	nucleophosmin/nucleoplasmin 2 [Source:MGI Symbol;Acc:MGI:1890811]	0.351872	0.729011	2.08717	0.0289755
ENSMUSG00000041119	Pde9a	phosphodiesterase 9A [Source:MGI Symbol;Acc:MGI:1277179]	6.37932	13.1595	2.0867	1.48549e-25
ENSMUSG00000038473	Nos1ap	nitric oxide synthase 1 (neuronal) adaptor protein [Source:MGI Symbol;Acc:MGI:1917979]	1.1445	2.35469	2.08297	5.14894e-11
ENSMUSG00000021097	Clmn	calmin [Source:MGI Symbol;Acc:MGI:2136957]	6.03845	12.1256	2.02911	4.84345e-30
ENSMUSG00000085148	Mir22hg	Mir22 host gene (non-protein coding) [Source:MGI Symbol;Acc:MGI:1914348]	8.71966	17.4493	2.02498	3.65563e-24
ENSMUSG00000018906	P4ha2	procollagen-proline, 2-oxoglutarate 4-dioxygenase (proline 4-hydroxylase), alpha II polypeptide [Source:MGI Symbol;Acc:MGI:894286]	5.94783	11.8546	2.01387	3.32528e-17
ENSMUSG00000037447	Arid5a	AT rich interactive domain 5A (MRF1-like) [Source:MGI Symbol;Acc:MGI:2443039]	6.82602	13.5652	2.00849	6.76695e-21
ENSMUSG00000074736	Syndig1	synapse differentiation inducing 1 [Source:MGI Symbol;Acc:MGI:3702158]	1.18398	2.35138	2.00836	7.50759e-05
ENSMUSG00000027797	Dclk1	doublecortin-like kinase 1 [Source:MGI Symbol;Acc:MGI:1330861]	67.1438	133.247	2.00689	8.74911e-54
ENSMUSG00000027660	Skil	SKI-like [Source:MGI Symbol;Acc:MGI:106203]	8.67647	17.2192	2.0067	1.65444e-48
ENSMUSG00000029095	Ablim2	actin-binding LIM protein 2 [Source:MGI Symbol;Acc:MGI:2385758]	1.44098	2.8524	1.99788	3.03749e-11
ENSMUSG00000011148	Adssl1	adenylosuccinate synthetase like 1 [Source:MGI Symbol;Acc:MGI:87947]	4.14788	8.15451	1.98785	1.05485e-13
ENSMUSG00000044522	A730020M07Rik	RIKEN cDNA A730020M07 gene [Source:MGI Symbol;Acc:MGI:2442643]	0.54956	1.0819	1.98767	0.000390123
ENSMUSG00000075020	E530001K10Rik	RIKEN cDNA E530001K10 gene [Source:MGI Symbol;Acc:MGI:3041234]	1.58033	3.08569	1.98495	0.00932488
ENSMUSG00000025283	Sat1	spermidine/spermine N1-acetyl transferase 1 [Source:MGI Symbol;Acc:MGI:98233]	186.73	365.43	1.97864	1.05572e-30
ENSMUSG00000026955	Sapcd2	suppressor APC domain containing 2 [Source:MGI Symbol;Acc:MGI:1919330]	0.877343	1.71332	1.97124	3.03939e-09
ENSMUSG00000047747	Rnf150	ring finger protein 150 [Source:MGI Symbol;Acc:MGI:2443860]	1.13117	2.20311	1.97043	1.17012e-22
ENSMUSG00000041741	Pde3a	phosphodiesterase 3A, cGMP inhibited [Source:MGI Symbol;Acc:MGI:1860764]	3.14755	6.12184	1.96748	1.18742e-16
ENSMUSG00000021175	Cdca7l	cell division cycle associated 7 like [Source:MGI Symbol;Acc:MGI:2384982]	2.33125	4.52951	1.96731	6.81764e-12
ENSMUSG00000022856	Tmem41a	transmembrane protein 41a [Source:MGI Symbol;Acc:MGI:1913914]	7.66033	14.8529	1.96362	7.97135e-13
ENSMUSG00000024793	Tnfrsf25	tumor necrosis factor receptor superfamily, member 25 [Source:MGI Symbol;Acc:MGI:1934667]	1.49747	2.9103	1.96135	1.13265e-06
ENSMUSG00000107479	RP23-111G16.8		1.43473	2.78629	1.95753	1.60284e-07
ENSMUSG00000032883	Acsl3	acyl-CoA synthetase long-chain family member 3 [Source:MGI Symbol;Acc:MGI:1921455]	46.5625	90.0588	1.9559	2.98035e-24
ENSMUSG00000029675	Eln	elastin [Source:MGI Symbol;Acc:MGI:95317]	5.88106	11.345	1.94864	1.23135e-19
ENSMUSG00000018339	Gpx3	glutathione peroxidase 3 [Source:MGI Symbol;Acc:MGI:105102]	57.483	110.582	1.94178	4.18422e-08
ENSMUSG00000041930	Fam222a	family with sequence similarity 222, member A [Source:MGI Symbol;Acc:MGI:3605543]	0.521786	0.996999	1.93957	8.21102e-05
ENSMUSG00000035509	Fbxl21	F-box and leucine-rich repeat protein 21 [Source:MGI Symbol;Acc:MGI:2442921]	1.82885	3.50981	1.9394	3.28576e-12
ENSMUSG00000029135	Fosl2	fos-like antigen 2 [Source:MGI Symbol;Acc:MGI:102858]	14.3975	27.5289	1.93475	2.88125e-07
ENSMUSG00000049881	2810025M15Rik	RIKEN cDNA 2810025M15 gene [Source:MGI Symbol;Acc:MGI:1917203]	35.2917	67.4813	1.93373	1.02482e-29
ENSMUSG00000026204	Ptprn	protein tyrosine phosphatase, receptor type, N [Source:MGI Symbol;Acc:MGI:102765]	2.02949	3.87517	1.93267	1.78068e-07
ENSMUSG00000006205	Htra1	HtrA serine peptidase 1 [Source:MGI Symbol;Acc:MGI:1929076]	18.2496	34.8538	1.93045	9.85048e-15
ENSMUSG00000022500	Litaf	LPS-induced TN factor [Source:MGI Symbol;Acc:MGI:1929512]	23.64	45.0811	1.92785	2.24754e-29
ENSMUSG00000024039	Cbs	cystathionine beta-synthase [Source:MGI Symbol;Acc:MGI:88285]	16.8825	31.9756	1.91379	5.8615e-22
ENSMUSG00000032062	2310030G06Rik	RIKEN cDNA 2310030G06 gene [Source:MGI Symbol;Acc:MGI:1914202]	0.699512	1.32056	1.91357	0.00371694
ENSMUSG00000021396	Nxnl2	nucleoredoxin-like 2 [Source:MGI Symbol;Acc:MGI:1922374]	0.562193	1.05911	1.91349	0.0259139
ENSMUSG00000023034	Nr4a1	nuclear receptor subfamily 4, group A, member 1 [Source:MGI Symbol;Acc:MGI:1352454]	6.12876	11.5541	1.90632	2.64704e-10
ENSMUSG00000021303	Gng4	guanine nucleotide binding protein (G protein), gamma 4 [Source:MGI Symbol;Acc:MGI:102703]	6.60168	12.4379	1.90402	2.30436e-06
ENSMUSG00000033491	Prss35	protease, serine 35 [Source:MGI Symbol;Acc:MGI:2444800]	3.15092	5.92385	1.90193	0.0205116
ENSMUSG00000024544	Ldlrad4	low density lipoprotein receptor class A domain containing 4 [Source:MGI Symbol;Acc:MGI:1277150]	6.16764	11.576	1.89554	5.5594e-15
ENSMUSG00000038457	Tmem255b	transmembrane protein 255B [Source:MGI Symbol;Acc:MGI:2685533]	1.44456	2.70798	1.89208	2.98454e-05
ENSMUSG00000054555	Adam12	a disintegrin and metallopeptidase domain 12 (meltrin alpha) [Source:MGI Symbol;Acc:MGI:105378]	2.27338	4.25203	1.89174	3.64985e-13
ENSMUSG00000050022	Amz1	archaelysin family metallopeptidase 1 [Source:MGI Symbol;Acc:MGI:2442258]	1.75277	3.2809	1.88902	6.30196e-13
ENSMUSG00000042751	Nmnat2	nicotinamide nucleotide adenylyltransferase 2 [Source:MGI Symbol;Acc:MGI:2444155]	10.1589	18.9581	1.88597	5.40337e-37
ENSMUSG00000108207	RP23-134H19.4		1.25997	2.34665	1.88558	2.70098e-06
ENSMUSG00000042622	Maff	v-maf musculoaponeurotic fibrosarcoma oncogene family, protein F (avian) [Source:MGI Symbol;Acc:MGI:96910]	15.3864	28.6749	1.88251	5.09288e-18
ENSMUSG00000024247	Pkdcc	protein kinase domain containing, cytoplasmic [Source:MGI Symbol;Acc:MGI:2147077]	10.5323	19.619	1.88155	2.3058e-19
ENSMUSG00000005045	Chd5	chromodomain helicase DNA binding protein 5 [Source:MGI Symbol;Acc:MGI:3036258]	1.37123	2.55051	1.88028	2.80335e-14
ENSMUSG00000078566	Bnip3	BCL2/adenovirus E1B interacting protein 3 [Source:MGI Symbol;Acc:MGI:109326]	45.8423	85.2591	1.87935	1.69862e-16
ENSMUSG00000029659	Medag	mesenteric estrogen dependent adipogenesis [Source:MGI Symbol;Acc:MGI:1917967]	0.755748	1.40476	1.87856	1.95703e-06
ENSMUSG00000029765	Plxna4	plexin A4 [Source:MGI Symbol;Acc:MGI:2179061]	3.56432	6.62351	1.87683	6.88208e-24
ENSMUSG00000050914	Ankrd37	ankyrin repeat domain 37 [Source:MGI Symbol;Acc:MGI:3603344]	4.72813	8.76338	1.87663	1.7462e-06
ENSMUSG00000028524	Sgip1	SH3-domain GRB2-like (endophilin) interacting protein 1 [Source:MGI Symbol;Acc:MGI:1920344]	8.18549	15.1341	1.8698	6.77893e-34
ENSMUSG00000000753	Serpinf1	serine (or cysteine) peptidase inhibitor, clade F, member 1 [Source:MGI Symbol;Acc:MGI:108080]	72.6621	133.979	1.86701	2.10249e-24
ENSMUSG00000024593	Megf10	multiple EGF-like-domains 10 [Source:MGI Symbol;Acc:MGI:2685177]	25.4405	46.9884	1.86679	5.51532e-41
ENSMUSG00000037962	Fam101a	family with sequence similarity 101, member A [Source:MGI Symbol;Acc:MGI:1920371]	1.72193	3.17891	1.86525	1.06593e-08
ENSMUSG00000022096	Hr	hairless [Source:MGI Symbol;Acc:MGI:96223]	1.34378	2.47779	1.86301	8.06164e-12
ENSMUSG00000022887	Masp1	mannan-binding lectin serine peptidase 1 [Source:MGI Symbol;Acc:MGI:88492]	3.17944	5.84353	1.86144	2.98452e-16
ENSMUSG00000010095	Slc3a2	solute carrier family 3 (activators of dibasic and neutral amino acid transport), member 2 [Source:MGI Symbol;Acc:MGI:96955]	123.35	225.333	1.8467	1.08895e-28
ENSMUSG00000022883	Robo1	roundabout homolog 1 (Drosophila) [Source:MGI Symbol;Acc:MGI:1274781]	4.05038	7.37703	1.84131	5.7678e-13
ENSMUSG00000079588	Tmem182	transmembrane protein 182 [Source:MGI Symbol;Acc:MGI:1923725]	0.466729	0.849536	1.8395	0.000784654
ENSMUSG00000040511	Pvr	poliovirus receptor [Source:MGI Symbol;Acc:MGI:107741]	5.21817	9.48353	1.83809	1.44455e-16
ENSMUSG00000027832	Ptx3	pentraxin related gene [Source:MGI Symbol;Acc:MGI:104641]	11.3256	20.6425	1.83707	3.57752e-12
ENSMUSG00000021194	Chga	chromogranin A [Source:MGI Symbol;Acc:MGI:88394]	0.886396	1.6104	1.83586	0.000182742
ENSMUSG00000029878	Dbpht2	DNA binding protein with his-thr domain [Source:MGI Symbol;Acc:MGI:2679513]	1.07971	1.96441	1.83402	1.06349e-07
ENSMUSG00000027584	Oprl1	opioid receptor-like 1 [Source:MGI Symbol;Acc:MGI:97440]	1.1399	2.07282	1.83332	2.92251e-08
ENSMUSG00000047067	Dusp28	dual specificity phosphatase 28 [Source:MGI Symbol;Acc:MGI:1914696]	7.35798	13.3486	1.83311	1.90346e-14
ENSMUSG00000028525	Pde4b	phosphodiesterase 4B, cAMP specific [Source:MGI Symbol;Acc:MGI:99557]	15.6666	28.3954	1.83265	9.9131e-53
ENSMUSG00000102995	A330074H02Rik	RIKEN cDNA A330074H02 gene [Source:MGI Symbol;Acc:MGI:3028065]	2.90383	5.26235	1.83234	1.46151e-05
ENSMUSG00000042804	Gpr153	G protein-coupled receptor 153 [Source:MGI Symbol;Acc:MGI:1916157]	1.46975	2.65817	1.83154	5.91677e-07
ENSMUSG00000005892	Trh	thyrotropin releasing hormone [Source:MGI Symbol;Acc:MGI:98823]	2.51167	4.54625	1.82731	0.000429161
ENSMUSG00000001098	Kctd10	potassium channel tetramerisation domain containing 10 [Source:MGI Symbol;Acc:MGI:2141207]	32.7556	59.2339	1.82719	1.37081e-30
ENSMUSG00000020181	Nav3	neuron navigator 3 [Source:MGI Symbol;Acc:MGI:2183703]	2.03324	3.67247	1.82676	1.33252e-18
ENSMUSG00000036218	Pdzrn4	PDZ domain containing RING finger 4 [Source:MGI Symbol;Acc:MGI:3056996]	0.756899	1.36818	1.82504	3.45086e-06
ENSMUSG00000034161	Scx	scleraxis [Source:MGI Symbol;Acc:MGI:102934]	0.864517	1.54721	1.81629	0.030577
ENSMUSG00000030849	Fgfr2	fibroblast growth factor receptor 2 [Source:MGI Symbol;Acc:MGI:95523]	75.6143	135.665	1.81597	1.50314e-26
ENSMUSG00000005125	Ndrg1	N-myc downstream regulated gene 1 [Source:MGI Symbol;Acc:MGI:1341799]	215.773	387.589	1.81583	1.05659e-17
ENSMUSG00000032332	Col12a1	collagen, type XII, alpha 1 [Source:MGI Symbol;Acc:MGI:88448]	17.3347	31.1047	1.81336	8.95529e-06
ENSMUSG00000062960	Kdr	kinase insert domain protein receptor [Source:MGI Symbol;Acc:MGI:96683]	2.69401	4.82322	1.81166	3.73382e-09
ENSMUSG00000035357	Pdzrn3	PDZ domain containing RING finger 3 [Source:MGI Symbol;Acc:MGI:1933157]	17.6995	31.6436	1.80935	2.5894e-16
ENSMUSG00000028195	Cyr61	cysteine rich protein 61 [Source:MGI Symbol;Acc:MGI:88613]	172.835	309.08	1.80803	5.21643e-35
ENSMUSG00000038195	Rilp	Rab interacting lysosomal protein [Source:MGI Symbol;Acc:MGI:2144271]	1.50994	2.70527	1.80798	5.43654e-05
ENSMUSG00000050840	Cdh20	cadherin 20 [Source:MGI Symbol;Acc:MGI:1346069]	2.59335	4.63323	1.80678	4.47767e-14
ENSMUSG00000041482	Piezo2	piezo-type mechanosensitive ion channel component 2 [Source:MGI Symbol;Acc:MGI:1918781]	0.429066	0.766569	1.80433	6.78705e-06
ENSMUSG00000008136	Fhl2	four and a half LIM domains 2 [Source:MGI Symbol;Acc:MGI:1338762]	2.92279	5.20522	1.80296	9.0968e-09
ENSMUSG00000029228	Lnx1	ligand of numb-protein X 1 [Source:MGI Symbol;Acc:MGI:1278335]	0.938194	1.67161	1.79801	5.93715e-07
ENSMUSG00000034612	Chst11	carbohydrate sulfotransferase 11 [Source:MGI Symbol;Acc:MGI:1927166]	23.1112	41.1001	1.79715	9.20578e-28
ENSMUSG00000009628	Tex15	testis expressed gene 15 [Source:MGI Symbol;Acc:MGI:1934816]	1.09888	1.95107	1.79557	2.35587e-08
ENSMUSG00000041180	Hectd2	HECT domain containing 2 [Source:MGI Symbol;Acc:MGI:2442663]	2.12975	3.77698	1.79442	9.03567e-11
ENSMUSG00000070691	Runx3	runt related transcription factor 3 [Source:MGI Symbol;Acc:MGI:102672]	0.505956	0.895602	1.78999	0.000982968
ENSMUSG00000097023	AI854517	expressed sequence AI854517 [Source:MGI Symbol;Acc:MGI:2142071]	13.0228	23.0464	1.78922	2.72018e-31
ENSMUSG00000003955	Fam162a	family with sequence similarity 162, member A [Source:MGI Symbol;Acc:MGI:1917436]	74.1448	131.203	1.78907	1.05556e-08
ENSMUSG00000035095	Fam167a	family with sequence similarity 167, member A [Source:MGI Symbol;Acc:MGI:3606565]	29.8455	52.7356	1.78717	4.69948e-43
ENSMUSG00000031538	Plat	plasminogen activator, tissue [Source:MGI Symbol;Acc:MGI:97610]	67.8626	119.908	1.78587	3.77784e-29
ENSMUSG00000046167	Gldn	gliomedin [Source:MGI Symbol;Acc:MGI:2388361]	0.678426	1.19841	1.78533	3.22397e-06
ENSMUSG00000053166	Cdh22	cadherin 22 [Source:MGI Symbol;Acc:MGI:1341843]	1.39831	2.47002	1.78471	1.80886e-08
ENSMUSG00000024697	Gna14	guanine nucleotide binding protein, alpha 14 [Source:MGI Symbol;Acc:MGI:95769]	9.55569	16.8633	1.78455	3.84274e-30
ENSMUSG00000031340	Gabre	gamma-aminobutyric acid (GABA) A receptor, subunit epsilon [Source:MGI Symbol;Acc:MGI:1330235]	0.532152	0.939639	1.7825	0.00256805
ENSMUSG00000028179	Cth	cystathionase (cystathionine gamma-lyase) [Source:MGI Symbol;Acc:MGI:1339968]	4.79934	8.41231	1.77631	1.94998e-13
ENSMUSG00000021262	Evl	Ena-vasodilator stimulated phosphoprotein [Source:MGI Symbol;Acc:MGI:1194884]	16.3226	28.6582	1.77609	5.09656e-21
ENSMUSG00000028327	Stra6l	STRA6-like [Source:MGI Symbol;Acc:MGI:1921402]	0.685278	1.20291	1.77505	8.12842e-08
ENSMUSG00000105558	RP23-349J3.8		8.26308	14.5036	1.77426	1.65859e-07
ENSMUSG00000079037	Prnp	prion protein [Source:MGI Symbol;Acc:MGI:97769]	645.645	1134.13	1.7738	1.09977e-73
ENSMUSG00000051335	Gfod1	glucose-fructose oxidoreductase domain containing 1 [Source:MGI Symbol;Acc:MGI:2145304]	0.619008	1.08597	1.77297	4.90684e-10
ENSMUSG00000030406	Gipr	gastric inhibitory polypeptide receptor [Source:MGI Symbol;Acc:MGI:1352753]	0.731293	1.28137	1.77168	0.0028808
ENSMUSG00000025880	Smad7	SMAD family member 7 [Source:MGI Symbol;Acc:MGI:1100518]	2.76251	4.83062	1.76705	1.61805e-15
ENSMUSG00000020695	Mrc2	mannose receptor, C type 2 [Source:MGI Symbol;Acc:MGI:107818]	1.6071	2.80692	1.76606	1.03047e-08
ENSMUSG00000019846	Lama4	laminin, alpha 4 [Source:MGI Symbol;Acc:MGI:109321]	4.16601	7.27505	1.7651	2.04203e-12
ENSMUSG00000027932	Slc27a3	solute carrier family 27 (fatty acid transporter), member 3 [Source:MGI Symbol;Acc:MGI:1347358]	2.49828	4.36271	1.76417	1.84558e-10
ENSMUSG00000031441	Atp11a	ATPase, class VI, type 11A [Source:MGI Symbol;Acc:MGI:1354735]	41.7943	72.8206	1.76192	3.73703e-20
ENSMUSG00000061742	Slc22a12	solute carrier family 22 (organic anion/cation transporter), member 12 [Source:MGI Symbol;Acc:MGI:1195269]	0.841018	1.46707	1.76183	0.000201237
ENSMUSG00000026773	Pfkfb3	6-phosphofructo-2-kinase/fructose-2,6-biphosphatase 3 [Source:MGI Symbol;Acc:MGI:2181202]	37.5781	65.508	1.76131	1.95112e-25
ENSMUSG00000067215	Usp51	ubiquitin specific protease 51 [Source:MGI Symbol;Acc:MGI:3588217]	2.26992	3.95311	1.76016	2.40805e-07
ENSMUSG00000032911	Cspg4	chondroitin sulfate proteoglycan 4 [Source:MGI Symbol;Acc:MGI:2153093]	2.85283	4.96702	1.75633	1.72031e-18
ENSMUSG00000035105	Egln3	egl-9 family hypoxia-inducible factor 3 [Source:MGI Symbol;Acc:MGI:1932288]	25.8437	44.8935	1.755	3.49328e-09
ENSMUSG00000038807	Rap1gap2	RAP1 GTPase activating protein 2 [Source:MGI Symbol;Acc:MGI:3028623]	6.00637	10.3775	1.74718	4.28952e-26
ENSMUSG00000030671	Pde3b	phosphodiesterase 3B, cGMP-inhibited [Source:MGI Symbol;Acc:MGI:1333863]	2.51159	4.32844	1.7455	1.48609e-09
ENSMUSG00000023232	Serinc2	serine incorporator 2 [Source:MGI Symbol;Acc:MGI:1919132]	1.32391	2.28402	1.74406	0.000349423
ENSMUSG00000021461	Fancc	Fanconi anemia, complementation group C [Source:MGI Symbol;Acc:MGI:95480]	3.24776	5.61715	1.74293	1.0751e-12
ENSMUSG00000010830	Kdelr3	KDEL (Lys-Asp-Glu-Leu) endoplasmic reticulum protein retention receptor 3 [Source:MGI Symbol;Acc:MGI:2145953]	11.2934	19.4607	1.74022	3.08426e-20
ENSMUSG00000045382	Cxcr4	chemokine (C-X-C motif) receptor 4 [Source:MGI Symbol;Acc:MGI:109563]	15.3551	26.4619	1.74015	6.3362e-16
ENSMUSG00000055116	Arntl	aryl hydrocarbon receptor nuclear translocator-like [Source:MGI Symbol;Acc:MGI:1096381]	6.73295	11.5859	1.73965	5.569e-16
ENSMUSG00000070639	Lrrc8b	leucine rich repeat containing 8 family, member B [Source:MGI Symbol;Acc:MGI:2141353]	11.3423	19.5064	1.73924	6.41306e-31
ENSMUSG00000063430	Wscd2	WSC domain containing 2 [Source:MGI Symbol;Acc:MGI:2445030]	1.21529	2.09021	1.73797	7.72871e-11
ENSMUSG00000059187	Fam19a1	family with sequence similarity 19, member A1 [Source:MGI Symbol;Acc:MGI:2443695]	0.400714	0.690211	1.73784	0.000500083
ENSMUSG00000062098	Btbd3	BTB (POZ) domain containing 3 [Source:MGI Symbol;Acc:MGI:2385155]	5.61811	9.65196	1.73722	5.8462e-23
ENSMUSG00000032010	Usp2	ubiquitin specific peptidase 2 [Source:MGI Symbol;Acc:MGI:1858178]	14.3078	24.5496	1.73447	1.42801e-17
ENSMUSG00000035551	Igfbpl1	insulin-like growth factor binding protein-like 1 [Source:MGI Symbol;Acc:MGI:1933198]	38.9717	66.7076	1.72965	4.00374e-24
ENSMUSG00000055675	Kbtbd11	kelch repeat and BTB (POZ) domain containing 11 [Source:MGI Symbol;Acc:MGI:1922151]	10.519	17.9987	1.72928	4.18954e-16
ENSMUSG00000018865	Sult4a1	sulfotransferase family 4A, member 1 [Source:MGI Symbol;Acc:MGI:1888971]	1.31493	2.23973	1.72246	5.92159e-05
ENSMUSG00000028214	Gem	GTP binding protein (gene overexpressed in skeletal muscle) [Source:MGI Symbol;Acc:MGI:99844]	61.3482	104.4	1.72073	2.50719e-24
ENSMUSG00000038738	Shank1	SH3/ankyrin domain gene 1 [Source:MGI Symbol;Acc:MGI:3613677]	0.788866	1.34051	1.71833	1.0261e-05
ENSMUSG00000025006	Sorbs1	sorbin and SH3 domain containing 1 [Source:MGI Symbol;Acc:MGI:700014]	155.11	263.322	1.71577	3.93985e-16
ENSMUSG00000022762	Ncam2	neural cell adhesion molecule 2 [Source:MGI Symbol;Acc:MGI:97282]	5.55578	9.42849	1.71557	7.31307e-13
ENSMUSG00000034765	Dusp5	dual specificity phosphatase 5 [Source:MGI Symbol;Acc:MGI:2685183]	5.85645	9.91219	1.71271	2.45034e-11
ENSMUSG00000105947	RP23-286M22.1		0.677213	1.1373	1.70065	0.0184534
ENSMUSG00000032452	Clstn2	calsyntenin 2 [Source:MGI Symbol;Acc:MGI:1929897]	1.1846	1.9831	1.69631	1.75461e-06
ENSMUSG00000043439	E130012A19Rik	RIKEN cDNA E130012A19 gene [Source:MGI Symbol;Acc:MGI:2143991]	1.34202	2.24822	1.69274	1.30981e-05
ENSMUSG00000032715	Trib3	tribbles homolog 3 (Drosophila) [Source:MGI Symbol;Acc:MGI:1345675]	0.506984	0.853336	1.69166	0.0276103
ENSMUSG00000057967	Fgf18	fibroblast growth factor 18 [Source:MGI Symbol;Acc:MGI:1277980]	1.31217	2.1952	1.69067	0.00553597
ENSMUSG00000021367	Edn1	endothelin 1 [Source:MGI Symbol;Acc:MGI:95283]	0.480197	0.804694	1.69032	0.0222165
ENSMUSG00000037904	Ankrd9	ankyrin repeat domain 9 [Source:MGI Symbol;Acc:MGI:1921501]	2.62112	4.38208	1.68895	1.91136e-05
ENSMUSG00000016179	Camk1g	calcium/calmodulin-dependent protein kinase I gamma [Source:MGI Symbol;Acc:MGI:2388073]	1.51426	2.52807	1.68656	4.63745e-07
ENSMUSG00000042757	Tmem108	transmembrane protein 108 [Source:MGI Symbol;Acc:MGI:1932411]	10.6999	17.8252	1.68373	1.14481e-24
ENSMUSG00000031028	Tub	tubby candidate gene [Source:MGI Symbol;Acc:MGI:2651573]	3.81254	6.3384	1.68199	1.80193e-18
ENSMUSG00000028943	Espn	espin [Source:MGI Symbol;Acc:MGI:1861630]	0.777277	1.29064	1.68059	0.00184911
ENSMUSG00000032011	Thy1	thymus cell antigen 1, theta [Source:MGI Symbol;Acc:MGI:98747]	10.8189	17.9749	1.68002	1.75399e-13
ENSMUSG00000017493	Igfbp4	insulin-like growth factor binding protein 4 [Source:MGI Symbol;Acc:MGI:96439]	7.33978	12.184	1.67706	5.34678e-12
ENSMUSG00000009092	Derl3	Der1-like domain family, member 3 [Source:MGI Symbol;Acc:MGI:1917627]	1.11107	1.84571	1.67652	0.00237062
ENSMUSG00000051067	Lingo3	leucine rich repeat and Ig domain containing 3 [Source:MGI Symbol;Acc:MGI:3609246]	0.789397	1.30726	1.67373	0.00029958
ENSMUSG00000022146	Osmr	oncostatin M receptor [Source:MGI Symbol;Acc:MGI:1330819]	66.9187	110.732	1.67318	2.78363e-22
ENSMUSG00000020451	Limk2	LIM motif-containing protein kinase 2 [Source:MGI Symbol;Acc:MGI:1197517]	36.3056	60.0987	1.67266	1.25486e-62
ENSMUSG00000054196	Cthrc1	collagen triple helix repeat containing 1 [Source:MGI Symbol;Acc:MGI:1915838]	3.10467	5.13111	1.67165	0.00163588
ENSMUSG00000063434	Sorcs3	sortilin-related VPS10 domain containing receptor 3 [Source:MGI Symbol;Acc:MGI:1913923]	0.767354	1.26842	1.67136	6.10764e-06
ENSMUSG00000036617	Etl4	enhancer trap locus 4 [Source:MGI Symbol;Acc:MGI:95454]	7.02164	11.5931	1.67031	1.44164e-13
ENSMUSG00000048721	Fndc9	fibronectin type III domain containing 9 [Source:MGI Symbol;Acc:MGI:2443410]	0.466827	0.767182	1.66553	0.018937
ENSMUSG00000052727	Map1b	microtubule-associated protein 1B [Source:MGI Symbol;Acc:MGI:1306778]	22.5919	37.1286	1.66274	1.27623e-06
ENSMUSG00000027784	Ppm1l	protein phosphatase 1 (formerly 2C)-like [Source:MGI Symbol;Acc:MGI:2139740]	14.5794	23.9626	1.66257	1.13304e-22
ENSMUSG00000005968	Tuft1	tuftelin 1 [Source:MGI Symbol;Acc:MGI:109572]	8.86186	14.5506	1.66221	1.76635e-13
ENSMUSG00000020108	Ddit4	DNA-damage-inducible transcript 4 [Source:MGI Symbol;Acc:MGI:1921997]	22.5314	37.1148	1.66169	1.67854e-10
ENSMUSG00000026238	Ptma	prothymosin alpha [Source:MGI Symbol;Acc:MGI:97803]	166.715	274.14	1.65991	1.82678e-18
ENSMUSG00000023411	Nfatc4	nuclear factor of activated T cells, cytoplasmic, calcineurin dependent 4 [Source:MGI Symbol;Acc:MGI:1920431]	0.773705	1.27253	1.65929	5.06047e-06
ENSMUSG00000050321	Neto1	neuropilin (NRP) and tolloid (TLL)-like 1 [Source:MGI Symbol;Acc:MGI:2180216]	1.51256	2.47901	1.65919	3.105e-05
ENSMUSG00000002578	Ikzf4	IKAROS family zinc finger 4 [Source:MGI Symbol;Acc:MGI:1343139]	2.62997	4.30776	1.65609	6.93836e-17
ENSMUSG00000043388	Tmem130	transmembrane protein 130 [Source:MGI Symbol;Acc:MGI:3607706]	1.82394	2.97634	1.65398	5.51605e-05
ENSMUSG00000022855	Senp2	SUMO/sentrin specific peptidase 2 [Source:MGI Symbol;Acc:MGI:1923076]	15.8001	25.8117	1.65311	2.38506e-21
ENSMUSG00000037211	Spry1	sprouty homolog 1 (Drosophila) [Source:MGI Symbol;Acc:MGI:1345139]	3.25667	5.32606	1.65257	3.26696e-08
ENSMUSG00000041817	Fam169a	family with sequence similarity 169, member A [Source:MGI Symbol;Acc:MGI:2444268]	1.22259	1.9974	1.65237	6.48344e-08
ENSMUSG00000024924	Vldlr	very low density lipoprotein receptor [Source:MGI Symbol;Acc:MGI:98935]	5.95567	9.71712	1.65004	1.79572e-05
ENSMUSG00000071265	1700086L19Rik	RIKEN cDNA 1700086L19 gene [Source:MGI Symbol;Acc:MGI:1921534]	2.61462	4.27655	1.64975	5.49067e-05
ENSMUSG00000037892	Pcdh18	protocadherin 18 [Source:MGI Symbol;Acc:MGI:1920423]	0.662433	1.07887	1.64904	0.000252995
ENSMUSG00000037138	Aff3	AF4/FMR2 family, member 3 [Source:MGI Symbol;Acc:MGI:106927]	5.36428	8.7498	1.64881	5.29052e-25
ENSMUSG00000048616	Nog	noggin [Source:MGI Symbol;Acc:MGI:104327]	1.52483	2.47867	1.64675	0.00339543
ENSMUSG00000027782	Kpna4	karyopherin (importin) alpha 4 [Source:MGI Symbol;Acc:MGI:1100848]	17.2892	28.1432	1.64668	3.43937e-16
ENSMUSG00000045092	S1pr1	sphingosine-1-phosphate receptor 1 [Source:MGI Symbol;Acc:MGI:1096355]	112.962	184.046	1.6465	1.35564e-34
ENSMUSG00000005686	Ampd3	adenosine monophosphate deaminase 3 [Source:MGI Symbol;Acc:MGI:1096344]	27.5	44.7703	1.64504	1.90828e-13
ENSMUSG00000045777	Ifitm10	interferon induced transmembrane protein 10 [Source:MGI Symbol;Acc:MGI:2444776]	3.51516	5.71901	1.64456	3.64665e-05
ENSMUSG00000020072	Pbld2	phenazine biosynthesis-like protein domain containing 2 [Source:MGI Symbol;Acc:MGI:1914557]	1.50433	2.43606	1.6399	3.76126e-05
ENSMUSG00000042401	Crtac1	cartilage acidic protein 1 [Source:MGI Symbol;Acc:MGI:1920082]	0.607417	0.98357	1.63963	0.0131748
ENSMUSG00000027347	Rasgrp1	RAS guanyl releasing protein 1 [Source:MGI Symbol;Acc:MGI:1314635]	5.68212	9.21918	1.63893	3.10328e-25
ENSMUSG00000057421	Las1l	LAS1-like (S. cerevisiae) [Source:MGI Symbol;Acc:MGI:1923380]	16.033	25.9733	1.63642	1.11862e-18
ENSMUSG00000044647	Csrnp3	cysteine-serine-rich nuclear protein 3 [Source:MGI Symbol;Acc:MGI:1925021]	0.659174	1.06305	1.63285	5.88648e-07
ENSMUSG00000041309	Nkx6-2	NK6 homeobox 2 [Source:MGI Symbol;Acc:MGI:1352738]	1.01671	1.64182	1.6322	0.013128
ENSMUSG00000038059	Smim3	small integral membrane protein 3 [Source:MGI Symbol;Acc:MGI:1917088]	4.11613	6.65655	1.63108	1.08202e-10
ENSMUSG00000051359	Ncald	neurocalcin delta [Source:MGI Symbol;Acc:MGI:1196326]	30.8913	49.7219	1.62974	3.91331e-15
ENSMUSG00000032802	Srxn1	sulfiredoxin 1 homolog (S. cerevisiae) [Source:MGI Symbol;Acc:MGI:104971]	21.1155	34.0039	1.62696	8.44464e-15
ENSMUSG00000045608	Dbx2	developing brain homeobox 2 [Source:MGI Symbol;Acc:MGI:107445]	1.61463	2.60066	1.62637	5.31821e-09
ENSMUSG00000036225	Kctd1	potassium channel tetramerisation domain containing 1 [Source:MGI Symbol;Acc:MGI:1918269]	9.78145	15.7365	1.62572	3.86452e-19
ENSMUSG00000032413	Rasa2	RAS p21 protein activator 2 [Source:MGI Symbol;Acc:MGI:2149960]	14.113	22.6404	1.62283	7.55766e-23
ENSMUSG00000025089	Gfra1	glial cell line derived neurotrophic factor family receptor alpha 1 [Source:MGI Symbol;Acc:MGI:1100842]	39.0464	62.7325	1.62267	1.36524e-44
ENSMUSG00000040447	Spns2	spinster homolog 2 [Source:MGI Symbol;Acc:MGI:2384936]	1.55846	2.50738	1.62258	4.33179e-06
ENSMUSG00000030772	Dkk3	dickkopf homolog 3 (Xenopus laevis) [Source:MGI Symbol;Acc:MGI:1354952]	72.7515	116.607	1.61783	1.01741e-36
ENSMUSG00000050822	Slc29a4	solute carrier family 29 (nucleoside transporters), member 4 [Source:MGI Symbol;Acc:MGI:2385330]	1.60834	2.57656	1.61716	4.29812e-07
ENSMUSG00000028933	Xrcc2	X-ray repair complementing defective repair in Chinese hamster cells 2 [Source:MGI Symbol;Acc:MGI:1927345]	2.48505	3.96751	1.61401	2.77455e-11
ENSMUSG00000103821	D430013B06Rik	RIKEN cDNA D430013B06 gene [Source:MGI Symbol;Acc:MGI:3026994]	0.612088	0.97797	1.61392	0.0226828
ENSMUSG00000071000	Olfr155	olfactory receptor 155 [Source:MGI Symbol;Acc:MGI:1352681]	3.58269	5.70885	1.6118	1.8815e-05
ENSMUSG00000029231	Pdgfra	platelet derived growth factor receptor, alpha polypeptide [Source:MGI Symbol;Acc:MGI:97530]	22.3875	35.7329	1.61083	1.08331e-21
ENSMUSG00000036537	Rnf113a1	ring finger protein 113A1 [Source:MGI Symbol;Acc:MGI:1917192]	0.853988	1.36044	1.61063	0.0179454
ENSMUSG00000036523	Greb1	gene regulated by estrogen in breast cancer protein [Source:MGI Symbol;Acc:MGI:2149712]	0.831923	1.32801	1.61055	0.000389624
ENSMUSG00000052613	Pcdh15	protocadherin 15 [Source:MGI Symbol;Acc:MGI:1891428]	3.05388	4.86882	1.61053	1.53082e-07
ENSMUSG00000094626	Cecr6	cat eye syndrome chromosome region, candidate 6 [Source:MGI Symbol;Acc:MGI:2136977]	0.751711	1.19975	1.61052	0.000404771
ENSMUSG00000051726	Kcnf1	potassium voltage-gated channel, subfamily F, member 1 [Source:MGI Symbol;Acc:MGI:2687399]	0.638559	1.01432	1.61034	0.0099176
ENSMUSG00000020614	Fam20a	family with sequence similarity 20, member A [Source:MGI Symbol;Acc:MGI:2388266]	3.7443	5.98168	1.61028	4.65568e-12
ENSMUSG00000026494	Kif26b	kinesin family member 26B [Source:MGI Symbol;Acc:MGI:2447076]	0.641334	1.02013	1.6086	1.41699e-05
ENSMUSG00000071984	Fndc1	fibronectin type III domain containing 1 [Source:MGI Symbol;Acc:MGI:1915905]	7.58108	12.0722	1.60854	5.58634e-14
ENSMUSG00000087064	Sap30bpos	SAP30 binding protein, opposite strand [Source:MGI Symbol;Acc:MGI:3650575]	9.59272	15.28	1.60836	9.32348e-08
ENSMUSG00000107240	RP24-132L16.13		1.71702	2.73488	1.60732	0.00409681
ENSMUSG00000039809	Gabbr2	gamma-aminobutyric acid (GABA) B receptor, 2 [Source:MGI Symbol;Acc:MGI:2386030]	0.647522	1.02779	1.60503	1.97587e-05
ENSMUSG00000029467	Atp2a2	ATPase, Ca++ transporting, cardiac muscle, slow twitch 2 [Source:MGI Symbol;Acc:MGI:88110]	112.206	178.156	1.60467	7.6552e-46
ENSMUSG00000016194	Hsd11b1	hydroxysteroid 11-beta dehydrogenase 1 [Source:MGI Symbol;Acc:MGI:103562]	0.831598	1.31461	1.59857	0.0102485
ENSMUSG00000031604	Msmo1	methylsterol monoxygenase 1 [Source:MGI Symbol;Acc:MGI:1913484]	39.662	62.6438	1.59799	3.14751e-18
ENSMUSG00000021508	Cxcl14	chemokine (C-X-C motif) ligand 14 [Source:MGI Symbol;Acc:MGI:1888514]	34.7206	54.8258	1.59616	2.73797e-14
ENSMUSG00000042988	Notum	notum pectinacetylesterase homolog (Drosophila) [Source:MGI Symbol;Acc:MGI:1924833]	0.80829	1.2725	1.59361	0.00800642
ENSMUSG00000027221	Chst1	carbohydrate (keratan sulfate Gal-6) sulfotransferase 1 [Source:MGI Symbol;Acc:MGI:1924219]	3.94215	6.22488	1.59345	4.8741e-07
ENSMUSG00000071078	Nr2c2ap	nuclear receptor 2C2-associated protein [Source:MGI Symbol;Acc:MGI:1922942]	2.85962	4.50957	1.5916	0.000110881
ENSMUSG00000004951	Hspb1	heat shock protein 1 [Source:MGI Symbol;Acc:MGI:96240]	10.3018	16.2412	1.59049	0.000118168
ENSMUSG00000039661	Dusp26	dual specificity phosphatase 26 (putative) [Source:MGI Symbol;Acc:MGI:1914209]	0.874668	1.37272	1.58986	0.00781766
ENSMUSG00000029875	Ccdc184	coiled-coil domain containing 184 [Source:MGI Symbol;Acc:MGI:2146066]	1.71571	2.69759	1.58946	1.66665e-05
ENSMUSG00000025059	Gk	glycerol kinase [Source:MGI Symbol;Acc:MGI:106594]	13.4246	21.0923	1.58704	1.43561e-18
ENSMUSG00000089762	Ier5l	immediate early response 5-like [Source:MGI Symbol;Acc:MGI:1919750]	6.73911	10.5788	1.587	5.62452e-09
ENSMUSG00000034336	Ina	internexin neuronal intermediate filament protein, alpha [Source:MGI Symbol;Acc:MGI:96568]	1.16409	1.82833	1.58659	5.78905e-05
ENSMUSG00000005763	Cd247	CD247 antigen [Source:MGI Symbol;Acc:MGI:88334]	0.620653	0.973935	1.58429	0.00334387
ENSMUSG00000015363	Trabd	TraB domain containing [Source:MGI Symbol;Acc:MGI:1915226]	8.38481	13.1262	1.58317	5.78574e-15
ENSMUSG00000020277	Pfkl	phosphofructokinase, liver, B-type [Source:MGI Symbol;Acc:MGI:97547]	49.2241	77.1137	1.5819	9.5248e-07
ENSMUSG00000071862	Lrrtm2	leucine rich repeat transmembrane neuronal 2 [Source:MGI Symbol;Acc:MGI:2389174]	2.25001	3.51892	1.58158	9.32348e-08
ENSMUSG00000063524	Eno1	enolase 1, alpha non-neuron [Source:MGI Symbol;Acc:MGI:95393]	298.287	466.48	1.57966	2.65099e-11
ENSMUSG00000032456	Nmnat3	nicotinamide nucleotide adenylyltransferase 3 [Source:MGI Symbol;Acc:MGI:1921330]	1.11055	1.73824	1.57918	0.0083323
ENSMUSG00000034205	Loxl2	lysyl oxidase-like 2 [Source:MGI Symbol;Acc:MGI:2137913]	11.2408	17.5627	1.57855	4.51972e-11
ENSMUSG00000006517	Mvd	mevalonate (diphospho) decarboxylase [Source:MGI Symbol;Acc:MGI:2179327]	6.05015	9.45163	1.57851	3.7341e-10
ENSMUSG00000046618	Olfml2a	olfactomedin-like 2A [Source:MGI Symbol;Acc:MGI:2444741]	2.21517	3.45297	1.57474	3.32368e-06
ENSMUSG00000003865	Gys1	glycogen synthase 1, muscle [Source:MGI Symbol;Acc:MGI:101805]	14.4962	22.602	1.57443	1.35763e-11
ENSMUSG00000000957	Mmp14	matrix metallopeptidase 14 (membrane-inserted) [Source:MGI Symbol;Acc:MGI:101900]	35.4071	55.1607	1.57419	3.74389e-39
ENSMUSG00000028005	Gucy1b3	guanylate cyclase 1, soluble, beta 3 [Source:MGI Symbol;Acc:MGI:1860604]	1.63906	2.54615	1.57413	0.001016
ENSMUSG00000042826	Fgf11	fibroblast growth factor 11 [Source:MGI Symbol;Acc:MGI:109167]	6.79404	10.569	1.57038	1.10953e-09
ENSMUSG00000007888	Crlf1	cytokine receptor-like factor 1 [Source:MGI Symbol;Acc:MGI:1340030]	3.04451	4.72774	1.56885	0.000113996
ENSMUSG00000038594	Cep85l	centrosomal protein 85-like [Source:MGI Symbol;Acc:MGI:3642684]	3.1919	4.94259	1.56735	1.29909e-05
ENSMUSG00000032363	Adamts7	a disintegrin-like and metallopeptidase (reprolysin type) with thrombospondin type 1 motif, 7 [Source:MGI Symbol;Acc:MGI:1347346]	2.24815	3.48686	1.56695	2.15703e-09
ENSMUSG00000028645	Slc2a1	solute carrier family 2 (facilitated glucose transporter), member 1 [Source:MGI Symbol;Acc:MGI:95755]	61.8878	95.9992	1.56638	1.01192e-09
ENSMUSG00000027316	Gfra4	glial cell line derived neurotrophic factor family receptor alpha 4 [Source:MGI Symbol;Acc:MGI:1341873]	0.893172	1.38071	1.56528	0.00958083
ENSMUSG00000036867	Smad6	SMAD family member 6 [Source:MGI Symbol;Acc:MGI:1336883]	3.31903	5.13855	1.56455	2.83851e-11
ENSMUSG00000050272	Dscam	Down syndrome cell adhesion molecule [Source:MGI Symbol;Acc:MGI:1196281]	1.89203	2.92648	1.5645	3.42563e-08
ENSMUSG00000028360	Slc44a5	solute carrier family 44, member 5 [Source:MGI Symbol;Acc:MGI:3035141]	1.25479	1.94228	1.56314	2.31679e-08
ENSMUSG00000030317	Timp4	tissue inhibitor of metalloproteinase 4 [Source:MGI Symbol;Acc:MGI:109125]	3.69761	5.71784	1.56235	3.28057e-10
ENSMUSG00000022388	Ttll8	tubulin tyrosine ligase-like family, member 8 [Source:MGI Symbol;Acc:MGI:1922902]	4.90256	7.5754	1.56228	7.26127e-08
ENSMUSG00000030499	Kctd15	potassium channel tetramerisation domain containing 15 [Source:MGI Symbol;Acc:MGI:2385276]	12.641	19.552	1.5618	1.17012e-22
ENSMUSG00000085886	D030047H15Rik	RIKEN cDNA D030047H15 gene [Source:MGI Symbol;Acc:MGI:3698136]	1.58176	2.44137	1.56043	2.01569e-05
ENSMUSG00000025764	Jade1	jade family PHD finger 1 [Source:MGI Symbol;Acc:MGI:1925835]	5.18376	7.99526	1.56	4.88132e-16
ENSMUSG00000030287	Itpr2	inositol 1,4,5-triphosphate receptor 2 [Source:MGI Symbol;Acc:MGI:99418]	4.32747	6.67987	1.55971	4.94552e-14
ENSMUSG00000024014	Pim1	proviral integration site 1 [Source:MGI Symbol;Acc:MGI:97584]	9.51714	14.7082	1.55966	3.11328e-09
ENSMUSG00000028613	Lrp8	low density lipoprotein receptor-related protein 8, apolipoprotein e receptor [Source:MGI Symbol;Acc:MGI:1340044]	12.2559	18.9006	1.55821	5.20083e-16
ENSMUSG00000091994	E130317F20Rik	RIKEN cDNA E130317F20 gene [Source:MGI Symbol;Acc:MGI:3041202]	1.0031	1.54059	1.55528	0.000737692
ENSMUSG00000024236	Svil	supervillin [Source:MGI Symbol;Acc:MGI:2147319]	6.02361	9.25925	1.55342	4.15542e-13
ENSMUSG00000024590	Lmnb1	lamin B1 [Source:MGI Symbol;Acc:MGI:96795]	7.35915	11.3051	1.55269	4.10379e-17
ENSMUSG00000034265	Zdhhc14	zinc finger, DHHC domain containing 14 [Source:MGI Symbol;Acc:MGI:2653229]	2.56043	3.93408	1.55241	5.85531e-08
ENSMUSG00000074794	Arrdc3	arrestin domain containing 3 [Source:MGI Symbol;Acc:MGI:2145242]	19.0086	29.135	1.55057	8.86323e-08
ENSMUSG00000027803	Wwtr1	WW domain containing transcription regulator 1 [Source:MGI Symbol;Acc:MGI:1917649]	71.4586	109.523	1.54998	1.79205e-28
ENSMUSG00000045875	Adra1a	adrenergic receptor, alpha 1a [Source:MGI Symbol;Acc:MGI:104773]	0.648505	0.9954	1.54947	0.00658061
ENSMUSG00000105161	RP23-393E10.2		1.04547	1.60216	1.54935	0.0151514
ENSMUSG00000029189	Sel1l3	sel-1 suppressor of lin-12-like 3 (C. elegans) [Source:MGI Symbol;Acc:MGI:1916941]	10.6131	16.2857	1.54902	4.99505e-18
ENSMUSG00000044337	Ackr3	atypical chemokine receptor 3 [Source:MGI Symbol;Acc:MGI:109562]	8.78318	13.4729	1.54847	2.47505e-10
ENSMUSG00000040734	Ppp1r13l	protein phosphatase 1, regulatory (inhibitor) subunit 13 like [Source:MGI Symbol;Acc:MGI:3525053]	5.5935	8.57246	1.54798	1.4747e-05
ENSMUSG00000045179	Sox3	SRY (sex determining region Y)-box 3 [Source:MGI Symbol;Acc:MGI:98365]	1.32475	2.02086	1.54509	0.00257636
ENSMUSG00000039252	Lgi2	leucine-rich repeat LGI family, member 2 [Source:MGI Symbol;Acc:MGI:2180196]	0.939894	1.43355	1.54479	0.000957379
ENSMUSG00000021209	Ppp4r4	protein phosphatase 4, regulatory subunit 4 [Source:MGI Symbol;Acc:MGI:1921771]	1.42181	2.17029	1.54353	2.61857e-06
ENSMUSG00000018169	Mfng	MFNG O-fucosylpeptide 3-beta-N-acetylglucosaminyltransferase [Source:MGI Symbol;Acc:MGI:1095404]	0.901322	1.37945	1.54343	0.0279145
ENSMUSG00000047821	Trim16	tripartite motif-containing 16 [Source:MGI Symbol;Acc:MGI:2137356]	1.41367	2.15976	1.54305	1.64308e-05
ENSMUSG00000070476	Fam217b	family with sequence similarity 217, member B [Source:MGI Symbol;Acc:MGI:1918782]	3.03586	4.63026	1.54185	2.63528e-15
ENSMUSG00000046589	Lrrc8e	leucine rich repeat containing 8 family, member E [Source:MGI Symbol;Acc:MGI:1919517]	0.488013	0.744859	1.54144	0.00462993
ENSMUSG00000018554	Ybx2	Y box protein 2 [Source:MGI Symbol;Acc:MGI:1096372]	0.976549	1.48464	1.53974	0.0201173
ENSMUSG00000054013	Tmem179	transmembrane protein 179 [Source:MGI Symbol;Acc:MGI:2144891]	0.718469	1.09577	1.53943	0.0163755
ENSMUSG00000059040	Eno1b	enolase 1B, retrotransposed [Source:MGI Symbol;Acc:MGI:3648653]	62.7734	95.6817	1.53806	3.46322e-05
ENSMUSG00000023886	Smoc2	SPARC related modular calcium binding 2 [Source:MGI Symbol;Acc:MGI:1929881]	5.41558	8.24512	1.53722	0.000435233
ENSMUSG00000046178	Nxph1	neurexophilin 1 [Source:MGI Symbol;Acc:MGI:107492]	2.4515	3.72832	1.53652	9.92805e-06
ENSMUSG00000056091	St3gal5	ST3 beta-galactoside alpha-2,3-sialyltransferase 5 [Source:MGI Symbol;Acc:MGI:1339963]	14.6799	22.2997	1.53588	1.20271e-21
ENSMUSG00000039713	Plekhg5	pleckstrin homology domain containing, family G (with RhoGef domain) member 5 [Source:MGI Symbol;Acc:MGI:2652860]	6.60771	10.0484	1.53398	1.93411e-11
ENSMUSG00000071547	Nt5dc2	5'-nucleotidase domain containing 2 [Source:MGI Symbol;Acc:MGI:1917271]	14.7768	22.4193	1.53284	7.77674e-08
ENSMUSG00000033006	Sox10	SRY (sex determining region Y)-box 10 [Source:MGI Symbol;Acc:MGI:98358]	5.70192	8.64163	1.53062	1.18443e-08
ENSMUSG00000027947	Il6ra	interleukin 6 receptor, alpha [Source:MGI Symbol;Acc:MGI:105304]	8.68811	13.1571	1.5291	3.01694e-11
ENSMUSG00000022861	Dgkg	diacylglycerol kinase, gamma [Source:MGI Symbol;Acc:MGI:105060]	3.89203	5.89373	1.52909	0.000184481
ENSMUSG00000003436	Dll3	delta-like 3 (Drosophila) [Source:MGI Symbol;Acc:MGI:1096877]	1.41988	2.1502	1.52902	0.000231241
ENSMUSG00000004791	Pgf	placental growth factor [Source:MGI Symbol;Acc:MGI:105095]	1.80076	2.71793	1.5285	0.00100362
ENSMUSG00000025584	Pde8a	phosphodiesterase 8A [Source:MGI Symbol;Acc:MGI:1277116]	1.13151	1.70884	1.52823	0.000330243
ENSMUSG00000071714	Csf2rb2	colony stimulating factor 2 receptor, beta 2, low-affinity (granulocyte-macrophage) [Source:MGI Symbol;Acc:MGI:1339760]	0.743441	1.12506	1.52724	0.0044233
ENSMUSG00000020331	Hcn2	hyperpolarization-activated, cyclic nucleotide-gated K+ 2 [Source:MGI Symbol;Acc:MGI:1298210]	1.43212	2.16399	1.52636	0.000428891
ENSMUSG00000044519	Zfp488	zinc finger protein 488 [Source:MGI Symbol;Acc:MGI:2686052]	0.463727	0.699838	1.52596	0.0380795
ENSMUSG00000003153	Slc2a3	solute carrier family 2 (facilitated glucose transporter), member 3 [Source:MGI Symbol;Acc:MGI:95757]	6.71083	10.1341	1.52584	6.32953e-08
ENSMUSG00000031775	Pllp	plasma membrane proteolipid [Source:MGI Symbol;Acc:MGI:1915051]	2.77653	4.1902	1.52569	2.79198e-05
ENSMUSG00000005716	Pvalb	parvalbumin [Source:MGI Symbol;Acc:MGI:97821]	3.63414	5.48373	1.52365	0.000161195
ENSMUSG00000071656	Lrrn4cl	LRRN4 C-terminal like [Source:MGI Symbol;Acc:MGI:1916102]	2.80693	4.23888	1.52335	2.64469e-07
ENSMUSG00000057337	Chst3	carbohydrate (chondroitin 6/keratan) sulfotransferase 3 [Source:MGI Symbol;Acc:MGI:1858224]	1.30594	1.96907	1.52333	6.48968e-08
ENSMUSG00000036120	Rfxank	regulatory factor X-associated ankyrin-containing protein [Source:MGI Symbol;Acc:MGI:1333865]	4.91458	7.39522	1.52248	1.48616e-13
ENSMUSG00000048385	Scrt1	scratch homolog 1, zinc finger protein (Drosophila) [Source:MGI Symbol;Acc:MGI:2176606]	0.706306	1.06502	1.52247	0.00350408
ENSMUSG00000016520	Lnx2	ligand of numb-protein X 2 [Source:MGI Symbol;Acc:MGI:2155959]	3.04361	4.58012	1.52145	6.9695e-09
ENSMUSG00000021127	Zfp36l1	zinc finger protein 36, C3H type-like 1 [Source:MGI Symbol;Acc:MGI:107946]	43.6556	65.7163	1.5204	3.27324e-07
ENSMUSG00000018537	Pcgf2	polycomb group ring finger 2 [Source:MGI Symbol;Acc:MGI:99161]	20.5403	30.8529	1.51728	1.1991e-22
ENSMUSG00000022656	Pvrl3	poliovirus receptor-related 3 [Source:MGI Symbol;Acc:MGI:1930171]	18.5477	27.789	1.51659	5.63204e-11
ENSMUSG00000035561	Aldh1b1	aldehyde dehydrogenase 1 family, member B1 [Source:MGI Symbol;Acc:MGI:1919785]	2.84547	4.27587	1.51624	5.28156e-07
ENSMUSG00000071757	Zhx2	zinc fingers and homeoboxes 2 [Source:MGI Symbol;Acc:MGI:2683087]	16.1562	24.21	1.51565	6.18338e-21
ENSMUSG00000025608	Podxl	podocalyxin-like [Source:MGI Symbol;Acc:MGI:1351317]	10.0581	15.0846	1.51562	1.92991e-17
ENSMUSG00000045005	Fzd5	frizzled homolog 5 (Drosophila) [Source:MGI Symbol;Acc:MGI:108571]	4.93256	7.3929	1.51544	5.14708e-09
ENSMUSG00000031024	St5	suppression of tumorigenicity 5 [Source:MGI Symbol;Acc:MGI:108517]	29.1044	43.6364	1.51483	2.35918e-22
ENSMUSG00000046169	Adamts6	a disintegrin-like and metallopeptidase (reprolysin type) with thrombospondin type 1 motif, 6 [Source:MGI Symbol;Acc:MGI:1347348]	1.51461	2.26896	1.51344	3.37794e-06
ENSMUSG00000006494	Pdk1	pyruvate dehydrogenase kinase, isoenzyme 1 [Source:MGI Symbol;Acc:MGI:1926119]	7.03547	10.532	1.51316	0.000668682
ENSMUSG00000049313	Sorl1	sortilin-related receptor, LDLR class A repeats-containing [Source:MGI Symbol;Acc:MGI:1202296]	13.0127	19.4778	1.51278	2.26042e-14
ENSMUSG00000024085	Man2a1	mannosidase 2, alpha 1 [Source:MGI Symbol;Acc:MGI:104669]	3.39255	5.05114	1.50719	7.88429e-07
ENSMUSG00000056204	Pgpep1	pyroglutamyl-peptidase I [Source:MGI Symbol;Acc:MGI:1913772]	15.6302	23.3098	1.50653	2.97942e-22
ENSMUSG00000052534	Pbx1	pre B cell leukemia homeobox 1 [Source:MGI Symbol;Acc:MGI:97495]	38.1731	56.7498	1.50399	3.41343e-22
ENSMUSG00000043336	Filip1l	filamin A interacting protein 1-like [Source:MGI Symbol;Acc:MGI:1925999]	1.64791	2.4442	1.50264	0.00193124
ENSMUSG00000020032	Nuak1	NUAK family, SNF1-like kinase, 1 [Source:MGI Symbol;Acc:MGI:1925226]	17.9204	26.6217	1.50179	5.49929e-17
ENSMUSG00000006498	Ptbp1	polypyrimidine tract binding protein 1 [Source:MGI Symbol;Acc:MGI:97791]	50.8965	75.5625	1.50156	8.42377e-14
ENSMUSG00000026202	Tuba4a	tubulin, alpha 4A [Source:MGI Symbol;Acc:MGI:1095410]	11.3835	16.8719	1.49918	5.55761e-09
ENSMUSG00000067586	S1pr3	sphingosine-1-phosphate receptor 3 [Source:MGI Symbol;Acc:MGI:1339365]	223.508	331.43	1.49891	1.81223e-21
ENSMUSG00000031155	Pim2	proviral integration site 2 [Source:MGI Symbol;Acc:MGI:97587]	9.01086	13.3589	1.49798	1.83316e-07
ENSMUSG00000025468	Caly	calcyon neuron-specific vesicular protein [Source:MGI Symbol;Acc:MGI:1915816]	1.3832	2.0519	1.4978	0.0181142
ENSMUSG00000063229	Ldha	lactate dehydrogenase A [Source:MGI Symbol;Acc:MGI:96759]	206.367	305.547	1.49557	2.83419e-11
ENSMUSG00000031584	Gsr	glutathione reductase [Source:MGI Symbol;Acc:MGI:95804]	18.8307	27.8697	1.49551	1.02962e-18
ENSMUSG00000009772	Nuak2	NUAK family, SNF1-like kinase, 2 [Source:MGI Symbol;Acc:MGI:1921387]	24.2689	35.8844	1.49532	1.83923e-18
ENSMUSG00000054855	Rnd1	Rho family GTPase 1 [Source:MGI Symbol;Acc:MGI:2444878]	4.26524	6.3083	1.49483	4.83678e-07
ENSMUSG00000033618	Map3k13	mitogen-activated protein kinase kinase kinase 13 [Source:MGI Symbol;Acc:MGI:2444243]	1.14499	1.69122	1.49345	1.29829e-06
ENSMUSG00000024098	Twsg1	twisted gastrulation homolog 1 (Drosophila) [Source:MGI Symbol;Acc:MGI:2137520]	40.3531	59.5805	1.49276	1.18445e-16
ENSMUSG00000060477	Irak2	interleukin-1 receptor-associated kinase 2 [Source:MGI Symbol;Acc:MGI:2429603]	8.79129	12.9452	1.48957	8.39313e-10
ENSMUSG00000036106	Prr5	proline rich 5 (renal) [Source:MGI Symbol;Acc:MGI:1924714]	5.01959	7.40817	1.48893	1.90721e-08
ENSMUSG00000030103	Bhlhe40	basic helix-loop-helix family, member e40 [Source:MGI Symbol;Acc:MGI:1097714]	70.7719	104.245	1.48798	9.81894e-18
ENSMUSG00000029361	Nos1	nitric oxide synthase 1, neuronal [Source:MGI Symbol;Acc:MGI:97360]	0.499628	0.733592	1.48618	0.00398603
ENSMUSG00000021676	Iqgap2	IQ motif containing GTPase activating protein 2 [Source:MGI Symbol;Acc:MGI:2449975]	11.209	16.4768	1.48609	1.43129e-14
ENSMUSG00000048100	Taf13	TAF13 RNA polymerase II, TATA box binding protein (TBP)-associated factor [Source:MGI Symbol;Acc:MGI:1913500]	21.5517	31.6068	1.48126	4.59352e-15
ENSMUSG00000042190	Cmklr1	chemokine-like receptor 1 [Source:MGI Symbol;Acc:MGI:109603]	1.91104	2.79761	1.48085	0.00185894
ENSMUSG00000096753	Fam181a	family with sequence similarity 181, member A [Source:MGI Symbol;Acc:MGI:3647570]	4.89655	7.17942	1.48029	1.86467e-05
ENSMUSG00000024395	Lims2	LIM and senescent cell antigen like domains 2 [Source:MGI Symbol;Acc:MGI:2385067]	3.32675	4.86536	1.47891	0.00242666
ENSMUSG00000042608	Stk40	serine/threonine kinase 40 [Source:MGI Symbol;Acc:MGI:1921428]	24.2484	35.4456	1.47628	1.06307e-25
ENSMUSG00000023031	Cela1	chymotrypsin-like elastase family, member 1 [Source:MGI Symbol;Acc:MGI:95314]	6.33386	9.2468	1.47556	0.00134655
ENSMUSG00000038094	Atp13a4	ATPase type 13A4 [Source:MGI Symbol;Acc:MGI:1924456]	5.2735	7.69541	1.47527	1.78397e-11
ENSMUSG00000048988	Elfn1	leucine rich repeat and fibronectin type III, extracellular 1 [Source:MGI Symbol;Acc:MGI:2442479]	1.64658	2.40061	1.47502	0.000281142
ENSMUSG00000043421	Hilpda	hypoxia inducible lipid droplet associated [Source:MGI Symbol;Acc:MGI:1916823]	5.81467	8.48042	1.47232	0.000183314
ENSMUSG00000085936	2610307P16Rik	RIKEN cDNA 2610307P16 gene [Source:MGI Symbol;Acc:MGI:1919768]	0.9952	1.44764	1.4713	0.027007
ENSMUSG00000002265	Peg3	paternally expressed 3 [Source:MGI Symbol;Acc:MGI:104748]	11.5379	16.7857	1.4701	1.65844e-11
ENSMUSG00000052229	Gpr17	G protein-coupled receptor 17 [Source:MGI Symbol;Acc:MGI:3584514]	8.48663	12.3477	1.47	0.000205836
ENSMUSG00000004267	Eno2	enolase 2, gamma neuronal [Source:MGI Symbol;Acc:MGI:95394]	23.5401	34.2685	1.46994	4.21034e-08
ENSMUSG00000031837	Necab2	N-terminal EF-hand calcium binding protein 2 [Source:MGI Symbol;Acc:MGI:2152211]	1.22557	1.78755	1.46989	0.00835071
ENSMUSG00000106379	Lhfpl3	lipoma HMGIC fusion partner-like 3 [Source:MGI Symbol;Acc:MGI:1925076]	13.5683	19.7409	1.4697	1.00385e-08
ENSMUSG00000026077	Npas2	neuronal PAS domain protein 2 [Source:MGI Symbol;Acc:MGI:109232]	0.920864	1.33621	1.46923	0.00278703
ENSMUSG00000040363	Bcor	BCL6 interacting corepressor [Source:MGI Symbol;Acc:MGI:1918708]	4.65897	6.76826	1.46891	1.10374e-15
ENSMUSG00000045374	Wdr81	WD repeat domain 81 [Source:MGI Symbol;Acc:MGI:2681828]	12.667	18.4216	1.46843	5.96394e-13
ENSMUSG00000038855	Itpkb	inositol 1,4,5-trisphosphate 3-kinase B [Source:MGI Symbol;Acc:MGI:109235]	42.1857	61.1679	1.46479	4.00194e-20
ENSMUSG00000019966	Kitl	kit ligand [Source:MGI Symbol;Acc:MGI:96974]	10.5434	15.2747	1.46416	3.29459e-06
ENSMUSG00000024529	Lox	lysyl oxidase [Source:MGI Symbol;Acc:MGI:96817]	11.2127	16.214	1.46358	0.00401989
ENSMUSG00000021701	Plk2	polo-like kinase 2 [Source:MGI Symbol;Acc:MGI:1099790]	9.37008	13.5473	1.46286	9.98253e-11
ENSMUSG00000060572	Mfap2	microfibrillar-associated protein 2 [Source:MGI Symbol;Acc:MGI:99559]	9.79266	14.1929	1.46246	0.00118001
ENSMUSG00000097348	Rmst	rhabdomyosarcoma 2 associated transcript (non-coding RNA) [Source:MGI Symbol;Acc:MGI:1099806]	0.763459	1.1059	1.46232	0.0214052
ENSMUSG00000040675	Mthfd1l	methylenetetrahydrofolate dehydrogenase (NADP+ dependent) 1-like [Source:MGI Symbol;Acc:MGI:1924836]	2.42814	3.51249	1.46121	0.000266014
ENSMUSG00000020423	Btg2	B cell translocation gene 2, anti-proliferative [Source:MGI Symbol;Acc:MGI:108384]	20.88	30.1788	1.46107	4.0031e-10
ENSMUSG00000044912	Syt16	synaptotagmin XVI [Source:MGI Symbol;Acc:MGI:2673872]	0.927988	1.34069	1.46034	0.00950102
ENSMUSG00000031616	Ednra	endothelin receptor type A [Source:MGI Symbol;Acc:MGI:105923]	5.60281	8.10138	1.45958	9.08568e-11
ENSMUSG00000035678	Tnfsf9	tumor necrosis factor (ligand) superfamily, member 9 [Source:MGI Symbol;Acc:MGI:1101058]	1.88914	2.72837	1.45915	0.0129675
ENSMUSG00000041708	Mpped1	metallophosphoesterase domain containing 1 [Source:MGI Symbol;Acc:MGI:106316]	1.18993	1.71239	1.45913	0.0148406
ENSMUSG00000046402	Rbp1	retinol binding protein 1, cellular [Source:MGI Symbol;Acc:MGI:97876]	42.9417	62.0153	1.45897	2.63203e-10
ENSMUSG00000022629	Kif21a	kinesin family member 21A [Source:MGI Symbol;Acc:MGI:109188]	17.1844	24.783	1.45833	2.34942e-16
ENSMUSG00000006800	Sulf2	sulfatase 2 [Source:MGI Symbol;Acc:MGI:1919293]	47.5929	68.6403	1.45741	2.59624e-22
ENSMUSG00000028351	Brinp1	bone morphogenic protein/retinoic acid inducible neural specific 1 [Source:MGI Symbol;Acc:MGI:1928478]	2.48577	3.5865	1.45729	2.33053e-06
ENSMUSG00000032625	Thsd7a	thrombospondin, type I, domain containing 7A [Source:MGI Symbol;Acc:MGI:2685683]	1.68412	2.42652	1.45726	8.17538e-11
ENSMUSG00000040875	Osbpl10	oxysterol binding protein-like 10 [Source:MGI Symbol;Acc:MGI:1921736]	1.09589	1.57967	1.4558	0.00858222
ENSMUSG00000042064	Myo3b	myosin IIIB [Source:MGI Symbol;Acc:MGI:2448580]	0.595706	0.859538	1.45575	0.00106376
ENSMUSG00000059588	Calcrl	calcitonin receptor-like [Source:MGI Symbol;Acc:MGI:1926944]	1.14902	1.65645	1.45416	0.000507798
ENSMUSG00000031134	Rbmx	RNA binding motif protein, X chromosome [Source:MGI Symbol;Acc:MGI:1343044]	25.2164	36.2765	1.45411	1.11572e-15
ENSMUSG00000000420	Galnt1	UDP-N-acetyl-alpha-D-galactosamine:polypeptide N-acetylgalactosaminyltransferase 1 [Source:MGI Symbol;Acc:MGI:894693]	39.1087	56.1833	1.45248	1.08921e-25
ENSMUSG00000040723	Rcsd1	RCSD domain containing 1 [Source:MGI Symbol;Acc:MGI:2676394]	2.82037	4.05374	1.45223	1.20878e-09
ENSMUSG00000051029	Serpinb1b	serine (or cysteine) peptidase inhibitor, clade B, member 1b [Source:MGI Symbol;Acc:MGI:2445361]	1.06261	1.52328	1.452	0.0412512
ENSMUSG00000021186	Fbln5	fibulin 5 [Source:MGI Symbol;Acc:MGI:1346091]	23.0216	33.0678	1.45134	5.21652e-12
ENSMUSG00000021990	Spata13	spermatogenesis associated 13 [Source:MGI Symbol;Acc:MGI:104838]	15.7843	22.6807	1.45049	1.49698e-16
ENSMUSG00000038894	Irs2	insulin receptor substrate 2 [Source:MGI Symbol;Acc:MGI:109334]	38.2763	54.9629	1.4501	5.41415e-06
ENSMUSG00000024851	Pitpnm1	phosphatidylinositol transfer protein, membrane-associated 1 [Source:MGI Symbol;Acc:MGI:1197524]	16.3285	23.4165	1.44875	1.02134e-17
ENSMUSG00000032766	Gng11	guanine nucleotide binding protein (G protein), gamma 11 [Source:MGI Symbol;Acc:MGI:1913316]	2.92362	4.18694	1.44789	0.0100467
ENSMUSG00000038264	Sema7a	sema domain, immunoglobulin domain (Ig), and GPI membrane anchor, (semaphorin) 7A [Source:MGI Symbol;Acc:MGI:1306826]	2.47914	3.55376	1.44744	6.10844e-05
ENSMUSG00000020893	Per1	period circadian clock 1 [Source:MGI Symbol;Acc:MGI:1098283]	9.571	13.699	1.44731	4.80997e-06
ENSMUSG00000064080	Fbln2	fibulin 2 [Source:MGI Symbol;Acc:MGI:95488]	1.88986	2.70442	1.44726	0.00195543
ENSMUSG00000026156	B3gat2	beta-1,3-glucuronyltransferase 2 (glucuronosyltransferase S) [Source:MGI Symbol;Acc:MGI:2389490]	2.60777	3.73573	1.44699	2.09489e-08
ENSMUSG00000037946	Fgd3	FYVE, RhoGEF and PH domain containing 3 [Source:MGI Symbol;Acc:MGI:1353657]	9.02613	12.921	1.44629	9.83395e-13
ENSMUSG00000031530	Dusp4	dual specificity phosphatase 4 [Source:MGI Symbol;Acc:MGI:2442191]	6.80718	9.72805	1.44572	1.08249e-05
ENSMUSG00000011752	Pgam1	phosphoglycerate mutase 1 [Source:MGI Symbol;Acc:MGI:97552]	31.2396	44.6369	1.44368	7.53456e-10
ENSMUSG00000071847	Apcdd1	adenomatosis polyposis coli down-regulated 1 [Source:MGI Symbol;Acc:MGI:3513977]	4.23081	6.04487	1.44357	1.51171e-06
ENSMUSG00000087528	9830144P21Rik	RIKEN cDNA 9830144P21 gene [Source:MGI Symbol;Acc:MGI:3041171]	0.984335	1.40145	1.44024	0.0198655
ENSMUSG00000055022	Cntn1	contactin 1 [Source:MGI Symbol;Acc:MGI:105980]	16.2064	23.0804	1.43911	1.36439e-12
ENSMUSG00000004113	Cacna1b	calcium channel, voltage-dependent, N type, alpha 1B subunit [Source:MGI Symbol;Acc:MGI:88296]	0.616301	0.877105	1.43782	0.000170239
ENSMUSG00000008153	Clstn3	calsyntenin 3 [Source:MGI Symbol;Acc:MGI:2178323]	1.86083	2.64748	1.43778	0.00014713
ENSMUSG00000049612	Omg	oligodendrocyte myelin glycoprotein [Source:MGI Symbol;Acc:MGI:106586]	3.18256	4.51717	1.43696	5.72818e-05
ENSMUSG00000022454	Nell2	NEL-like 2 [Source:MGI Symbol;Acc:MGI:1858510]	6.11154	8.69167	1.43638	5.2463e-10
ENSMUSG00000004768	Rab23	RAB23, member RAS oncogene family [Source:MGI Symbol;Acc:MGI:99833]	15.6161	22.1838	1.43607	1.72414e-16
ENSMUSG00000029217	Tec	tec protein tyrosine kinase [Source:MGI Symbol;Acc:MGI:98662]	3.34216	4.74696	1.43536	1.99027e-05
ENSMUSG00000056962	Jmjd6	jumonji domain containing 6 [Source:MGI Symbol;Acc:MGI:1858910]	4.66667	6.62661	1.43531	3.20293e-10
ENSMUSG00000024427	Spry4	sprouty homolog 4 (Drosophila) [Source:MGI Symbol;Acc:MGI:1345144]	5.1419	7.29852	1.43459	3.76385e-10
ENSMUSG00000023456	Tpi1	triosephosphate isomerase 1 [Source:MGI Symbol;Acc:MGI:98797]	211.156	299.994	1.43438	3.42077e-07
ENSMUSG00000027737	Slc7a11	solute carrier family 7 (cationic amino acid transporter, y+ system), member 11 [Source:MGI Symbol;Acc:MGI:1347355]	3.41555	4.84168	1.43432	0.00010131
ENSMUSG00000039153	Runx2	runt related transcription factor 2 [Source:MGI Symbol;Acc:MGI:99829]	2.44634	3.46522	1.43195	6.0463e-08
ENSMUSG00000001419	Mef2d	myocyte enhancer factor 2D [Source:MGI Symbol;Acc:MGI:99533]	16.3245	23.133	1.43181	1.39827e-09
ENSMUSG00000054252	Fgfr3	fibroblast growth factor receptor 3 [Source:MGI Symbol;Acc:MGI:95524]	53.4417	75.734	1.43081	4.21873e-17
ENSMUSG00000040724	Kcna2	potassium voltage-gated channel, shaker-related subfamily, member 2 [Source:MGI Symbol;Acc:MGI:96659]	2.98537	4.22173	1.43069	4.36577e-08
ENSMUSG00000022003	Slc25a30	solute carrier family 25, member 30 [Source:MGI Symbol;Acc:MGI:1914804]	5.662	8.01524	1.43059	4.91387e-07
ENSMUSG00000032204	Aqp9	aquaporin 9 [Source:MGI Symbol;Acc:MGI:1891066]	2.56397	3.6274	1.43045	0.000119851
ENSMUSG00000035293	G2e3	G2/M-phase specific E3 ubiquitin ligase [Source:MGI Symbol;Acc:MGI:2444298]	7.87325	11.1322	1.43043	2.79828e-06
ENSMUSG00000038412	Higd1a	HIG1 domain family, member 1A [Source:MGI Symbol;Acc:MGI:1930666]	21.6816	30.7184	1.43039	2.4884e-07
ENSMUSG00000042284	Itga1	integrin alpha 1 [Source:MGI Symbol;Acc:MGI:96599]	8.1698	11.5512	1.43012	4.125e-07
ENSMUSG00000032374	Plod2	procollagen lysine, 2-oxoglutarate 5-dioxygenase 2 [Source:MGI Symbol;Acc:MGI:1347007]	40.4482	57.1903	1.4293	2.43971e-13
ENSMUSG00000003227	Edar	ectodysplasin-A receptor [Source:MGI Symbol;Acc:MGI:1343498]	0.518911	0.733301	1.42849	0.0204068
ENSMUSG00000032243	Itga11	integrin alpha 11 [Source:MGI Symbol;Acc:MGI:2442114]	0.554712	0.784539	1.42817	0.0249564
ENSMUSG00000074505	Fat3	FAT tumor suppressor homolog 3 (Drosophila) [Source:MGI Symbol;Acc:MGI:2444314]	1.56393	2.20904	1.42774	5.78181e-06
ENSMUSG00000035933	Cog5	component of oligomeric golgi complex 5 [Source:MGI Symbol;Acc:MGI:2145130]	6.95649	9.81579	1.42756	7.49658e-08
ENSMUSG00000027115	Kif18a	kinesin family member 18A [Source:MGI Symbol;Acc:MGI:2446977]	1.14785	1.61871	1.42739	0.000256138
ENSMUSG00000030020	Prickle2	prickle homolog 2 (Drosophila) [Source:MGI Symbol;Acc:MGI:1925144]	5.42182	7.65002	1.42706	9.97084e-10
ENSMUSG00000027495	Fam210b	family with sequence similarity 210, member B [Source:MGI Symbol;Acc:MGI:1914267]	4.27486	6.03468	1.42699	1.05743e-11
ENSMUSG00000029153	Ociad2	OCIA domain containing 2 [Source:MGI Symbol;Acc:MGI:1916377]	10.4446	14.7204	1.42592	3.5134e-06
ENSMUSG00000041544	Ptchd2	patched domain containing 2 [Source:MGI Symbol;Acc:MGI:2444403]	0.857201	1.20755	1.4246	0.0114469
ENSMUSG00000038552	Fndc4	fibronectin type III domain containing 4 [Source:MGI Symbol;Acc:MGI:1917195]	22.6994	32.0139	1.42427	5.2665e-12
ENSMUSG00000027397	Slc20a1	solute carrier family 20, member 1 [Source:MGI Symbol;Acc:MGI:108392]	26.3858	37.1801	1.42422	9.53906e-15
ENSMUSG00000043613	Mmp3	matrix metallopeptidase 3 [Source:MGI Symbol;Acc:MGI:97010]	1.93816	2.73166	1.42253	0.035567
ENSMUSG00000032017	Grik4	glutamate receptor, ionotropic, kainate 4 [Source:MGI Symbol;Acc:MGI:95817]	1.51588	2.1371	1.42199	1.14919e-06
ENSMUSG00000079470	Utp14b	UTP14, U3 small nucleolar ribonucleoprotein, homolog B (yeast) [Source:MGI Symbol;Acc:MGI:2445092]	2.52827	3.54914	1.42194	8.72493e-05
ENSMUSG00000063446	Lppr1	lipid phosphate phosphatase-related protein type 1 [Source:MGI Symbol;Acc:MGI:2445015]	1.81131	2.54351	1.42044	0.00065178
ENSMUSG00000069094	Pde7a	phosphodiesterase 7A [Source:MGI Symbol;Acc:MGI:1202402]	8.06089	11.3284	1.42029	1.25142e-21
ENSMUSG00000020262	Adarb1	adenosine deaminase, RNA-specific, B1 [Source:MGI Symbol;Acc:MGI:891999]	2.93797	4.12783	1.42024	1.17923e-09
ENSMUSG00000026959	Grin1	glutamate receptor, ionotropic, NMDA1 (zeta 1) [Source:MGI Symbol;Acc:MGI:95819]	1.00392	1.41005	1.41995	0.00708222
ENSMUSG00000049295	Zfp219	zinc finger protein 219 [Source:MGI Symbol;Acc:MGI:1917140]	28.6988	40.3393	1.4197	3.49193e-08
ENSMUSG00000028480	Glipr2	GLI pathogenesis-related 2 [Source:MGI Symbol;Acc:MGI:1917770]	58.0165	81.5256	1.41957	1.59546e-12
ENSMUSG00000029334	Prkg2	protein kinase, cGMP-dependent, type II [Source:MGI Symbol;Acc:MGI:108173]	0.429904	0.6033	1.41855	0.0159576
ENSMUSG00000020589	Fam49a	family with sequence similarity 49, member A [Source:MGI Symbol;Acc:MGI:1261783]	15.9962	22.4157	1.4179	6.66098e-11
ENSMUSG00000070565	Rasal2	RAS protein activator like 2 [Source:MGI Symbol;Acc:MGI:2443881]	17.6095	24.6828	1.41759	1.03209e-07
ENSMUSG00000025555	Farp1	FERM, RhoGEF (Arhgef) and pleckstrin domain protein 1 (chondrocyte-derived) [Source:MGI Symbol;Acc:MGI:2446173]	45.2755	63.4432	1.41616	4.51415e-15
ENSMUSG00000036466	Megf11	multiple EGF-like-domains 11 [Source:MGI Symbol;Acc:MGI:1920951]	1.57155	2.20245	1.41585	4.59628e-06
ENSMUSG00000078202	Nrarp	Notch-regulated ankyrin repeat protein [Source:MGI Symbol;Acc:MGI:1914372]	1.03234	1.44699	1.41472	0.0156987
ENSMUSG00000065968	Ifitm7	interferon induced transmembrane protein 7 [Source:MGI Symbol;Acc:MGI:1921732]	10.7848	15.0872	1.41429	0.00131237
ENSMUSG00000026814	Eng	endoglin [Source:MGI Symbol;Acc:MGI:95392]	0.710418	0.992545	1.41422	0.0454696
ENSMUSG00000052415	Tchh	trichohyalin [Source:MGI Symbol;Acc:MGI:2177944]	0.788376	1.10014	1.4139	0.0208795
ENSMUSG00000073489	Ifi204	interferon activated gene 204 [Source:MGI Symbol;Acc:MGI:96429]	2.17294	3.03616	1.4133	0.0146688
ENSMUSG00000033446	Lpar6	lysophosphatidic acid receptor 6 [Source:MGI Symbol;Acc:MGI:1914418]	4.13558	5.78194	1.4132	0.0068449
ENSMUSG00000047139	Cd24a	CD24a antigen [Source:MGI Symbol;Acc:MGI:88323]	238.121	333.049	1.41229	6.84427e-10
ENSMUSG00000024479	Mal2	mal, T cell differentiation protein 2 [Source:MGI Symbol;Acc:MGI:2146021]	2.71266	3.79358	1.41152	4.88489e-05
ENSMUSG00000004099	Dnmt1	DNA methyltransferase (cytosine-5) 1 [Source:MGI Symbol;Acc:MGI:94912]	10.9304	15.268	1.41149	3.57646e-14
ENSMUSG00000073434	Wdr90	WD repeat domain 90 [Source:MGI Symbol;Acc:MGI:1921267]	8.14974	11.3805	1.41028	2.17346e-11
ENSMUSG00000029755	Dlx5	distal-less homeobox 5 [Source:MGI Symbol;Acc:MGI:101926]	1.71633	2.39565	1.40945	0.021302
ENSMUSG00000103515	9330133O14Rik	RIKEN cDNA 9330133O14 gene [Source:MGI Symbol;Acc:MGI:2442309]	2.58041	3.59968	1.40943	0.000362053
ENSMUSG00000078490	Cfap74	cilia and flagella associated protein 74 [Source:MGI Symbol;Acc:MGI:1917130]	9.23243	12.8768	1.40942	3.97551e-05
ENSMUSG00000049907	Rasl11b	RAS-like, family 11, member B [Source:MGI Symbol;Acc:MGI:1916189]	5.77922	8.0578	1.40835	7.46332e-07
ENSMUSG00000051855	Mest	mesoderm specific transcript [Source:MGI Symbol;Acc:MGI:96968]	36.6744	50.9472	1.40761	0.00563379
ENSMUSG00000052981	Ube2ql1	ubiquitin-conjugating enzyme E2Q family-like 1 [Source:MGI Symbol;Acc:MGI:1924230]	1.78041	2.47719	1.40737	0.00394202
ENSMUSG00000048636	A730049H05Rik	RIKEN cDNA A730049H05 gene [Source:MGI Symbol;Acc:MGI:1921766]	19.6416	27.3293	1.40735	0.000111447
ENSMUSG00000035776	Cd99l2	CD99 antigen-like 2 [Source:MGI Symbol;Acc:MGI:2177151]	28.0584	39.0721	1.40694	5.3503e-23
ENSMUSG00000074063	Osgin1	oxidative stress induced growth inhibitor 1 [Source:MGI Symbol;Acc:MGI:1919089]	5.46786	7.61159	1.40646	3.50587e-05
ENSMUSG00000053550	Shisa7	shisa family member 7 [Source:MGI Symbol;Acc:MGI:3605641]	2.0032	2.78556	1.40476	0.00270889
ENSMUSG00000031987	Egln1	egl-9 family hypoxia-inducible factor 1 [Source:MGI Symbol;Acc:MGI:1932286]	33.1305	46.0414	1.40458	3.34016e-12
ENSMUSG00000027217	Tspan18	tetraspanin 18 [Source:MGI Symbol;Acc:MGI:1917186]	4.64006	6.44371	1.40442	5.86697e-05
ENSMUSG00000028737	Aldh4a1	aldehyde dehydrogenase 4 family, member A1 [Source:MGI Symbol;Acc:MGI:2443883]	4.03224	5.60733	1.40413	2.10291e-06
ENSMUSG00000105139	RP23-288B16.4		3.745	5.20403	1.40262	3.81472e-05
ENSMUSG00000034799	Unc13a	unc-13 homolog A (C. elegans) [Source:MGI Symbol;Acc:MGI:3051532]	1.58905	2.19679	1.40001	7.18173e-05
ENSMUSG00000037169	Mycn	v-myc myelocytomatosis viral related oncogene, neuroblastoma derived (avian) [Source:MGI Symbol;Acc:MGI:97357]	1.19347	1.65028	1.3992	0.0332776
ENSMUSG00000022367	Has2	hyaluronan synthase 2 [Source:MGI Symbol;Acc:MGI:107821]	0.658092	0.911515	1.3964	0.0310744
ENSMUSG00000028373	Astn2	astrotactin 2 [Source:MGI Symbol;Acc:MGI:1889277]	3.50319	4.83946	1.39603	5.41632e-09
ENSMUSG00000032261	Sh3bgrl2	SH3 domain binding glutamic acid-rich protein like 2 [Source:MGI Symbol;Acc:MGI:1915350]	5.60982	7.74572	1.39592	2.49122e-08
ENSMUSG00000025348	Itga7	integrin alpha 7 [Source:MGI Symbol;Acc:MGI:102700]	16.6494	23.015	1.39567	1.60443e-07
ENSMUSG00000021996	Esd	esterase D/formylglutathione hydrolase [Source:MGI Symbol;Acc:MGI:95421]	67.8122	93.5605	1.39402	3.163e-12
ENSMUSG00000025212	Sfxn3	sideroflexin 3 [Source:MGI Symbol;Acc:MGI:2137679]	36.5118	50.3324	1.39371	2.37499e-14
ENSMUSG00000042734	Ttc9	tetratricopeptide repeat domain 9 [Source:MGI Symbol;Acc:MGI:1916730]	6.07348	8.3781	1.39297	2.73962e-06
ENSMUSG00000104861	RP24-490H13.4		4.03698	5.5687	1.39229	0.00980462
ENSMUSG00000061353	Cxcl12	chemokine (C-X-C motif) ligand 12 [Source:MGI Symbol;Acc:MGI:103556]	3.54366	4.87823	1.39208	2.6996e-05
ENSMUSG00000024430	Cabyr	calcium-binding tyrosine-(Y)-phosphorylation regulated (fibrousheathin 2) [Source:MGI Symbol;Acc:MGI:1918382]	1.157	1.5939	1.39204	0.0198897
ENSMUSG00000058258	Idi1	isopentenyl-diphosphate delta isomerase [Source:MGI Symbol;Acc:MGI:2442264]	2.09028	2.87733	1.39195	0.00592538
ENSMUSG00000063382	Bcl9l	B cell CLL/lymphoma 9-like [Source:MGI Symbol;Acc:MGI:1933114]	12.5503	17.2864	1.39159	0.000122365
ENSMUSG00000031400	G6pdx	glucose-6-phosphate dehydrogenase X-linked [Source:MGI Symbol;Acc:MGI:105979]	55.8374	76.8043	1.39059	9.79921e-20
ENSMUSG00000046794	Ppp1r3b	protein phosphatase 1, regulatory (inhibitor) subunit 3B [Source:MGI Symbol;Acc:MGI:2177268]	1.10308	1.51804	1.38995	0.000804556
ENSMUSG00000036427	Gpi1	glucose phosphate isomerase 1 [Source:MGI Symbol;Acc:MGI:95797]	188.801	259.709	1.38953	0.00445519
ENSMUSG00000036962	Cfap221	cilia and flagella associated protein 221 [Source:MGI Symbol;Acc:MGI:2684947]	1.37084	1.88436	1.38913	0.0103587
ENSMUSG00000048332	Lhfp	lipoma HMGIC fusion partner [Source:MGI Symbol;Acc:MGI:1920048]	45.0341	61.742	1.38637	6.17066e-14
ENSMUSG00000050587	Lrrc4c	leucine rich repeat containing 4C [Source:MGI Symbol;Acc:MGI:2442636]	1.80706	2.47976	1.38624	2.0943e-05
ENSMUSG00000031303	Map3k15	mitogen-activated protein kinase kinase kinase 15 [Source:MGI Symbol;Acc:MGI:2448588]	1.13181	1.55169	1.38586	0.00105515
ENSMUSG00000057666	Gapdh	glyceraldehyde-3-phosphate dehydrogenase [Source:MGI Symbol;Acc:MGI:95640]	126.539	173.491	1.3854	4.88404e-08
ENSMUSG00000027171	Prrg4	proline rich Gla (G-carboxyglutamic acid) 4 (transmembrane) [Source:MGI Symbol;Acc:MGI:2442211]	7.51393	10.2965	1.38511	0.00145151
ENSMUSG00000042662	Dusp15	dual specificity phosphatase-like 15 [Source:MGI Symbol;Acc:MGI:1934928]	1.70821	2.33858	1.38483	0.00866449
ENSMUSG00000032193	Ldlr	low density lipoprotein receptor [Source:MGI Symbol;Acc:MGI:96765]	2.68939	3.67786	1.38476	0.0375638
ENSMUSG00000021831	Ero1l	ERO1-like (S. cerevisiae) [Source:MGI Symbol;Acc:MGI:1354385]	8.70324	11.9315	1.38475	0.000241632
ENSMUSG00000005057	Sh2b2	SH2B adaptor protein 2 [Source:MGI Symbol;Acc:MGI:1345171]	3.64426	4.99456	1.38469	8.69115e-06
ENSMUSG00000020250	Txnrd1	thioredoxin reductase 1 [Source:MGI Symbol;Acc:MGI:1354175]	78.6169	107.689	1.38444	1.99234e-11
ENSMUSG00000021751	Acox2	acyl-Coenzyme A oxidase 2, branched chain [Source:MGI Symbol;Acc:MGI:1934852]	2.51998	3.44932	1.38348	0.00125563
ENSMUSG00000022438	Parvb	parvin, beta [Source:MGI Symbol;Acc:MGI:2153063]	3.65558	4.99035	1.3833	0.000912615
ENSMUSG00000071713	Csf2rb	colony stimulating factor 2 receptor, beta, low-affinity (granulocyte-macrophage) [Source:MGI Symbol;Acc:MGI:1339759]	1.90123	2.60399	1.38312	0.00699106
ENSMUSG00000040972	Igsf21	immunoglobulin superfamily, member 21 [Source:MGI Symbol;Acc:MGI:2681842]	3.29134	4.49735	1.38262	0.0321682
ENSMUSG00000096995	2810029C07Rik	RIKEN cDNA 2810029C07 gene [Source:MGI Symbol;Acc:MGI:1919920]	3.59086	4.91054	1.3826	9.91627e-05
ENSMUSG00000027340	Slc23a2	solute carrier family 23 (nucleobase transporters), member 2 [Source:MGI Symbol;Acc:MGI:1859682]	20.7029	28.2974	1.38255	2.57994e-14
ENSMUSG00000067889	Sptbn2	spectrin beta, non-erythrocytic 2 [Source:MGI Symbol;Acc:MGI:1313261]	0.803771	1.1002	1.38245	0.000402247
ENSMUSG00000001870	Ltbp1	latent transforming growth factor beta binding protein 1 [Source:MGI Symbol;Acc:MGI:109151]	7.87208	10.7848	1.3821	0.000334932
ENSMUSG00000036611	Eepd1	endonuclease/exonuclease/phosphatase family domain containing 1 [Source:MGI Symbol;Acc:MGI:1914734]	5.2733	7.2123	1.382	5.51077e-07
ENSMUSG00000025504	Eps8l2	EPS8-like 2 [Source:MGI Symbol;Acc:MGI:2138828]	0.778827	1.06662	1.38187	0.0329282
ENSMUSG00000021061	Sptb	spectrin beta, erythrocytic [Source:MGI Symbol;Acc:MGI:98387]	0.530597	0.725412	1.3818	0.0199096
ENSMUSG00000058589	Anks1b	ankyrin repeat and sterile alpha motif domain containing 1B [Source:MGI Symbol;Acc:MGI:1924781]	3.16112	4.31837	1.38162	2.23208e-08
ENSMUSG00000026749	Nek6	NIMA (never in mitosis gene a)-related expressed kinase 6 [Source:MGI Symbol;Acc:MGI:1891638]	24.6937	33.7481	1.38121	1.71516e-16
ENSMUSG00000080316	Spaca6	sperm acrosome associated 6 [Source:MGI Symbol;Acc:MGI:1922452]	14.7496	20.1704	1.38115	1.7115e-05
ENSMUSG00000046623	Gjb4	gap junction protein, beta 4 [Source:MGI Symbol;Acc:MGI:95722]	4.03575	5.53155	1.38078	0.0338459
ENSMUSG00000020538	Srebf1	sterol regulatory element binding transcription factor 1 [Source:MGI Symbol;Acc:MGI:107606]	42.6091	58.2599	1.3807	1.60508e-06
ENSMUSG00000060548	Tnfrsf19	tumor necrosis factor receptor superfamily, member 19 [Source:MGI Symbol;Acc:MGI:1352474]	21.7463	29.7023	1.38057	1.80962e-17
ENSMUSG00000033342	Lppr5	lipid phosphate phosphatase-related protein type 5 [Source:MGI Symbol;Acc:MGI:1923019]	2.49056	3.40005	1.38016	0.00015238
ENSMUSG00000044071	Fam19a2	family with sequence similarity 19, member A2 [Source:MGI Symbol;Acc:MGI:2143691]	0.661586	0.903316	1.37858	0.0317973
ENSMUSG00000055430	Nap1l5	nucleosome assembly protein 1-like 5 [Source:MGI Symbol;Acc:MGI:1923555]	10.5235	14.3569	1.37761	3.03775e-06
ENSMUSG00000059854	Hydin	HYDIN, axonemal central pair apparatus protein [Source:MGI Symbol;Acc:MGI:2389007]	0.882969	1.20357	1.37669	0.0145038
ENSMUSG00000040249	Lrp1	low density lipoprotein receptor-related protein 1 [Source:MGI Symbol;Acc:MGI:96828]	76.955	104.923	1.37658	6.63582e-06
ENSMUSG00000074802	Gas2l3	growth arrest-specific 2 like 3 [Source:MGI Symbol;Acc:MGI:1918780]	1.81773	2.46757	1.37588	0.00284683
ENSMUSG00000106887	RP24-132L16.12		3.62756	4.93457	1.37394	0.0017211
ENSMUSG00000036854	Hspb6	heat shock protein, alpha-crystallin-related, B6 [Source:MGI Symbol;Acc:MGI:2685325]	10.8044	14.6878	1.37364	4.67306e-05
ENSMUSG00000030878	Cdr2	cerebellar degeneration-related 2 [Source:MGI Symbol;Acc:MGI:1100885]	4.52353	6.15326	1.37361	0.000647691
ENSMUSG00000027208	Fgf7	fibroblast growth factor 7 [Source:MGI Symbol;Acc:MGI:95521]	1.44378	1.96005	1.37342	0.0104042
ENSMUSG00000046056	Sbsn	suprabasin [Source:MGI Symbol;Acc:MGI:2446326]	1.34967	1.83817	1.37323	0.0204755
ENSMUSG00000025743	Sdc3	syndecan 3 [Source:MGI Symbol;Acc:MGI:1349163]	40.5207	55.1016	1.37295	4.11683e-11
ENSMUSG00000038056	Kmt2c	lysine (K)-specific methyltransferase 2C [Source:MGI Symbol;Acc:MGI:2444959]	7.01429	9.52532	1.37278	0.000414996
ENSMUSG00000060988	Galnt13	UDP-N-acetyl-alpha-D-galactosamine:polypeptide N-acetylgalactosaminyltransferase 13 [Source:MGI Symbol;Acc:MGI:2139447]	0.840471	1.14152	1.3724	0.00699106
ENSMUSG00000032511	Scn5a	sodium channel, voltage-gated, type V, alpha [Source:MGI Symbol;Acc:MGI:98251]	2.70552	3.66585	1.37219	0.00692024
ENSMUSG00000041695	Kcnj2	potassium inwardly-rectifying channel, subfamily J, member 2 [Source:MGI Symbol;Acc:MGI:104744]	1.0501	1.42614	1.372	0.0110374
ENSMUSG00000030313	Dennd5b	DENN/MADD domain containing 5B [Source:MGI Symbol;Acc:MGI:2444273]	3.08384	4.17153	1.37012	0.000100174
ENSMUSG00000057265	Ccdc176	coiled-coil domain containing 176 [Source:MGI Symbol;Acc:MGI:1920123]	3.33578	4.51982	1.36993	0.00234265
ENSMUSG00000024975	Pdcd4	programmed cell death 4 [Source:MGI Symbol;Acc:MGI:107490]	44.3582	60.0877	1.36916	6.6473e-10
ENSMUSG00000034471	Caskin2	CASK-interacting protein 2 [Source:MGI Symbol;Acc:MGI:2157062]	13.9634	18.9187	1.36876	3.35077e-06
ENSMUSG00000042846	Lrrtm3	leucine rich repeat transmembrane neuronal 3 [Source:MGI Symbol;Acc:MGI:2389177]	0.826045	1.1184	1.36724	0.0203161
ENSMUSG00000051043	Gprc5c	G protein-coupled receptor, family C, group 5, member C [Source:MGI Symbol;Acc:MGI:1917605]	2.37219	3.21473	1.36708	0.00419228
ENSMUSG00000036872	Abcc12	ATP-binding cassette, sub-family C (CFTR/MRP), member 12 [Source:MGI Symbol;Acc:MGI:2441679]	8.96812	12.1376	1.367	0.000106504
ENSMUSG00000052221	Ppp1r36	protein phosphatase 1, regulatory subunit 36 [Source:MGI Symbol;Acc:MGI:2684916]	2.46645	3.33168	1.3659	0.0223657
ENSMUSG00000058966	Fam57b	family with sequence similarity 57, member B [Source:MGI Symbol;Acc:MGI:1916202]	2.98554	4.03251	1.36533	0.00784036
ENSMUSG00000041794	Myrip	myosin VIIA and Rab interacting protein [Source:MGI Symbol;Acc:MGI:2384407]	4.14402	5.58783	1.365	0.000130602
ENSMUSG00000068373	D430041D05Rik	RIKEN cDNA D430041D05 gene [Source:MGI Symbol;Acc:MGI:2181743]	0.648374	0.874656	1.3641	0.00467107
ENSMUSG00000020682	Mmp28	matrix metallopeptidase 28 (epilysin) [Source:MGI Symbol;Acc:MGI:2153062]	1.52984	2.06085	1.36381	0.00210917
ENSMUSG00000022197	Pdzd2	PDZ domain containing 2 [Source:MGI Symbol;Acc:MGI:1922394]	18.2056	24.5626	1.36215	3.35269e-06
ENSMUSG00000029096	Htra3	HtrA serine peptidase 3 [Source:MGI Symbol;Acc:MGI:1925808]	4.01729	5.42221	1.36196	0.000542709
ENSMUSG00000026670	Uap1	UDP-N-acetylglucosamine pyrophosphorylase 1 [Source:MGI Symbol;Acc:MGI:1334459]	8.61127	11.58	1.3616	2.2493e-05
ENSMUSG00000022912	Pros1	protein S (alpha) [Source:MGI Symbol;Acc:MGI:1095733]	46.3005	62.3807	1.36108	2.29779e-14
ENSMUSG00000038648	Creb3l2	cAMP responsive element binding protein 3-like 2 [Source:MGI Symbol;Acc:MGI:2442695]	14.3818	19.3748	1.36087	1.49679e-12
ENSMUSG00000055493	Epm2a	epilepsy, progressive myoclonic epilepsy, type 2 gene alpha [Source:MGI Symbol;Acc:MGI:1341085]	5.71662	7.70522	1.36039	3.06105e-05
ENSMUSG00000029005	Draxin	dorsal inhibitory axon guidance protein [Source:MGI Symbol;Acc:MGI:1917683]	1.05108	1.41417	1.35944	0.00282491
ENSMUSG00000038618	Rassf7	Ras association (RalGDS/AF-6) domain family (N-terminal) member 7 [Source:MGI Symbol;Acc:MGI:1914235]	9.00689	12.13	1.35909	0.000352778
ENSMUSG00000096929	A330023F24Rik	RIKEN cDNA A330023F24 gene [Source:MGI Symbol;Acc:MGI:2443958]	1.21833	1.63773	1.35908	0.00102803
ENSMUSG00000029822	Osbpl3	oxysterol binding protein-like 3 [Source:MGI Symbol;Acc:MGI:1918970]	30.7698	41.3794	1.35897	5.75057e-09
ENSMUSG00000035004	Igsf6	immunoglobulin superfamily, member 6 [Source:MGI Symbol;Acc:MGI:1891393]	3.70633	4.98548	1.35834	0.00449658
ENSMUSG00000034522	Zfp395	zinc finger protein 395 [Source:MGI Symbol;Acc:MGI:2682318]	12.2327	16.4427	1.35784	6.62039e-08
ENSMUSG00000024782	Ak3	adenylate kinase 3 [Source:MGI Symbol;Acc:MGI:1860835]	152.312	204.355	1.35669	2.80335e-14
ENSMUSG00000031785	Adgrg1	adhesion G protein-coupled receptor G1 [Source:MGI Symbol;Acc:MGI:1340051]	41.1765	55.3015	1.35666	5.62113e-09
ENSMUSG00000019558	Slc6a8	solute carrier family 6 (neurotransmitter transporter, creatine), member 8 [Source:MGI Symbol;Acc:MGI:2147834]	42.3593	56.8631	1.35641	2.92985e-11
ENSMUSG00000020648	Dus4l	dihydrouridine synthase 4-like (S. cerevisiae) [Source:MGI Symbol;Acc:MGI:1919166]	2.52515	3.38605	1.35604	0.0121526
ENSMUSG00000045817	Zfp36l2	zinc finger protein 36, C3H type-like 2 [Source:MGI Symbol;Acc:MGI:107945]	21.3956	28.7122	1.35575	3.14206e-15
ENSMUSG00000020272	Stk10	serine/threonine kinase 10 [Source:MGI Symbol;Acc:MGI:1099439]	3.73634	5.01469	1.35566	1.11066e-06
ENSMUSG00000033885	Pxk	PX domain containing serine/threonine kinase [Source:MGI Symbol;Acc:MGI:1289230]	14.5826	19.5443	1.35561	7.70334e-10
ENSMUSG00000028927	Padi2	peptidyl arginine deiminase, type II [Source:MGI Symbol;Acc:MGI:1338892]	17.7601	23.8538	1.35499	0.0098426
ENSMUSG00000030847	Bag3	BCL2-associated athanogene 3 [Source:MGI Symbol;Acc:MGI:1352493]	30.9917	41.5064	1.35435	9.9013e-13
ENSMUSG00000001995	Sipa1l2	signal-induced proliferation-associated 1 like 2 [Source:MGI Symbol;Acc:MGI:2676970]	21.7543	29.1012	1.35289	1.4586e-11
ENSMUSG00000028358	Zfp618	zinc finger protein 618 [Source:MGI Symbol;Acc:MGI:1919950]	0.606512	0.809503	1.35266	0.0243021
ENSMUSG00000018171	Vmp1	vacuole membrane protein 1 [Source:MGI Symbol;Acc:MGI:1923159]	48.5452	64.9765	1.35227	9.87024e-08
ENSMUSG00000001576	Ergic1	endoplasmic reticulum-golgi intermediate compartment (ERGIC) 1 [Source:MGI Symbol;Acc:MGI:1914708]	40.0068	53.4331	1.34983	7.31737e-16
ENSMUSG00000038146	Notch3	notch 3 [Source:MGI Symbol;Acc:MGI:99460]	6.71936	8.96746	1.34838	4.1124e-08
ENSMUSG00000019916	P4ha1	procollagen-proline, 2-oxoglutarate 4-dioxygenase (proline 4-hydroxylase), alpha 1 polypeptide [Source:MGI Symbol;Acc:MGI:97463]	54.2651	72.3316	1.34735	6.25248e-10
ENSMUSG00000025151	Maged1	melanoma antigen, family D, 1 [Source:MGI Symbol;Acc:MGI:1930187]	143.126	190.859	1.34732	3.30085e-28
ENSMUSG00000029563	Foxp2	forkhead box P2 [Source:MGI Symbol;Acc:MGI:2148705]	0.45149	0.600938	1.34713	0.0360701
ENSMUSG00000047021	Ccdc108	coiled-coil domain containing 108 [Source:MGI Symbol;Acc:MGI:2444274]	6.95708	9.27668	1.34636	0.000304203
ENSMUSG00000052373	Mpp3	membrane protein, palmitoylated 3 (MAGUK p55 subfamily member 3) [Source:MGI Symbol;Acc:MGI:1328354]	1.17511	1.56798	1.34628	0.010184
ENSMUSG00000032515	Csrnp1	cysteine-serine-rich nuclear protein 1 [Source:MGI Symbol;Acc:MGI:2387989]	3.57492	4.75967	1.34573	2.33877e-05
ENSMUSG00000053552	Ebf4	early B cell factor 4 [Source:MGI Symbol;Acc:MGI:2385972]	4.90334	6.53707	1.34557	2.07468e-05
ENSMUSG00000001985	Grik3	glutamate receptor, ionotropic, kainate 3 [Source:MGI Symbol;Acc:MGI:95816]	3.86269	5.13503	1.3445	5.01359e-06
ENSMUSG00000029053	Prkcz	protein kinase C, zeta [Source:MGI Symbol;Acc:MGI:97602]	2.12977	2.83219	1.34352	0.000835207
ENSMUSG00000060288	Ppih	peptidyl prolyl isomerase H [Source:MGI Symbol;Acc:MGI:106499]	4.73572	6.29318	1.3429	0.0145275
ENSMUSG00000017861	Mybl2	myeloblastosis oncogene-like 2 [Source:MGI Symbol;Acc:MGI:101785]	0.816932	1.08694	1.3427	0.0353082
ENSMUSG00000085287	4833418N02Rik	RIKEN cDNA 4833418N02 gene [Source:MGI Symbol;Acc:MGI:1921847]	1.84217	2.44964	1.34243	0.0389442
ENSMUSG00000048371	Pdp2	pyruvate dehyrogenase phosphatase catalytic subunit 2 [Source:MGI Symbol;Acc:MGI:1918878]	3.30838	4.39657	1.34223	6.66338e-06
ENSMUSG00000040690	Col16a1	collagen, type XVI, alpha 1 [Source:MGI Symbol;Acc:MGI:1095396]	25.8106	34.3318	1.3419	2.14204e-06
ENSMUSG00000017167	Cntnap1	contactin associated protein-like 1 [Source:MGI Symbol;Acc:MGI:1858201]	3.41447	4.53583	1.34185	2.33438e-05
ENSMUSG00000030257	Srgap3	SLIT-ROBO Rho GTPase activating protein 3 [Source:MGI Symbol;Acc:MGI:2152938]	54.1751	71.917	1.34181	4.02934e-09
ENSMUSG00000022092	Ppp3cc	protein phosphatase 3, catalytic subunit, gamma isoform [Source:MGI Symbol;Acc:MGI:107162]	9.56422	12.6808	1.34179	6.66338e-06
ENSMUSG00000031337	Mtm1	X-linked myotubular myopathy gene 1 [Source:MGI Symbol;Acc:MGI:1099452]	7.44754	9.87416	1.34158	2.66588e-06
ENSMUSG00000066043	Phactr4	phosphatase and actin regulator 4 [Source:MGI Symbol;Acc:MGI:2140327]	17.0877	22.6863	1.34112	6.26153e-09
ENSMUSG00000021493	Pdlim7	PDZ and LIM domain 7 [Source:MGI Symbol;Acc:MGI:1914649]	17.006	22.5769	1.34106	3.09555e-06
ENSMUSG00000000759	Tubgcp3	tubulin, gamma complex associated protein 3 [Source:MGI Symbol;Acc:MGI:2183752]	13.1333	17.4082	1.34072	5.30955e-11
ENSMUSG00000108084	RP24-315D19.10		3.85542	5.11431	1.34051	0.00267063
ENSMUSG00000092009	Myh15	myosin, heavy chain 15 [Source:MGI Symbol;Acc:MGI:3643515]	0.689914	0.913755	1.33997	0.00768925
ENSMUSG00000021182	Ccdc88c	coiled-coil domain containing 88C [Source:MGI Symbol;Acc:MGI:1915589]	11.6571	15.4535	1.33978	4.2372e-07
ENSMUSG00000034485	Uaca	uveal autoantigen with coiled-coil domains and ankyrin repeats [Source:MGI Symbol;Acc:MGI:1919815]	28.0754	37.1858	1.33898	2.62877e-09
ENSMUSG00000048402	Gli2	GLI-Kruppel family member GLI2 [Source:MGI Symbol;Acc:MGI:95728]	4.79879	6.36336	1.33848	1.57591e-06
ENSMUSG00000048304	Slitrk3	SLIT and NTRK-like family, member 3 [Source:MGI Symbol;Acc:MGI:2679447]	1.93615	2.55788	1.3371	0.000777982
ENSMUSG00000072812	Ahnak2	AHNAK nucleoprotein 2 [Source:MGI Symbol;Acc:MGI:2144831]	1.87455	2.48187	1.33709	0.00334692
ENSMUSG00000066406	Akap13	A kinase (PRKA) anchor protein 13 [Source:MGI Symbol;Acc:MGI:2676556]	5.21552	6.8942	1.33549	7.27722e-05
ENSMUSG00000020044	Timp3	tissue inhibitor of metalloproteinase 3 [Source:MGI Symbol;Acc:MGI:98754]	171.594	227.007	1.33541	0.000417326
ENSMUSG00000015143	Actn1	actinin, alpha 1 [Source:MGI Symbol;Acc:MGI:2137706]	59.1632	78.1698	1.33537	3.81127e-13
ENSMUSG00000036052	Dnajb5	DnaJ (Hsp40) homolog, subfamily B, member 5 [Source:MGI Symbol;Acc:MGI:1930018]	7.87202	10.4059	1.33483	1.11192e-10
ENSMUSG00000026360	Rgs2	regulator of G-protein signaling 2 [Source:MGI Symbol;Acc:MGI:1098271]	9.75107	12.862	1.33435	0.000650793
ENSMUSG00000030695	Aldoa	aldolase A, fructose-bisphosphate [Source:MGI Symbol;Acc:MGI:87994]	609.991	805.769	1.33427	1.99896e-06
ENSMUSG00000030315	Vgll4	vestigial like 4 (Drosophila) [Source:MGI Symbol;Acc:MGI:2652840]	52.7491	69.6446	1.33398	3.11449e-08
ENSMUSG00000022136	Dnajc3	DnaJ (Hsp40) homolog, subfamily C, member 3 [Source:MGI Symbol;Acc:MGI:107373]	38.804	51.2032	1.33387	3.29632e-13
ENSMUSG00000045532	C1ql1	complement component 1, q subcomponent-like 1 [Source:MGI Symbol;Acc:MGI:1344400]	55.372	73.1331	1.33212	0.00230808
ENSMUSG00000037071	Scd1	stearoyl-Coenzyme A desaturase 1 [Source:MGI Symbol;Acc:MGI:98239]	142.214	187.402	1.33178	9.73722e-09
ENSMUSG00000044628	Rnf208	ring finger protein 208 [Source:MGI Symbol;Acc:MGI:1916096]	7.84859	10.3558	1.33058	0.0197145
ENSMUSG00000009418	Nav1	neuron navigator 1 [Source:MGI Symbol;Acc:MGI:2183683]	2.72979	3.59113	1.33009	0.00255733
ENSMUSG00000020121	Srgap1	SLIT-ROBO Rho GTPase activating protein 1 [Source:MGI Symbol;Acc:MGI:2152936]	7.51753	9.87928	1.32975	1.59763e-06
ENSMUSG00000001120	Pcbp3	poly(rC) binding protein 3 [Source:MGI Symbol;Acc:MGI:1890470]	17.1325	22.5311	1.32969	8.32243e-08
ENSMUSG00000040957	Cables1	CDK5 and Abl enzyme substrate 1 [Source:MGI Symbol;Acc:MGI:1927065]	5.29812	6.96754	1.32929	5.91292e-06
ENSMUSG00000034059	Ypel4	yippee-like 4 (Drosophila) [Source:MGI Symbol;Acc:MGI:3605071]	25.6977	33.8027	1.32853	6.61803e-07
ENSMUSG00000058571	Gpc6	glypican 6 [Source:MGI Symbol;Acc:MGI:1346322]	20.2641	26.6374	1.32811	4.18105e-08
ENSMUSG00000049556	Lingo1	leucine rich repeat and Ig domain containing 1 [Source:MGI Symbol;Acc:MGI:1915522]	4.05381	5.3326	1.32786	0.00425045
ENSMUSG00000027339	Rassf2	Ras association (RalGDS/AF-6) domain family member 2 [Source:MGI Symbol;Acc:MGI:2442060]	5.11631	6.71245	1.32742	3.77067e-05
ENSMUSG00000028463	Car9	carbonic anhydrase 9 [Source:MGI Symbol;Acc:MGI:2447188]	14.0249	18.4484	1.32739	0.00379753
ENSMUSG00000038576	Susd4	sushi domain containing 4 [Source:MGI Symbol;Acc:MGI:2138351]	4.14046	5.43876	1.3269	2.66703e-05
ENSMUSG00000037112	Sik2	salt inducible kinase 2 [Source:MGI Symbol;Acc:MGI:2445031]	5.14136	6.74319	1.32615	0.00419902
ENSMUSG00000024789	Jak2	Janus kinase 2 [Source:MGI Symbol;Acc:MGI:96629]	27.4744	36.0095	1.3255	3.61248e-14
ENSMUSG00000039568	Ubald1	UBA-like domain containing 1 [Source:MGI Symbol;Acc:MGI:1916255]	2.98625	3.91911	1.32507	0.000108569
ENSMUSG00000027350	Chgb	chromogranin B [Source:MGI Symbol;Acc:MGI:88395]	7.0798	9.28741	1.32478	0.000485048
ENSMUSG00000016239	Lonrf3	LON peptidase N-terminal domain and ring finger 3 [Source:MGI Symbol;Acc:MGI:1921615]	10.566	13.8513	1.3244	3.64209e-05
ENSMUSG00000054720	Lrrc8c	leucine rich repeat containing 8 family, member C [Source:MGI Symbol;Acc:MGI:2140839]	25.3247	33.189	1.32415	5.51033e-10
ENSMUSG00000038805	Six3	sine oculis-related homeobox 3 [Source:MGI Symbol;Acc:MGI:102764]	7.05336	9.24454	1.32391	7.94939e-07
ENSMUSG00000034390	Cmip	c-Maf inducing protein [Source:MGI Symbol;Acc:MGI:1921690]	28.1429	36.8613	1.32383	4.34544e-07
ENSMUSG00000053113	Socs3	suppressor of cytokine signaling 3 [Source:MGI Symbol;Acc:MGI:1201791]	14.4927	19.0088	1.32355	0.000194416
ENSMUSG00000020723	Cacng4	calcium channel, voltage-dependent, gamma subunit 4 [Source:MGI Symbol;Acc:MGI:1859167]	7.84431	10.2787	1.3234	2.16516e-08
ENSMUSG00000036862	Dchs1	dachsous 1 (Drosophila) [Source:MGI Symbol;Acc:MGI:2685011]	5.94573	7.78467	1.32333	1.66096e-05
ENSMUSG00000078651	Aoc2	amine oxidase, copper containing 2 (retina-specific) [Source:MGI Symbol;Acc:MGI:2668431]	2.04571	2.68258	1.32313	0.00908961
ENSMUSG00000005374	Tbl2	transducin (beta)-like 2 [Source:MGI Symbol;Acc:MGI:1351652]	8.14178	10.6603	1.32288	1.87704e-05
ENSMUSG00000022425	Enpp2	ectonucleotide pyrophosphatase/phosphodiesterase 2 [Source:MGI Symbol;Acc:MGI:1321390]	5.14953	6.74089	1.32234	0.00196781
ENSMUSG00000027849	Syt6	synaptotagmin VI [Source:MGI Symbol;Acc:MGI:1859544]	4.274	5.58674	1.32157	0.00158704
ENSMUSG00000004562	Arhgef40	Rho guanine nucleotide exchange factor (GEF) 40 [Source:MGI Symbol;Acc:MGI:2685515]	20.629	26.9424	1.31972	1.00536e-09
ENSMUSG00000001964	Emd	emerin [Source:MGI Symbol;Acc:MGI:108117]	26.1087	34.0584	1.31953	1.14004e-07
ENSMUSG00000070287	Slc35g2	solute carrier family 35, member G2 [Source:MGI Symbol;Acc:MGI:2685365]	6.09476	7.95399	1.31946	0.00339943
ENSMUSG00000068740	Celsr2	cadherin, EGF LAG seven-pass G-type receptor 2 (flamingo homolog, Drosophila) [Source:MGI Symbol;Acc:MGI:1858235]	24.7184	32.2765	1.31899	1.64791e-05
ENSMUSG00000033685	Ucp2	uncoupling protein 2 (mitochondrial, proton carrier) [Source:MGI Symbol;Acc:MGI:109354]	23.908	31.197	1.31841	4.48015e-06
ENSMUSG00000016528	Mapkapk2	MAP kinase-activated protein kinase 2 [Source:MGI Symbol;Acc:MGI:109298]	30.9612	40.3723	1.31839	7.48033e-16
ENSMUSG00000020099	Unc5b	unc-5 homolog B (C. elegans) [Source:MGI Symbol;Acc:MGI:894703]	2.27555	2.96907	1.31788	0.0201159
ENSMUSG00000041779	Tram2	translocating chain-associating membrane protein 2 [Source:MGI Symbol;Acc:MGI:1924817]	4.14317	5.40501	1.31766	3.06089e-08
ENSMUSG00000025355	Mmp19	matrix metallopeptidase 19 [Source:MGI Symbol;Acc:MGI:1927899]	8.32284	10.8506	1.31734	2.91879e-07
ENSMUSG00000034098	Fstl5	follistatin-like 5 [Source:MGI Symbol;Acc:MGI:2442179]	1.06356	1.38389	1.31697	0.0321401
ENSMUSG00000006958	Chrd	chordin [Source:MGI Symbol;Acc:MGI:1313268]	1.682	2.193	1.31664	0.00153211
ENSMUSG00000044667	Lppr4	lipid phosphate phosphatase-related protein type 4 [Source:MGI Symbol;Acc:MGI:106530]	5.83502	7.59685	1.31635	0.00382635
ENSMUSG00000090307	1700071M16Rik	RIKEN cDNA 1700071M16 gene [Source:MGI Symbol;Acc:MGI:1920754]	2.18053	2.84088	1.31557	0.0443137
ENSMUSG00000016024	Lbp	lipopolysaccharide binding protein [Source:MGI Symbol;Acc:MGI:1098776]	35.2354	45.8762	1.31517	4.09085e-07
ENSMUSG00000045761	Fam179a	family with sequence similarity 179, member A [Source:MGI Symbol;Acc:MGI:2443498]	11.1385	14.5174	1.31477	9.58751e-07
ENSMUSG00000038375	Trp53inp2	transformation related protein 53 inducible nuclear protein 2 [Source:MGI Symbol;Acc:MGI:1915978]	35.6239	46.3538	1.31465	6.46458e-16
ENSMUSG00000039431	Mtmr7	myotubularin related protein 7 [Source:MGI Symbol;Acc:MGI:1891693]	1.62404	2.11104	1.31424	0.0426067
ENSMUSG00000022707	Gbe1	glucan (1,4-alpha-), branching enzyme 1 [Source:MGI Symbol;Acc:MGI:1921435]	9.35574	12.1554	1.31349	0.0389542
ENSMUSG00000025083	Afap1l2	actin filament associated protein 1-like 2 [Source:MGI Symbol;Acc:MGI:2147658]	51.1822	66.4866	1.3124	3.71345e-18
ENSMUSG00000070880	Gad1	glutamate decarboxylase 1 [Source:MGI Symbol;Acc:MGI:95632]	20.3405	26.3931	1.31231	0.00156376
ENSMUSG00000052551	Adarb2	adenosine deaminase, RNA-specific, B2 [Source:MGI Symbol;Acc:MGI:2151118]	1.69106	2.18938	1.31192	0.00822298
ENSMUSG00000032350	Gclc	glutamate-cysteine ligase, catalytic subunit [Source:MGI Symbol;Acc:MGI:104990]	70.0931	90.959	1.31154	1.52746e-08
ENSMUSG00000042606	Hirip3	HIRA interacting protein 3 [Source:MGI Symbol;Acc:MGI:2142364]	6.20193	8.05407	1.31132	2.29468e-06
ENSMUSG00000041945	Mfsd9	major facilitator superfamily domain containing 9 [Source:MGI Symbol;Acc:MGI:2443548]	2.36728	3.07757	1.31125	0.0141724
ENSMUSG00000096188	Cmtm4	CKLF-like MARVEL transmembrane domain containing 4 [Source:MGI Symbol;Acc:MGI:2142888]	43.1835	55.9758	1.31049	5.15771e-09
ENSMUSG00000024143	Rhoq	ras homolog gene family, member Q [Source:MGI Symbol;Acc:MGI:1931553]	30.8681	40.0105	1.30971	3.28576e-12
ENSMUSG00000022895	Ets2	E26 avian leukemia oncogene 2, 3' domain [Source:MGI Symbol;Acc:MGI:95456]	5.51108	7.15036	1.3097	1.25782e-05
ENSMUSG00000031297	Slc7a3	solute carrier family 7 (cationic amino acid transporter, y+ system), member 3 [Source:MGI Symbol;Acc:MGI:1100521]	2.89893	3.75908	1.30884	0.036981
ENSMUSG00000045671	Spred2	sprouty-related, EVH1 domain containing 2 [Source:MGI Symbol;Acc:MGI:2150019]	17.228	22.3065	1.30857	1.80883e-06
ENSMUSG00000024339	Tap2	transporter 2, ATP-binding cassette, sub-family B (MDR/TAP) [Source:MGI Symbol;Acc:MGI:98484]	6.05861	4.5888	0.764059	0.00324721
ENSMUSG00000034706	Dnaic2	dynein, axonemal, intermediate chain 2 [Source:MGI Symbol;Acc:MGI:2685574]	5.71596	4.3303	0.764018	9.00301e-05
ENSMUSG00000060147	Serpinb6a	serine (or cysteine) peptidase inhibitor, clade B, member 6a [Source:MGI Symbol;Acc:MGI:103123]	67.2522	50.8682	0.763799	1.49679e-12
ENSMUSG00000026463	Atp2b4	ATPase, Ca++ transporting, plasma membrane 4 [Source:MGI Symbol;Acc:MGI:88111]	33.9053	25.6261	0.763412	9.78373e-09
ENSMUSG00000031373	Car5b	carbonic anhydrase 5b, mitochondrial [Source:MGI Symbol;Acc:MGI:1926249]	12.2608	9.26508	0.763086	2.02767e-07
ENSMUSG00000040234	Tm7sf3	transmembrane 7 superfamily member 3 [Source:MGI Symbol;Acc:MGI:1914873]	21.7791	16.4369	0.762951	4.81737e-10
ENSMUSG00000002980	Bcam	basal cell adhesion molecule [Source:MGI Symbol;Acc:MGI:1929940]	7.54027	5.69568	0.762645	0.000777982
ENSMUSG00000053137	Mapk11	mitogen-activated protein kinase 11 [Source:MGI Symbol;Acc:MGI:1338024]	2.50116	1.88565	0.762502	0.0331661
ENSMUSG00000051950	B3glct	beta-3-glucosyltransferase [Source:MGI Symbol;Acc:MGI:2685903]	8.26872	6.2351	0.762406	8.99901e-10
ENSMUSG00000044921	Rassf9	Ras association (RalGDS/AF-6) domain family (N-terminal) member 9 [Source:MGI Symbol;Acc:MGI:2384307]	2.29936	1.73388	0.762267	0.0463897
ENSMUSG00000024535	Snx24	sorting nexing 24 [Source:MGI Symbol;Acc:MGI:1916476]	6.49269	4.89769	0.762066	0.000207134
ENSMUSG00000059182	Skap2	src family associated phosphoprotein 2 [Source:MGI Symbol;Acc:MGI:1889206]	12.3558	9.31752	0.762063	3.7341e-10
ENSMUSG00000064373	Sepp1	selenoprotein P, plasma, 1 [Source:MGI Symbol;Acc:MGI:894288]	184.354	139.063	0.761981	6.63582e-06
ENSMUSG00000021750	Fam107a	family with sequence similarity 107, member A [Source:MGI Symbol;Acc:MGI:3041256]	87.9759	66.4182	0.761909	1.81078e-05
ENSMUSG00000070348	Ccnd1	cyclin D1 [Source:MGI Symbol;Acc:MGI:88313]	73.7141	55.5782	0.761677	0.030967
ENSMUSG00000037855	Zfp365	zinc finger protein 365 [Source:MGI Symbol;Acc:MGI:2143676]	4.14359	3.12382	0.761578	3.8971e-05
ENSMUSG00000030237	Slco1a4	solute carrier organic anion transporter family, member 1a4 [Source:MGI Symbol;Acc:MGI:1351896]	44.0451	33.1749	0.761462	4.37288e-05
ENSMUSG00000026532	Spta1	spectrin alpha, erythrocytic 1 [Source:MGI Symbol;Acc:MGI:98385]	1.31898	0.993336	0.760974	0.00953205
ENSMUSG00000035954	Dock4	dedicator of cytokinesis 4 [Source:MGI Symbol;Acc:MGI:1918006]	16.2307	12.2192	0.760822	9.60472e-08
ENSMUSG00000021710	Nln	neurolysin (metallopeptidase M3 family) [Source:MGI Symbol;Acc:MGI:1923055]	44.115	33.225	0.760638	6.40499e-13
ENSMUSG00000070509	Rgma	repulsive guidance molecule family member A [Source:MGI Symbol;Acc:MGI:2679262]	46.1095	34.7316	0.760609	5.47069e-06
ENSMUSG00000043259	Fam13c	family with sequence similarity 13, member C [Source:MGI Symbol;Acc:MGI:1918971]	13.7524	10.3317	0.759979	1.84689e-08
ENSMUSG00000038521	C1s1	complement component 1, s subcomponent 1 [Source:MGI Symbol;Acc:MGI:1355312]	23.9412	18.0157	0.759851	1.84298e-06
ENSMUSG00000028937	Acot7	acyl-CoA thioesterase 7 [Source:MGI Symbol;Acc:MGI:1917275]	10.4596	7.86298	0.758876	0.000311389
ENSMUSG00000039197	Adk	adenosine kinase [Source:MGI Symbol;Acc:MGI:87930]	57.9488	43.5103	0.758819	5.78868e-15
ENSMUSG00000028957	Per3	period circadian clock 3 [Source:MGI Symbol;Acc:MGI:1277134]	10.8797	8.17654	0.758775	1.73195e-10
ENSMUSG00000021222	Dcaf4	DDB1 and CUL4 associated factor 4 [Source:MGI Symbol;Acc:MGI:1921078]	15.8453	11.909	0.758371	0.000272518
ENSMUSG00000029650	Slc46a3	solute carrier family 46, member 3 [Source:MGI Symbol;Acc:MGI:1918956]	2.72217	2.04158	0.758288	0.00833201
ENSMUSG00000085084	4930570G19Rik	RIKEN cDNA 4930570G19 gene [Source:MGI Symbol;Acc:MGI:1923158]	1.91806	1.43674	0.758232	0.0211574
ENSMUSG00000041762	Gpr155	G protein-coupled receptor 155 [Source:MGI Symbol;Acc:MGI:1915776]	5.25855	3.94407	0.757837	4.405e-07
ENSMUSG00000036273	Lrrk2	leucine-rich repeat kinase 2 [Source:MGI Symbol;Acc:MGI:1913975]	5.43443	4.07607	0.757517	2.74516e-08
ENSMUSG00000031760	Mt3	metallothionein 3 [Source:MGI Symbol;Acc:MGI:97173]	598.822	448.65	0.757257	0.000186542
ENSMUSG00000097820	E530011L22Rik	RIKEN cDNA E530011L22 gene [Source:MGI Symbol;Acc:MGI:2443770]	4.24369	3.17781	0.75697	0.00295881
ENSMUSG00000031647	Mfap3l	microfibrillar-associated protein 3-like [Source:MGI Symbol;Acc:MGI:1918556]	42.1872	31.5878	0.756645	1.9153e-11
ENSMUSG00000021417	Eci2	enoyl-Coenzyme A delta isomerase 2 [Source:MGI Symbol;Acc:MGI:1346064]	66.7624	49.9887	0.756355	8.69322e-14
ENSMUSG00000024663	Rab3il1	RAB3A interacting protein (rabin3)-like 1 [Source:MGI Symbol;Acc:MGI:1922010]	4.67147	3.50366	0.756268	0.00143714
ENSMUSG00000001025	S100a6	S100 calcium binding protein A6 (calcyclin) [Source:MGI Symbol;Acc:MGI:1339467]	296.598	222.067	0.755161	0.000710615
ENSMUSG00000057604	Lmcd1	LIM and cysteine-rich domains 1 [Source:MGI Symbol;Acc:MGI:1353635]	12.8854	9.64846	0.755004	0.00310912
ENSMUSG00000031351	Zfp185	zinc finger protein 185 [Source:MGI Symbol;Acc:MGI:108095]	9.25835	6.92032	0.754953	2.7146e-10
ENSMUSG00000022658	Tagln3	transgelin 3 [Source:MGI Symbol;Acc:MGI:1926784]	4.97066	3.70818	0.754782	0.0302886
ENSMUSG00000038764	Ptpn3	protein tyrosine phosphatase, non-receptor type 3 [Source:MGI Symbol;Acc:MGI:105307]	2.11526	1.57985	0.754705	0.000535559
ENSMUSG00000026104	Stat1	signal transducer and activator of transcription 1 [Source:MGI Symbol;Acc:MGI:103063]	5.48229	4.09563	0.754429	3.67546e-06
ENSMUSG00000041577	Prelp	proline arginine-rich end leucine-rich repeat [Source:MGI Symbol;Acc:MGI:2151110]	146.699	109.603	0.754398	1.65242e-08
ENSMUSG00000054676	1600014C10Rik	RIKEN cDNA 1600014C10 gene [Source:MGI Symbol;Acc:MGI:1919494]	1.68834	1.2627	0.7538	0.032757
ENSMUSG00000057060	Slc35f3	solute carrier family 35, member F3 [Source:MGI Symbol;Acc:MGI:2444426]	9.8852	7.37127	0.753672	1.4678e-05
ENSMUSG00000027661	Slc2a10	solute carrier family 2 (facilitated glucose transporter), member 10 [Source:MGI Symbol;Acc:MGI:2156687]	4.22541	3.1585	0.753584	0.00203497
ENSMUSG00000016206	H2-M3	histocompatibility 2, M region locus 3 [Source:MGI Symbol;Acc:MGI:95915]	2.96793	2.21696	0.753495	0.020668
ENSMUSG00000003746	Man1a	mannosidase 1, alpha [Source:MGI Symbol;Acc:MGI:104677]	30.8852	23.0332	0.753489	1.52341e-11
ENSMUSG00000031791	Tmem38a	transmembrane protein 38A [Source:MGI Symbol;Acc:MGI:1921416]	14.9007	11.0865	0.752622	2.36478e-08
ENSMUSG00000078453	Abracl	ABRA C-terminal like [Source:MGI Symbol;Acc:MGI:1920362]	7.03563	5.2354	0.75261	0.0209077
ENSMUSG00000043498	9330132A10Rik	RIKEN cDNA 9330132A10 gene [Source:MGI Symbol;Acc:MGI:2442380]	2.33446	1.7376	0.751969	0.0149321
ENSMUSG00000024810	Il33	interleukin 33 [Source:MGI Symbol;Acc:MGI:1924375]	2.65397	1.97533	0.751806	0.0142465
ENSMUSG00000046186	Cd109	CD109 antigen [Source:MGI Symbol;Acc:MGI:2445221]	89.5998	66.6331	0.751277	0.00539714
ENSMUSG00000026614	Slc30a10	solute carrier family 30, member 10 [Source:MGI Symbol;Acc:MGI:2685058]	1.13819	0.846569	0.750739	0.00685997
ENSMUSG00000058173	Smco4	single-pass membrane protein with coiled-coil domains 4 [Source:MGI Symbol;Acc:MGI:3039636]	6.14575	4.56443	0.750191	0.00556209
ENSMUSG00000026421	Csrp1	cysteine and glycine-rich protein 1 [Source:MGI Symbol;Acc:MGI:88549]	121.515	90.2464	0.750135	1.83263e-05
ENSMUSG00000002346	Slc25a42	solute carrier family 25, member 42 [Source:MGI Symbol;Acc:MGI:1920345]	9.90459	7.34547	0.749461	5.53743e-06
ENSMUSG00000031099	Smarca1	SWI/SNF related, matrix associated, actin dependent regulator of chromatin, subfamily a, member 1 [Source:MGI Symbol;Acc:MGI:1935127]	4.48141	3.32413	0.749325	1.12421e-05
ENSMUSG00000026385	Dbi	diazepam binding inhibitor [Source:MGI Symbol;Acc:MGI:94865]	1120.56	831.463	0.749261	1.6737e-05
ENSMUSG00000037031	Tspan15	tetraspanin 15 [Source:MGI Symbol;Acc:MGI:1917673]	64.1422	47.5902	0.748976	7.06235e-10
ENSMUSG00000060424	Pantr1	POU domain, class 3, transcription factor 3 adjacent noncoding transcript 1 [Source:MGI Symbol;Acc:MGI:1913547]	20.8712	15.4673	0.748835	1.79879e-05
ENSMUSG00000024885	Aldh3b1	aldehyde dehydrogenase 3 family, member B1 [Source:MGI Symbol;Acc:MGI:1914939]	14.3253	10.6315	0.748651	0.000335827
ENSMUSG00000097493	9930014A18Rik	RIKEN cDNA 9930014A18 gene [Source:MGI Symbol;Acc:MGI:2444091]	1.27319	0.943574	0.748089	0.0264785
ENSMUSG00000068220	Lgals1	lectin, galactose binding, soluble 1 [Source:MGI Symbol;Acc:MGI:96777]	236.553	174.997	0.747192	1.00349e-06
ENSMUSG00000046997	Spsb4	splA/ryanodine receptor domain and SOCS box containing 4 [Source:MGI Symbol;Acc:MGI:2183445]	2.96362	2.19271	0.747063	0.00465018
ENSMUSG00000089774	Slc5a3	solute carrier family 5 (inositol transporters), member 3 [Source:MGI Symbol;Acc:MGI:1858226]	123.365	91.1535	0.746313	0.0251162
ENSMUSG00000021594	Srd5a1	steroid 5 alpha-reductase 1 [Source:MGI Symbol;Acc:MGI:98400]	1.35818	1.00251	0.746261	0.0290562
ENSMUSG00000054752	Fsd1l	fibronectin type III and SPRY domain containing 1-like [Source:MGI Symbol;Acc:MGI:2442443]	13.6833	10.1044	0.745934	6.72012e-08
ENSMUSG00000024502	Jakmip2	janus kinase and microtubule interacting protein 2 [Source:MGI Symbol;Acc:MGI:1923467]	7.58451	5.59945	0.745805	1.05043e-05
ENSMUSG00000052688	Rab7b	RAB7B, member RAS oncogene family [Source:MGI Symbol;Acc:MGI:2442295]	4.70553	3.47583	0.74571	1.2394e-05
ENSMUSG00000046546	Fam43a	family with sequence similarity 43, member A [Source:MGI Symbol;Acc:MGI:2676309]	6.82286	5.03485	0.745208	0.0164208
ENSMUSG00000039239	Tgfb2	transforming growth factor, beta 2 [Source:MGI Symbol;Acc:MGI:98726]	21.7874	16.066	0.745058	1.19273e-21
ENSMUSG00000022346	Myc	myelocytomatosis oncogene [Source:MGI Symbol;Acc:MGI:97250]	15.3406	11.316	0.744598	5.12962e-07
ENSMUSG00000001663	Gstt1	glutathione S-transferase, theta 1 [Source:MGI Symbol;Acc:MGI:107379]	10.2201	7.5252	0.743401	0.00075023
ENSMUSG00000064036	Mro	maestro [Source:MGI Symbol;Acc:MGI:2152817]	9.23757	6.79997	0.743333	0.00114414
ENSMUSG00000037999	Arap2	ArfGAP with RhoGAP domain, ankyrin repeat and PH domain 2 [Source:MGI Symbol;Acc:MGI:2684416]	18.5014	13.6082	0.743082	8.06164e-12
ENSMUSG00000095930	Nim1k	NIM1 serine/threonine protein kinase [Source:MGI Symbol;Acc:MGI:2442399]	14.182	10.4421	0.743074	6.90888e-10
ENSMUSG00000003617	Cp	ceruloplasmin [Source:MGI Symbol;Acc:MGI:88476]	74.3557	54.6384	0.742715	3.4267e-07
ENSMUSG00000027984	Hadh	hydroxyacyl-Coenzyme A dehydrogenase [Source:MGI Symbol;Acc:MGI:96009]	18.3534	13.49	0.742615	3.13826e-14
ENSMUSG00000021379	Id4	inhibitor of DNA binding 4 [Source:MGI Symbol;Acc:MGI:99414]	137.291	100.907	0.742558	1.36416e-06
ENSMUSG00000050199	Lgr4	leucine-rich repeat-containing G protein-coupled receptor 4 [Source:MGI Symbol;Acc:MGI:1891468]	26.2227	19.2756	0.742377	4.66149e-13
ENSMUSG00000056004	9330182L06Rik	RIKEN cDNA 9330182L06 gene [Source:MGI Symbol;Acc:MGI:2443264]	2.50545	1.83824	0.742334	0.000854454
ENSMUSG00000031451	Gas6	growth arrest specific 6 [Source:MGI Symbol;Acc:MGI:95660]	153.757	112.972	0.742225	1.28699e-09
ENSMUSG00000046949	Nqo2	NAD(P)H dehydrogenase, quinone 2 [Source:MGI Symbol;Acc:MGI:104513]	8.76105	6.42705	0.742034	1.66069e-08
ENSMUSG00000021928	Ebpl	emopamil binding protein-like [Source:MGI Symbol;Acc:MGI:1915427]	7.38525	5.42432	0.741754	0.00026186
ENSMUSG00000041703	Zic5	zinc finger protein of the cerebellum 5 [Source:MGI Symbol;Acc:MGI:1929518]	4.76206	3.5013	0.741739	2.03087e-08
ENSMUSG00000008734	Gprc5b	G protein-coupled receptor, family C, group 5, member B [Source:MGI Symbol;Acc:MGI:1927596]	184.047	135.089	0.741449	7.43491e-12
ENSMUSG00000029446	Psph	phosphoserine phosphatase [Source:MGI Symbol;Acc:MGI:97788]	14.4783	10.6284	0.741412	2.16953e-09
ENSMUSG00000032507	Fbxl2	F-box and leucine-rich repeat protein 2 [Source:MGI Symbol;Acc:MGI:1919429]	9.90828	7.27659	0.741266	4.49073e-09
ENSMUSG00000038128	Camk4	calcium/calmodulin-dependent protein kinase IV [Source:MGI Symbol;Acc:MGI:88258]	1.85756	1.35842	0.74096	0.000884497
ENSMUSG00000026827	Gpd2	glycerol phosphate dehydrogenase 2, mitochondrial [Source:MGI Symbol;Acc:MGI:99778]	30.5456	22.3949	0.740797	4.85509e-11
ENSMUSG00000022262	Dnah5	dynein, axonemal, heavy chain 5 [Source:MGI Symbol;Acc:MGI:107718]	1.94915	1.42959	0.740638	0.000302588
ENSMUSG00000029641	Rasl11a	RAS-like, family 11, member A [Source:MGI Symbol;Acc:MGI:1916145]	14.1956	10.4159	0.740557	0.00594805
ENSMUSG00000030760	Acer3	alkaline ceramidase 3 [Source:MGI Symbol;Acc:MGI:1913440]	5.71892	4.1886	0.739499	8.88398e-07
ENSMUSG00000007122	Casq1	calsequestrin 1 [Source:MGI Symbol;Acc:MGI:1309468]	4.46428	3.26542	0.739398	0.00782879
ENSMUSG00000029161	Cgref1	cell growth regulator with EF hand domain 1 [Source:MGI Symbol;Acc:MGI:1915817]	2.65714	1.94138	0.738897	0.0365634
ENSMUSG00000028845	Tekt2	tektin 2 [Source:MGI Symbol;Acc:MGI:1346335]	2.32081	1.69983	0.73885	0.0351493
ENSMUSG00000060703	Cd302	CD302 antigen [Source:MGI Symbol;Acc:MGI:1913455]	25.6824	18.7605	0.737949	2.00118e-10
ENSMUSG00000050447	Lypd6	LY6/PLAUR domain containing 6 [Source:MGI Symbol;Acc:MGI:2443848]	3.00222	2.19167	0.737725	0.000201545
ENSMUSG00000027859	Ngf	nerve growth factor [Source:MGI Symbol;Acc:MGI:97321]	6.2942	4.59892	0.737688	0.000779324
ENSMUSG00000022756	Slc7a4	solute carrier family 7 (cationic amino acid transporter, y+ system), member 4 [Source:MGI Symbol;Acc:MGI:2146512]	8.40597	6.14018	0.737682	2.17163e-07
ENSMUSG00000002459	Rgs20	regulator of G-protein signaling 20 [Source:MGI Symbol;Acc:MGI:1929866]	34.7579	25.3993	0.737645	9.96698e-10
ENSMUSG00000025810	Nrp1	neuropilin 1 [Source:MGI Symbol;Acc:MGI:106206]	12.3816	9.04163	0.737414	1.00641e-09
ENSMUSG00000041731	Pgm5	phosphoglucomutase 5 [Source:MGI Symbol;Acc:MGI:1925668]	7.68886	5.6109	0.736744	0.00520368
ENSMUSG00000024177	Nme4	NME/NM23 nucleoside diphosphate kinase 4 [Source:MGI Symbol;Acc:MGI:1931148]	11.5102	8.40345	0.736432	0.000949138
ENSMUSG00000035275	Raver2	ribonucleoprotein, PTB-binding 2 [Source:MGI Symbol;Acc:MGI:2443623]	18.2571	13.2988	0.736412	5.07301e-15
ENSMUSG00000032754	Slc8b1	solute carrier family 8 (sodium/lithium/calcium exchanger), member B1 [Source:MGI Symbol;Acc:MGI:2180781]	28.5236	20.8164	0.73623	1.63823e-06
ENSMUSG00000035799	Twist1	twist basic helix-loop-helix transcription factor 1 [Source:MGI Symbol;Acc:MGI:98872]	2.48424	1.80489	0.736058	0.0346238
ENSMUSG00000028020	Glrb	glycine receptor, beta subunit [Source:MGI Symbol;Acc:MGI:95751]	20.9941	15.2741	0.735728	2.32029e-07
ENSMUSG00000068566	Myadm	myeloid-associated differentiation marker [Source:MGI Symbol;Acc:MGI:1355332]	32.6889	23.8242	0.735635	1.4658e-11
ENSMUSG00000010461	Eya4	eyes absent 4 homolog (Drosophila) [Source:MGI Symbol;Acc:MGI:1337104]	1.0895	0.793723	0.735478	0.011136
ENSMUSG00000024812	Tjp2	tight junction protein 2 [Source:MGI Symbol;Acc:MGI:1341872]	41.367	30.1217	0.735349	2.25252e-18
ENSMUSG00000028019	Pdgfc	platelet-derived growth factor, C polypeptide [Source:MGI Symbol;Acc:MGI:1859631]	15.4664	11.2587	0.735229	1.27698e-10
ENSMUSG00000053646	Plxnb1	plexin B1 [Source:MGI Symbol;Acc:MGI:2154238]	54.8845	39.931	0.73456	1.00612e-12
ENSMUSG00000030934	Oat	ornithine aminotransferase [Source:MGI Symbol;Acc:MGI:97394]	400.677	291.429	0.734552	5.96257e-19
ENSMUSG00000021903	Galnt15	UDP-N-acetyl-alpha-D-galactosamine:polypeptide N-acetylgalactosaminyltransferase 15 [Source:MGI Symbol;Acc:MGI:1926004]	24.6608	17.9576	0.734023	0.0461342
ENSMUSG00000027544	Nfatc2	nuclear factor of activated T cells, cytoplasmic, calcineurin dependent 2 [Source:MGI Symbol;Acc:MGI:102463]	5.06233	3.68044	0.733966	6.91536e-07
ENSMUSG00000028753	Vwa5b1	von Willebrand factor A domain containing 5B1 [Source:MGI Symbol;Acc:MGI:1922968]	2.2891	1.66693	0.733943	8.68279e-06
ENSMUSG00000032184	Lysmd2	LysM, putative peptidoglycan-binding, domain containing 2 [Source:MGI Symbol;Acc:MGI:1917332]	22.862	16.6107	0.733461	5.48859e-06
ENSMUSG00000021876	Rnase4	ribonuclease, RNase A family 4 [Source:MGI Symbol;Acc:MGI:1926217]	7.18613	5.21824	0.733126	0.00121521
ENSMUSG00000058254	Tspan7	tetraspanin 7 [Source:MGI Symbol;Acc:MGI:1298407]	129.635	94.0805	0.73308	7.48033e-16
ENSMUSG00000078249	Hmga1-rs1	high mobility group AT-hook I, related sequence 1 [Source:MGI Symbol;Acc:MGI:96161]	4.02341	2.92418	0.733068	0.00597545
ENSMUSG00000044026	Slc35g1	solute carrier family 35, member G1 [Source:MGI Symbol;Acc:MGI:2444789]	1.68257	1.21995	0.732763	0.0104224
ENSMUSG00000042099	Kank3	KN motif and ankyrin repeat domains 3 [Source:MGI Symbol;Acc:MGI:1098615]	2.53959	1.84684	0.732703	0.0103881
ENSMUSG00000019874	Fabp7	fatty acid binding protein 7, brain [Source:MGI Symbol;Acc:MGI:101916]	615.316	445.644	0.732202	3.18462e-05
ENSMUSG00000032036	Kirrel3	kin of IRRE like 3 (Drosophila) [Source:MGI Symbol;Acc:MGI:1914953]	5.65861	4.09823	0.732141	2.97778e-05
ENSMUSG00000038332	Sesn1	sestrin 1 [Source:MGI Symbol;Acc:MGI:2155278]	32.2251	23.3273	0.731248	2.48074e-18
ENSMUSG00000030739	Myh14	myosin, heavy polypeptide 14 [Source:MGI Symbol;Acc:MGI:1919210]	16.9608	12.2854	0.73092	1.62472e-07
ENSMUSG00000022849	Hspbap1	Hspb associated protein 1 [Source:MGI Symbol;Acc:MGI:1913917]	2.10299	1.52197	0.730908	0.000281862
ENSMUSG00000030064	Frmd4b	FERM domain containing 4B [Source:MGI Symbol;Acc:MGI:2141794]	11.9542	8.6478	0.730738	3.22864e-19
ENSMUSG00000026879	Gsn	gelsolin [Source:MGI Symbol;Acc:MGI:95851]	207.098	150.035	0.730728	5.96725e-11
ENSMUSG00000046523	Kctd4	potassium channel tetramerisation domain containing 4 [Source:MGI Symbol;Acc:MGI:1914766]	3.48927	2.52389	0.730038	0.000608092
ENSMUSG00000024866	Acy3	aspartoacylase (aminoacylase) 3 [Source:MGI Symbol;Acc:MGI:1918920]	7.71201	5.56372	0.72982	0.000508256
ENSMUSG00000001053	N4bp3	NEDD4 binding protein 3 [Source:MGI Symbol;Acc:MGI:2442218]	1.25359	0.907534	0.729766	0.0443137
ENSMUSG00000004631	Sgce	sarcoglycan, epsilon [Source:MGI Symbol;Acc:MGI:1329042]	16.0848	11.6225	0.729373	1.19549e-14
ENSMUSG00000050222	Il17d	interleukin 17D [Source:MGI Symbol;Acc:MGI:2446510]	4.14979	2.99672	0.729314	0.0185568
ENSMUSG00000032035	Ets1	E26 avian leukemia oncogene 1, 5' domain [Source:MGI Symbol;Acc:MGI:95455]	2.89991	2.09502	0.728899	0.000248571
ENSMUSG00000036533	Cdc42ep3	CDC42 effector protein (Rho GTPase binding) 3 [Source:MGI Symbol;Acc:MGI:2384718]	6.51598	4.6919	0.728508	1.18183e-05
ENSMUSG00000070604	Vsig10l	ZV-set and immunoglobulin domain containing 10 like [Source:MGI Symbol;Acc:MGI:1922940]	3.42413	2.46544	0.727773	1.60691e-05
ENSMUSG00000034459	Ifit1	interferon-induced protein with tetratricopeptide repeats 1 [Source:MGI Symbol;Acc:MGI:99450]	3.39975	2.44246	0.727563	0.00473246
ENSMUSG00000024766	Lipo1	lipase, member O1 [Source:MGI Symbol;Acc:MGI:2147592]	2.27131	1.63722	0.727446	0.00645586
ENSMUSG00000022537	Tmem44	transmembrane protein 44 [Source:MGI Symbol;Acc:MGI:1924489]	11.5331	8.29255	0.727064	5.0315e-08
ENSMUSG00000040640	Erc2	ELKS/RAB6-interacting/CAST family member 2 [Source:MGI Symbol;Acc:MGI:1098749]	2.27447	1.63513	0.726989	0.000524236
ENSMUSG00000060961	Slc4a4	solute carrier family 4 (anion exchanger), member 4 [Source:MGI Symbol;Acc:MGI:1927555]	90.6391	65.1792	0.726792	4.11364e-11
ENSMUSG00000041757	Plekha6	pleckstrin homology domain containing, family A member 6 [Source:MGI Symbol;Acc:MGI:2388662]	1.13171	0.815174	0.726704	0.000429234
ENSMUSG00000031517	Gpm6a	glycoprotein m6a [Source:MGI Symbol;Acc:MGI:107671]	255.189	183.261	0.726143	3.65882e-10
ENSMUSG00000028037	Ifi44	interferon-induced protein 44 [Source:MGI Symbol;Acc:MGI:2443016]	1.0257	0.73497	0.72582	0.0489575
ENSMUSG00000039058	Ak5	adenylate kinase 5 [Source:MGI Symbol;Acc:MGI:2677491]	31.3107	22.5191	0.725816	1.88953e-08
ENSMUSG00000050967	Creg2	cellular repressor of E1A-stimulated genes 2 [Source:MGI Symbol;Acc:MGI:1928333]	1.01814	0.730486	0.725225	0.00446411
ENSMUSG00000025044	Msr1	macrophage scavenger receptor 1 [Source:MGI Symbol;Acc:MGI:98257]	1.68368	1.20909	0.725157	0.0454335
ENSMUSG00000018654	Ikzf1	IKAROS family zinc finger 1 [Source:MGI Symbol;Acc:MGI:1342540]	1.60968	1.15524	0.724209	0.00222486
ENSMUSG00000102758	Naaladl2	N-acetylated alpha-linked acidic dipeptidase-like 2 [Source:MGI Symbol;Acc:MGI:2685867]	3.06432	2.19574	0.723963	3.43302e-05
ENSMUSG00000020029	Nudt4	nudix (nucleoside diphosphate linked moiety X)-type motif 4 [Source:MGI Symbol;Acc:MGI:1918457]	156.876	112.372	0.72377	7.35697e-10
ENSMUSG00000071708	Sms	spermine synthase [Source:MGI Symbol;Acc:MGI:109490]	10.7833	7.7245	0.723698	8.04556e-07
ENSMUSG00000002274	Metrn	meteorin, glial cell differentiation regulator [Source:MGI Symbol;Acc:MGI:1917333]	16.8769	12.1181	0.723322	0.000852918
ENSMUSG00000063018	2010204K13Rik	RIKEN cDNA 2010204K13 gene [Source:MGI Symbol;Acc:MGI:1922859]	4.59208	3.29569	0.723268	0.0343728
ENSMUSG00000032038	St3gal4	ST3 beta-galactoside alpha-2,3-sialyltransferase 4 [Source:MGI Symbol;Acc:MGI:1316743]	8.61782	6.16904	0.723233	3.11078e-08
ENSMUSG00000024180	Tmem8	transmembrane protein 8 (five membrane-spanning domains) [Source:MGI Symbol;Acc:MGI:1926283]	17.793	12.7522	0.723176	3.74765e-06
ENSMUSG00000024302	Dtna	dystrobrevin alpha [Source:MGI Symbol;Acc:MGI:106039]	52.112	37.3054	0.722933	2.30736e-25
ENSMUSG00000035778	Ggta1	glycoprotein galactosyltransferase alpha 1, 3 [Source:MGI Symbol;Acc:MGI:95704]	58.6301	41.9806	0.722623	1.08515e-07
ENSMUSG00000018411	Mapt	microtubule-associated protein tau [Source:MGI Symbol;Acc:MGI:97180]	30.5494	21.8447	0.722475	1.71678e-24
ENSMUSG00000028626	Col9a2	collagen, type IX, alpha 2 [Source:MGI Symbol;Acc:MGI:88466]	1.70771	1.22157	0.722349	0.00627533
ENSMUSG00000020019	Ntn4	netrin 4 [Source:MGI Symbol;Acc:MGI:1888978]	33.9084	24.2432	0.722209	5.28711e-22
ENSMUSG00000070643	Sox13	SRY (sex determining region Y)-box 13 [Source:MGI Symbol;Acc:MGI:98361]	2.88861	2.06837	0.721878	0.000399777
ENSMUSG00000024397	Aif1	allograft inflammatory factor 1 [Source:MGI Symbol;Acc:MGI:1343098]	6.48628	4.64014	0.721851	0.0158164
ENSMUSG00000035615	Frmpd1	FERM and PDZ domain containing 1 [Source:MGI Symbol;Acc:MGI:2446274]	7.17392	5.12746	0.721737	4.91582e-06
ENSMUSG00000074151	Nlrc5	NLR family, CARD domain containing 5 [Source:MGI Symbol;Acc:MGI:3612191]	2.17003	1.55075	0.721084	0.000114871
ENSMUSG00000033361	Prrg3	proline rich Gla (G-carboxyglutamic acid) 3 (transmembrane) [Source:MGI Symbol;Acc:MGI:2685214]	1.99437	1.42172	0.720747	9.30238e-05
ENSMUSG00000031129	Slc9a9	solute carrier family 9 (sodium/hydrogen exchanger), member 9 [Source:MGI Symbol;Acc:MGI:2679732]	6.61941	4.71547	0.720153	3.90293e-09
ENSMUSG00000020728	Cep112	centrosomal protein 112 [Source:MGI Symbol;Acc:MGI:1923673]	2.55111	1.81614	0.719053	0.00179954
ENSMUSG00000041548	Hspb8	heat shock protein 8 [Source:MGI Symbol;Acc:MGI:2135756]	183.087	130.359	0.718743	9.927e-07
ENSMUSG00000022261	Sdc2	syndecan 2 [Source:MGI Symbol;Acc:MGI:1349165]	116.875	83.0961	0.718657	6.47476e-16
ENSMUSG00000033595	Lgi3	leucine-rich repeat LGI family, member 3 [Source:MGI Symbol;Acc:MGI:2182619]	1.9955	1.42298	0.718539	0.00769248
ENSMUSG00000050192	Eif5a2	eukaryotic translation initiation factor 5A2 [Source:MGI Symbol;Acc:MGI:1933735]	6.21868	4.42213	0.718378	3.76985e-09
ENSMUSG00000041660	Bbox1	butyrobetaine (gamma), 2-oxoglutarate dioxygenase 1 (gamma-butyrobetaine hydroxylase) [Source:MGI Symbol;Acc:MGI:1891372]	5.02291	3.57236	0.718334	3.74645e-07
ENSMUSG00000033207	Mamdc2	MAM domain containing 2 [Source:MGI Symbol;Acc:MGI:1918988]	43.3783	30.8464	0.718055	7.51743e-20
ENSMUSG00000036053	Fmnl2	formin-like 2 [Source:MGI Symbol;Acc:MGI:1918659]	38.023	27.0155	0.717997	6.40253e-12
ENSMUSG00000050737	Ptges	prostaglandin E synthase [Source:MGI Symbol;Acc:MGI:1927593]	2.98149	2.11672	0.717472	7.68369e-05
ENSMUSG00000002055	Spag5	sperm associated antigen 5 [Source:MGI Symbol;Acc:MGI:1927470]	3.8379	2.72779	0.717346	3.02065e-06
ENSMUSG00000010660	Plcd1	phospholipase C, delta 1 [Source:MGI Symbol;Acc:MGI:97614]	19.596	13.9272	0.716958	7.24319e-09
ENSMUSG00000036904	Fzd8	frizzled homolog 8 (Drosophila) [Source:MGI Symbol;Acc:MGI:108460]	3.87545	2.75058	0.716689	4.25896e-06
ENSMUSG00000044646	Zbtb7c	zinc finger and BTB domain containing 7C [Source:MGI Symbol;Acc:MGI:2443302]	1.60398	1.1358	0.715038	0.00119753
ENSMUSG00000038151	Prdm1	PR domain containing 1, with ZNF domain [Source:MGI Symbol;Acc:MGI:99655]	0.762133	0.540267	0.714776	0.0311544
ENSMUSG00000070337	Gpr179	G protein-coupled receptor 179 [Source:MGI Symbol;Acc:MGI:2443409]	0.938016	0.664622	0.714654	0.00178116
ENSMUSG00000041559	Fmod	fibromodulin [Source:MGI Symbol;Acc:MGI:1328364]	96.2405	68.0449	0.71463	6.97122e-05
ENSMUSG00000031355	Arhgap6	Rho GTPase activating protein 6 [Source:MGI Symbol;Acc:MGI:1196332]	1.1006	0.778573	0.714242	0.00684333
ENSMUSG00000026768	Itga8	integrin alpha 8 [Source:MGI Symbol;Acc:MGI:109442]	1.24943	0.883141	0.713986	0.0111548
ENSMUSG00000063856	Gpx1	glutathione peroxidase 1 [Source:MGI Symbol;Acc:MGI:104887]	182.265	128.907	0.713686	4.64554e-06
ENSMUSG00000038418	Egr1	early growth response 1 [Source:MGI Symbol;Acc:MGI:95295]	12.116	8.56265	0.713567	1.56738e-05
ENSMUSG00000071176	Arhgef10	Rho guanine nucleotide exchange factor (GEF) 10 [Source:MGI Symbol;Acc:MGI:2444453]	26.6202	18.7922	0.712989	2.84736e-16
ENSMUSG00000025790	Slco3a1	solute carrier organic anion transporter family, member 3a1 [Source:MGI Symbol;Acc:MGI:1351867]	6.97536	4.92489	0.712861	1.9621e-08
ENSMUSG00000000305	Cdh4	cadherin 4 [Source:MGI Symbol;Acc:MGI:99218]	5.85021	4.12148	0.712727	7.68002e-07
ENSMUSG00000042228	Lyn	Yamaguchi sarcoma viral (v-yes-1) oncogene homolog [Source:MGI Symbol;Acc:MGI:96892]	12.3254	8.68925	0.712259	3.42445e-12
ENSMUSG00000032649	Colgalt2	collagen beta(1-O)galactosyltransferase 2 [Source:MGI Symbol;Acc:MGI:2138232]	2.91618	2.05551	0.712238	4.33468e-07
ENSMUSG00000052544	St6galnac3	ST6 (alpha-N-acetyl-neuraminyl-2,3-beta-galactosyl-1,3)-N-acetylgalactosaminide alpha-2,6-sialyltransferase 3 [Source:MGI Symbol;Acc:MGI:1341828]	0.74702	0.527153	0.712088	0.00186022
ENSMUSG00000047013	Fbxo41	F-box protein 41 [Source:MGI Symbol;Acc:MGI:1261912]	1.58873	1.11996	0.711529	4.19852e-05
ENSMUSG00000020847	Rph3al	rabphilin 3A-like (without C2 domains) [Source:MGI Symbol;Acc:MGI:1923492]	1.62	1.14106	0.711307	0.0126907
ENSMUSG00000030921	Trim30a	tripartite motif-containing 30A [Source:MGI Symbol;Acc:MGI:98178]	6.20418	4.37082	0.711253	6.94378e-07
ENSMUSG00000106734	RP24-328P2.5		1.97328	1.38684	0.709938	0.0010779
ENSMUSG00000079235	Ccdc13	coiled-coil domain containing 13 [Source:MGI Symbol;Acc:MGI:1920144]	5.04005	3.54723	0.709849	8.54827e-06
ENSMUSG00000060429	Sntb1	syntrophin, basic 1 [Source:MGI Symbol;Acc:MGI:101781]	5.53425	3.89125	0.70968	0.000721829
ENSMUSG00000078532	Nkain1	Na+/K+ transporting ATPase interacting 1 [Source:MGI Symbol;Acc:MGI:1914399]	10.9545	7.6974	0.709483	8.26023e-05
ENSMUSG00000021846	Peli2	pellino 2 [Source:MGI Symbol;Acc:MGI:1891445]	16.368	11.4895	0.709381	2.07791e-22
ENSMUSG00000097622	A330033J07Rik	RIKEN cDNA A330033J07 gene [Source:MGI Symbol;Acc:MGI:2444369]	1.24485	0.871495	0.708788	0.0386185
ENSMUSG00000020092	Pald1	phosphatase domain containing, paladin 1 [Source:MGI Symbol;Acc:MGI:1351623]	4.27229	3.00326	0.708502	1.52171e-08
ENSMUSG00000055373	Fut9	fucosyltransferase 9 [Source:MGI Symbol;Acc:MGI:1330859]	2.14643	1.50248	0.708237	5.01124e-06
ENSMUSG00000000296	Tpd52l1	tumor protein D52-like 1 [Source:MGI Symbol;Acc:MGI:1298386]	2.46026	1.72455	0.707941	0.0208872
ENSMUSG00000092035	Peg10	paternally expressed 10 [Source:MGI Symbol;Acc:MGI:2157785]	17.4133	12.2036	0.707611	1.00692e-07
ENSMUSG00000046711	Hmga1	high mobility group AT-hook 1 [Source:MGI Symbol;Acc:MGI:96160]	10.9236	7.64538	0.707159	5.29545e-06
ENSMUSG00000033715	Akr1c14	aldo-keto reductase family 1, member C14 [Source:MGI Symbol;Acc:MGI:2145458]	71.3067	49.8798	0.706802	5.06874e-09
ENSMUSG00000026147	Col9a1	collagen, type IX, alpha 1 [Source:MGI Symbol;Acc:MGI:88465]	1.43213	1.00325	0.70673	0.0026723
ENSMUSG00000036534	Slc38a7	solute carrier family 38, member 7 [Source:MGI Symbol;Acc:MGI:2679005]	16.4359	11.494	0.706445	2.62383e-13
ENSMUSG00000032372	Plscr2	phospholipid scramblase 2 [Source:MGI Symbol;Acc:MGI:1270860]	40.0484	27.9575	0.705748	2.87968e-09
ENSMUSG00000027765	P2ry1	purinergic receptor P2Y, G-protein coupled 1 [Source:MGI Symbol;Acc:MGI:105049]	13.6028	9.49779	0.705528	1.17717e-09
ENSMUSG00000024558	Mapk4	mitogen-activated protein kinase 4 [Source:MGI Symbol;Acc:MGI:2444559]	9.63607	6.72639	0.704829	3.23195e-08
ENSMUSG00000025792	Slc25a10	solute carrier family 25 (mitochondrial carrier, dicarboxylate transporter), member 10 [Source:MGI Symbol;Acc:MGI:1353497]	12.8399	8.95407	0.704579	8.67689e-07
ENSMUSG00000026946	Nmi	N-myc (and STAT) interactor [Source:MGI Symbol;Acc:MGI:1928368]	4.83318	3.37232	0.703925	0.00133576
ENSMUSG00000032172	Olfm2	olfactomedin 2 [Source:MGI Symbol;Acc:MGI:3045350]	34.619	24.127	0.703903	4.03643e-07
ENSMUSG00000037016	Frem2	Fras1 related extracellular matrix protein 2 [Source:MGI Symbol;Acc:MGI:2444465]	1.92936	1.3425	0.703383	4.6349e-06
ENSMUSG00000003623	Crot	carnitine O-octanoyltransferase [Source:MGI Symbol;Acc:MGI:1921364]	42.3852	29.4684	0.702645	2.11884e-08
ENSMUSG00000025856	Pdgfa	platelet derived growth factor, alpha [Source:MGI Symbol;Acc:MGI:97527]	20.0149	13.9326	0.702391	1.00536e-09
ENSMUSG00000000058	Cav2	caveolin 2 [Source:MGI Symbol;Acc:MGI:107571]	88.8999	61.7006	0.701373	1.13258e-06
ENSMUSG00000069743	Zfp820	zinc finger protein 820 [Source:MGI Symbol;Acc:MGI:1922674]	0.709322	0.492368	0.700775	0.0435993
ENSMUSG00000029838	Ptn	pleiotrophin [Source:MGI Symbol;Acc:MGI:97804]	137.424	95.2467	0.700695	4.03879e-08
ENSMUSG00000028173	Wls	wntless homolog (Drosophila) [Source:MGI Symbol;Acc:MGI:1915401]	88.816	61.5859	0.700553	9.59204e-30
ENSMUSG00000033569	Adgrb3	adhesion G protein-coupled receptor B3 [Source:MGI Symbol;Acc:MGI:2441837]	7.14418	4.956	0.700499	5.05162e-16
ENSMUSG00000015966	Il17rb	interleukin 17 receptor B [Source:MGI Symbol;Acc:MGI:1355292]	1.84997	1.28191	0.70043	0.00311919
ENSMUSG00000029925	Tbxas1	thromboxane A synthase 1, platelet [Source:MGI Symbol;Acc:MGI:98497]	2.52145	1.74931	0.700286	0.000634913
ENSMUSG00000108218	Olfr1372-ps1	olfactory receptor 1372, pseudogene 1 [Source:MGI Symbol;Acc:MGI:3031206]	1.43119	0.991066	0.700253	0.00793982
ENSMUSG00000025026	Add3	adducin 3 (gamma) [Source:MGI Symbol;Acc:MGI:1351615]	139.306	96.5485	0.700183	2.65951e-28
ENSMUSG00000000266	Mid2	midline 2 [Source:MGI Symbol;Acc:MGI:1344333]	12.6295	8.75269	0.700143	1.019e-12
ENSMUSG00000021536	Adcy2	adenylate cyclase 2 [Source:MGI Symbol;Acc:MGI:99676]	5.53562	3.83479	0.699986	4.58446e-06
ENSMUSG00000014776	Nol3	nucleolar protein 3 (apoptosis repressor with CARD domain) [Source:MGI Symbol;Acc:MGI:1925938]	2.5133	1.74149	0.69983	0.000287249
ENSMUSG00000037606	Osbpl5	oxysterol binding protein-like 5 [Source:MGI Symbol;Acc:MGI:1930265]	28.1312	19.5003	0.699567	6.41164e-14
ENSMUSG00000098557	Kctd12	potassium channel tetramerisation domain containing 12 [Source:MGI Symbol;Acc:MGI:2145823]	2.79216	1.93168	0.699144	0.000115715
ENSMUSG00000007030	Vwa7	von Willebrand factor A domain containing 7 [Source:MGI Symbol;Acc:MGI:1306798]	1.01964	0.706419	0.699044	0.00793509
ENSMUSG00000043556	Fbxl7	F-box and leucine-rich repeat protein 7 [Source:MGI Symbol;Acc:MGI:3052506]	5.09553	3.52676	0.698993	0.00605424
ENSMUSG00000057816	1700007G11Rik	RIKEN cDNA 1700007G11 gene [Source:MGI Symbol;Acc:MGI:1916571]	3.18079	2.20407	0.698356	0.0131907
ENSMUSG00000030621	Me3	malic enzyme 3, NADP(+)-dependent, mitochondrial [Source:MGI Symbol;Acc:MGI:1916679]	4.61816	3.18659	0.697847	2.56069e-09
ENSMUSG00000024013	Fgd2	FYVE, RhoGEF and PH domain containing 2 [Source:MGI Symbol;Acc:MGI:1347084]	1.15018	0.794122	0.697683	0.0197145
ENSMUSG00000043670	Diras1	DIRAS family, GTP-binding RAS-like 1 [Source:MGI Symbol;Acc:MGI:2183442]	0.983925	0.681115	0.697281	0.0239212
ENSMUSG00000030605	Mfge8	milk fat globule-EGF factor 8 protein [Source:MGI Symbol;Acc:MGI:102768]	92.7724	64.0229	0.696929	1.87419e-09
ENSMUSG00000026347	Tmem163	transmembrane protein 163 [Source:MGI Symbol;Acc:MGI:1919410]	2.07861	1.43354	0.696675	0.000381981
ENSMUSG00000020407	Upp1	uridine phosphorylase 1 [Source:MGI Symbol;Acc:MGI:1097668]	6.21342	4.28938	0.696474	0.0037315
ENSMUSG00000090919	Pabpc4l	poly(A) binding protein, cytoplasmic 4-like [Source:MGI Symbol;Acc:MGI:3643087]	0.987866	0.681492	0.696224	0.00122588
ENSMUSG00000023904	Hcfc1r1	host cell factor C1 regulator 1 (XPO1-dependent) [Source:MGI Symbol;Acc:MGI:2663619]	61.2278	42.1464	0.695466	3.14272e-09
ENSMUSG00000027276	Jag1	jagged 1 [Source:MGI Symbol;Acc:MGI:1095416]	5.63015	3.87459	0.694811	4.76471e-06
ENSMUSG00000064267	Hvcn1	hydrogen voltage-gated channel 1 [Source:MGI Symbol;Acc:MGI:1921346]	2.05351	1.41543	0.694784	0.00067291
ENSMUSG00000041842	Fhdc1	FH2 domain containing 1 [Source:MGI Symbol;Acc:MGI:2684972]	4.62874	3.18351	0.693981	1.00536e-09
ENSMUSG00000028378	Ptgr1	prostaglandin reductase 1 [Source:MGI Symbol;Acc:MGI:1914353]	5.92833	4.07535	0.693976	1.38651e-06
ENSMUSG00000100680	1810044D09Rik	RIKEN cDNA 1810044D09 gene [Source:MGI Symbol;Acc:MGI:1917048]	5.57983	3.83314	0.692836	0.0423653
ENSMUSG00000022661	Cd200	CD200 antigen [Source:MGI Symbol;Acc:MGI:1196990]	31.3522	21.4869	0.692731	1.92605e-14
ENSMUSG00000055069	Rab39	RAB39, member RAS oncogene family [Source:MGI Symbol;Acc:MGI:2442855]	1.25213	0.858841	0.692717	0.00662791
ENSMUSG00000032816	Igdcc4	immunoglobulin superfamily, DCC subclass, member 4 [Source:MGI Symbol;Acc:MGI:1858497]	48.0462	32.9263	0.692484	1.43281e-15
ENSMUSG00000029270	Fam69a	family with sequence similarity 69, member A [Source:MGI Symbol;Acc:MGI:1914516]	12.0266	8.24191	0.691874	1.45294e-16
ENSMUSG00000026668	Ucma	upper zone of growth plate and cartilage matrix associated [Source:MGI Symbol;Acc:MGI:1915777]	10.4217	7.12865	0.691717	0.00131237
ENSMUSG00000034714	Ttyh2	tweety homolog 2 (Drosophila) [Source:MGI Symbol;Acc:MGI:2157091]	24.125	16.5431	0.691489	1.02704e-09
ENSMUSG00000051439	Cd14	CD14 antigen [Source:MGI Symbol;Acc:MGI:88318]	13.107	8.97996	0.691229	0.000108877
ENSMUSG00000037845	Fdxacb1	ferredoxin-fold anticodon binding domain containing 1 [Source:MGI Symbol;Acc:MGI:3584513]	1.65556	1.13442	0.691227	0.00223409
ENSMUSG00000043518	Rai2	retinoic acid induced 2 [Source:MGI Symbol;Acc:MGI:1344378]	11.3844	7.79418	0.690745	1.46585e-10
ENSMUSG00000025887	Casp12	caspase 12 [Source:MGI Symbol;Acc:MGI:1312922]	29.7487	20.32	0.690056	2.6969e-09
ENSMUSG00000047787	Flrt1	fibronectin leucine rich transmembrane protein 1 [Source:MGI Symbol;Acc:MGI:3026647]	1.64536	1.12376	0.689223	0.000540418
ENSMUSG00000022523	Fgf12	fibroblast growth factor 12 [Source:MGI Symbol;Acc:MGI:109183]	7.54037	5.13539	0.689092	5.00141e-08
ENSMUSG00000058740	Kcnt1	potassium channel, subfamily T, member 1 [Source:MGI Symbol;Acc:MGI:1924627]	1.01756	0.692764	0.689003	0.00215916
ENSMUSG00000016624	Phf21b	PHD finger protein 21B [Source:MGI Symbol;Acc:MGI:2443812]	3.5381	2.40924	0.688936	3.84604e-06
ENSMUSG00000024892	Pcx	pyruvate carboxylase [Source:MGI Symbol;Acc:MGI:97520]	38.26	26.0705	0.688654	8.40412e-13
ENSMUSG00000047115	Fam221a	family with sequence similarity 221, member A [Source:MGI Symbol;Acc:MGI:2442161]	1.29543	0.883395	0.688317	0.0179169
ENSMUSG00000021390	Ogn	osteoglycin [Source:MGI Symbol;Acc:MGI:109278]	47.1094	32.0387	0.687364	1.41688e-05
ENSMUSG00000025933	Tmem14a	transmembrane protein 14A [Source:MGI Symbol;Acc:MGI:1922962]	8.57655	5.84189	0.687148	7.86944e-06
ENSMUSG00000025324	Atp10a	ATPase, class V, type 10A [Source:MGI Symbol;Acc:MGI:1330809]	4.34988	2.95865	0.687025	9.8528e-08
ENSMUSG00000036560	Lgi4	leucine-rich repeat LGI family, member 4 [Source:MGI Symbol;Acc:MGI:2180197]	3.26011	2.22408	0.68685	0.00139054
ENSMUSG00000029605	Oas1b	2'-5' oligoadenylate synthetase 1B [Source:MGI Symbol;Acc:MGI:97430]	1.53129	1.03975	0.68674	0.0326867
ENSMUSG00000023915	Tnfrsf21	tumor necrosis factor receptor superfamily, member 21 [Source:MGI Symbol;Acc:MGI:2151075]	10.3971	7.06823	0.685723	9.25776e-10
ENSMUSG00000044768	D1Ertd622e	DNA segment, Chr 1, ERATO Doi 622, expressed [Source:MGI Symbol;Acc:MGI:1277184]	1.33704	0.906152	0.685184	7.39216e-18
ENSMUSG00000019851	Perp	PERP, TP53 apoptosis effector [Source:MGI Symbol;Acc:MGI:1929938]	6.74107	4.56303	0.684758	2.59089e-05
ENSMUSG00000070305	Mpzl3	myelin protein zero-like 3 [Source:MGI Symbol;Acc:MGI:2442647]	1.91584	1.29852	0.684579	3.76094e-05
ENSMUSG00000003974	Grm3	glutamate receptor, metabotropic 3 [Source:MGI Symbol;Acc:MGI:1351340]	2.7047	1.82836	0.684461	7.69637e-05
ENSMUSG00000049551	Fzd9	frizzled homolog 9 (Drosophila) [Source:MGI Symbol;Acc:MGI:1313278]	3.64568	2.46773	0.684264	0.000727469
ENSMUSG00000064247	Plcxd1	phosphatidylinositol-specific phospholipase C, X domain containing 1 [Source:MGI Symbol;Acc:MGI:2685422]	3.31464	2.24612	0.683922	3.26372e-05
ENSMUSG00000040181	Fmo1	flavin containing monooxygenase 1 [Source:MGI Symbol;Acc:MGI:1310002]	3.68503	2.4933	0.683386	0.000370016
ENSMUSG00000001240	Ramp2	receptor (calcitonin) activity modifying protein 2 [Source:MGI Symbol;Acc:MGI:1859650]	2.08633	1.41388	0.683302	0.0317122
ENSMUSG00000059810	Rgs3	regulator of G-protein signaling 3 [Source:MGI Symbol;Acc:MGI:1354734]	8.68236	5.87604	0.683231	3.52358e-11
ENSMUSG00000029287	Tgfbr3	transforming growth factor, beta receptor III [Source:MGI Symbol;Acc:MGI:104637]	3.50822	2.36929	0.682541	7.28715e-09
ENSMUSG00000037362	Nov	nephroblastoma overexpressed gene [Source:MGI Symbol;Acc:MGI:109185]	4.64113	3.13316	0.682213	5.24696e-05
ENSMUSG00000042797	Aqp11	aquaporin 11 [Source:MGI Symbol;Acc:MGI:1913583]	1.83934	1.2428	0.681978	0.0262985
ENSMUSG00000078185	Chml	choroideremia-like [Source:MGI Symbol;Acc:MGI:101913]	6.02637	4.06494	0.681871	2.55417e-08
ENSMUSG00000041771	Slc24a4	solute carrier family 24 (sodium/potassium/calcium exchanger), member 4 [Source:MGI Symbol;Acc:MGI:2447362]	2.59176	1.747	0.680248	9.77884e-07
ENSMUSG00000032186	Tmod2	tropomodulin 2 [Source:MGI Symbol;Acc:MGI:1355335]	20.6544	13.9158	0.680216	7.49581e-15
ENSMUSG00000029245	Epha5	Eph receptor A5 [Source:MGI Symbol;Acc:MGI:99654]	8.86075	5.95676	0.679823	3.45162e-13
ENSMUSG00000019359	Gdpd2	glycerophosphodiester phosphodiesterase domain containing 2 [Source:MGI Symbol;Acc:MGI:1918834]	28.7983	19.3703	0.679763	5.45598e-26
ENSMUSG00000038602	Slc35f1	solute carrier family 35, member F1 [Source:MGI Symbol;Acc:MGI:2139810]	26.6927	17.9582	0.679591	3.06248e-16
ENSMUSG00000026874	Hc	hemolytic complement [Source:MGI Symbol;Acc:MGI:96031]	3.70108	2.49012	0.679569	2.85088e-05
ENSMUSG00000030513	Pcsk6	proprotein convertase subtilisin/kexin type 6 [Source:MGI Symbol;Acc:MGI:102897]	16.831	11.3309	0.679272	5.75057e-09
ENSMUSG00000048424	Ranbp3l	RAN binding protein 3-like [Source:MGI Symbol;Acc:MGI:2444654]	1.33939	0.898353	0.678843	0.00150621
ENSMUSG00000047735	Samd9l	sterile alpha motif domain containing 9-like [Source:MGI Symbol;Acc:MGI:1343184]	5.81546	3.90684	0.678793	5.18669e-08
ENSMUSG00000025610	Map3k7cl	Map3k7 C-terminal like [Source:MGI Symbol;Acc:MGI:2446584]	4.18219	2.79923	0.678166	0.000188933
ENSMUSG00000033805	Ephx4	epoxide hydrolase 4 [Source:MGI Symbol;Acc:MGI:2686228]	7.04967	4.73418	0.677994	7.19384e-05
ENSMUSG00000036880	Acaa2	acetyl-Coenzyme A acyltransferase 2 (mitochondrial 3-oxoacyl-Coenzyme A thiolase) [Source:MGI Symbol;Acc:MGI:1098623]	47.5792	31.9119	0.677799	1.6517e-14
ENSMUSG00000017417	Plxdc1	plexin domain containing 1 [Source:MGI Symbol;Acc:MGI:1919574]	0.913017	0.612524	0.677565	0.0417007
ENSMUSG00000040373	Cacng5	calcium channel, voltage-dependent, gamma subunit 5 [Source:MGI Symbol;Acc:MGI:2157946]	4.74748	3.17585	0.677022	0.000564639
ENSMUSG00000023019	Gpd1	glycerol-3-phosphate dehydrogenase 1 (soluble) [Source:MGI Symbol;Acc:MGI:95679]	11.0086	7.3798	0.676179	2.25237e-07
ENSMUSG00000055026	Gabrg3	gamma-aminobutyric acid (GABA) A receptor, subunit gamma 3 [Source:MGI Symbol;Acc:MGI:95624]	0.71498	0.478729	0.675902	1.3874e-05
ENSMUSG00000023909	Paqr4	progestin and adipoQ receptor family member IV [Source:MGI Symbol;Acc:MGI:1923748]	20.9837	14.0376	0.674897	7.17754e-08
ENSMUSG00000052062	Pard3b	par-3 family cell polarity regulator beta [Source:MGI Symbol;Acc:MGI:1919301]	7.2785	4.85869	0.674499	2.66946e-12
ENSMUSG00000048960	Prex2	phosphatidylinositol-3,4,5-trisphosphate-dependent Rac exchange factor 2 [Source:MGI Symbol;Acc:MGI:1923385]	16.1605	10.7764	0.673653	8.25618e-09
ENSMUSG00000046879	Irgm1	immunity-related GTPase family M member 1 [Source:MGI Symbol;Acc:MGI:107567]	13.6551	9.1072	0.673387	6.86394e-13
ENSMUSG00000026475	Rgs16	regulator of G-protein signaling 16 [Source:MGI Symbol;Acc:MGI:108407]	4.68356	3.11631	0.67226	7.1046e-05
ENSMUSG00000021991	Cacna2d3	calcium channel, voltage-dependent, alpha2/delta subunit 3 [Source:MGI Symbol;Acc:MGI:1338890]	3.51783	2.33533	0.67143	2.39914e-05
ENSMUSG00000038296	Galnt18	UDP-N-acetyl-alpha-D-galactosamine:polypeptide N-acetylgalactosaminyltransferase 18 [Source:MGI Symbol;Acc:MGI:2446239]	11.5451	7.6665	0.670642	5.9034e-07
ENSMUSG00000097354	2310001H17Rik	RIKEN cDNA 2310001H17 gene [Source:MGI Symbol;Acc:MGI:1923682]	0.585627	0.388229	0.6705	0.0156609
ENSMUSG00000029279	Brdt	bromodomain, testis-specific [Source:MGI Symbol;Acc:MGI:1891374]	3.02063	2.00299	0.670307	9.8801e-07
ENSMUSG00000016494	Cd34	CD34 antigen [Source:MGI Symbol;Acc:MGI:88329]	1.72463	1.14225	0.668986	0.0283443
ENSMUSG00000035948	Acss3	acyl-CoA synthetase short-chain family member 3 [Source:MGI Symbol;Acc:MGI:2685720]	1.33499	0.882904	0.66818	0.00174458
ENSMUSG00000027500	Stmn2	stathmin-like 2 [Source:MGI Symbol;Acc:MGI:98241]	26.6123	17.6188	0.667805	5.36808e-09
ENSMUSG00000031613	Hpgd	hydroxyprostaglandin dehydrogenase 15 (NAD) [Source:MGI Symbol;Acc:MGI:108085]	6.85065	4.53847	0.667722	6.55029e-06
ENSMUSG00000026185	Igfbp5	insulin-like growth factor binding protein 5 [Source:MGI Symbol;Acc:MGI:96440]	413.32	273.215	0.667078	1.1313e-21
ENSMUSG00000047419	Cmya5	cardiomyopathy associated 5 [Source:MGI Symbol;Acc:MGI:1923719]	1.35033	0.891729	0.665773	9.86738e-05
ENSMUSG00000021565	Slc6a19	solute carrier family 6 (neurotransmitter transporter), member 19 [Source:MGI Symbol;Acc:MGI:1921588]	1.4408	0.951267	0.665758	0.000705546
ENSMUSG00000072568	Fam84b	family with sequence similarity 84, member B [Source:MGI Symbol;Acc:MGI:3026924]	13.9336	9.15941	0.663578	1.03204e-15
ENSMUSG00000045672	Col27a1	collagen, type XXVII, alpha 1 [Source:MGI Symbol;Acc:MGI:2672118]	4.12927	2.71308	0.662681	1.49812e-07
ENSMUSG00000035873	Pawr	PRKC, apoptosis, WT1, regulator [Source:MGI Symbol;Acc:MGI:2149961]	87.4443	57.3329	0.662379	9.99897e-15
ENSMUSG00000016128	Stard13	StAR-related lipid transfer (START) domain containing 13 [Source:MGI Symbol;Acc:MGI:2385331]	15.245	9.99968	0.662065	1.94568e-21
ENSMUSG00000072494	Ppp1r3e	protein phosphatase 1, regulatory (inhibitor) subunit 3E [Source:MGI Symbol;Acc:MGI:2145790]	1.03144	0.678692	0.661191	0.0434601
ENSMUSG00000026688	Mgst3	microsomal glutathione S-transferase 3 [Source:MGI Symbol;Acc:MGI:1913697]	8.29602	5.4304	0.66068	0.000524236
ENSMUSG00000087150	BC064078	cDNA sequence BC064078 [Source:MGI Symbol;Acc:MGI:3040692]	14.0457	9.17872	0.660086	3.57009e-09
ENSMUSG00000074591	Ankub1	ankrin repeat and ubiquitin domain containing 1 [Source:MGI Symbol;Acc:MGI:2685256]	1.19282	0.777942	0.660056	0.00539394
ENSMUSG00000034614	Pik3ip1	phosphoinositide-3-kinase interacting protein 1 [Source:MGI Symbol;Acc:MGI:1917016]	65.8747	43.0838	0.659831	1.55978e-12
ENSMUSG00000060780	Lrrtm1	leucine rich repeat transmembrane neuronal 1 [Source:MGI Symbol;Acc:MGI:2389173]	0.783752	0.51359	0.659426	0.0220691
ENSMUSG00000019982	Myb	myeloblastosis oncogene [Source:MGI Symbol;Acc:MGI:97249]	2.18406	1.42754	0.659111	0.000101988
ENSMUSG00000084989	Crocc2	ciliary rootlet coiled-coil, rootletin family member 2 [Source:MGI Symbol;Acc:MGI:3045962]	1.25208	0.815839	0.659004	0.0002402
ENSMUSG00000093661	Eif4e3	eukaryotic translation initiation factor 4E member 3 [Source:MGI Symbol;Acc:MGI:1914142]	6.03469	3.93131	0.658413	3.23192e-09
ENSMUSG00000039891	Txlnb	taxilin beta [Source:MGI Symbol;Acc:MGI:2671945]	1.58061	1.0305	0.658178	0.00117489
ENSMUSG00000000078	Klf6	Kruppel-like factor 6 [Source:MGI Symbol;Acc:MGI:1346318]	52.6922	34.3324	0.657945	1.90767e-12
ENSMUSG00000039405	Prss23	protease, serine 23 [Source:MGI Symbol;Acc:MGI:1923703]	42.3447	27.5484	0.657222	5.27933e-14
ENSMUSG00000037419	Endod1	endonuclease domain containing 1 [Source:MGI Symbol;Acc:MGI:1919196]	16.2907	10.5939	0.656931	1.3037e-25
ENSMUSG00000040659	Efhd2	EF hand domain containing 2 [Source:MGI Symbol;Acc:MGI:106504]	62.5276	40.6807	0.656689	3.14487e-15
ENSMUSG00000087231	E230016M11Rik	RIKEN cDNA E230016M11 gene [Source:MGI Symbol;Acc:MGI:2443524]	1.45122	0.944023	0.65621	0.0077558
ENSMUSG00000020658	Efr3b	EFR3 homolog B (S. cerevisiae) [Source:MGI Symbol;Acc:MGI:2444851]	14.5345	9.4472	0.656025	3.91817e-23
ENSMUSG00000082100	Glns-ps1	glutamine synthetase pseudogene 1 [Source:MGI Symbol;Acc:MGI:95740]	2.07981	1.35624	0.655777	0.0258507
ENSMUSG00000067780	Pi15	peptidase inhibitor 15 [Source:MGI Symbol;Acc:MGI:1934659]	0.498623	0.323488	0.655692	0.0234693
ENSMUSG00000032537	Ephb1	Eph receptor B1 [Source:MGI Symbol;Acc:MGI:1096337]	4.61492	2.99052	0.6553	2.45034e-11
ENSMUSG00000023043	Krt18	keratin 18 [Source:MGI Symbol;Acc:MGI:96692]	1.19734	0.773697	0.65464	0.0421911
ENSMUSG00000027977	Ndst3	N-deacetylase/N-sulfotransferase (heparan glucosaminyl) 3 [Source:MGI Symbol;Acc:MGI:1932544]	1.3555	0.879144	0.65461	1.37278e-05
ENSMUSG00000029212	Gabrb1	gamma-aminobutyric acid (GABA) A receptor, subunit beta 1 [Source:MGI Symbol;Acc:MGI:95619]	12.8089	8.30155	0.654201	5.11006e-11
ENSMUSG00000022494	Shisa9	shisa family member 9 [Source:MGI Symbol;Acc:MGI:1919805]	16.8238	10.8975	0.654175	2.24333e-14
ENSMUSG00000037347	Chst7	carbohydrate (N-acetylglucosamino) sulfotransferase 7 [Source:MGI Symbol;Acc:MGI:1891767]	2.78804	1.80126	0.653635	2.70459e-05
ENSMUSG00000079465	Col4a3	collagen, type IV, alpha 3 [Source:MGI Symbol;Acc:MGI:104688]	0.721368	0.467066	0.653122	0.00230876
ENSMUSG00000027796	Smad9	SMAD family member 9 [Source:MGI Symbol;Acc:MGI:1859993]	5.64136	3.64483	0.652497	1.03327e-17
ENSMUSG00000007908	Hmgcll1	3-hydroxymethyl-3-methylglutaryl-Coenzyme A lyase-like 1 [Source:MGI Symbol;Acc:MGI:2446108]	3.65137	2.35005	0.650671	4.90684e-10
ENSMUSG00000000308	Ckmt1	creatine kinase, mitochondrial 1, ubiquitous [Source:MGI Symbol;Acc:MGI:99441]	1.5471	0.997023	0.650063	0.0458561
ENSMUSG00000025875	Tspan17	tetraspanin 17 [Source:MGI Symbol;Acc:MGI:1921507]	11.6375	7.50092	0.649996	3.23195e-08
ENSMUSG00000075289	Carns1	carnosine synthase 1 [Source:MGI Symbol;Acc:MGI:2147595]	3.31377	2.13455	0.649841	1.09054e-06
ENSMUSG00000027875	Hmgcs2	3-hydroxy-3-methylglutaryl-Coenzyme A synthase 2 [Source:MGI Symbol;Acc:MGI:101939]	2.98929	1.92074	0.649597	0.00260911
ENSMUSG00000036362	P2ry13	purinergic receptor P2Y, G-protein coupled 13 [Source:MGI Symbol;Acc:MGI:1921441]	1.59935	1.02807	0.649437	0.00682394
ENSMUSG00000033060	Lmo7	LIM domain only 7 [Source:MGI Symbol;Acc:MGI:1353586]	1.52072	0.978257	0.649251	2.60847e-06
ENSMUSG00000015312	Gadd45b	growth arrest and DNA-damage-inducible 45 beta [Source:MGI Symbol;Acc:MGI:107776]	16.2969	10.4777	0.649209	7.73836e-10
ENSMUSG00000051497	Kcnj16	potassium inwardly-rectifying channel, subfamily J, member 16 [Source:MGI Symbol;Acc:MGI:1314842]	11.0637	7.1027	0.649005	1.53599e-08
ENSMUSG00000036295	Lrrn3	leucine rich repeat protein 3, neuronal [Source:MGI Symbol;Acc:MGI:106036]	18.5776	11.9265	0.648732	1.40735e-22
ENSMUSG00000049404	Rarres1	retinoic acid receptor responder (tazarotene induced) 1 [Source:MGI Symbol;Acc:MGI:1924461]	3.52302	2.25918	0.647921	0.00467107
ENSMUSG00000031983	2310022B05Rik	RIKEN cDNA 2310022B05 gene [Source:MGI Symbol;Acc:MGI:1916801]	75.6189	48.5163	0.647782	2.14166e-19
ENSMUSG00000057596	Trim30d	tripartite motif-containing 30D [Source:MGI Symbol;Acc:MGI:3035181]	3.39281	2.17274	0.64753	6.64514e-08
ENSMUSG00000037921	Ddx60	DEAD (Asp-Glu-Ala-Asp) box polypeptide 60 [Source:MGI Symbol;Acc:MGI:2384570]	1.77316	1.1357	0.647179	2.48889e-05
ENSMUSG00000026072	Il1r1	interleukin 1 receptor, type I [Source:MGI Symbol;Acc:MGI:96545]	6.01197	3.8504	0.64595	1.50541e-12
ENSMUSG00000034311	Kif4	kinesin family member 4 [Source:MGI Symbol;Acc:MGI:108389]	0.954442	0.609833	0.645804	0.000704844
ENSMUSG00000034258	Mfsd7c	major facilitator superfamily domain containing 7C [Source:MGI Symbol;Acc:MGI:2384974]	1.62041	1.03324	0.643822	0.000137777
ENSMUSG00000048022	Tmem229a	transmembrane protein 229A [Source:MGI Symbol;Acc:MGI:2442812]	13.5532	8.62786	0.643495	6.88208e-24
ENSMUSG00000017446	C1qtnf1	C1q and tumor necrosis factor related protein 1 [Source:MGI Symbol;Acc:MGI:1919254]	1.42744	0.905931	0.642928	0.00579517
ENSMUSG00000022519	Srl	sarcalumenin [Source:MGI Symbol;Acc:MGI:2146620]	3.30485	2.10001	0.641761	1.37761e-09
ENSMUSG00000039611	Tmem246	transmembrane protein 246 [Source:MGI Symbol;Acc:MGI:1914313]	24.6996	15.6922	0.641509	2.50298e-19
ENSMUSG00000015224	Cyp2j9	cytochrome P450, family 2, subfamily j, polypeptide 9 [Source:MGI Symbol;Acc:MGI:1921769]	17.7007	11.2334	0.641015	7.48033e-16
ENSMUSG00000025666	Tmem47	transmembrane protein 47 [Source:MGI Symbol;Acc:MGI:2177570]	411.23	260.756	0.640741	8.79489e-16
ENSMUSG00000044827	Tlr1	toll-like receptor 1 [Source:MGI Symbol;Acc:MGI:1341295]	7.0168	4.45783	0.640177	6.40253e-12
ENSMUSG00000107667	RP23-210L10.2		37.5125	23.7912	0.640061	5.35926e-08
ENSMUSG00000031283	Chrdl1	chordin-like 1 [Source:MGI Symbol;Acc:MGI:1933172]	30.4734	19.3021	0.63991	6.92705e-17
ENSMUSG00000059974	Ntm	neurotrimin [Source:MGI Symbol;Acc:MGI:2446259]	35.8429	22.6556	0.639304	8.5233e-10
ENSMUSG00000017724	Etv4	ets variant 4 [Source:MGI Symbol;Acc:MGI:99423]	12.5718	7.9536	0.638858	1.11743e-08
ENSMUSG00000054619	Mettl7a1	methyltransferase like 7A1 [Source:MGI Symbol;Acc:MGI:1916523]	39.7848	25.1808	0.638433	2.1975e-19
ENSMUSG00000020905	Usp43	ubiquitin specific peptidase 43 [Source:MGI Symbol;Acc:MGI:2444541]	1.28419	0.811491	0.637916	9.70508e-06
ENSMUSG00000031554	Adam5	a disintegrin and metallopeptidase domain 5 [Source:MGI Symbol;Acc:MGI:104730]	1.00791	0.635665	0.63757	0.00547463
ENSMUSG00000026870	Cutal	cutA divalent cation tolerance homolog-like [Source:MGI Symbol;Acc:MGI:1925246]	3.92981	2.48307	0.637555	6.18004e-06
ENSMUSG00000029134	Plb1	phospholipase B1 [Source:MGI Symbol;Acc:MGI:1922406]	1.0589	0.668551	0.637213	0.000252192
ENSMUSG00000049420	Tmem200a	transmembrane protein 200A [Source:MGI Symbol;Acc:MGI:1924470]	4.21339	2.64704	0.635592	2.4714e-07
ENSMUSG00000040164	Kcns1	K+ voltage-gated channel, subfamily S, 1 [Source:MGI Symbol;Acc:MGI:1197019]	2.46545	1.55521	0.635527	8.4183e-07
ENSMUSG00000021994	Wnt5a	wingless-type MMTV integration site family, member 5A [Source:MGI Symbol;Acc:MGI:98958]	11.8126	7.41956	0.634564	1.56685e-24
ENSMUSG00000021638	Ocln	occludin [Source:MGI Symbol;Acc:MGI:106183]	3.35248	2.10441	0.634191	5.3805e-09
ENSMUSG00000036356	Csgalnact1	chondroitin sulfate N-acetylgalactosaminyltransferase 1 [Source:MGI Symbol;Acc:MGI:2442354]	5.40229	3.38225	0.632744	7.15875e-13
ENSMUSG00000085582	3110099E03Rik	RIKEN cDNA 3110099E03 gene [Source:MGI Symbol;Acc:MGI:1925761]	1.03923	0.648147	0.632456	0.0117809
ENSMUSG00000056870	Gulp1	GULP, engulfment adaptor PTB domain containing 1 [Source:MGI Symbol;Acc:MGI:1920407]	12.6073	7.87929	0.63191	4.1658e-15
ENSMUSG00000026479	Lamc2	laminin, gamma 2 [Source:MGI Symbol;Acc:MGI:99913]	1.49678	0.936841	0.631652	0.00049761
ENSMUSG00000020607	Fam84a	family with sequence similarity 84, member A [Source:MGI Symbol;Acc:MGI:2145011]	26.2352	16.3714	0.630707	8.06046e-14
ENSMUSG00000026227	2810459M11Rik	RIKEN cDNA 2810459M11 gene [Source:MGI Symbol;Acc:MGI:1920042]	63.852	39.9211	0.630586	5.01893e-21
ENSMUSG00000097328	Tnfsf12	tumor necrosis factor (ligand) superfamily, member 12 [Source:MGI Symbol;Acc:MGI:1196259]	7.19704	4.49469	0.63006	6.48968e-08
ENSMUSG00000033538	Casp4	caspase 4, apoptosis-related cysteine peptidase [Source:MGI Symbol;Acc:MGI:107700]	2.12524	1.32654	0.629969	0.00439685
ENSMUSG00000032679	Cd59a	CD59a antigen [Source:MGI Symbol;Acc:MGI:109177]	13.0946	8.13958	0.628255	4.42541e-14
ENSMUSG00000046844	Vat1l	vesicle amine transport protein 1 homolog-like (T. californica) [Source:MGI Symbol;Acc:MGI:2142534]	7.05576	4.39105	0.628251	8.72747e-20
ENSMUSG00000040329	Il7	interleukin 7 [Source:MGI Symbol;Acc:MGI:96561]	0.663754	0.412021	0.626599	0.00801906
ENSMUSG00000012428	Steap4	STEAP family member 4 [Source:MGI Symbol;Acc:MGI:1923560]	19.6258	12.1596	0.626287	0.000190232
ENSMUSG00000074892	B3galt5	UDP-Gal:betaGlcNAc beta 1,3-galactosyltransferase, polypeptide 5 [Source:MGI Symbol;Acc:MGI:2136878]	0.56122	0.347439	0.62536	0.00166321
ENSMUSG00000034780	B3galt1	UDP-Gal:betaGlcNAc beta 1,3-galactosyltransferase, polypeptide 1 [Source:MGI Symbol;Acc:MGI:1349403]	6.79041	4.20237	0.62523	6.00758e-23
ENSMUSG00000026880	Stom	stomatin [Source:MGI Symbol;Acc:MGI:95403]	78.9064	48.7725	0.62406	5.34039e-34
ENSMUSG00000097881	Celrr	cerebellum expressed regulatory RNA [Source:MGI Symbol;Acc:MGI:2685664]	4.98201	3.07714	0.62371	6.41818e-08
ENSMUSG00000023087	Ccrn4l	CCR4 carbon catabolite repression 4-like (S. cerevisiae) [Source:MGI Symbol;Acc:MGI:109382]	10.9976	6.79814	0.623614	1.45929e-09
ENSMUSG00000027674	Pex5l	peroxisomal biogenesis factor 5-like [Source:MGI Symbol;Acc:MGI:1916672]	1.06499	0.657422	0.623461	0.000231852
ENSMUSG00000026224	4933407L21Rik	RIKEN cDNA 4933407L21 gene [Source:MGI Symbol;Acc:MGI:1918391]	2.70914	1.67259	0.623261	3.05604e-08
ENSMUSG00000041698	Slco1a1	solute carrier organic anion transporter family, member 1a1 [Source:MGI Symbol;Acc:MGI:1351891]	0.8039	0.493652	0.622294	0.0146584
ENSMUSG00000030307	Slc6a11	solute carrier family 6 (neurotransmitter transporter, GABA), member 11 [Source:MGI Symbol;Acc:MGI:95630]	5.01251	3.08689	0.622248	1.69456e-07
ENSMUSG00000042476	Abcb4	ATP-binding cassette, sub-family B (MDR/TAP), member 4 [Source:MGI Symbol;Acc:MGI:97569]	0.842285	0.517888	0.621766	0.00163345
ENSMUSG00000047250	Ptgs1	prostaglandin-endoperoxide synthase 1 [Source:MGI Symbol;Acc:MGI:97797]	7.82171	4.80911	0.620057	1.29788e-06
ENSMUSG00000024654	Asrgl1	asparaginase like 1 [Source:MGI Symbol;Acc:MGI:1913764]	105.858	64.9854	0.61998	4.08589e-36
ENSMUSG00000046318	Ccbe1	collagen and calcium binding EGF domains 1 [Source:MGI Symbol;Acc:MGI:2445053]	1.46376	0.899941	0.61956	0.000683002
ENSMUSG00000059049	Frem1	Fras1 related extracellular matrix protein 1 [Source:MGI Symbol;Acc:MGI:2670972]	1.86766	1.14254	0.616962	3.39633e-11
ENSMUSG00000038168	P3h2	prolyl 3-hydroxylase 2 [Source:MGI Symbol;Acc:MGI:2146663]	6.8538	4.1809	0.616599	2.10711e-09
ENSMUSG00000028517	Ppap2b	phosphatidic acid phosphatase type 2B [Source:MGI Symbol;Acc:MGI:1915166]	372.599	227.516	0.61649	3.40276e-32
ENSMUSG00000018217	Pmp22	peripheral myelin protein 22 [Source:MGI Symbol;Acc:MGI:97631]	78.4628	47.9089	0.6163	3.28421e-33
ENSMUSG00000018451	6330403K07Rik	RIKEN cDNA 6330403K07 gene [Source:MGI Symbol;Acc:MGI:1918001]	366.787	223.672	0.61549	5.2538e-07
ENSMUSG00000022639	5330426P16Rik	RIKEN cDNA 5330426P16 gene [Source:MGI Symbol;Acc:MGI:1915440]	9.25287	5.64142	0.61532	3.80485e-18
ENSMUSG00000024677	Ms4a6b	membrane-spanning 4-domains, subfamily A, member 6B [Source:MGI Symbol;Acc:MGI:1917024]	0.729805	0.445361	0.615266	0.0412512
ENSMUSG00000038393	Txnip	thioredoxin interacting protein [Source:MGI Symbol;Acc:MGI:1889549]	84.5386	51.5475	0.614627	2.20187e-22
ENSMUSG00000059895	Ptp4a3	protein tyrosine phosphatase 4a3 [Source:MGI Symbol;Acc:MGI:1277098]	11.5989	7.06012	0.61459	5.76775e-16
ENSMUSG00000059336	Slc14a1	solute carrier family 14 (urea transporter), member 1 [Source:MGI Symbol;Acc:MGI:1351654]	8.46463	5.15392	0.614021	4.25062e-13
ENSMUSG00000023873	1700010I14Rik	RIKEN cDNA 1700010I14 gene [Source:MGI Symbol;Acc:MGI:1914181]	1.7443	1.0631	0.613783	0.00496001
ENSMUSG00000046314	Stxbp6	syntaxin binding protein 6 (amisyn) [Source:MGI Symbol;Acc:MGI:2384963]	23.1572	14.046	0.613043	1.95198e-31
ENSMUSG00000085912	Trp53cor1	tumor protein p53 pathway corepressor 1 [Source:MGI Symbol;Acc:MGI:3801771]	2.31237	1.40265	0.612757	9.16827e-06
ENSMUSG00000062542	Syt9	synaptotagmin IX [Source:MGI Symbol;Acc:MGI:1926373]	3.83131	2.32497	0.612059	1.13734e-09
ENSMUSG00000027574	Nkain4	Na+/K+ transporting ATPase interacting 4 [Source:MGI Symbol;Acc:MGI:1915372]	22.1975	13.4656	0.611597	6.5208e-08
ENSMUSG00000037940	Inpp4b	inositol polyphosphate-4-phosphatase, type II [Source:MGI Symbol;Acc:MGI:2158925]	0.669693	0.404675	0.611381	0.00119571
ENSMUSG00000026315	Serpinb8	serine (or cysteine) peptidase inhibitor, clade B, member 8 [Source:MGI Symbol;Acc:MGI:894657]	2.99497	1.81294	0.610624	2.25776e-09
ENSMUSG00000049409	Prokr1	prokineticin receptor 1 [Source:MGI Symbol;Acc:MGI:1929676]	0.664587	0.401024	0.609432	0.00605309
ENSMUSG00000039934	Gsap	gamma-secretase activating protein [Source:MGI Symbol;Acc:MGI:2442259]	11.4556	6.92114	0.609428	1.61624e-17
ENSMUSG00000021373	Cap2	CAP, adenylate cyclase-associated protein, 2 (yeast) [Source:MGI Symbol;Acc:MGI:1914502]	13.3312	8.01812	0.608842	9.29401e-20
ENSMUSG00000028445	Enho	energy homeostasis associated [Source:MGI Symbol;Acc:MGI:1916888]	25.2755	15.2411	0.608423	2.95201e-08
ENSMUSG00000032060	Cryab	crystallin, alpha B [Source:MGI Symbol;Acc:MGI:88516]	117.151	70.4965	0.607973	3.40779e-20
ENSMUSG00000022490	Ppp1r1a	protein phosphatase 1, regulatory (inhibitor) subunit 1A [Source:MGI Symbol;Acc:MGI:1889595]	20.0433	12.0407	0.60699	1.6344e-11
ENSMUSG00000001891	Ugp2	UDP-glucose pyrophosphorylase 2 [Source:MGI Symbol;Acc:MGI:2183447]	111.42	66.9881	0.606788	8.5801e-26
ENSMUSG00000024349	Tmem173	transmembrane protein 173 [Source:MGI Symbol;Acc:MGI:1919762]	2.53025	1.51859	0.606358	0.000396473
ENSMUSG00000015970	Chdh	choline dehydrogenase [Source:MGI Symbol;Acc:MGI:1860776]	2.34181	1.40288	0.605569	5.31502e-07
ENSMUSG00000035896	Rnase1	ribonuclease, RNase A family, 1 (pancreatic) [Source:MGI Symbol;Acc:MGI:97919]	37.0502	22.18	0.60446	4.84124e-08
ENSMUSG00000029778	Adcyap1r1	adenylate cyclase activating polypeptide 1 receptor 1 [Source:MGI Symbol;Acc:MGI:108449]	23.7702	14.2157	0.603882	8.38024e-31
ENSMUSG00000021806	Nid2	nidogen 2 [Source:MGI Symbol;Acc:MGI:1298229]	9.7846	5.85168	0.603274	2.41605e-13
ENSMUSG00000002944	Cd36	CD36 antigen [Source:MGI Symbol;Acc:MGI:107899]	1.01385	0.604216	0.601709	0.0314701
ENSMUSG00000038527	C1rl	complement component 1, r subcomponent-like [Source:MGI Symbol;Acc:MGI:2660692]	1.06234	0.634063	0.601503	0.000639221
ENSMUSG00000041797	Abca9	ATP-binding cassette, sub-family A (ABC1), member 9 [Source:MGI Symbol;Acc:MGI:2386796]	5.80962	3.44943	0.599647	5.30955e-11
ENSMUSG00000031255	Sytl4	synaptotagmin-like 4 [Source:MGI Symbol;Acc:MGI:1351606]	1.04969	0.62145	0.59789	3.35062e-05
ENSMUSG00000039977	Ccdc67	coiled-coil domain containing 67 [Source:MGI Symbol;Acc:MGI:2443026]	2.42874	1.4367	0.597724	0.000186635
ENSMUSG00000048387	Osr1	odd-skipped related 1 (Drosophila) [Source:MGI Symbol;Acc:MGI:1344424]	1.7108	1.01226	0.597536	0.000567279
ENSMUSG00000038233	Fam198a	family with sequence similarity 198, member A [Source:MGI Symbol;Acc:MGI:3041196]	2.16454	1.27928	0.597001	8.54021e-10
ENSMUSG00000031750	Il34	interleukin 34 [Source:MGI Symbol;Acc:MGI:1923777]	4.80298	2.8422	0.596339	8.68279e-06
ENSMUSG00000029821	Dfna5	deafness, autosomal dominant 5 (human) [Source:MGI Symbol;Acc:MGI:1889850]	11.4967	6.78877	0.596338	1.07963e-14
ENSMUSG00000032291	Crabp1	cellular retinoic acid binding protein I [Source:MGI Symbol;Acc:MGI:88490]	2.14755	1.26486	0.59441	0.0414478
ENSMUSG00000026986	Hnmt	histamine N-methyltransferase [Source:MGI Symbol;Acc:MGI:2153181]	3.25568	1.90727	0.59369	7.92644e-06
ENSMUSG00000020467	Efemp1	epidermal growth factor-containing fibulin-like extracellular matrix protein 1 [Source:MGI Symbol;Acc:MGI:1339998]	7.05603	4.14767	0.593513	1.07948e-10
ENSMUSG00000003949	Hlf	hepatic leukemia factor [Source:MGI Symbol;Acc:MGI:96108]	3.54876	2.07996	0.591957	6.22302e-10
ENSMUSG00000104507	A430027H14Rik	RIKEN cDNA A430027H14 gene [Source:MGI Symbol;Acc:MGI:2443106]	3.52366	2.06867	0.59186	3.36508e-05
ENSMUSG00000032899	Styk1	serine/threonine/tyrosine kinase 1 [Source:MGI Symbol;Acc:MGI:2141396]	0.652359	0.382548	0.591831	0.00315949
ENSMUSG00000034842	Art3	ADP-ribosyltransferase 3 [Source:MGI Symbol;Acc:MGI:1202729]	1.06809	0.625479	0.590665	0.00801392
ENSMUSG00000026483	Fam129a	family with sequence similarity 129, member A [Source:MGI Symbol;Acc:MGI:2137237]	0.623237	0.364444	0.589516	0.000460857
ENSMUSG00000105402	RP24-448C16.7		1.04775	0.608095	0.587839	0.00167638
ENSMUSG00000051041	Olfml1	olfactomedin-like 1 [Source:MGI Symbol;Acc:MGI:2679264]	17.8548	10.3831	0.587586	1.10083e-25
ENSMUSG00000036030	Prtg	protogenin homolog (Gallus gallus) [Source:MGI Symbol;Acc:MGI:2444710]	2.88271	1.67879	0.587527	2.30491e-14
ENSMUSG00000070532	1700084C01Rik	RIKEN cDNA 1700084C01 gene [Source:MGI Symbol;Acc:MGI:1925715]	39.3459	22.8909	0.587391	3.37785e-27
ENSMUSG00000046607	Hrk	harakiri, BCL2 interacting protein (contains only BH3 domain) [Source:MGI Symbol;Acc:MGI:1201608]	1.75484	1.02089	0.587032	0.000104189
ENSMUSG00000039037	St6galnac5	ST6 (alpha-N-acetyl-neuraminyl-2,3-beta-galactosyl-1,3)-N-acetylgalactosaminide alpha-2,6-sialyltransferase 5 [Source:MGI Symbol;Acc:MGI:1349471]	2.91467	1.6874	0.585259	5.19024e-11
ENSMUSG00000044734	Serpinb1a	serine (or cysteine) peptidase inhibitor, clade B, member 1a [Source:MGI Symbol;Acc:MGI:1913472]	4.62642	2.6812	0.585196	1.64747e-07
ENSMUSG00000045625	Pigz	phosphatidylinositol glycan anchor biosynthesis, class Z [Source:MGI Symbol;Acc:MGI:2443822]	0.646803	0.374075	0.585006	0.0349164
ENSMUSG00000020653	Klf11	Kruppel-like factor 11 [Source:MGI Symbol;Acc:MGI:2653368]	5.24828	3.04229	0.584884	2.06734e-21
ENSMUSG00000033066	Gas7	growth arrest specific 7 [Source:MGI Symbol;Acc:MGI:1202388]	8.1993	4.73886	0.583208	1.52354e-18
ENSMUSG00000020704	Asic2	acid-sensing (proton-gated) ion channel 2 [Source:MGI Symbol;Acc:MGI:1100867]	3.1811	1.83908	0.583033	6.17066e-14
ENSMUSG00000038388	Mpp6	membrane protein, palmitoylated 6 (MAGUK p55 subfamily member 6) [Source:MGI Symbol;Acc:MGI:1927340]	74.128	42.5449	0.579711	2.16503e-24
ENSMUSG00000025978	Rftn2	raftlin family member 2 [Source:MGI Symbol;Acc:MGI:1921263]	35.8932	20.5769	0.57903	1.42761e-46
ENSMUSG00000015647	Lama5	laminin, alpha 5 [Source:MGI Symbol;Acc:MGI:105382]	17.3811	9.97357	0.578755	3.66959e-14
ENSMUSG00000021260	Hhipl1	hedgehog interacting protein-like 1 [Source:MGI Symbol;Acc:MGI:1919265]	1.47512	0.84665	0.578311	0.000266045
ENSMUSG00000020963	Tshr	thyroid stimulating hormone receptor [Source:MGI Symbol;Acc:MGI:98849]	2.97899	1.70401	0.577255	5.05067e-15
ENSMUSG00000075463	4930594M22Rik	RIKEN cDNA 4930594M22 gene [Source:MGI Symbol;Acc:MGI:1925478]	0.598765	0.342933	0.576872	0.00822298
ENSMUSG00000015405	Ace2	angiotensin I converting enzyme (peptidyl-dipeptidase A) 2 [Source:MGI Symbol;Acc:MGI:1917258]	1.71881	0.975772	0.574218	5.15759e-08
ENSMUSG00000020620	Abca8b	ATP-binding cassette, sub-family A (ABC1), member 8b [Source:MGI Symbol;Acc:MGI:1351668]	8.9053	5.06234	0.574214	1.1514e-16
ENSMUSG00000053398	Phgdh	3-phosphoglycerate dehydrogenase [Source:MGI Symbol;Acc:MGI:1355330]	59.5303	33.8261	0.573696	1.37809e-12
ENSMUSG00000026701	Prdx6	peroxiredoxin 6 [Source:MGI Symbol;Acc:MGI:894320]	579.262	327.83	0.571339	2.91026e-29
ENSMUSG00000021087	Rtn1	reticulon 1 [Source:MGI Symbol;Acc:MGI:1933947]	119.913	67.7375	0.570555	6.67656e-56
ENSMUSG00000027827	Kcnab1	potassium voltage-gated channel, shaker-related subfamily, beta member 1 [Source:MGI Symbol;Acc:MGI:109155]	2.3929	1.34969	0.569845	1.95496e-07
ENSMUSG00000052852	Reep1	receptor accessory protein 1 [Source:MGI Symbol;Acc:MGI:1098827]	36.7531	20.6425	0.567191	3.47644e-86
ENSMUSG00000054728	Phactr1	phosphatase and actin regulator 1 [Source:MGI Symbol;Acc:MGI:2659021]	10.4119	5.83117	0.56569	3.87275e-30
ENSMUSG00000047793	Sned1	sushi, nidogen and EGF-like domains 1 [Source:MGI Symbol;Acc:MGI:3045960]	1.77979	0.99572	0.56476	1.21621e-06
ENSMUSG00000021223	Papln	papilin, proteoglycan-like sulfated glycoprotein [Source:MGI Symbol;Acc:MGI:2386139]	0.569118	0.316712	0.56349	0.000508295
ENSMUSG00000074896	Ifit3	interferon-induced protein with tetratricopeptide repeats 3 [Source:MGI Symbol;Acc:MGI:1101055]	38.099	21.199	0.562243	1.55061e-11
ENSMUSG00000000093	Tbx2	T-box 2 [Source:MGI Symbol;Acc:MGI:98494]	3.08478	1.71561	0.561567	2.29449e-11
ENSMUSG00000048368	Omd	osteomodulin [Source:MGI Symbol;Acc:MGI:1350918]	15.2442	8.46216	0.561063	4.2176e-13
ENSMUSG00000020638	Cmpk2	cytidine monophosphate (UMP-CMP) kinase 2, mitochondrial [Source:MGI Symbol;Acc:MGI:99830]	14.2914	7.92918	0.559993	1.03347e-25
ENSMUSG00000038732	Mboat1	membrane bound O-acyltransferase domain containing 1 [Source:MGI Symbol;Acc:MGI:2387184]	14.9112	8.26044	0.558822	1.84236e-18
ENSMUSG00000073599	Ecscr	endothelial cell surface expressed chemotaxis and apoptosis regulator [Source:MGI Symbol;Acc:MGI:1915795]	1.61986	0.892934	0.55616	0.00726084
ENSMUSG00000039519	Cyp7b1	cytochrome P450, family 7, subfamily b, polypeptide 1 [Source:MGI Symbol;Acc:MGI:104978]	7.70304	4.23817	0.554918	7.03986e-17
ENSMUSG00000000632	Sez6	seizure related gene 6 [Source:MGI Symbol;Acc:MGI:104745]	22.2425	12.1802	0.554327	4.88251e-19
ENSMUSG00000022512	Cldn1	claudin 1 [Source:MGI Symbol;Acc:MGI:1276109]	1.04787	0.574337	0.553273	0.000103916
ENSMUSG00000047216	Cdh19	cadherin 19, type 2 [Source:MGI Symbol;Acc:MGI:3588198]	0.839705	0.459897	0.553198	8.50623e-05
ENSMUSG00000036353	P2ry12	purinergic receptor P2Y, G-protein coupled 12 [Source:MGI Symbol;Acc:MGI:1918089]	2.42713	1.33058	0.55305	8.79382e-08
ENSMUSG00000036169	Sostdc1	sclerostin domain containing 1 [Source:MGI Symbol;Acc:MGI:1913292]	15.2455	8.33593	0.551913	4.14431e-19
ENSMUSG00000026023	Cdk15	cyclin-dependent kinase 15 [Source:MGI Symbol;Acc:MGI:3583944]	1.45815	0.796874	0.551137	0.000304203
ENSMUSG00000029211	Gabra4	gamma-aminobutyric acid (GABA) A receptor, subunit alpha 4 [Source:MGI Symbol;Acc:MGI:95616]	8.23683	4.43499	0.543484	6.05924e-18
ENSMUSG00000028864	Hgf	hepatocyte growth factor [Source:MGI Symbol;Acc:MGI:96079]	6.5081	3.48619	0.541081	6.96341e-19
ENSMUSG00000021747	4930452B06Rik	RIKEN cDNA 4930452B06 gene [Source:MGI Symbol;Acc:MGI:1926154]	1.63051	0.872347	0.540298	2.92804e-07
ENSMUSG00000026630	Batf3	basic leucine zipper transcription factor, ATF-like 3 [Source:MGI Symbol;Acc:MGI:1925491]	1.00046	0.537165	0.540097	0.0228688
ENSMUSG00000022602	Arc	activity regulated cytoskeletal-associated protein [Source:MGI Symbol;Acc:MGI:88067]	0.676857	0.361217	0.538594	0.000751072
ENSMUSG00000044288	Cnr1	cannabinoid receptor 1 (brain) [Source:MGI Symbol;Acc:MGI:104615]	1.52521	0.810632	0.5379	3.59264e-09
ENSMUSG00000032377	Plscr4	phospholipid scramblase 4 [Source:MGI Symbol;Acc:MGI:2143267]	8.97205	4.77269	0.537384	4.62899e-32
ENSMUSG00000030737	Slco2b1	solute carrier organic anion transporter family, member 2b1 [Source:MGI Symbol;Acc:MGI:1351872]	0.514964	0.274343	0.536703	0.00226431
ENSMUSG00000024292	Cyp4f14	cytochrome P450, family 4, subfamily f, polypeptide 14 [Source:MGI Symbol;Acc:MGI:1927669]	10.6204	5.62016	0.535115	9.60831e-29
ENSMUSG00000071604	Fam189a2	family with sequence similarity 189, member A2 [Source:MGI Symbol;Acc:MGI:2685813]	25.9865	13.7497	0.534247	5.76691e-32
ENSMUSG00000020641	Rsad2	radical S-adenosyl methionine domain containing 2 [Source:MGI Symbol;Acc:MGI:1929628]	2.05979	1.09205	0.534124	1.18318e-10
ENSMUSG00000038112	AW551984	expressed sequence AW551984 [Source:MGI Symbol;Acc:MGI:2143322]	1.37245	0.727376	0.533908	5.3109e-07
ENSMUSG00000030862	Cpxm2	carboxypeptidase X 2 (M14 family) [Source:MGI Symbol;Acc:MGI:1926006]	3.37355	1.77975	0.532758	2.90464e-16
ENSMUSG00000027452	Acss1	acyl-CoA synthetase short-chain family member 1 [Source:MGI Symbol;Acc:MGI:1915988]	32.2	16.9745	0.532048	5.64638e-51
ENSMUSG00000041468	Gpr12	G-protein coupled receptor 12 [Source:MGI Symbol;Acc:MGI:101909]	1.00247	0.527665	0.531983	0.000316149
ENSMUSG00000037868	Egr2	early growth response 2 [Source:MGI Symbol;Acc:MGI:95296]	2.31534	1.22123	0.531014	5.69359e-07
ENSMUSG00000097756	A730056A06Rik	RIKEN cDNA A730056A06 gene [Source:MGI Symbol;Acc:MGI:2442718]	2.58087	1.35303	0.530781	7.35838e-12
ENSMUSG00000036585	Fgf1	fibroblast growth factor 1 [Source:MGI Symbol;Acc:MGI:95515]	12.7037	6.67107	0.530187	3.68932e-43
ENSMUSG00000001773	Folh1	folate hydrolase 1 [Source:MGI Symbol;Acc:MGI:1858193]	2.35175	1.22656	0.528249	4.60251e-11
ENSMUSG00000015568	Lpl	lipoprotein lipase [Source:MGI Symbol;Acc:MGI:96820]	0.87575	0.456498	0.526092	0.000108467
ENSMUSG00000039116	Adgrg6	adhesion G protein-coupled receptor G6 [Source:MGI Symbol;Acc:MGI:1916151]	14.7882	7.70696	0.52608	1.80977e-23
ENSMUSG00000001604	Tcea3	transcription elongation factor A (SII), 3 [Source:MGI Symbol;Acc:MGI:1196908]	6.11672	3.18611	0.525014	8.88138e-10
ENSMUSG00000030711	Sult1a1	sulfotransferase family 1A, phenol-preferring, member 1 [Source:MGI Symbol;Acc:MGI:102896]	2.69905	1.40126	0.524896	3.94896e-06
ENSMUSG00000043631	Ecm2	extracellular matrix protein 2, female organ and adipocyte specific [Source:MGI Symbol;Acc:MGI:3039578]	6.83284	3.54228	0.522765	8.43092e-22
ENSMUSG00000078670	Fam174b	family with sequence similarity 174, member B [Source:MGI Symbol;Acc:MGI:3698178]	24.2025	12.5266	0.521864	1.18783e-24
ENSMUSG00000020672	Sntg2	syntrophin, gamma 2 [Source:MGI Symbol;Acc:MGI:1919541]	1.24314	0.640978	0.521266	1.0282e-05
ENSMUSG00000041959	S100a10	S100 calcium binding protein A10 (calpactin) [Source:MGI Symbol;Acc:MGI:1339468]	85.1373	43.9347	0.521213	5.75487e-21
ENSMUSG00000020150	Gamt	guanidinoacetate methyltransferase [Source:MGI Symbol;Acc:MGI:1098221]	6.02404	3.09248	0.518865	6.56328e-08
ENSMUSG00000105489	RP24-156O12.1		2.8647	1.47173	0.517413	8.02158e-06
ENSMUSG00000026380	Tfcp2l1	transcription factor CP2-like 1 [Source:MGI Symbol;Acc:MGI:2444691]	7.1225	3.64772	0.517141	2.45921e-34
ENSMUSG00000037624	Kcnk2	potassium channel, subfamily K, member 2 [Source:MGI Symbol;Acc:MGI:109366]	87.9226	45.0036	0.516813	3.04165e-40
ENSMUSG00000000202	Btbd17	BTB (POZ) domain containing 17 [Source:MGI Symbol;Acc:MGI:1919264]	0.858427	0.436676	0.51511	0.000373471
ENSMUSG00000028838	Extl1	exostoses (multiple)-like 1 [Source:MGI Symbol;Acc:MGI:1888742]	0.808584	0.407182	0.508754	1.57591e-06
ENSMUSG00000022212	Cpne6	copine VI [Source:MGI Symbol;Acc:MGI:1334445]	7.58502	3.80147	0.508244	1.62398e-05
ENSMUSG00000026686	Lmx1a	LIM homeobox transcription factor 1 alpha [Source:MGI Symbol;Acc:MGI:1888519]	0.665529	0.335631	0.50689	0.000207134
ENSMUSG00000022491	Glycam1	glycosylation dependent cell adhesion molecule 1 [Source:MGI Symbol;Acc:MGI:95759]	20.9054	10.358	0.500982	1.59491e-09
ENSMUSG00000062488	Ifit3b	interferon-induced protein with tetratricopeptide repeats 3B [Source:MGI Symbol;Acc:MGI:3698419]	20.4277	10.0482	0.497141	1.19515e-24
ENSMUSG00000057286	St6galnac2	ST6 (alpha-N-acetyl-neuraminyl-2,3-beta-galactosyl-1,3)-N-acetylgalactosaminide alpha-2,6-sialyltransferase 2 [Source:MGI Symbol;Acc:MGI:107553]	0.694114	0.341815	0.4954	0.000790923
ENSMUSG00000036949	Slc39a12	solute carrier family 39 (zinc transporter), member 12 [Source:MGI Symbol;Acc:MGI:2139274]	93.9214	45.6614	0.491465	2.48209e-47
ENSMUSG00000033350	Chst2	carbohydrate sulfotransferase 2 [Source:MGI Symbol;Acc:MGI:1891160]	65.9355	32.0648	0.491081	1.10137e-25
ENSMUSG00000021613	Hapln1	hyaluronan and proteoglycan link protein 1 [Source:MGI Symbol;Acc:MGI:1337006]	1.54099	0.747422	0.490998	2.95136e-11
ENSMUSG00000048373	Fgfbp1	fibroblast growth factor binding protein 1 [Source:MGI Symbol;Acc:MGI:1096350]	0.75314	0.365078	0.490745	0.0210196
ENSMUSG00000059901	Adamts14	a disintegrin-like and metallopeptidase (reprolysin type) with thrombospondin type 1 motif, 14 [Source:MGI Symbol;Acc:MGI:2179942]	0.744112	0.360319	0.489662	3.47508e-07
ENSMUSG00000001021	S100a3	S100 calcium binding protein A3 [Source:MGI Symbol;Acc:MGI:1338849]	3.41478	1.63489	0.482973	2.67522e-10
ENSMUSG00000029380	Cxcl1	chemokine (C-X-C motif) ligand 1 [Source:MGI Symbol;Acc:MGI:108068]	0.731034	0.343105	0.47507	0.0275644
ENSMUSG00000033752	Mnd1	meiotic nuclear divisions 1 homolog (S. cerevisiae) [Source:MGI Symbol;Acc:MGI:1924165]	1.32007	0.619612	0.474119	0.00436487
ENSMUSG00000018459	Slc13a3	solute carrier family 13 (sodium-dependent dicarboxylate transporter), member 3 [Source:MGI Symbol;Acc:MGI:2149635]	5.35913	2.49769	0.470278	2.13733e-32
ENSMUSG00000068428	Gmnc	geminin coiled-coil domain containing [Source:MGI Symbol;Acc:MGI:2685452]	20.7685	9.678	0.469909	1.52634e-31
ENSMUSG00000033174	Mgll	monoglyceride lipase [Source:MGI Symbol;Acc:MGI:1346042]	111.625	51.8639	0.469219	1.27609e-37
ENSMUSG00000074346	Kcnd3os	potassium voltage-gated channel, Shal-related family, member 3, opposite strand [Source:MGI Symbol;Acc:MGI:1925885]	1.16957	0.542108	0.468174	0.00262947
ENSMUSG00000040896	Kcnd3	potassium voltage-gated channel, Shal-related family, member 3 [Source:MGI Symbol;Acc:MGI:1928743]	24.3548	11.2701	0.467225	8.8938e-44
ENSMUSG00000041828	Abca8a	ATP-binding cassette, sub-family A (ABC1), member 8a [Source:MGI Symbol;Acc:MGI:2386846]	15.0925	6.8875	0.460722	6.88208e-24
ENSMUSG00000068686	Cd59b	CD59b antigen [Source:MGI Symbol;Acc:MGI:1888996]	1.03016	0.466104	0.458492	0.026175
ENSMUSG00000026875	Traf1	TNF receptor-associated factor 1 [Source:MGI Symbol;Acc:MGI:101836]	34.5038	15.6514	0.457498	1.06055e-37
ENSMUSG00000035686	Thrsp	thyroid hormone responsive [Source:MGI Symbol;Acc:MGI:109126]	49.0299	22.2314	0.45646	1.14763e-13
ENSMUSG00000026389	Steap3	STEAP family member 3 [Source:MGI Symbol;Acc:MGI:1915678]	7.8359	3.53466	0.455334	5.3515e-24
ENSMUSG00000036095	Dgkb	diacylglycerol kinase, beta [Source:MGI Symbol;Acc:MGI:2442474]	2.94286	1.30214	0.447414	2.08852e-29
ENSMUSG00000081984	Dnajb3	DnaJ (Hsp40) homolog, subfamily B, member 3 [Source:MGI Symbol;Acc:MGI:1306822]	0.671219	0.293258	0.439455	0.0470117
ENSMUSG00000023336	Wfdc1	WAP four-disulfide core domain 1 [Source:MGI Symbol;Acc:MGI:1915116]	1.52375	0.659094	0.438135	4.00447e-05
ENSMUSG00000108071	RP23-114F22.2		0.83298	0.356218	0.432783	0.000662111
ENSMUSG00000029032	Arhgef16	Rho guanine nucleotide exchange factor (GEF) 16 [Source:MGI Symbol;Acc:MGI:2446219]	1.25923	0.53829	0.430704	1.63474e-10
ENSMUSG00000086596	Susd5	sushi domain containing 5 [Source:MGI Symbol;Acc:MGI:2685972]	0.747705	0.311729	0.421214	1.80858e-08
ENSMUSG00000003657	Calb2	calbindin 2 [Source:MGI Symbol;Acc:MGI:101914]	17.6282	7.23874	0.416645	9.44193e-13
ENSMUSG00000049690	Nckap5	NCK-associated protein 5 [Source:MGI Symbol;Acc:MGI:2686394]	4.28173	1.75559	0.414069	4.03769e-39
ENSMUSG00000057455	Rit2	Ras-like without CAAX 2 [Source:MGI Symbol;Acc:MGI:108054]	0.515316	0.209559	0.410325	0.000294584
ENSMUSG00000017453	Pipox	pipecolic acid oxidase [Source:MGI Symbol;Acc:MGI:1197006]	23.8212	9.66705	0.409029	7.8748e-42
ENSMUSG00000040759	Cmtm5	CKLF-like MARVEL transmembrane domain containing 5 [Source:MGI Symbol;Acc:MGI:2447164]	14.2114	5.68799	0.404305	3.01669e-19
ENSMUSG00000040138	Ndp	Norrie disease (pseudoglioma) (human) [Source:MGI Symbol;Acc:MGI:102570]	13.7401	5.29756	0.388954	4.1066e-43
ENSMUSG00000022025	Lect1	leukocyte cell derived chemotaxin 1 [Source:MGI Symbol;Acc:MGI:1341171]	33.2322	11.7119	0.356361	4.3987e-41
ENSMUSG00000000253	Gmpr	guanosine monophosphate reductase [Source:MGI Symbol;Acc:MGI:1913605]	41.5865	13.0947	0.317653	7.14209e-70
ENSMUSG00000029371	Cxcl5	chemokine (C-X-C motif) ligand 5 [Source:MGI Symbol;Acc:MGI:1096868]	0.98962	0.266178	0.270145	8.38004e-07
ENSMUSG00000059325	Hopx	HOP homeobox [Source:MGI Symbol;Acc:MGI:1916782]	48.6526	13.0223	0.269807	2.69579e-30
ENSMUSG00000002289	Angptl4	angiopoietin-like 4 [Source:MGI Symbol;Acc:MGI:1888999]	2.94083	0.78468	0.269322	5.12167e-22
ENSMUSG00000079415	Cntf	ciliary neurotrophic factor [Source:MGI Symbol;Acc:MGI:88439]	0.882289	0.202069	0.229791	1.5076e-05
