# Supplementary material for: Neurons and neuronal activity control gene expression in astrocytes to regulate their development and metabolism
Source: Nat Commun. 2017 May 2;8:15132. doi: 10.1038/ncomms15132 (PMC5418577; doi:10.1038/ncomms15132)
Supplement: Supplementary Data 12 — Astrocyte-enriched (relative to neurons) activity responsive genes shown in bold. [file ncomms15132-s13.xlsx]

## Sheet: Sheet1
gene_name	description	fold induction by BiC	Astro/neuro-co:neuro-mono
Tmem100	transmembrane protein 100 [Source:MGI Symbol;Acc:MGI:1915138]	2.58574	525.869
Apln	apelin [Source:MGI Symbol;Acc:MGI:1353624]	2.81827	327.007
Slco1c1	solute carrier organic anion transporter family, member 1c1 [Source:MGI Symbol;Acc:MGI:1889679]	3.0925	226.173
Sod3	superoxide dismutase 3, extracellular [Source:MGI Symbol;Acc:MGI:103181]	2.43779	149.655
Dio2	deiodinase, iodothyronine, type II [Source:MGI Symbol;Acc:MGI:1338833]	3.79515	131.193
A730020M07Rik	RIKEN cDNA A730020M07 gene [Source:MGI Symbol;Acc:MGI:2442643]	2.0429	102.365
Dapk2	death-associated protein kinase 2 [Source:MGI Symbol;Acc:MGI:1341297]	2.61087	81.0168
Grin2c	glutamate receptor, ionotropic, NMDA2C (epsilon 3) [Source:MGI Symbol;Acc:MGI:95822]	2.92724	58.0004
Alpl	alkaline phosphatase, liver/bone/kidney [Source:MGI Symbol;Acc:MGI:87983]	2.27788	40.4383
Slc43a3	solute carrier family 43, member 3 [Source:MGI Symbol;Acc:MGI:1931054]	2.06906	40.1913
Ppp1r3c	protein phosphatase 1, regulatory (inhibitor) subunit 3C [Source:MGI Symbol;Acc:MGI:1858229]	2.02966	37.3509
Serpinf2	serine (or cysteine) peptidase inhibitor, clade F, member 2 [Source:MGI Symbol;Acc:MGI:107173]	5.19405	29.935
Espn	espin [Source:MGI Symbol;Acc:MGI:1861630]	2.00913	24.1912
Angptl2	angiopoietin-like 2 [Source:MGI Symbol;Acc:MGI:1347002]	2.34061	21.8944
Prss35	protease, serine 35 [Source:MGI Symbol;Acc:MGI:2444800]	2.44021	17.6793
Ppp1r3g	protein phosphatase 1, regulatory (inhibitor) subunit 3G [Source:MGI Symbol;Acc:MGI:1923737]	3.29095	12.8856
Adm	adrenomedullin [Source:MGI Symbol;Acc:MGI:108058]	2.39014	9.69149
Vwa1	von Willebrand factor A domain containing 1 [Source:MGI Symbol;Acc:MGI:2179729]	2.00264	7.57857
F630040K05Rik	RIKEN cDNA F630040K05 gene [Source:MGI Symbol;Acc:MGI:4437734]	3.5283	6.50672
Adora2a	adenosine A2a receptor [Source:MGI Symbol;Acc:MGI:99402]	3.07007	5.57203
Pde7b	phosphodiesterase 7B [Source:MGI Symbol;Acc:MGI:1352752]	3.02808	3.82328
1700018L02Rik	RIKEN cDNA 1700018L02 gene [Source:MGI Symbol;Acc:MGI:1914579]	2.80141	3.771
Ehf	ets homologous factor [Source:MGI Symbol;Acc:MGI:1270840]	2.10186	3.61188
Gbp11	guanylate binding protein 11 [Source:MGI Symbol;Acc:MGI:3646307]	2.29046	3.16091
Cpne6	copine VI [Source:MGI Symbol;Acc:MGI:1334445]	2.08901	3.08369
Slc16a3	solute carrier family 16 (monocarboxylic acid transporters), member 3 [Source:MGI Symbol;Acc:MGI:1933438]	2.56411	2.78147
Grm4	glutamate receptor, metabotropic 4 [Source:MGI Symbol;Acc:MGI:1351341]	2.32632	2.5451
Fam163b	family with sequence similarity 163, member B [Source:MGI Symbol;Acc:MGI:1926106]	7.28789	2.25248
Mgarp	mitochondria localized glutamic acid rich protein [Source:MGI Symbol;Acc:MGI:1914999]	2.35785	2.02552
Cartpt	CART prepropeptide [Source:MGI Symbol;Acc:MGI:1351330]	25.7984	1.98447
Vegfa	vascular endothelial growth factor A [Source:MGI Symbol;Acc:MGI:103178]	2.51365	1.96267
Tacr1	tachykinin receptor 1 [Source:MGI Symbol;Acc:MGI:98475]	2.55179	1.84213
Hk2	hexokinase 2 [Source:MGI Symbol;Acc:MGI:1315197]	2.22767	1.68892
Trh	thyrotropin releasing hormone [Source:MGI Symbol;Acc:MGI:98823]	2.40388	1.63249
Slc39a14	solute carrier family 39 (zinc transporter), member 14 [Source:MGI Symbol;Acc:MGI:2384851]	2.07417	1.60349
Ankrd37	ankyrin repeat domain 37 [Source:MGI Symbol;Acc:MGI:3603344]	2.19122	1.56443
Nr4a3	nuclear receptor subfamily 4, group A, member 3 [Source:MGI Symbol;Acc:MGI:1352457]	3.12091	1.52989
Rtn4rl2	reticulon 4 receptor-like 2 [Source:MGI Symbol;Acc:MGI:2669796]	3.01292	1.46253
Iffo2	intermediate filament family orphan 2 [Source:MGI Symbol;Acc:MGI:2140675]	2.16492	1.43283
Rab27b	RAB27B, member RAS oncogene family [Source:MGI Symbol;Acc:MGI:1931295]	2.46824	1.40276
Actr3b	ARP3 actin-related protein 3B [Source:MGI Symbol;Acc:MGI:2661120]	2.68482	1.33398
Gda	guanine deaminase [Source:MGI Symbol;Acc:MGI:95678]	4.07427	1.28126
Gipr	gastric inhibitory polypeptide receptor [Source:MGI Symbol;Acc:MGI:1352753]	2.13935	1.21515
Egfl8	EGF-like domain 8 [Source:MGI Symbol;Acc:MGI:1932094]	2.09679	1.10082
Kcnf1	potassium voltage-gated channel, subfamily F, member 1 [Source:MGI Symbol;Acc:MGI:2687399]	2.51068	1.04139
Pdlim3	PDZ and LIM domain 3 [Source:MGI Symbol;Acc:MGI:1859274]	2.40952	1.04104
Tmem130	transmembrane protein 130 [Source:MGI Symbol;Acc:MGI:3607706]	2.09947	1.00648
Stac2	SH3 and cysteine rich domain 2 [Source:MGI Symbol;Acc:MGI:2144518]	2.52277	0.967423
Gpr26	G protein-coupled receptor 26 [Source:MGI Symbol;Acc:MGI:2441758]	5.20588	0.942047
Pde4d	phosphodiesterase 4D, cAMP specific [Source:MGI Symbol;Acc:MGI:99555]	2.10954	0.822272
Ttc39c	tetratricopeptide repeat domain 39C [Source:MGI Symbol;Acc:MGI:1919997]	2.11502	0.794582
Nrip3	nuclear receptor interacting protein 3 [Source:MGI Symbol;Acc:MGI:1925843]	2.17432	0.668589
Ptprn	protein tyrosine phosphatase, receptor type, N [Source:MGI Symbol;Acc:MGI:102765]	2.13922	0.620825
Scg2	secretogranin II [Source:MGI Symbol;Acc:MGI:103033]	4.93585	0.54026
Adm2	adrenomedullin 2 [Source:MGI Symbol;Acc:MGI:2675256]	5.63804	0.523734
Gng4	guanine nucleotide binding protein (G protein), gamma 4 [Source:MGI Symbol;Acc:MGI:102703]	2.20128	0.476629
