# Supplementary material for: Neurons and neuronal activity control gene expression in astrocytes to regulate their development and metabolism
Source: Nat Commun. 2017 May 2;8:15132. doi: 10.1038/ncomms15132 (PMC5418577; doi:10.1038/ncomms15132)
Supplement: Supplementary Data 13 — Enriched transcription factor motifs in the promoters of astrocytic activity-response genes. [file ncomms15132-s14.xlsx]

## Sheet: Sheet1
TF Matrices	Over representation (BiC)	Z-Score (promoters)	Over representation (BiC+TBOA)	Z-Score (promoters)
V$CREB2CJUN.01	2.67	4.02	3.43	9.96
V$GAGA.01	2.54	14.18	2.27	19.31
V$ZBP89.01	2.07	7.84	2.24	22.22
V$CREB1.01	1.89	4.39	1.91	7.47
V$BKLF.02	1.99	13.13	1.72	15.78
V$EGR1.04	1.72	8.54	1.97	19.11
V$EGR1.03	1.83	9.58	1.73	13.87
V$ZNF219.01	1.51	4.32	2.04	20.96
V$GC.01	1.61	8.17	1.65	14.34
V$ATF.01	1.52	3.33	1.63	6.78
V$GLIS3.01	1.6	5.19	1.5	7.23
V$ZNF263.02	1.52	3.57	1.54	7.58
V$ATF1.02	1.51	3.32	1.5	5.43
