# Supplementary material for: Neurons and neuronal activity control gene expression in astrocytes to regulate their development and metabolism
Source: Nat Commun. 2017 May 2;8:15132. doi: 10.1038/ncomms15132 (PMC5418577; doi:10.1038/ncomms15132)
Supplement: Supplementary Data 14 — Astrocytic components of the astrocyte-neuron lactate shuttle significantly induced by synaptic activity. [file ncomms15132-s15.xlsx]

## Sheet: Sheet1
gene	gene_name	description	(BiC+TTX)_FKPM	(BiC)_FKPM	Fold_Change	DESeq2_padj	(BiC/TBOA+TTX)_FKPM	(BiC/TBOA)_FKPM	Fold_Change	DESeq2_padj
ENSMUSG00000028645	Slc2a1	solute carrier family 2 (facilitated glucose transporter), member 1 [Source:MGI Symbol;Acc:MGI:95755]	60.8327	88.5633	1.45483	2.48634e-05	61.8878	95.9992	1.56638	1.01192e-09
ENSMUSG00000036298	Slc2a13	solute carrier family 2 (facilitated glucose transporter), member 13 [Source:MGI Symbol;Acc:MGI:2146030]	1.9672	2.57031	1.3085	0.0155944	1.8878	4.47997	2.40286	1.27447e-26
ENSMUSG00000003153	Slc2a3	solute carrier family 2 (facilitated glucose transporter), member 3 [Source:MGI Symbol;Acc:MGI:95757]	6.6256	10.1203	1.52826	3.17349e-06	6.71083	10.1341	1.52584	6.32953e-08
ENSMUSG00000000628	Hk2	hexokinase 2 [Source:MGI Symbol;Acc:MGI:1315197]	3.79466	8.44896	2.22767	1.47504e-07	4.24628	9.91764	2.3613	4.21469e-12
ENSMUSG00000036427	Gpi1	glucose phosphate isomerase 1 [Source:MGI Symbol;Acc:MGI:95797]	164.959	281.682	1.7078	2.64695e-05	188.801	259.709	1.38953	0.00445519
ENSMUSG00000026773	Pfkfb3	6-phosphofructo-2-kinase/fructose-2,6-biphosphatase 3 [Source:MGI Symbol;Acc:MGI:2181202]	35.3599	54.7322	1.54816	6.50362e-13	37.5781	65.508	1.76131	1.95112e-25
ENSMUSG00000020277	Pfkl	phosphofructokinase, liver, B-type [Source:MGI Symbol;Acc:MGI:97547]	39.6229	72.5044	1.83094	7.78546e-10	49.2241	77.1137	1.5819	9.5248e-07
ENSMUSG00000033065	Pfkm	phosphofructokinase, muscle [Source:MGI Symbol;Acc:MGI:97548]	75.086	86.9997	1.15834	0.00286666	73.9263	90.3002	1.23386	8.22751e-07
ENSMUSG00000030695	Aldoa	aldolase A, fructose-bisphosphate [Source:MGI Symbol;Acc:MGI:87994]	533.626	725.633	1.35931	6.97117e-06	609.991	805.769	1.33427	1.99896e-06
ENSMUSG00000023456	Tpi1	triosephosphate isomerase 1 [Source:MGI Symbol;Acc:MGI:98797]	178.321	285.348	1.60069	2.38298e-10	211.156	299.994	1.43438	3.42077e-07
ENSMUSG00000057666	Gapdh	glyceraldehyde-3-phosphate dehydrogenase [Source:MGI Symbol;Acc:MGI:95640]	112.113	145.358	1.29646	0.000164715	126.539	173.491	1.3854	4.88404e-08
ENSMUSG00000062070	Pgk1	phosphoglycerate kinase 1 [Source:MGI Symbol;Acc:MGI:97555]	153.371	212.621	1.38673	6.01012e-09	170.853	216.534	1.28044	4.52505e-06
ENSMUSG00000011752	Pgam1	phosphoglycerate mutase 1 [Source:MGI Symbol;Acc:MGI:97552]	28.9309	39.5732	1.36765	4.77262e-06	31.2396	44.6369	1.44368	7.53456e-10
ENSMUSG00000063524	Eno1	enolase 1, alpha non-neuron [Source:MGI Symbol;Acc:MGI:95393]	247.077	405.142	1.64009	1.07392e-11	298.287	466.48	1.57966	2.65099e-11
ENSMUSG00000059040	Eno1b	enolase 1B, retrotransposed [Source:MGI Symbol;Acc:MGI:3648653]	52.3079	86.8127	1.65982	4.08893e-06	62.7734	95.6817	1.53806	3.46322e-05
ENSMUSG00000004267	Eno2	enolase 2, gamma neuronal [Source:MGI Symbol;Acc:MGI:95394]	22.7684	34.6927	1.52336	4.65833e-07	23.5401	34.2685	1.46994	4.21034e-08
ENSMUSG00000032294	Pkm	pyruvate kinase, muscle [Source:MGI Symbol;Acc:MGI:97591]	314.653	386.193	1.22738	5.3295e-05	353.513	426.443	1.21839	2.40399e-05
ENSMUSG00000063229	Ldha	lactate dehydrogenase A [Source:MGI Symbol;Acc:MGI:96759]	169.051	274.403	1.62369	1.70989e-14	206.367	305.547	1.49557	2.83419e-11
ENSMUSG00000025161	Slc16a3	solute carrier family 16 (monocarboxylic acid transporters), member 3 [Source:MGI Symbol;Acc:MGI:1933438]	2.38315	6.1037	2.56411	4.77262e-06	2.874	7.57039	2.66256	2.56069e-09
