# Supplementary material for: Neurons and neuronal activity control gene expression in astrocytes to regulate their development and metabolism
Source: Nat Commun. 2017 May 2;8:15132. doi: 10.1038/ncomms15132 (PMC5418577; doi:10.1038/ncomms15132)
Supplement: Supplementary Data 15 — Neuron-induced astrocytic genes (>2-fold) compared to data in Zhang et al (2016, taking genes expressed >0.5 FPKM) and the fold change in expression in human astrocytes in the individuals 40 reported. [file ncomms15132-s16.xlsx]

## Sheet: Sheet1
gene_name	Fold-change Co_vs_Mono	Zhang et al (2016)_data>>>	under_40 (human)	over_40 (human)	ratio	log(2) ratio		TTEST
Tmem59l	2.25851		2.90229	0.44806	0.154382	-2.69543		0.000180467
Gatsl3	2.07694		3.29555	0.539124	0.163592	-2.61183
Prodh	2.80847		10.486	1.8891	0.180154	-2.4727
Ttyh1	3.03707		27.6652	5.12519	0.185257	-2.4324
Aifm3	2.0751		7.87378	1.51143	0.191957	-2.38115
Mfge8	2.73604		22.4357	4.5458	0.202615	-2.30319
Hes5	12.1062		3.4678	0.916531	0.264297	-1.91977
Mgll	3.16428		22.2457	6.55773	0.294786	-1.76226
Bcan	3.67314		22.6034	7.10893	0.314508	-1.66883
Scara3	2.28787		20.2764	6.38021	0.314662	-1.66813
Pld2	2.01586		2.10488	0.667329	0.317039	-1.65727
Gpr37l1	2.62332		90.6105	30.7108	0.338932	-1.56093
Prrx1	2.44976		3.75797	1.31978	0.351196	-1.50965
Tspan18	7.4993		1.06011	0.37965	0.358121	-1.48148
Atp1a3	2.80076		0.755179	0.275615	0.364966	-1.45417
Spock2	3.11944		12.7055	4.65729	0.366557	-1.44789
Plagl1	2.0137		2.62347	0.970629	0.369979	-1.43449
Oaf	2.25756		17.3167	6.4958	0.375119	-1.41458
Igfbp7	2.32942		164.801	62.3189	0.378146	-1.40299
Gng3	2.29445		3.89783	1.47542	0.378523	-1.40155
Rhcg	4.94233		1.01682	0.39267	0.386174	-1.37268
Ntm	6.1571		77.0314	30.0225	0.389743	-1.3594
Gnao1	2.46408		48.1278	18.9977	0.394736	-1.34104
Slc13a5	3.40119		17.9461	7.23337	0.403061	-1.31093
Slc6a11	13.5927		15.5034	6.63697	0.428097	-1.22399
Fam69c	4.59376		4.8735	2.09351	0.42957	-1.21903
Snhg11	2.78228		2.75206	1.20445	0.437654	-1.19214
Trim47	4.48373		2.45165	1.09359	0.446064	-1.16468
Lgi4	4.69232		2.51743	1.12603	0.447293	-1.16071
Klf15	2.01961		7.16074	3.20428	0.447478	-1.16011
Acsf2	2.09032		3.10502	1.3981	0.450271	-1.15113
Fn3k	2.20878		5.49297	2.48239	0.451922	-1.14585
Mmd2	3.09055		10.4785	4.91792	0.469333	-1.09132
Unc5d	2.98634		1.87939	0.882657	0.469651	-1.09034
Ncan	3.12098		109.742	51.5602	0.469832	-1.08978
Arrb1	2.96622		14.9706	7.03796	0.470118	-1.08891
S100a1	2.1212		115.081	54.7945	0.476138	-1.07055
Grm3	5.78328		50.4059	24.0423	0.476974	-1.06802
Csrp1	2.13823		149.41	71.441	0.478153	-1.06446
Agt	5.20438		107.527	51.5102	0.479045	-1.06177
Ptn	3.18396		360.502	173.527	0.481347	-1.05485
Fjx1	2.39223		11.2228	5.48493	0.48873	-1.03289
Sec14l2	2.56736		8.7833	4.39227	0.500071	-0.999796
Slc6a1	2.23553		78.2743	39.3736	0.503021	-0.991311
Gprc5b	2.38816		248	125.347	0.505433	-0.984409
Cspg5	3.84675		30.6002	15.5759	0.509011	-0.974232
Mapk4	3.45428		31.1062	15.9532	0.512863	-0.963354
Bmper	2.90092		2.01241	1.05363	0.523566	-0.933556
Cbs	3.24749		7.50445	3.93256	0.524031	-0.932277
Masp1	4.6836		6.49865	3.42045	0.526333	-0.925952
Ankrd6	2.39855		1.08881	0.574214	0.527377	-0.923093
Ephb1	4.40499		8.19307	4.32299	0.527639	-0.922376
Apcdd1	2.51679		39.2577	20.8565	0.531271	-0.91248
Arhgef3	2.47509		1.62937	0.878366	0.539083	-0.89142
Omg	2.26961		158.521	85.8459	0.541543	-0.884852
Slc43a3	6.80468		3.55905	1.93434	0.543501	-0.879646
S1pr1	4.23287		60.6355	32.9826	0.543948	-0.878459
Adora2b	3.36273		17.5969	9.62497	0.54697	-0.870467
Dab1	2.23679		1.14551	0.629245	0.549314	-0.864296
Rlbp1	4.67915		7.68387	4.22233	0.549505	-0.863796
Sox10	7.04784		1.31246	0.721324	0.549595	-0.86356
Gpr17	9.42868		0.770085	0.423679	0.550171	-0.862048
Efr3b	3.04954		12.5215	7.12171	0.56876	-0.814109
Aldoc	2.1112		470.883	271.202	0.575945	-0.795998
Slc14a1	2.19032		37.1975	21.4847	0.577585	-0.791894
Tlcd1	2.16865		20.3338	11.9528	0.587828	-0.766533
Cpne6	5.53567		6.35929	3.74431	0.588794	-0.764166
Sema4g	2.23223		1.0358	0.621615	0.60013	-0.736652
Pdzrn3	2.51611		3.68368	2.21713	0.601877	-0.732459
Atp1a2	2.2787		342.716	206.843	0.603541	-0.728475
Kalrn	2.37163		2.83614	1.74283	0.614509	-0.702494
Chst1	5.17934		4.23919	2.61228	0.616221	-0.69848
Adra1a	2.29423		1.7935	1.10642	0.616908	-0.696872
Acsl6	2.74619		46.2245	28.5336	0.617282	-0.695998
Kcna2	4.7495		20.7932	12.8534	0.618154	-0.693961
Rgs20	2.60794		22.1175	13.6876	0.618856	-0.692325
Slc1a2	11.2408		2454.47	1521.31	0.619809	-0.690104
Npas2	2.2126		3.77954	2.34436	0.620275	-0.689021
Scg3	2.0116		171.954	106.666	0.620319	-0.688919
Shc4	2.08865		1.54514	0.960247	0.621461	-0.686265
Col9a2	5.01318		0.816425	0.510551	0.62535	-0.677264
Mertk	2.52291		40.3455	25.2514	0.625877	-0.676048
Paqr8	2.54562		67.1391	42.3927	0.631416	-0.663338
Kcnj16	2.56086		11.9357	7.56336	0.633677	-0.658181
Hgf	2.76015		8.02228	5.10693	0.636593	-0.651556
Ppara	2.20258		6.10954	3.91149	0.640227	-0.643345
Dlgap1	2.6491		1.48048	0.964927	0.651767	-0.617571
Klf9	2.2029		5.19439	3.41123	0.656715	-0.60666
Cnksr2	2.60805		3.06586	2.02637	0.660947	-0.597393
Appl2	2.29304		30.0841	20.3034	0.674888	-0.567281
Hopx	6.41794		58.1548	39.4538	0.678428	-0.559733
Col16a1	2.16873		1.03488	0.703965	0.680236	-0.555894
Ndrg2	3.90302		339.521	231.279	0.681192	-0.553867
Id4	2.32456		26.6401	18.3549	0.688994	-0.537437
Rgs9	2.05968		1.14961	0.793054	0.689846	-0.535655
Slc1a3	4.00797		1146.57	797.769	0.695786	-0.523284
Trim9	2.82334		19.1887	13.3936	0.697992	-0.518718
Glul	5.34899		972.8	680.972	0.700013	-0.514547
Rasa3	2.53129		2.56966	1.80527	0.702533	-0.509362
Ttpa	2.36081		1.8717	1.32313	0.706911	-0.500399
Ppargc1a	2.12624		10.7917	7.6767	0.711352	-0.491365
Gja1	2.33538		653.366	467.166	0.715013	-0.483959
Dio2	6.75003		46.2958	33.2547	0.718309	-0.477323
Nrarp	9.84863		6.30615	4.53099	0.718504	-0.476933
Hvcn1	3.2679		5.45301	3.95556	0.725389	-0.463173
Dhtkd1	2.37519		6.26382	4.55185	0.726688	-0.460591
Cmtm5	7.202		1.31169	0.953313	0.726782	-0.460406
Robo1	2.24326		7.23403	5.26944	0.728423	-0.457151
Cd38	5.5586		5.37777	3.93124	0.731016	-0.452024
Ncam2	3.52144		19.4781	14.3146	0.734905	-0.444369
Ntsr2	2.05832		12.3958	9.11383	0.735236	-0.443721
Mfap3l	2.69656		21.3542	15.7672	0.738368	-0.437589
Tmem132c	3.07663		1.94831	1.4391	0.738636	-0.437064
Tmem100	6.02159		1.87774	1.38748	0.738909	-0.436531
Glrb	2.10381		1.94002	1.43617	0.740288	-0.433841
Dok5	2.4996		18.99	14.1897	0.74722	-0.420395
Hoga1	2.52238		1.5391	1.15069	0.747637	-0.419591
Pygl	2.6823		1.14548	0.860891	0.751552	-0.412056
Spred1	2.00012		13.2267	10.0187	0.757462	-0.400754
Pamr1	3.07887		26.1837	19.9418	0.761612	-0.392872
Il17rd	5.29614		3.0311	2.30912	0.76181	-0.392497
Mgst1	2.41116		82.0853	62.679	0.763583	-0.389142
Pde7b	4.01324		6.22974	4.75945	0.763989	-0.388376
Ephx2	2.55496		5.50972	4.22012	0.765941	-0.384694
St6galnac5	3.02029		2.0231	1.55015	0.766224	-0.384162
Aqp4	4.02093		509.414	390.552	0.766669	-0.383324
Pdk4	3.44452		25.5174	19.6572	0.770346	-0.376422
Map2k6	2.65248		1.37396	1.06152	0.772599	-0.372209
Prss35	6.0997		14.5112	11.2375	0.774405	-0.368841
Prex2	2.19808		68.945	53.6029	0.777473	-0.363135
Slco1c1	5.63511		52.8507	41.1562	0.778727	-0.360811
Myh15	2.38206		1.33711	1.04295	0.780004	-0.358447
Abhd3	2.39462		9.77857	7.72156	0.78964	-0.340732
Ranbp3l	5.89637		105.23	83.4617	0.793135	-0.334361
Pou2f1	2.09683		7.33612	5.83532	0.795422	-0.330207
Gpam	4.01844		26.7123	21.4477	0.802918	-0.316675
Rbp1	2.07384		19.925	16.0163	0.80383	-0.315037
Bach2	2.08503		0.837092	0.675371	0.806806	-0.309706
Bmpr1b	3.49886		29.85	24.1757	0.809906	-0.304174
Sparcl1	4.06181		2114.47	1713.14	0.810198	-0.303654
Nav3	2.02813		5.48444	4.45125	0.811614	-0.301134
Clmn	2.35181		1.06422	0.865031	0.812829	-0.298975
Lrrc4c	2.60935		2.482	2.02082	0.814188	-0.296565
Dkk3	5.03069		131.825	107.895	0.818468	-0.289002
Dgkb	2.62701		1.80876	1.48612	0.821622	-0.283454
Rora	2.01778		9.15221	7.52166	0.82184	-0.28307
Slc25a27	2.08045		2.72628	2.24202	0.822375	-0.282132
Ptprz1	2.12252		154.096	126.96	0.823899	-0.27946
Efs	2.29352		2.50012	2.06717	0.82683	-0.274337
Sema6a	2.1482		3.28051	2.73166	0.832693	-0.264144
Lsamp	3.84465		36.4927	30.5427	0.836956	-0.256776
Acot1	2.05438		3.38593	2.83401	0.836995	-0.256709
Adcyap1r1	7.19152		33.4335	28.03	0.838381	-0.254323
Lrrtm2	2.69145		3.74923	3.16526	0.844243	-0.244269
Lmo3	2.32436		45.3788	38.3592	0.845309	-0.242449
Cyp7b1	2.32443		9.31868	7.93357	0.851361	-0.232157
Kcnn3	2.2004		20.8891	17.7966	0.851956	-0.23115
Dapk2	5.45697		0.665617	0.56718	0.852112	-0.230885
Cnih3	6.33942		0.902925	0.769954	0.852733	-0.229834
Pcdhb10	2.20217		1.33498	1.14198	0.855427	-0.225283
Rasgrp1	11.1846		0.584535	0.501964	0.858741	-0.219705
Fam107a	5.90958		226.971	195.496	0.861325	-0.21537
Paqr6	2.04303		44.736	38.9088	0.869742	-0.201341
Rasa2	2.35612		1.93427	1.68659	0.871951	-0.197681
Ntrk2	2.04881		360.967	316.133	0.875795	-0.191335
Sncaip	2.08614		2.08067	1.85306	0.890606	-0.16714
Mxi1	2.95431		31.7903	28.3488	0.891743	-0.1653
Atp8a1	2.16943		11.0615	9.88964	0.894062	-0.161553
Unc5c	2.50336		1.79105	1.60487	0.896046	-0.158355
Maob	4.52438		24.7094	22.1597	0.896814	-0.15712
Ptchd1	2.04367		3.50444	3.16186	0.902245	-0.148408
Cldn10	29.2792		51.3949	47.1581	0.917564	-0.124119
Slc30a10	7.72533		3.7975	3.51314	0.92512	-0.112287
Cpe	2.55355		677.807	636.659	0.939292	-0.0903544
Cdo1	5.03098		12.9476	12.327	0.952069	-0.0708618
Egr2	3.13918		1.59896	1.53199	0.958119	-0.0617228
Camk2n1	2.47099		23.304	22.4726	0.964326	-0.0524065
P2ry12	3.82633		6.29684	6.21119	0.986397	-0.0197591
Sat1	2.90376		331.393	330.781	0.998152	-0.00266821
Sepp1	2.35195		22.8501	22.8559	1.00026	0.000369306
Trpm3	2.58789		7.09227	7.20148	1.0154	0.0220463
Fndc4	2.25169		1.75105	1.78301	1.01825	0.0260896
Neil2	2.21995		2.97308	3.15496	1.06118	0.0856642
Plxnc1	2.1		0.69439	0.741634	1.06804	0.0949609
Fut9	2.46788		14.573	15.5737	1.06866	0.0958071
Pcdhb8	2.26195		0.670223	0.720226	1.0746	0.103806
Tril	4.80363		22.1053	23.8061	1.07694	0.106937
N4bp2l1	2.80962		1.31804	1.43558	1.08918	0.123245
Scrg1	2.28591		102.118	111.393	1.09083	0.125426
Sh3yl1	2.03964		4.64013	5.13384	1.1064	0.145873
Gucy1b3	2.42889		4.3596	4.84615	1.1116	0.152644
Egr1	2.23665		44.945	50.2535	1.11811	0.161064
Hey2	3.32073		1.40024	1.56887	1.12043	0.164052
Tspan13	2.09183		1.02454	1.15016	1.12261	0.16686
Cd74	5.57194		14.72	16.5928	1.12723	0.172777
Baalc	4.00455		84.1698	97.0502	1.15303	0.205428
Hsd17b11	2.14502		6.16498	7.14015	1.15818	0.211859
Acss3	3.4345		6.82746	7.93367	1.16202	0.216638
Kcnn2	2.48205		0.89881	1.06161	1.18112	0.240159
Gng11	2.32714		0.674771	0.800297	1.18603	0.246138
Hnmt	2.81125		1.9596	2.3504	1.19943	0.262345
Anks1b	2.20944		3.53747	4.25053	1.20157	0.264925
Marcksl1	2.18882		33.2874	40.5471	1.21809	0.284621
Nr4a1	3.67002		3.29489	4.05452	1.23055	0.299302
Sh3gl2	4.09613		0.689957	0.859613	1.24589	0.317181
Lama4	3.7317		1.8172	2.30323	1.26746	0.341941
St6gal1	2.33025		1.24101	1.57808	1.27161	0.34666
Pcdh15	2.72424		0.632685	0.819936	1.29596	0.374024
Fxyd6	2.05181		3.12241	4.0516	1.29759	0.375831
Btg1	2.92053		2.06	2.70059	1.31097	0.390633
Fabp7	2.18634		31.7447	44.0694	1.38824	0.473261
Gabra4	2.24832		2.17066	3.05368	1.4068	0.492415
Dpp6	2.38596		0.713482	1.0603	1.4861	0.57153
P2rx7	2.27941		0.692708	1.04345	1.50633	0.591042
Pim1	2.12167		0.711659	1.13471	1.59446	0.673069
Crym	3.41862		0.822198	1.35909	1.65299	0.725079
Tnfaip3	2.32393		0.581116	0.964706	1.66009	0.731264
Angpt1	2.94103		0.798374	1.39011	1.74117	0.800059
Dclk1	2.01328		0.530433	0.944404	1.78044	0.832233
Vcan	2.40627		3.03255	6.83073	2.25247	1.17151
Bcas1	3.90672		5.34239	12.6275	2.36364	1.24101
Srgn	3.36577		3.79754	9.30092	2.44919	1.29231
Rnase1	3.1497		3.94729	10.99	2.78419	1.47726
Enpp2	2.15894		1.334	6.29503	4.71891	2.23845
