# Supplementary material for: Neurons and neuronal activity control gene expression in astrocytes to regulate their development and metabolism
Source: Nat Commun. 2017 May 2;8:15132. doi: 10.1038/ncomms15132 (PMC5418577; doi:10.1038/ncomms15132)
Supplement: Supplementary Data 16 — Activity-induced astrocytic genes (>2-fold) compared to data in Zhang et al (2016, taking genes expressed >0.5 FPKM) and the fold change in expression in human astrocytes in the individuals 40 reported. [file ncomms15132-s17.xlsx]

## Sheet: Sheet1
gene_name	Fold-change BiC vs. (BiC+TTX)	Zhang et al (2016)_data>>>	under_40 (human)	over_40 (human)	ratio	log(2) ratio		TTEST
Ppp1r3c	2.02966		55.7419	40.1191	0.71973	-0.474472		0.00384489
Slco1c1	3.0925		52.8507	41.1562	0.778727	-0.360811
Dio2	3.79515		46.2958	33.2547	0.718309	-0.477323
Prss35	2.44021		14.5112	11.2375	0.774405	-0.368841
Vegfa	2.51365		14.2932	4.634	0.324209	-1.625
Pde7b	3.02808		6.22974	4.75945	0.763989	-0.388376
Cpne6	2.08901		6.35929	3.74431	0.588794	-0.764166
Adm	2.39014		6.15222	3.55731	0.578215	-0.790322
Pdlim3	2.40952		6.16173	3.43389	0.557294	-0.843491
Grin2c	2.92724		6.47601	1.4692	0.226869	-2.14007
Pde4d	2.10954		4.07722	3.78058	0.927243	-0.108981
Scg2	4.93585		3.13421	4.61982	1.474	0.559734
Ppp1r3g	3.29095		4.13003	1.55075	0.375481	-1.41319
Slc43a3	2.06906		3.55905	1.93434	0.543501	-0.879646
Nr4a3	3.12091		1.32644	3.12855	2.3586	1.23793
Apln	2.81827		2.51688	1.89931	0.754627	-0.406165
Actr3b	2.68482		2.39341	1.50414	0.628451	-0.670127
Ankrd37	2.19122		2.53968	1.28192	0.504758	-0.986335
Slc39a14	2.07417		1.93485	1.7069	0.88219	-0.180839
Tmem100	2.58574		1.87774	1.38748	0.738909	-0.436531
Ttc39c	2.11502		1.03772	1.21074	1.16673	0.222471
Iffo2	2.16492		1.1329	0.945634	0.834699	-0.260672
Dapk2	2.61087		0.665617	0.56718	0.852112	-0.230885
Angptl2	2.34061		0.711121	0.515677	0.725161	-0.463627
Sod3	2.43779		0.910868	0.17116	0.187909	-2.4119
