# Supplementary material for: Neurons and neuronal activity control gene expression in astrocytes to regulate their development and metabolism
Source: Nat Commun. 2017 May 2;8:15132. doi: 10.1038/ncomms15132 (PMC5418577; doi:10.1038/ncomms15132)
Supplement: Supplementary Data 17 — Within the group of genes induced in astrocytes by neurons (>2-fold), expression levels and fold-change in pre- vs. post-natal human astrocytes (from data in Zhang et al (2016)) is shown. [file ncomms15132-s18.xlsx]

## Sheet: Sheet1
gene_name	Fold-change Co_vs_Mono	Zhang et al (2016)_data>>>	AVG_fetal: Zhang et al (2016)	AVG_Post-natal: Zhang et al (2016)	Fold change change postnatal vs fetal	Log(2)Fold Change		TTEST
Igfbp7	2.32942		0.1	113.56	1135.6	10.1492		0.00160472
S100a1	2.1212		0.1	84.9378	849.378	9.73026
Slc14a1	2.19032		0.1	29.3411	293.411	8.19678
Cd74	5.57194		0.115405	15.6564	135.665	7.0839
Gja1	2.33538		4.55985	560.266	122.869	6.94098
Cldn10	29.2792		0.450707	49.2765	109.332	6.77257
Ntsr2	2.05832		0.1	10.7548	107.548	6.74884
Gpr37l1	2.62332		0.602308	60.6607	100.714	6.65412
Pamr1	3.07887		0.264907	23.0627	87.0597	6.44393
Ranbp3l	5.89637		1.12018	94.3459	84.2236	6.39615
Aldoc	2.1112		4.78198	371.043	77.5918	6.27783
Rnase1	3.1497		0.1	7.46865	74.6865	6.22278
Slc1a2	11.2408		34.5383	1987.89	57.5561	5.8469
Sparcl1	4.06181		35.6502	1913.8	53.6828	5.74639
Cpne6	5.53567		0.1	5.0518	50.518	5.65873
Aifm3	2.0751		0.102953	4.6926	45.5799	5.51033
Cpe	2.55355		16.0221	657.233	41.0204	5.35827
Csrp1	2.13823		2.70803	110.426	40.7771	5.34969
Glul	5.34899		21.0053	826.886	39.3655	5.29886
Agt	5.20438		2.13967	79.5186	37.1639	5.21583
Mertk	2.52291		0.942648	32.7984	34.794	5.12076
Aqp4	4.02093		14.0191	449.983	32.0979	5.00441
Acot1	2.05438		0.1	3.10997	31.0997	4.95883
Baalc	4.00455		2.92091	90.61	31.0211	4.95518
P2ry12	3.82633		0.219633	6.25401	28.4748	4.83161
Scg3	2.0116		5.11971	139.31	27.2105	4.76609
Acsl6	2.74619		1.60615	37.379	23.2724	4.54055
Omg	2.26961		5.39814	122.183	22.6343	4.50044
Srgn	3.36577		0.334778	6.54923	19.5629	4.29005
Ntrk2	2.04881		17.5974	338.55	19.2387	4.26594
Gatsl3	2.07694		0.1	1.91734	19.1734	4.26103
Slc13a5	3.40119		0.679024	12.5897	18.5409	4.21264
Ndrg2	3.90302		16.3261	285.4	17.4812	4.12773
Mfap3l	2.69656		1.067	18.5607	17.3952	4.12061
Kcnj16	2.56086		0.594636	9.74952	16.3958	4.03525
Tmem100	6.02159		0.1	1.63261	16.3261	4.02911
Pdk4	3.44452		1.41069	22.5873	16.0116	4.00104
Mgst1	2.41116		4.70519	72.3822	15.3835	3.94331
Atp1a2	2.2787		17.9911	274.78	15.2731	3.93292
Maob	4.52438		1.71896	23.4345	13.633	3.76903
Paqr8	2.54562		4.1982	54.7659	13.0451	3.70543
Bcas1	3.90672		0.732014	8.98494	12.2743	3.61757
Gabra4	2.24832		0.218817	2.61217	11.9377	3.57745
Myh15	2.38206		0.1	1.19003	11.9003	3.57292
Cmtm5	7.202		0.1	1.1325	11.325	3.50144
Spock2	3.11944		0.774346	8.68139	11.2113	3.48688
Tlcd1	2.16865		1.45655	16.1433	11.0832	3.4703
Gprc5b	2.38816		17.1266	186.673	10.8996	3.44621
Npas2	2.2126		0.292397	3.06195	10.4719	3.38845
Scrg1	2.28591		10.2357	106.756	10.4297	3.38262
Pde7b	4.01324		0.536524	5.4946	10.2411	3.3563
Dio2	6.75003		4.12847	39.7753	9.63439	3.26819
Trpm3	2.58789		0.755389	7.14688	9.46119	3.24202
Hoga1	2.52238		0.143155	1.3449	9.39468	3.23184
Prss35	6.0997		1.37672	12.8743	9.35145	3.22519
Prodh	2.80847		0.673202	6.18757	9.19126	3.20026
Prrx1	2.44976		0.279128	2.53888	9.09574	3.18519
Tril	4.80363		2.59585	22.9557	8.84323	3.14457
Paqr6	2.04303		4.73813	41.8224	8.82677	3.14189
Rgs20	2.60794		2.11071	17.9025	8.48177	3.08436
Ppara	2.20258		0.593663	5.01052	8.44	3.07724
Lgi4	4.69232		0.221258	1.82173	8.23349	3.0415
Apcdd1	2.51679		3.6636	30.0571	8.20426	3.03637
Klf9	2.2029		0.525172	4.30281	8.19314	3.03442
Slc6a1	2.23553		7.3632	58.824	7.98892	2.998
Trim47	4.48373		0.239201	1.77262	7.41059	2.88959
Slc1a3	4.00797		133.898	972.17	7.26051	2.86007
Bmpr1b	3.49886		3.73636	27.0129	7.22973	2.85394
Pdzrn3	2.51611		0.410329	2.9504	7.19033	2.84606
Chst1	5.17934		0.488995	3.42574	7.00567	2.80852
Bmper	2.90092		0.221788	1.53302	6.91212	2.78913
Grm3	5.78328		5.50268	37.2241	6.76473	2.75803
Slco1c1	5.63511		7.12683	47.0034	6.59528	2.72143
Adora2b	3.36273		2.08594	13.6109	6.52509	2.706
Arrb1	2.96622		1.71126	11.0043	6.43053	2.68494
Atp8a1	2.16943		1.63424	10.4756	6.41005	2.68033
Klf15	2.01961		0.822113	5.18251	6.30389	2.65624
Hvcn1	3.2679		0.748022	4.70428	6.28897	2.65282
Ephx2	2.55496		0.814749	4.86492	5.97107	2.57799
Slc30a10	7.72533		0.616406	3.65532	5.93004	2.56804
Ntm	6.1571		9.40869	53.5269	5.68909	2.5082
Rora	2.01778		1.48328	8.33693	5.6206	2.49072
Tmem132c	3.07663		0.305945	1.6937	5.53597	2.46884
Lmo3	2.32436		7.71564	41.869	5.42651	2.44002
Kcna2	4.7495		3.1447	16.8233	5.34973	2.41947
Clmn	2.35181		0.182112	0.964626	5.29688	2.40514
Gpam	4.01844		4.60548	24.08	5.22856	2.38641
Glrb	2.10381		0.326813	1.6881	5.16534	2.36886
Unc5c	2.50336		0.335482	1.69796	5.06125	2.33949
Ptchd1	2.04367		0.666626	3.33315	5.00003	2.32194
Dkk3	5.03069		24.2784	119.86	4.9369	2.30361
S1pr1	4.23287		10.2131	46.8091	4.58322	2.19636
Fam107a	5.90958		46.5315	211.234	4.53959	2.18256
Shc4	2.08865		0.28024	1.2527	4.47008	2.1603
Lsamp	3.84465		7.49893	33.5177	4.46966	2.16017
Mmd2	3.09055		1.74363	7.69822	4.41505	2.14243
Mgll	3.16428		3.32525	14.4017	4.33102	2.11471
Oaf	2.25756		2.77032	11.9062	4.29778	2.10359
Mapk4	3.45428		5.53983	23.5297	4.24738	2.08657
Sec14l2	2.56736		1.61082	6.58779	4.08971	2.032
Rlbp1	4.67915		1.47544	5.9531	4.03479	2.01249
Acsf2	2.09032		0.562987	2.25156	3.99931	1.99975
Prex2	2.19808		15.9503	61.274	3.84155	1.94169
Hopx	6.41794		13.2747	48.8043	3.67648	1.87832
Gucy1b3	2.42889		1.26251	4.60288	3.64582	1.86624
Sepp1	2.35195		6.33869	22.853	3.60532	1.85013
Ttpa	2.36081		0.446218	1.59741	3.57989	1.83992
Hsd17b11	2.14502		1.96024	6.65256	3.39375	1.76288
Mfge8	2.73604		4.1328	13.4907	3.26431	1.70678
Adra1a	2.29423		0.446784	1.44996	3.24533	1.69836
Adcyap1r1	7.19152		9.61313	30.7317	3.19685	1.67665
Cd38	5.5586		1.47706	4.6545	3.15119	1.6559
Mxi1	2.95431		9.85382	30.0696	3.05156	1.60955
Slc6a11	13.5927		3.63732	11.0702	3.0435	1.60573
Kcnn3	2.2004		6.39145	19.3429	3.02637	1.59759
Sat1	2.90376		109.574	331.087	3.02157	1.5953
Cspg5	3.84675		7.72262	23.088	2.98967	1.57998
Ncam2	3.52144		5.68492	16.8963	2.97213	1.5715
Efr3b	3.04954		3.88918	9.8216	2.52537	1.33649
Acss3	3.4345		2.92756	7.38057	2.52106	1.33403
Ephb1	4.40499		2.56388	6.25803	2.44084	1.28738
Rgs9	2.05968		0.410422	0.971333	2.36667	1.24286
P2rx7	2.27941		0.380859	0.868079	2.27926	1.18857
St6gal1	2.33025		0.638202	1.40954	2.20862	1.14314
Spred1	2.00012		5.26453	11.6227	2.20774	1.14257
Fam69c	4.59376		1.58075	3.4835	2.20371	1.13993
Arhgef3	2.47509		0.56958	1.25387	2.20139	1.13842
Nrarp	9.84863		2.60257	5.41857	2.082	1.05797
Cyp7b1	2.32443		4.15037	8.62613	2.0784	1.05547
Cnih3	6.33942		0.414867	0.836439	2.01617	1.01161
Hey2	3.32073		0.741991	1.48456	2.00078	1.00056
Tmem59l	2.25851		0.867722	1.67518	1.93054	0.949008
Ppargc1a	2.12624		4.80225	9.2342	1.92289	0.943275
Angpt1	2.94103		0.596569	1.09424	1.83422	0.875169
Abhd3	2.39462		4.8631	8.75006	1.79928	0.847418
Ncan	3.12098		45.3628	80.651	1.77791	0.830181
N4bp2l1	2.80962		0.779758	1.37681	1.76569	0.820233
Bcan	3.67314		8.47544	14.8561	1.75285	0.809698
Fn3k	2.20878		2.36715	3.98768	1.68459	0.752395
Fut9	2.46788		8.96705	15.0734	1.68097	0.749295
Dhtkd1	2.37519		3.35598	5.40783	1.6114	0.688317
Appl2	2.29304		15.9042	25.1937	1.58409	0.663655
Scara3	2.28787		8.42466	13.3283	1.58206	0.661805
Dgkb	2.62701		1.0675	1.64744	1.54327	0.625986
Sh3yl1	2.03964		3.21929	4.88699	1.51803	0.602202
Gnao1	2.46408		22.4289	33.5628	1.49641	0.581503
Enpp2	2.15894		2.55743	3.81452	1.49154	0.576806
Pld2	2.01586		0.932496	1.38611	1.48645	0.571867
Rbp1	2.07384		12.1913	17.9706	1.47406	0.559795
Rhcg	4.94233		0.48877	0.704746	1.44188	0.527948
Snhg11	2.78228		1.38336	1.97825	1.43004	0.516054
Ttyh1	3.03707		12.0597	16.3952	1.35951	0.443086
Pcdhb10	2.20217		0.9155	1.23848	1.35279	0.435938
Id4	2.32456		17.1227	22.4975	1.3139	0.393851
Nav3	2.02813		3.80541	4.96785	1.30547	0.384567
Hgf	2.76015		5.27772	6.5646	1.24383	0.314793
Col16a1	2.16873		0.700119	0.869424	1.24182	0.31246
Slc25a27	2.08045		2.15217	2.48415	1.15425	0.206959
St6galnac5	3.02029		1.56988	1.78663	1.13806	0.18658
Sox10	7.04784		0.901247	1.01689	1.12832	0.174176
Neil2	2.21995		2.76285	3.06402	1.10901	0.149267
Fjx1	2.39223		7.69727	8.35388	1.0853	0.118099
Pcdhb8	2.26195		0.694967	0.695225	1.00037	0.000534104
Col9a2	5.01318		0.66608	0.663488	0.996109	-0.00562437
Lama4	3.7317		2.25669	2.06021	0.912934	-0.131418
Pou2f1	2.09683		7.33966	6.58572	0.897279	-0.156372
Camk2n1	2.47099		25.7801	22.8883	0.887827	-0.171649
Pcdh15	2.72424		0.834683	0.72631	0.870163	-0.200642
Fndc4	2.25169		2.12949	1.76703	0.82979	-0.269182
Sema4g	2.23223		1.005	0.828708	0.824581	-0.278266
Marcksl1	2.18882		46.5911	36.9173	0.792368	-0.335757
Masp1	4.6836		6.66025	4.95955	0.744649	-0.425367
Hnmt	2.81125		2.97062	2.155	0.725438	-0.463076
Crym	3.41862		1.52749	1.09064	0.714009	-0.485986
Rasa3	2.53129		3.08372	2.18746	0.709359	-0.495413
Cbs	3.24749		8.14175	5.71851	0.702369	-0.509699
Map2k6	2.65248		1.75308	1.21774	0.694629	-0.525686
Dapk2	5.45697		0.903243	0.616398	0.682428	-0.551251
Lrrc4c	2.60935		3.53375	2.25141	0.637117	-0.650371
Trim9	2.82334		25.9205	16.2911	0.628504	-0.670006
Ptn	3.18396		439.658	267.015	0.607323	-0.719464
Rab33a	2.69171		0.753483	0.450159	0.597437	-0.743141
Rasa2	2.35612		3.12618	1.81043	0.57912	-0.788065
Slc43a3	6.80468		4.7549	2.7467	0.577655	-0.79172
Tnfaip3	2.32393		1.34778	0.772911	0.573471	-0.802209
Ankrd6	2.39855		1.48031	0.831512	0.561714	-0.832094
Kcnn2	2.48205		1.74524	0.980208	0.561646	-0.832267
Efs	2.29352		4.08345	2.28364	0.559243	-0.838454
Ptprz1	2.12252		259.794	140.528	0.54092	-0.886512
Tspan13	2.09183		2.01375	1.08735	0.539961	-0.889074
Hes5	12.1062		4.21056	2.19217	0.520635	-0.941656
Nr4a1	3.67002		7.71842	3.67471	0.476095	-1.07068
Cnksr2	2.60805		5.4808	2.54612	0.464552	-1.10609
Frzb	5.77855		0.828429	0.372267	0.449365	-1.15404
Dok5	2.4996		37.0634	16.5898	0.447607	-1.1597
Gng11	2.32714		1.71627	0.737534	0.42973	-1.2185
Btg1	2.92053		5.62455	2.38029	0.423197	-1.2406
Pygl	2.6823		2.4136	1.00319	0.41564	-1.26659
Il17rd	5.29614		6.56934	2.67011	0.406451	-1.29885
Gpr17	9.42868		1.5385	0.596882	0.387964	-1.36601
Unc5d	2.98634		3.62823	1.38102	0.380633	-1.39353
Slitrk3	3.29495		0.776714	0.287631	0.370318	-1.43316
Anks1b	2.20944		10.5537	3.894	0.368971	-1.43842
Mafb	2.26069		1.2558	0.45886	0.365392	-1.45248
Ablim2	2.43517		0.770581	0.271908	0.352861	-1.50283
Cdo1	5.03098		37.9652	12.6373	0.332866	-1.58699
Kalrn	2.37163		6.90316	2.28949	0.331658	-1.59223
Hapln1	7.7738		1.22704	0.384165	0.313083	-1.67538
Dpp6	2.38596		3.13659	0.886894	0.282757	-1.82236
Sema6a	2.1482		11.0823	3.00609	0.271251	-1.8823
Sh3gl2	4.09613		2.86309	0.774785	0.270611	-1.88571
Prr5l	3.47391		0.855727	0.228044	0.266491	-1.90784
Atp1a3	2.80076		1.98114	0.515397	0.260152	-1.94258
Cntnap2	2.66214		1.83808	0.470562	0.256007	-1.96574
Tmem151b	2.13702		1.77638	0.436692	0.245832	-2.02425
Ahr	5.47542		1.02912	0.249287	0.242233	-2.04553
Egr2	3.13918		6.88773	1.56548	0.227285	-2.13743
Egr1	2.23665		211.373	47.5993	0.225191	-2.15078
Robo1	2.24326		29.9746	6.25173	0.208567	-2.26141
Lrrtm2	2.69145		17.1142	3.45724	0.20201	-2.3075
Prkar1b	2.1637		0.940178	0.176938	0.188196	-2.40969
Pdlim4	2.31397		1.40723	0.24809	0.176296	-2.50393
Rasgrp1	11.1846		3.11293	0.54325	0.174514	-2.51858
Pgm2l1	2.12811		1.19765	0.202166	0.168801	-2.5666
Gng3	2.29445		16.2992	2.68663	0.164832	-2.60093
Sncaip	2.08614		12.0761	1.96687	0.162873	-2.61818
Plagl1	2.0137		11.5605	1.79705	0.155448	-2.6855
Efnb3	2.59688		3.36183	0.481427	0.143204	-2.80386
Dlgap1	2.6491		8.5382	1.2227	0.143204	-2.80386
Dab1	2.23679		6.77928	0.887378	0.130896	-2.93351
Bach2	2.08503		5.77895	0.756232	0.13086	-2.93391
Prickle1	2.15318		2.08113	0.235546	0.113182	-3.14329
Atcay	2.04614		3.22926	0.364999	0.113029	-3.14524
Fabp7	2.18634		345.474	37.9071	0.109725	-3.18804
Wnk2	3.12088		1.1924	0.126251	0.105879	-3.23951
Fam13c	2.2619		0.996297	0.1	0.100372	-3.31658
Plxnc1	2.1		7.16997	0.718012	0.100142	-3.31989
Dclk1	2.01328		7.41347	0.737418	0.09947	-3.32959
Pim1	2.12167		10.3904	0.923185	0.0888501	-3.49248
Vcan	2.40627		55.926	4.93164	0.0881815	-3.50338
Drp2	2.0989		1.2498	0.110043	0.0880485	-3.50556
Dscaml1	2.39019		1.25986	0.105838	0.0840081	-3.57333
Smoc1	2.17012		5.58772	0.437942	0.0783758	-3.67345
Gpr156	2.29869		2.10324	0.152928	0.0727103	-3.7817
Slc1a5	2.32049		1.72338	0.123612	0.0717266	-3.80135
Tspan18	7.4993		10.3692	0.719882	0.0694251	-3.8484
Mamdc2	2.32974		1.65521	0.108849	0.0657614	-3.92661
Prokr2	8.94404		1.55472	0.1	0.0643203	-3.95858
Grid2	2.00496		6.85589	0.382858	0.0558437	-4.16246
Igfbp4	2.28545		2.16129	0.117056	0.0541602	-4.20662
B3gat2	3.0812		1.99824	0.1	0.050044	-4.32066
Fxyd6	2.05181		84.9756	3.58701	0.0422122	-4.5662
Eepd1	3.60544		6.99139	0.29361	0.0419959	-4.57361
Mical1	2.14805		3.21323	0.105438	0.0328138	-4.92955
Tnfrsf19	4.14448		6.92841	0.174202	0.0251431	-5.31369
Gng4	7.0897		8.43752	0.18984	0.0224994	-5.47397
Pxdn	3.23827		8.39652	0.157963	0.018813	-5.73213
Robo2	2.07604		12.5704	0.121247	0.00964541	-6.69594
Dcx	3.19986		28.1742	0.250423	0.00888836	-6.81387
