# Supplementary material for: Neurons and neuronal activity control gene expression in astrocytes to regulate their development and metabolism
Source: Nat Commun. 2017 May 2;8:15132. doi: 10.1038/ncomms15132 (PMC5418577; doi:10.1038/ncomms15132)
Supplement: Supplementary Data 18 — Within the group of genes repressed in astrocytes by neurons (>2-fold), expression levels and fold-change in pre- vs. post-natal human astrocytes (from data in Zhang et al (2016)) is shown. [file ncomms15132-s19.xlsx]

## Sheet: Sheet1
gene_name	Fold-change Co_vs_Mono	Zhang et al (2016)_data>>>	AVG_fetal: Zhang et al (2016)	AVG_Post-natal: Zhang et al (2016)	Fold change change postnatal vs fetal	Log(2)Fold Change		TTEST
Top2a	0.365305		38.1979	0.1	0.00261795	-8.57735		0.00288387
Mki67	0.315337		34.1656	0.1	0.00292692	-8.4164
Cenpf	0.475935		32.1211	0.101001	0.00314438	-8.31301
Ube2c	0.3527		22.6514	0.123005	0.00543035	-7.52474
Tpx2	0.43737		22.0219	0.234453	0.0106463	-6.5535
Birc5	0.347954		7.42783	0.1	0.0134629	-6.21487
Kif23	0.459591		10.1264	0.136964	0.0135254	-6.20819
Ncapg	0.353829		6.78698	0.1	0.0147341	-6.0847
Npy	0.211016		11.9123	0.178248	0.0149633	-6.06243
Melk	0.3765		9.43574	0.14552	0.0154222	-6.01885
Bub1	0.387205		7.0721	0.114426	0.01618	-5.94965
H1fx	0.497466		7.34122	0.133653	0.0182059	-5.77945
Ckap2l	0.392366		5.46455	0.1	0.0182998	-5.77203
Grb14	0.474224		5.4074	0.1	0.0184932	-5.75686
Ndc80	0.241947		4.91172	0.1	0.0203595	-5.61815
Tnfrsf12a	0.329213		3.95843	0.102541	0.0259044	-5.27066
Aurkb	0.278799		3.58348	0.1	0.0279058	-5.16329
Nuf2	0.412063		7.2648	0.203013	0.0279448	-5.16128
Klhdc8a	0.469005		3.44175	0.100283	0.0291373	-5.10099
Kif15	0.452697		17.1859	0.525885	0.0305998	-5.03034
Pbk	0.325863		3.19852	0.1	0.0312645	-4.99933
Ttk	0.329583		2.9458	0.1	0.0339467	-4.88059
Cdca2	0.249035		2.90668	0.1	0.0344035	-4.8613
Socs3	0.47863		8.16251	0.283932	0.0347848	-4.8454
Sstr2	0.494774		5.63789	0.201347	0.0357131	-4.8074
Cdc20	0.4878		2.68405	0.1	0.0372571	-4.74634
Cenpm	0.223586		2.96576	0.114422	0.038581	-4.69597
Mxd3	0.354157		3.00712	0.116393	0.038706	-4.6913
Kif18b	0.494397		2.57487	0.1	0.038837	-4.68643
Myb	0.459717		2.46825	0.1	0.0405146	-4.62541
Kif2c	0.351927		2.60791	0.109619	0.0420333	-4.57233
Plk1	0.337274		3.65408	0.157766	0.0431753	-4.53365
Pdlim7	0.417205		3.41681	0.148036	0.0433259	-4.52863
Tnfrsf25	0.491997		2.34453	0.102015	0.0435118	-4.52245
Cdca3	0.471219		3.34099	0.147847	0.0442523	-4.4981
Ldlr	0.434571		26.3613	1.21354	0.0460349	-4.44113
Clspn	0.338517		2.16326	0.1	0.0462265	-4.43513
Lox	0.438482		4.1329	0.192267	0.046521	-4.42597
Ctgf	0.440545		7.47914	0.352197	0.0470906	-4.40842
Esco2	0.256218		2.5309	0.120552	0.047632	-4.39193
Pdlim1	0.382305		2.08791	0.1	0.0478948	-4.38399
Ccna2	0.480563		4.06984	0.19861	0.0488005	-4.35696
Sez6	0.210192		5.70734	0.281675	0.0493532	-4.34071
Nes	0.449154		9.37457	0.497681	0.0530884	-4.23546
Fhl2	0.29042		2.41969	0.12935	0.053457	-4.22548
Fanca	0.436286		1.89192	0.101356	0.0535731	-4.22235
Tk1	0.42332		1.85357	0.1	0.05395	-4.21223
Cdca8	0.307305		2.47754	0.138806	0.0560258	-4.15776
Iqgap3	0.34595		1.68385	0.1	0.0593875	-4.0737
Cnn2	0.318321		1.72492	0.107247	0.0621748	-4.00753
Stmn2	0.448817		26.3031	1.63546	0.0621776	-4.00746
Thbs1	0.329598		2.18145	0.136499	0.0625726	-3.99832
Cenpi	0.455096		2.18046	0.150511	0.0690272	-3.85669
Fam72a	0.42562		1.52289	0.10532	0.069158	-3.85396
Col1a2	0.414675		1.4842	0.104706	0.0705471	-3.82527
Tpm2	0.479512		15.7113	1.12273	0.07146	-3.80672
Tmem163	0.479902		6.17458	0.459908	0.074484	-3.74693
Spc25	0.417088		1.37376	0.104891	0.0763532	-3.71117
Nell2	0.492904		6.34145	0.492651	0.0776875	-3.68617
Chtf18	0.289082		1.19194	0.1	0.0838969	-3.57524
Tubb6	0.406659		4.89367	0.437936	0.0894903	-3.48213
Chaf1b	0.382244		1.75134	0.157606	0.0899914	-3.47407
Mal2	0.292213		2.82409	0.256983	0.0909967	-3.45804
Igfbp2	0.319113		2.42111	0.221175	0.0913528	-3.45241
Nfil3	0.448625		22.0215	2.19759	0.0997933	-3.32491
Cd34	0.322842		1.09704	0.109593	0.0998985	-3.32339
Nuak2	0.375688		2.2674	0.230106	0.101484	-3.30067
Mcm5	0.302655		1.76378	0.185598	0.105228	-3.24841
Podxl	0.492139		4.29978	0.499063	0.116067	-3.10697
Col4a1	0.441305		1.31299	0.153682	0.117048	-3.09483
Col11a1	0.438561		15.8503	1.95784	0.123521	-3.01717
Flna	0.421561		5.00756	0.632861	0.126381	-2.98415
Cacng5	0.310742		0.932285	0.125885	0.135029	-2.88866
Ccnf	0.449105		1.01006	0.139215	0.137827	-2.85907
Hmmr	0.428746		1.37054	0.191694	0.139867	-2.83787
Tuba1b	0.485373		399.092	56.843	0.142431	-2.81167
Nme4	0.38766		17.0731	2.54416	0.149015	-2.74647
Arvcf	0.31741		1.04295	0.156972	0.150507	-2.73209
Asf1b	0.438472		0.959332	0.147115	0.153351	-2.70509
Actn1	0.474891		3.5611	0.564137	0.158416	-2.65821
Pmepa1	0.463725		4.11607	0.70213	0.170583	-2.55146
C1qtnf6	0.478163		1.48113	0.277203	0.187157	-2.41768
Heg1	0.346732		10.0697	2.03451	0.202042	-2.30728
Odc1	0.460364		61.7112	12.8382	0.208037	-2.26509
Nuak1	0.341417		2.37977	0.513108	0.215612	-2.21349
Runx1	0.472921		1.17395	0.255505	0.217645	-2.19995
Asns	0.44579		15.3179	3.76113	0.245537	-2.02599
Gadd45g	0.310324		2.51513	0.651231	0.258925	-1.94939
Flrt3	0.480834		1.60573	0.448214	0.279134	-1.84097
Anln	0.49988		8.02513	2.27252	0.283176	-1.82023
Adamts1	0.449236		2.94371	0.866449	0.29434	-1.76445
Tmsb4x	0.449185		134.876	39.9723	0.296363	-1.75456
Haus8	0.471867		0.883505	0.292934	0.331558	-1.59267
Tagln	0.225675		0.955086	0.322877	0.338061	-1.56465
Lrrfip1	0.488584		7.291	2.53936	0.348287	-1.52165
Ccdc146	0.433566		3.20805	1.13105	0.352568	-1.50403
Casq1	0.114523		1.51376	0.555127	0.36672	-1.44725
Bche	0.30506		2.30994	0.864325	0.374176	-1.41821
Morc4	0.438028		2.20742	0.828309	0.375239	-1.41412
Ccl2	0.149316		36.7329	14.0533	0.382581	-1.38616
Fzd5	0.47455		1.32411	0.513216	0.387592	-1.36739
Tmem108	0.461573		5.41202	2.16269	0.399608	-1.32334
Tpm1	0.351842		16.9409	6.80456	0.401664	-1.31594
Actg1	0.451802		201.765	81.8765	0.405801	-1.30116
Tspan17	0.381174		1.10458	0.495297	0.448401	-1.15714
Lgals1	0.423296		20.5186	9.39102	0.457684	-1.12758
Atp1a1	0.478941		11.5925	5.35684	0.462096	-1.11373
Pik3r3	0.499243		6.7325	3.15171	0.468134	-1.09501
Actb	0.413412		445.823	211.021	0.473328	-1.07909
Palld	0.470622		28.1065	13.8674	0.493389	-1.0192
Tln2	0.460192		2.55412	1.30003	0.508994	-0.97428
Myh9	0.409237		2.22062	1.17961	0.531206	-0.912657
Timp1	0.403826		7.82437	4.21958	0.539287	-0.890875
Tsnaxip1	0.437494		0.833673	0.455859	0.546808	-0.870894
Slc8a1	0.396024		5.53155	3.31219	0.598782	-0.739897
Gpc4	0.313998		5.56562	3.52421	0.633211	-0.659242
Calml4	0.371647		1.72911	1.17093	0.677189	-0.562371
Pdgfra	0.433836		4.61166	3.14396	0.681742	-0.552703
Pop1	0.484612		0.850317	0.587308	0.690693	-0.533884
Ctnnal1	0.382384		3.34406	2.33848	0.699293	-0.516031
Hyou1	0.494495		3.62848	2.57504	0.709674	-0.494772
Pik3cb	0.456175		1.92302	1.45209	0.755107	-0.405248
Fam178a	0.317201		9.92718	7.60614	0.766194	-0.384219
Hspa5	0.474972		84.871	66.2789	0.780938	-0.356721
Nfasc	0.446908		2.0197	2.04243	1.01125	0.0161414
Sipa1l1	0.453872		9.2819	9.93999	1.0709	0.0988236
Olig1	0.373519		1.53265	2.14435	1.39912	0.484516
Fndc5	0.379353		0.852695	1.51853	1.78086	0.832576
Dcn	0.224478		1.61159	3.94138	2.44565	1.29022
Slc16a9	0.494977		3.52644	8.95113	2.53829	1.34386
Crygs	0.402182		0.303933	0.826027	2.71779	1.44243
Mdh1b	0.439811		0.511934	1.49479	2.91989	1.54591
Lmod1	0.443955		0.771913	2.68187	3.47432	1.79673
Lctl	0.128329		0.27601	1.01154	3.66487	1.87376
Dhrs3	0.455253		2.06903	7.79938	3.76958	1.91441
Acta2	0.208112		0.656012	2.71234	4.13459	2.04774
A2m	0.428148		1.37773	6.16539	4.47505	2.1619
Cobl	0.447455		0.823442	3.932	4.77508	2.25552
Id1	0.459913		0.366168	1.8737	5.11705	2.35531
Apod	0.266836		4.65388	64.5487	13.8698	3.79388
Egln3	0.497699		1.0154	15.0735	14.8448	3.89189
Msrb3	0.451628		0.154101	3.06192	19.8696	4.31249
Fam198b	0.403906		0.970827	20.0426	20.6449	4.36771
Adm	0.47291		0.129683	4.85476	37.4356	5.22634
Dock5	0.497294		0.1	4.14398	41.4398	5.37295
Hspb8	0.351402		0.556677	23.1906	41.6589	5.38055
