# Supplementary material for: Neurons and neuronal activity control gene expression in astrocytes to regulate their development and metabolism
Source: Nat Commun. 2017 May 2;8:15132. doi: 10.1038/ncomms15132 (PMC5418577; doi:10.1038/ncomms15132)
Supplement: Supplementary Data 19 — Activity-induced astrocytic genes within the astrocyte-neuron lactate shuttle pathway compared to data in Zhang et al (2016, taking genes expressed >0.5 FPKM) and the fold change in expression in human astrocytes in the individuals 40 reported. [file ncomms15132-s20.xlsx]

## Sheet: Sheet1
	Human mature astrocytes (expression as a % of average under 40 value)
Gene Name	8yo	13yo	16yo	21yo	22yo	35yo	47yo	51yo	53yo	60yo	63yo - 1	63yo - 2	<40	>40
Aldoa	200.757	76.601	74.7881	57.9187	102.999	86.9362	22.4788	17.9786	42.5235	10.7165	30.9589	19.4194	100	24.0126
Gpi	142.188	80.6032	103.803	71.2198	117.226	84.9602	44.8102	50.6926	63.225	42.6264	59.5114	45.2005	100	51.011
Gapdh	180.713	34.2899	77.7926	67.3048	161.516	78.3832	59.6714	51.713	55.0831	29.0239	65.8953	49.4632	100	51.8083
Pkm2	159.419	48.3961	64.2808	67.4547	162.54	97.909	73.4289	42.9506	63.1498	34.0117	84.3837	44.8488	100	57.1289
Slc2a1	123.082	98.8299	102.035	62.4753	123.792	89.786	44.183	48.8947	52.0788	63.722	71.6003	82.399	100	60.4796
Pgk1	74.4365	98.7608	110.078	62.5944	147.031	107.099	73.1291	75.0474	73.9482	35.6845	91.9518	52.6158	100	67.0628
Eno1	114.305	86.7079	94.7098	37.8788	163.379	103.019	77.9614	79.4302	53.0225	47.4073	109.997	61.3202	100	71.5231
Pfkfb3	98.1266	50.2463	188.071	44.854	82.8381	135.864	46.7478	94.1429	74.2017	104.159	45.7277	75.3746	100	73.3923
Tpi1	137.216	54.1056	101.225	43.7054	199.936	63.811	105.813	69.38	49.4769	48.0881	100.785	69.3286	100	73.812
Pfkm	95.3457	83.7728	88.9015	63.6948	156.9	111.385	99.9106	84.0299	74.3434	57.457	126.181	73.1323	100	85.8424
Ldha	52.7646	68.5752	107.261	81.1652	190.297	99.9375	110.898	95.4665	85.7266	68.4248	130.095	79.7907	100	95.0669
Pgam1	121.636	85.7741	106.336	68.4549	114.83	102.969	171.416	105.214	64.5147	63.1283	162.111	90.3323	100	109.453
Eno2	95.954	69.8877	106.739	57.8792	147.068	122.472	111.427	122.907	98.5627	93.0855	123.35	129.103	100	113.073
